# Supplementary material for: Protein-Protein interactions uncover candidate ‘core genes’ within omnigenic disease networks
Source: PLoS Genet. 2020 Jul 17;16(7):e1008903. doi: 10.1371/journal.pgen.1008903 (PMC7390454; doi:10.1371/journal.pgen.1008903)
Supplement: S1 Table — There are 11,049 unique nodes in this network. (XLSX) [file pgen.1008903.s012.xlsx]

## Sheet: S1 Table
ANK1	ARF5
ARCN1	ARF5
ANK2	ARF5
ANK3	ARF5
AP2B1	ARF5
AP1B1	ARF5
FNBP1	M6PR
HIP1	M6PR
AP2S1	M6PR
AP1M2	M6PR
ACTR3	M6PR
AP2A2	M6PR
CLTC	M6PR
FCHO2	M6PR
ARPC4	M6PR
DNM2	M6PR
IGF2R	M6PR
CTTN	M6PR
ARPC1A	M6PR
AP2B1	M6PR
GAPVD1	M6PR
ARPC3	M6PR
CLTCL1	M6PR
DNM1	M6PR
CLTA	M6PR
FCHO1	M6PR
EPS15	M6PR
GAK	M6PR
ITSN2	M6PR
AP1G1	M6PR
AMPH	M6PR
CLTB	M6PR
BIN1	M6PR
AP1S2	M6PR
CTSZ	M6PR
GCC2	M6PR
AP2M1	M6PR
AP1B1	M6PR
DNASE2	M6PR
AP2A1	M6PR
ARRB1	M6PR
ACTR2	M6PR
GNS	M6PR
DNAJC6	M6PR
HSPA8	M6PR
ARF1	M6PR
AAK1	M6PR
ARPC2	M6PR
HIP1R	M6PR
AP1S3	M6PR
IGF2	M6PR
DNM3	M6PR
AP1M1	M6PR
AP1S1	M6PR
ARPC5	M6PR
ITSN1	M6PR
FNBP1L	M6PR
AR	FKBP4
CALM1	FKBP4
CYP26A1	CYP26B1
AOX1	CYP26B1
MT-ND2	NDUFAF7
ACAD9	NDUFAF7
NDUFA6	NDUFAF7
NDUFA10	NDUFAF7
MT-ND1	NDUFAF7
NDUFA8	NDUFAF7
NDUFAB1	NDUFAF7
ECSIT	NDUFAF7
NDUFA2	NDUFAF7
MT-ND4	NDUFAF7
NDUFAF3	NDUFAF7
NDUFAF2	NDUFAF7
NDUFAF1	NDUFAF7
MT-ND5	NDUFAF7
NDUFA1	NDUFAF7
MT-ND6	NDUFAF7
NDUFA5	NDUFAF7
NDUFA11	NDUFAF7
NDUFAF6	NDUFAF7
NDUFA9	NDUFAF7
NDUFAF4	NDUFAF7
NDUFA12	NDUFAF7
MT-ND3	NDUFAF7
NDUFA13	NDUFAF7
NDUFAF5	NDUFAF7
NDUFA3	NDUFAF7
FUCA1	FUCA2
PLXNA1	SEMA3F
NRP1	SEMA3F
NRP2	SEMA3F
AP2M1	CFTR
ARPC5	CFTR
AP2S1	CFTR
ACTR3	CFTR
ANO1	CFTR
AP2B1	CFTR
AGT	CFTR
ARPC3	CFTR
CCL11	CFTR
AP2A1	CFTR
ACTR2	CFTR
ARPC1A	CFTR
BIN1	CFTR
AMPH	CFTR
CANX	CFTR
ARPC2	CFTR
ADRB2	CFTR
AAK1	CFTR
AP2A2	CFTR
ARPC4	CFTR
PFAS	USP28
CLSPN	USP28
MYC	USP28
GMPS	USP28
UBC	USP28
TP53BP1	USP28
DLAT	PDK4
PDHA1	PDK4
PDHX	PDK4
MYO7A	USH1C
LIN7A	USH1C
ANKS4B	USH1C
CNTN2	USH1C
CDH23	USH1C
TAX1BP3	USH1C
PCDH15	USH1C
EXOC1	RALA
MAPK14	RALA
EXOC4	RALA
MAPK11	RALA
EXOC8	RALA
CALM1	RALA
MYO1C	RALA
EXOC3	RALA
MAPK13	RALA
RAB10	RALA
MAPK12	RALA
CALM2	RALA
EXOC6	RALA
PHLPP1	RALA
EXOC7	RALA
PLD1	RALA
EXOC5	RALA
ARF6	RALA
EXOC2	RALA
CACNA1E	CACNG3
CACNB4	CACNG3
CACNA1B	CACNG3
CACNG2	CACNG3
CACNA2D3	CACNG3
CACNG1	CACNG3
ADAM22	CACNG3
CACNA2D4	CACNG3
CACNB2	CACNG3
CACNB1	CACNG3
CACNB3	CACNG3
CACNA1S	CACNG3
ASPH	CACNG3
CACNA2D1	CACNG3
CACNA1D	CACNG3
AKAP6	CACNG3
CACNA1F	CACNG3
CACNA1H	CACNG3
CACNA1C	CACNG3
CACNA2D2	CACNG3
ADAM23	CACNG3
CSNK1E	DVL2
ARRB1	DVL2
DAAM1	DVL2
DNM1	DVL2
CTNNB1	DVL2
ACTR3	DVL2
DACT1	DVL2
AP2S1	DVL2
CCDC88C	DVL2
DNM2	DVL2
CUL3	DVL2
CTTN	DVL2
AP2B1	DVL2
ARPC3	DVL2
AP2A1	DVL2
CLTB	DVL2
BAMBI	DVL2
ACTR2	DVL2
APC2	DVL2
CSNK2A2	DVL2
AAK1	DVL2
CXXC4	DVL2
DNM3	DVL2
CSNK2A1	DVL2
DAAM2	DVL2
ARPC1A	DVL2
CLTCL1	DVL2
CLTA	DVL2
ANKRD6	DVL2
BIN1	DVL2
AMPH	DVL2
APC	DVL2
AXIN2	DVL2
ARRB2	DVL2
ARPC2	DVL2
ARPC4	DVL2
AP2A2	DVL2
DVL1	DVL2
CSNK1D	DVL2
AP2M1	DVL2
DNAJC6	DVL2
ARPC5	DVL2
CLTC	DVL2
AXIN1	DVL2
PPP1CA	RPAP3
PIH1D1	RPAP3
FYB1	SKAP2
CD47	SKAP2
SIRPA	SKAP2
CCR8	CX3CL1
CCR3	CX3CL1
CCR7	CX3CL1
CCR2	CX3CL1
CCR1	CX3CL1
CCR9	CX3CL1
CCR4	CX3CL1
CCR10	CX3CL1
ADAM10	CX3CL1
CCR5	CX3CL1
CCR6	CX3CL1
AP1S1	COPZ2
ARF5	COPZ2
BET1	COPZ2
COG8	COPZ2
ARF3	COPZ2
COG6	COPZ2
AP2M1	COPZ2
AP2A1	COPZ2
ARF1	COPZ2
ARF4	COPZ2
CD55	COPZ2
COG3	COPZ2
BET1L	COPZ2
COPG1	COPZ2
ANK1	COPZ2
COPA	COPZ2
AFTPH	COPZ2
ARFGAP2	COPZ2
COG2	COPZ2
AP1G2	COPZ2
COG4	COPZ2
ANK3	COPZ2
BNIP1	COPZ2
COG1	COPZ2
C3orf58	COPZ2
COPB1	COPZ2
ANK2	COPZ2
ARCN1	COPZ2
COPE	COPZ2
ARFGAP1	COPZ2
CENPE	COPZ2
ARFGAP3	COPZ2
AP2S1	COPZ2
CD59	COPZ2
AP2A2	COPZ2
AP2B1	COPZ2
COPG2	COPZ2
COG5	COPZ2
COPZ1	COPZ2
COG7	COPZ2
COPB2	COPZ2
GRIA1	TRAPPC6A
SERPINA1	TRAPPC6A
RAB1A	TRAPPC6A
SEC24A	TRAPPC6A
TRAPPC10	TRAPPC6A
FOLR1	TRAPPC6A
TRAPPC2L	TRAPPC6A
MCFD2	TRAPPC6A
CTSZ	TRAPPC6A
SEC24B	TRAPPC6A
GOLGA2	TRAPPC6A
TMED2	TRAPPC6A
TRAPPC3L	TRAPPC6A
SEC23A	TRAPPC6A
F8	TRAPPC6A
CTSC	TRAPPC6A
SEC24C	TRAPPC6A
TRAPPC4	TRAPPC6A
SEC13	TRAPPC6A
LMAN1	TRAPPC6A
SEC22C	TRAPPC6A
GOSR2	TRAPPC6A
TRAPPC5	TRAPPC6A
SEC22A	TRAPPC6A
LMAN2L	TRAPPC6A
SEC24D	TRAPPC6A
TRAPPC2B	TRAPPC6A
F5	TRAPPC6A
CNIH1	TRAPPC6A
TGFA	TRAPPC6A
COL7A1	TRAPPC6A
RAB1B	TRAPPC6A
LMAN2	TRAPPC6A
SEC31A	TRAPPC6A
CNIH2	TRAPPC6A
CD59	TRAPPC6A
CNIH3	TRAPPC6A
STX5	TRAPPC6A
TMED10	TRAPPC6A
TRAPPC3	TRAPPC6A
LMAN1L	TRAPPC6A
TRAPPC1	TRAPPC6A
SEC23IP	TRAPPC6A
TRAPPC2	TRAPPC6A
GORASP1	TRAPPC6A
NDUFA7	NDUFAB1
NDUFA2	NDUFAB1
MT-ND4	NDUFAB1
MT-ND6	NDUFAB1
ACAD9	NDUFAB1
NDUFA11	NDUFAB1
NDUFA9	NDUFAB1
NDUFA1	NDUFAB1
MT-ND5	NDUFAB1
NDUFA5	NDUFAB1
NDUFA4	NDUFAB1
LYRM4	NDUFAB1
HTATIP2	NDUFAB1
MT-ND2	NDUFAB1
GNPAT	NDUFAB1
NDUFA12	NDUFAB1
MT-ND3	NDUFAB1
NDUFA13	NDUFAB1
FOXRED1	NDUFAB1
NDUFA3	NDUFAB1
MT-ND4L	NDUFAB1
NDUFA10	NDUFAB1
NDUFA6	NDUFAB1
MT-ND1	NDUFAB1
NDUFA8	NDUFAB1
ECSIT	NDUFAB1
GPAM	NDUFAB1
ACTN2	ITGA3
ACTB	ITGA3
ITGA1	ITGA3
FLNC	ITGA3
CD9	ITGA3
DAB1	ITGA3
BSG	ITGA3
ACTN4	ITGA3
COL4A3	ITGA3
ACTG1	ITGA3
ITGA11	ITGA3
FLNA	ITGA3
CSPG4	ITGA3
ITGA2	ITGA3
ACTN1	ITGA3
FLNB	ITGA3
COL18A1	ITGA3
AGRN	ITGA3
EP300	TFAP2D
KCTD1	TFAP2D
KCTD15	TFAP2D
CREBBP	TFAP2D
CITED1	TFAP2D
CITED4	TFAP2D
CITED2	TFAP2D
CLOCK	CRY1
ARNTL2	CRY1
ARNTL	CRY1
CALML3	CAMK1G
CALM1	CAMK1G
CALML5	CAMK1G
CALM2	CAMK1G
CALML6	CAMK1G
CD36	CD9
AP1M1	CD74
AP1G1	CD74
AP1S2	CD74
AP2M1	CD74
AP2A1	CD74
AP1B1	CD74
CD44	CD74
AP1S3	CD74
AP1S1	CD74
AP1M2	CD74
AP2S1	CD74
AP2A2	CD74
CANX	CD74
AP2B1	CD74
DCAF7	DYRK4
L1CAM	RANBP9
HGF	RANBP9
MKLN1	RANBP9
MET	RANBP9
GID8	RANBP9
MAEA	RANBP9
GID4	RANBP9
ARMC8	RANBP9
RANBP10	RANBP9
BIN1	CD4
AMPH	CD4
AP2M1	CD4
AP2A1	CD4
ACTR2	CD4
AP2A2	CD4
CD247	CD4
AAK1	CD4
ARPC2	CD4
ARPC5	CD4
AP2S1	CD4
CD3D	CD4
ACTR3	CD4
ARPC4	CD4
ARPC1A	CD4
CD3E	CD4
AP2B1	CD4
CD3G	CD4
ARPC3	CD4
FKBP5	PPP5C
HSP90AA1	PPP5C
PPP2R1A	PPP5C
LRRK2	PPP5C
PHLPP1	PPP5C
PHLPP2	PPP5C
IGBP1	PPP5C
CDC16	PPP5C
HSP90AB1	PPP5C
ANP32A	NME1
KSR1	NME1
AK2	NME1
HMGB2	NME1
AK9	NME1
AK5	NME1
APEX1	NME1
AK1	NME1
AK3	NME1
AK8	NME1
AK4	NME1
CDC42	NME1
CMPK1	NME1
DNM1	NME1
ARF6	NME1
AK7	NME1
DNM2	NME1
EME1	ERCC1
CUL4B	ERCC1
DDB1	ERCC1
CDK7	ERCC1
CUL4A	ERCC1
EME2	ERCC1
EP300	ERCC1
CENPS	ERCC1
DCLRE1A	ERCC1
CENPX	ERCC1
ATR	ERCC1
CHRAC1	ERCC1
CCNH	ERCC1
ATP23	ERCC1
DCLRE1C	ERCC1
CHD1L	ERCC1
BRIP1	ERCC1
DCLRE1B	ERCC1
ATM	ERCC1
AQR	ERCC1
CETN2	ERCC1
DDB2	ERCC1
GNB1	HEBP1
GNG4	HEBP1
GNG12	HEBP1
GNG3	HEBP1
GNG8	HEBP1
GNG10	HEBP1
GNB3	HEBP1
GNAI2	HEBP1
GNG2	HEBP1
GNGT1	HEBP1
GNB5	HEBP1
GNB2	HEBP1
GNG7	HEBP1
GNB4	HEBP1
GNG11	HEBP1
GNAI1	HEBP1
GNG5	HEBP1
GNAT3	HEBP1
GNG13	HEBP1
FPR3	HEBP1
GNGT2	HEBP1
GNAI3	HEBP1
COX11	COX15
BCS1L	COX15
COX10	COX15
RANGAP1	RGPD5
RAN	RGPD5
KPNB1	RGPD5
MLLT10	RGPD5
NUP93	RGPD5
XYLT1	XYLT2
GNB1	SCTR
GNG7	SCTR
GNG11	SCTR
GNB2	SCTR
GNG12	SCTR
GNG3	SCTR
GNG8	SCTR
GNG10	SCTR
GNGT2	SCTR
GNB5	SCTR
GNG5	SCTR
GNG4	SCTR
GNB4	SCTR
GNG13	SCTR
GNB3	SCTR
GNG2	SCTR
GNGT1	SCTR
SCT	SCTR
AP2A1	RALBP1
SLC3A1	SLC7A9
SLC3A2	SLC7A9
BSG	SLC7A9
CLCN2	GABRA1
GABARAPL2	GABRA1
GABARAPL1	GABRA1
GABARAP	GABRA1
CDKN1A	RB1CC1
MNAT1	RB1CC1
PRKAB1	RB1CC1
ACVR1	RB1CC1
ATG5	RB1CC1
CDK7	RB1CC1
PRKAR1B	RB1CC1
ERC1	RB1CC1
BCCIP	RB1CC1
C9orf72	RB1CC1
CDK9	RB1CC1
ATG101	RB1CC1
PRKAG3	RB1CC1
PHKA2	RB1CC1
LAMTOR2	RB1CC1
ACVR1C	RB1CC1
PYCARD	RB1CC1
PRKAB2	RB1CC1
CCNY	RB1CC1
CDK2	RB1CC1
CDK6	RB1CC1
ATG16L1	RB1CC1
CCND3	RB1CC1
PRKACA	RB1CC1
GTF2H1	RB1CC1
CCNT2	RB1CC1
IKBKB	RB1CC1
CCND1	RB1CC1
LAMTOR3	RB1CC1
LAMTOR5	RB1CC1
PRKACB	RB1CC1
CCNH	RB1CC1
PRKAG1	RB1CC1
PYDC1	RB1CC1
CDK14	RB1CC1
GTF2H2	RB1CC1
ERCC2	RB1CC1
CCND2	RB1CC1
CCNK	RB1CC1
ATG13	RB1CC1
MLST8	RB1CC1
MTOR	RB1CC1
ACVR1B	RB1CC1
CDK4	RB1CC1
CHUK	RB1CC1
ERN1	RB1CC1
PRKAG2	RB1CC1
LAMTOR4	RB1CC1
PRKAA2	RB1CC1
CCNT1	RB1CC1
CDK12	RB1CC1
AKAP4	RB1CC1
PRKAA1	RB1CC1
ERCC3	RB1CC1
LAMTOR1	RB1CC1
CDK13	RB1CC1
MMS19	RB1CC1
PHKG2	RB1CC1
GTF2H3	RB1CC1
PIGH	PIGQ
PIGC	PIGQ
PIGA	PIGQ
PIGP	PIGQ
DPM2	PIGQ
AXIN1	CDH17
CAMK2G	LRRC7
ATG4B	GABARAPL2
ATG4D	GABARAPL2
ATG5	GABARAPL2
ATG4A	GABARAPL2
ATG3	GABARAPL2
GABARAP	GABARAPL2
ATG7	GABARAPL2
GABARAPL1	GABARAPL2
ATG12	GABARAPL2
ATG4C	GABARAPL2
HOMEZ	HOXC8
MCM8	MRI1
MCM6	MRI1
MCMDC2	MRI1
CDC23	MRI1
ANO1	BEST2
ANO2	BEST2
RTN4	RTN4R
MAG	RTN4R
RIPK4	RTN4R
OMG	RTN4R
NGFR	RTN4R
KIAA0319L	RTN4R
ARHGDIA	RTN4R
LINGO1	RTN4R
BAP1	PSMA4
POMP	PSMA4
MPND	PSMA4
PSMA3	PSMA4
PSMA1	PSMA4
ADRM1	PSMA4
PSMA2	PSMA4
COPS5	PSMA4
MYSM1	PSMA4
BRCC3	PSMA4
COPS2	PSMA4
NFKBIA	PSMA4
ECPAS	PSMA4
GRAP2	LCP2
BLNK	LCP2
DBNL	LCP2
LAT	LCP2
CRKL	LCP2
CBL	LCP2
FYB1	LCP2
ITK	LCP2
CRK	LCP2
EVL	LCP2
BTK	LCP2
ENAH	LCP2
GRAP	LCP2
GRB2	LCP2
FYN	LCP2
CBLB	LCP2
COL6A3	DCN
COL6A1	DCN
COL1A2	DCN
COL1A1	DCN
COL5A1	DCN
CTGF	DCN
COL3A1	DCN
COL14A1	DCN
MRPL27	MRPS10
MRPL18	MRPS10
GADD45GIP1	MRPS10
MRPL54	MRPS10
IMP3	MRPS10
MRPL51	MRPS10
MRPL15	MRPS10
MRPL48	MRPS10
MRPL57	MRPS10
MRPL40	MRPS10
MRPL19	MRPS10
MRPL11	MRPS10
MRPL4	MRPS10
MRPL42	MRPS10
MRPL16	MRPS10
MRPL45	MRPS10
GFM2	MRPS10
DAP3	MRPS10
MRPL43	MRPS10
MRPL33	MRPS10
MRPL32	MRPS10
EIF1AY	MRPS10
MRPL58	MRPS10
MRPL55	MRPS10
MRPL44	MRPS10
AURKAIP1	MRPS10
MRPL3	MRPS10
EFTUD2	MRPS10
METTL17	MRPS10
MRPL39	MRPS10
MRPL52	MRPS10
MRPL35	MRPS10
MRPL17	MRPS10
MRPL9	MRPS10
MRPL34	MRPS10
EEF2	MRPS10
MRPL20	MRPS10
MRPL22	MRPS10
MRPL41	MRPS10
EFL1	MRPS10
MRPL38	MRPS10
MRPL47	MRPS10
GFM1	MRPS10
MRPL12	MRPS10
MRPL23	MRPS10
MRPL53	MRPS10
MRPL1	MRPS10
EIF1AX	MRPS10
MRPL10	MRPS10
MRPL49	MRPS10
MRPL36	MRPS10
MRPL13	MRPS10
CHCHD1	MRPS10
MRPL46	MRPS10
MRPL21	MRPS10
HIBCH	MRPS10
MRPL50	MRPS10
MRPL37	MRPS10
MRPL14	MRPS10
MRPL28	MRPS10
MRPL24	MRPS10
FAU	MRPS10
MRPL2	MRPS10
GRK7	GUCA1A
GRK1	GUCA1A
VAMP2	VAMP3
SGIP1	VAMP3
PACSIN3	VAMP3
SH3GL3	VAMP3
CPLX2	VAMP3
SEC22A	VAMP3
RAB9A	VAMP3
AP2S1	VAMP3
ACTR3	VAMP3
SNX4	VAMP3
DNM2	VAMP3
RHOBTB3	VAMP3
SYNJ1	VAMP3
AP2B1	VAMP3
CTTN	VAMP3
ARPC3	VAMP3
SNAP25	VAMP3
REPS1	VAMP3
STX4	VAMP3
BET1	VAMP3
CLTB	VAMP3
RAB5A	VAMP3
AP2A1	VAMP3
VAMP1	VAMP3
ACTR2	VAMP3
TSNARE1	VAMP3
AAK1	VAMP3
SNAP91	VAMP3
SNX9	VAMP3
TRIP10	VAMP3
ITSN1	VAMP3
FCHO2	VAMP3
GCC2	VAMP3
DNM3	VAMP3
STXBP1	VAMP3
NAPA	VAMP3
PACSIN2	VAMP3
STX17	VAMP3
STX2	VAMP3
ARPC1A	VAMP3
STX1B	VAMP3
CPLX1	VAMP3
CLTA	VAMP3
CLTCL1	VAMP3
PIK3C2A	VAMP3
M6PR	VAMP3
STX11	VAMP3
FCHO1	VAMP3
BIN1	VAMP3
RAB5B	VAMP3
BCAP31	VAMP3
GOSR1	VAMP3
AMPH	VAMP3
STX18	VAMP3
ARPC2	VAMP3
SH3GL1	VAMP3
HSPA8	VAMP3
RABEPK	VAMP3
FNBP1L	VAMP3
BNIP1	VAMP3
SYT1	VAMP3
STX3	VAMP3
GOSR2	VAMP3
STX19	VAMP3
ARPC4	VAMP3
ITSN2	VAMP3
SNAP23	VAMP3
FNBP1	VAMP3
AP2A2	VAMP3
SYNJ2	VAMP3
SNX18	VAMP3
NAPG	VAMP3
IGF2R	VAMP3
RAB5C	VAMP3
STX10	VAMP3
SCFD1	VAMP3
GAPVD1	VAMP3
STX8	VAMP3
NECAP1	VAMP3
GAK	VAMP3
PLIN3	VAMP3
NECAP2	VAMP3
OCRL	VAMP3
AP2M1	VAMP3
STX1A	VAMP3
STX6	VAMP3
STX12	VAMP3
SNAP47	VAMP3
DNAJC6	VAMP3
NAPB	VAMP3
BET1L	VAMP3
SH3GL2	VAMP3
NSF	VAMP3
HIP1R	VAMP3
PACSIN1	VAMP3
RAB8A	VAMP3
SEC22C	VAMP3
ARPC5	VAMP3
HIP1	VAMP3
SNAP29	VAMP3
STX7	VAMP3
STX16	VAMP3
CLTC	VAMP3
PICALM	VAMP3
STXBP3	VAMP3
STX5	VAMP3
DNM1	VAMP3
EPS15	VAMP3
RAB9B	VAMP3
GNB1	UTS2
GNG4	UTS2
GNG7	UTS2
GNB4	UTS2
GNG11	UTS2
GNAQ	UTS2
GNB2	UTS2
GNG13	UTS2
GNA15	UTS2
GNG12	UTS2
GNG3	UTS2
GNG8	UTS2
GNA14	UTS2
GNB3	UTS2
GNG10	UTS2
GNG2	UTS2
GNGT1	UTS2
GNB5	UTS2
GNA11	UTS2
GNG5	UTS2
GNGT2	UTS2
POLR2J	RFC2
POLH	RFC2
POLE4	RFC2
RAD51C	RFC2
POLD4	RFC2
ESCO1	RFC2
DNA2	RFC2
PCNA	RFC2
CUL4B	RFC2
ATRIP	RFC2
DDB1	RFC2
CUL4A	RFC2
POLR2L	RFC2
RAD17	RFC2
ERCC6	RFC2
ERCC4	RFC2
ERCC8	RFC2
MRE11	RFC2
EP300	RFC2
PARP1	RFC2
BARD1	RFC2
POLR2H	RFC2
DSCC1	RFC2
POLE	RFC2
GTF2H1	RFC2
ESCO2	RFC2
POLR2C	RFC2
POLR2E	RFC2
ATAD5	RFC2
REV3L	RFC2
POLR2G	RFC2
CLSPN	RFC2
BLM	RFC2
RAD9B	RFC2
LIG3	RFC2
ERCC2	RFC2
POLR2I	RFC2
POLE3	RFC2
APEX1	RFC2
CHEK1	RFC2
KAT5	RFC2
HMGN1	RFC2
PRIM1	RFC2
PPIE	RFC2
DDB2	RFC2
ERCC5	RFC2
DTL	RFC2
GTF2H3	RFC2
MAD2L2	RFC2
RAD51	RFC2
MNAT1	RFC2
RAD1	RFC2
POLR2K	RFC2
POLR2A	RFC2
HUS1	RFC2
CDK7	RFC2
RBX1	RFC2
RAD18	RFC2
GTF2H4	RFC2
RAD51B	RFC2
NBN	RFC2
POLA1	RFC2
ERCC1	RFC2
REV1	RFC2
RAD50	RFC2
POLD3	RFC2
BRCA1	RFC2
NPLOC4	RFC2
POLD1	RFC2
EXO1	RFC2
POLK	RFC2
RBBP8	RFC2
POLE2	RFC2
LIG1	RFC2
PRPF19	RFC2
ATR	RFC2
POLR2B	RFC2
ISG15	RFC2
POLR2D	RFC2
CCNH	RFC2
FEN1	RFC2
CHTF18	RFC2
BRIP1	RFC2
CHD1L	RFC2
PARP2	RFC2
RAD9A	RFC2
ATM	RFC2
GTF2H5	RFC2
GTF2H2	RFC2
AQR	RFC2
POLA2	RFC2
RFC1	RFC2
POLD2	RFC2
POLR2F	RFC2
POLI	RFC2
ERCC3	RFC2
RAD52	RFC2
PPP1R3C	PPP1R3F
PPP1R3B	PPP1R3F
PPP1R3A	PPP1R3F
PPP1CB	PPP1R3F
PPP1CA	PPP1R3F
PPP1CC	PPP1R3F
PPP1R3E	PPP1R3F
GYS1	PPP1R3F
PPP1R3D	PPP1R3F
GYS2	PPP1R3F
MAFG	NFE2L3
TNFAIP3	TNIP3
CLDN1	CLDN11
CLDN10	CLDN11
DSC2	PKP2
DSP	PKP2
GJA1	PKP2
DSG1	PKP2
JUP	PKP2
DSG2	PKP2
ACACB	STYK1
LRRK2	STYK1
PHLPP1	STYK1
PHLPP2	STYK1
ACACA	STYK1
LRGUK	STYK1
ADRA1B	GNA11
CHRM1	GNA11
GCG	GNA11
CHRM5	GNA11
APP	GNA11
AVPR1B	GNA11
GHSR	GNA11
GCGR	GNA11
EDN2	GNA11
GAST	GNA11
CASR	GNA11
FPR2	GNA11
BRS3	GNA11
ARHGEF25	GNA11
EDN1	GNA11
EDN3	GNA11
BDKRB2	GNA11
CHRM2	GNA11
CCKAR	GNA11
FFAR3	GNA11
EDNRA	GNA11
F2RL1	GNA11
FFAR2	GNA11
CYSLTR1	GNA11
EDNRB	GNA11
ADRA1A	GNA11
AVP	GNA11
CYSLTR2	GNA11
CCK	GNA11
AVPR1A	GNA11
F2R	GNA11
F2RL3	GNA11
ANXA1	GNA11
AGTR1	GNA11
BDKRB1	GNA11
CHRM3	GNA11
AGT	GNA11
F2RL2	GNA11
ADRA1D	GNA11
F2	GNA11
FFAR1	GNA11
CCKBR	GNA11
CREB1	CREB3L3
ATF1	CREB3L3
ATF4	CREB3L3
ATF2	CREB3L3
ATF6B	CREB3L3
CREB3L2	CREB3L3
CREB3L1	CREB3L3
CREB3	CREB3L3
PIGM	PIGV
DPM1	PIGV
DPM3	PIGV
DPM2	PIGV
H2AFJ	HDAC7
H2AFY	HDAC7
CITED2	HDAC7
HDAC3	HDAC7
HDAC10	HDAC7
H2BFM	HDAC7
H2AFZ	HDAC7
H2AFV	HDAC7
HDAC5	HDAC7
HDAC2	HDAC7
ASH1L	HDAC7
EP300	HDAC7
H2AFY2	HDAC7
CREBBP	HDAC7
EHMT1	HDAC7
ARNT	HDAC7
H2BFWT	HDAC7
HDAC4	HDAC7
HDAC6	HDAC7
EHMT2	HDAC7
HDAC11	HDAC7
H2AFX	HDAC7
HDAC1	HDAC7
MRPS18B	MRPS35
MRPL18	MRPS35
MRPL54	MRPS35
GADD45GIP1	MRPS35
MRPS21	MRPS35
MRPL48	MRPS35
MRPL27	MRPS35
MRPS25	MRPS35
MRPL57	MRPS35
MRPL15	MRPS35
MRPL19	MRPS35
MRPL40	MRPS35
MRPL11	MRPS35
MRPS16	MRPS35
MRPL51	MRPS35
MRPS34	MRPS35
MRPL4	MRPS35
MRPL42	MRPS35
MRPL16	MRPS35
MRPS33	MRPS35
MRPL45	MRPS35
GFM2	MRPS35
DAP3	MRPS35
MRPS28	MRPS35
MRPL43	MRPS35
MRPS11	MRPS35
MRPL32	MRPS35
MRPL33	MRPS35
MRPL44	MRPS35
MRPL55	MRPS35
MRPL58	MRPS35
MRPL3	MRPS35
AURKAIP1	MRPS35
MRPS17	MRPS35
METTL17	MRPS35
MRPL39	MRPS35
MRPS18A	MRPS35
MRPL35	MRPS35
MRPL52	MRPS35
MRPL17	MRPS35
MRPL9	MRPS35
MRPL34	MRPS35
MRPS14	MRPS35
MRPL22	MRPS35
MRPS15	MRPS35
MRPL20	MRPS35
MRPS30	MRPS35
MRPL41	MRPS35
MRPL38	MRPS35
MRPS12	MRPS35
MRPS22	MRPS35
MRPL47	MRPS35
GFM1	MRPS35
MRPL23	MRPS35
MRPL12	MRPS35
HIBCH	MRPS35
MRPL1	MRPS35
MRPL53	MRPS35
MRPS24	MRPS35
MRPS10	MRPS35
MRPS31	MRPS35
MRPL10	MRPS35
MRPL49	MRPS35
MRPS23	MRPS35
MRPL36	MRPS35
MRPL13	MRPS35
CHCHD1	MRPS35
MRPL21	MRPS35
MRPL46	MRPS35
MRPL28	MRPS35
MRPS2	MRPS35
MRPL50	MRPS35
MRPL37	MRPS35
MRPL14	MRPS35
MRPS27	MRPS35
MRPL24	MRPS35
MRPL2	MRPS35
MRPS26	MRPS35
MRPS18C	MRPS35
APP	APPBP2
KCNE5	KCNQ1
KCNJ12	KCNQ1
CALM3	KCNQ1
KCNN4	KCNQ1
AKAP9	KCNQ1
CALM1	KCNQ1
KCNJ2	KCNQ1
KCNE3	KCNQ1
KCNAB3	KCNQ1
CALM2	KCNQ1
KCNE4	KCNQ1
KCNE2	KCNQ1
KCNJ14	KCNQ1
KCNAB2	KCNQ1
CACNA1C	KCNQ1
KCNK5	KCNQ1
KCNAB1	KCNQ1
KCNE1	KCNQ1
KCNJ4	KCNQ1
LRRK2	TRIB2
PHLPP1	TRIB2
PHLPP2	TRIB2
ACACA	TRIB2
LRGUK	TRIB2
ACACB	TRIB2
EFTUD2	GPKOW
ELAVL2	GPKOW
DDX42	GPKOW
CDC40	GPKOW
CHERP	GPKOW
CDC5L	GPKOW
DHX16	GPKOW
ALYREF	GPKOW
CWC25	GPKOW
CLP1	GPKOW
DDX23	GPKOW
DDX5	GPKOW
CSTF1	GPKOW
BCAS2	GPKOW
CWC27	GPKOW
GCFC2	GPKOW
ELAVL1	GPKOW
FUS	GPKOW
DHX15	GPKOW
EIF4A3	GPKOW
CPSF1	GPKOW
DHX9	GPKOW
BUD31	GPKOW
CPSF2	GPKOW
DHX38	GPKOW
CRNKL1	GPKOW
CCAR1	GPKOW
CSTF2	GPKOW
CTNNBL1	GPKOW
CD2BP2	GPKOW
CWC22	GPKOW
AQR	GPKOW
DNAJC8	GPKOW
FIP1L1	GPKOW
CPSF7	GPKOW
CPSF4	GPKOW
DDX46	GPKOW
CPSF3	GPKOW
CSTF3	GPKOW
ALYREF	AQR
HDAC2	MBD3
HINT1	MBD3
HDAC3	MBD3
HDAC9	MBD3
HDAC8	MBD3
EHMT2	MBD3
MBD2	MBD3
BAHD1	MBD3
HDAC4	MBD3
CSNK2A1	MBD3
DNTTIP1	MBD3
BAZ2A	MBD3
CHD3	MBD3
GATAD2B	MBD3
ERCC6	MBD3
HDAC11	MBD3
ING2	MBD3
HDAC5	MBD3
HDAC10	MBD3
CHD5	MBD3
HDAC1	MBD3
GATAD2A	MBD3
CHD4	MBD3
HDAC6	MBD3
GATA6	LMCD1
NFKB2	PSMC4
PSMA4	PSMC4
PSMA7	PSMC4
PSMA3	PSMC4
POLL	PSMC4
NFKB1	PSMC4
PSMB6	PSMC4
PSMC2	PSMC4
PSMA1	PSMC4
ADRM1	PSMC4
CDK2	PSMC4
CDX4	PSMC4
PSMB10	PSMC4
PSMB8	PSMC4
EIF4E	PSMC4
PAAF1	PSMC4
EIF4G1	PSMC4
PSMC1	PSMC4
CDX2	PSMC4
PSMC3	PSMC4
ANKRD42	PSMC4
PSMB9	PSMC4
PSMB4	PSMC4
COPS5	PSMC4
PSMA2	PSMC4
PSMB3	PSMC4
PSMB11	PSMC4
PSMB2	PSMC4
PABPC1	PSMC4
CDX1	PSMC4
MYSM1	PSMC4
BRCC3	PSMC4
PSMB5	PSMC4
PSMA8	PSMC4
CDK1	PSMC4
PSMB7	PSMC4
PSMA5	PSMC4
NFKBIB	PSMC4
COPS2	PSMC4
EIF4A1	PSMC4
NFKBIA	PSMC4
PSMB1	PSMC4
ECPAS	PSMC4
PSMA6	PSMC4
BAP1	PSMC4
MPND	PSMC4
NFKBIE	PSMC4
CALM2	CAMKK1
CALM1	CAMKK1
CAMK2B	CAMKK1
DERL1	DERL2
ATAD2B	DERL2
AMFR	DERL2
CFTR	DERL2
NCF1	NOX3
NOX1	NOX3
CYBA	NOX3
NCF4	NOX3
NCF2	NOX3
CYBB	NOX3
HIST1H2BH	KDM4B
HIST1H2BM	KDM4B
ESR1	KDM4B
HERC2	KDM4B
HIST1H2BB	KDM4B
HIST2H2BE	KDM4B
HIST3H2BB	KDM4B
HIST1H2BJ	KDM4B
HIST3H3	KDM4B
HIST1H2BK	KDM4B
HIST1H2BD	KDM4B
HIST1H2BO	KDM4B
ATM	KDM4B
KAT5	KDM4B
HIST1H2BN	KDM4B
HIST1H2BA	KDM4B
H2AFX	KDM4B
CD209	ICAM3
CLEC4M	ICAM3
ICAM1	ICAM3
ICAM2	ICAM3
ACTL6A	ACTL6B
ACTB	ACTL6B
ATXN1	CIC
KIF16B	KIF22
COPG2	KIF22
KIF21A	KIF22
KIF20A	KIF22
KIF1C	KIF22
KIF12	KIF22
DCTN5	KIF22
DCTN2	KIF22
KIF21B	KIF22
DYNC1H1	KIF22
DYNC2H1	KIF22
KDELR3	KIF22
KIF13B	KIF22
DCTN6	KIF22
KIF11	KIF22
KDELR1	KIF22
DCTN4	KIF22
DCTN3	KIF22
KDELR2	KIF22
KIF20B	KIF22
KIF15	KIF22
KIF18B	KIF22
COPG1	KIF22
KIF19	KIF22
COPZ2	KIF22
KIF18A	KIF22
AURKB	KIF22
KIF1A	KIF22
COPA	KIF22
COPB1	KIF22
DCTN1	KIF22
CENPE	KIF22
ARCN1	KIF22
COPE	KIF22
KIF1B	KIF22
COPZ1	KIF22
COPB2	KIF22
NUDT21	YTHDC2
SNRNP200	YTHDC2
ASCC3	YTHDC2
PPP1R42	YTHDC2
DDX39B	YTHDC2
DDX39A	YTHDC2
BUD31	YTHDC2
SKIV2L	YTHDC2
PAPOLB	YTHDC2
MTREX	YTHDC2
CWC22	YTHDC2
PRPF8	YTHDC2
CSTF3	YTHDC2
FIP1L1	YTHDC2
DDX21	YTHDC2
DDX59	YTHDC2
CWC25	YTHDC2
CDC40	YTHDC2
PCF11	YTHDC2
DHX32	YTHDC2
CLP1	YTHDC2
DQX1	YTHDC2
PRPF3	YTHDC2
DDX17	YTHDC2
CSTF1	YTHDC2
POLQ	YTHDC2
DDX5	YTHDC2
DDX27	YTHDC2
CPSF1	YTHDC2
SLU7	YTHDC2
CPSF2	YTHDC2
DHX38	YTHDC2
PRPF19	YTHDC2
PPWD1	YTHDC2
DDX60L	YTHDC2
HFM1	YTHDC2
PAPOLG	YTHDC2
TDRD12	YTHDC2
DDX50	YTHDC2
USP10	YTHDC2
GPR149	YTHDC2
PAPOLA	YTHDC2
CDC5L	YTHDC2
DHX16	YTHDC2
MAPK14	MEF2B
MAPK11	MEF2B
MAPK12	MEF2B
IKBKB	TNFRSF1A
RBCK1	TNFRSF1A
TNFAIP3	TNFRSF1A
MAP3K3	TNFRSF1A
CRADD	TNFRSF1A
TAB2	TNFRSF1A
MAP3K5	TNFRSF1A
PIDD1	TNFRSF1A
CAV1	TNFRSF1A
SHARPIN	TNFRSF1A
NSMAF	TNFRSF1A
CYLD	TNFRSF1A
FAS	TNFRSF1A
JAK2	TNFRSF1A
BAG4	TNFRSF1A
RIPK1	TNFRSF1A
CLIP3	TNFRSF1A
MADD	TNFRSF1A
SMPD3	TNFRSF1A
TAB3	TNFRSF1A
TAB1	TNFRSF1A
RIPK2	TNFRSF1A
BIRC2	TNFRSF1A
RFK	TNFRSF1A
FADD	TNFRSF1A
PRKCZ	TNFRSF1A
SMPD2	TNFRSF1A
RACK1	TNFRSF1A
CASP2	TNFRSF1A
MAP3K7	TNFRSF1A
STAT1	TNFRSF1A
LTA	TNFRSF1A
TANK	TNFRSF1A
IL1R1	TNFRSF1A
RNF31	TNFRSF1A
TNF	TNFRSF1A
JAK1	TNFRSF1A
CHUK	TNFRSF1A
ERN1	TNFRSF1A
TAX1BP1	TNFRSF1A
SQSTM1	TNFRSF1A
BIRC3	TNFRSF1A
PRKCI	TNFRSF1A
IL18	TNFRSF1A
COG8	GOLGA5
COG6	GOLGA5
COG3	GOLGA5
BET1L	GOLGA5
COG2	GOLGA5
COG4	GOLGA5
COG1	GOLGA5
COG5	GOLGA5
COG7	GOLGA5
CENPO	PPP2R5B
PDS5A	PPP2R5B
CDCA5	PPP2R5B
CDCA8	PPP2R5B
PPP2R1B	PPP2R5B
DSN1	PPP2R5B
CENPN	PPP2R5B
NUF2	PPP2R5B
B9D2	PPP2R5B
CENPQ	PPP2R5B
CD80	PPP2R5B
PPP2CB	PPP2R5B
PDS5B	PPP2R5B
ERCC6L	PPP2R5B
CLASP1	PPP2R5B
KNL1	PPP2R5B
KIF2A	PPP2R5B
CSNK1A1	PPP2R5B
KIF18A	PPP2R5B
MAPRE1	PPP2R5B
CENPC	PPP2R5B
NUP37	PPP2R5B
AURKB	PPP2R5B
CDC20	PPP2R5B
GSK3B	PPP2R5B
MAD1L1	PPP2R5B
CENPL	PPP2R5B
KIF2C	PPP2R5B
CENPP	PPP2R5B
PPP2R2A	PPP2R5B
PPP1CC	PPP2R5B
APC	PPP2R5B
CD86	PPP2R5B
CUL1	PPP2R5B
NUP133	PPP2R5B
CENPA	PPP2R5B
PPP2R3B	PPP2R5B
BUB1	PPP2R5B
CENPE	PPP2R5B
CKAP5	PPP2R5B
CENPM	PPP2R5B
KNTC1	PPP2R5B
BUB3	PPP2R5B
CLIP1	PPP2R5B
PAFAH1B1	PPP2R5B
BUB1B	PPP2R5B
NDE1	PPP2R5B
CLASP2	PPP2R5B
BIRC5	PPP2R5B
PPP2CA	PPP2R5B
PPP2R1A	PPP2R5B
NUP107	PPP2R5B
INCENP	PPP2R5B
NUP43	PPP2R5B
KIF2B	PPP2R5B
CENPF	PPP2R5B
PPP2R3A	PPP2R5B
BTRC	PPP2R5B
ARRB2	PPP2R5B
CENPK	PPP2R5B
PPP2R5A	PPP2R5B
CDC42	PPP2R5B
PMF1	PPP2R5B
PPP2R2D	PPP2R5B
AXIN1	PPP2R5B
PLK1	PPP2R5B
AHCTF1	PPP2R5B
CENPS	PPP2R5B
MAPK1	PPP2R5B
CENPT	PPP2R5B
NUP160	PPP2R5B
CTNNB1	PPP2R5B
ITGB3BP	PPP2R5B
MAD2L1	PPP2R5B
CENPH	PPP2R5B
CENPI	PPP2R5B
NDC80	PPP2R5B
MAPK3	PPP2R5B
CTLA4	PPP2R5B
CENPU	PPP2R5B
NUDC	PPP2R5B
IER3	PPP2R5B
NUP85	PPP2R5B
NSL1	PPP2R5B
PPP2R2C	PPP2R5B
NDEL1	PPP2R5B
PPP2R2B	PPP2R5B
AMER1	PPP2R5B
MIS12	PPP2R5B
ACACB	EPHA8
EFNA4	EPHA8
ADAM10	EPHA8
EFNA1	EPHA8
EFNA3	EPHA8
EFNB2	EPHA8
ACACA	EPHA8
EFNA2	EPHA8
EFNB1	EPHA8
EFNB3	EPHA8
EFNA5	EPHA8
RFC4	TRIP13
P4HA1	P4HA2
HADHA	HSD17B10
HADH	HSD17B10
ECHDC1	HSD17B10
ECHS1	HSD17B10
EHHADH	HSD17B10
CBL	FGF4
FGF1	FGF4
NMRK1	NMRK2
CTNNB1	NMRK2
JUP	NMRK2
ST3GAL3	ST6GAL1
SLC25A6	TIMM21
TIMM17A	TIMM21
HSCB	TIMM21
ATP5F1B	TIMM21
ATP5MC1	TIMM21
COQ2	TIMM21
GRPEL2	TIMM21
TIMM10	TIMM21
GRPEL1	TIMM21
DNAJC19	TIMM21
PAM16	TIMM21
TIMM17B	TIMM21
HSPD1	TIMM21
FXN	TIMM21
LDHD	TIMM21
HSPA9	TIMM21
EXO1	REXO1
PAN3	REXO1
PCNA	REXO1
HIVEP1	REXO1
CSTF1	MKRN2
CPSF1	MKRN2
FIP1L1	MKRN2
CSTF3	MKRN2
IL2RG	IL4R
FES	IL4R
DOK2	IL4R
IL13RA1	IL4R
GRB2	IL4R
IL4	IL4R
CUL3	KEAP1
BCL2	KEAP1
CDC34	KEAP1
CUL5	KEAP1
CUL1	KEAP1
DPP3	KEAP1
CUL2	KEAP1
ABCA4	RDH8
GNB5	P2RY10
GNG7	P2RY10
GNB4	P2RY10
GNG11	P2RY10
GNA11	P2RY10
GNB2	P2RY10
GNAQ	P2RY10
GNG5	P2RY10
GNGT2	P2RY10
GNG13	P2RY10
GNA15	P2RY10
GNB1	P2RY10
GNG4	P2RY10
GNG12	P2RY10
GNG3	P2RY10
GNG8	P2RY10
GNA14	P2RY10
GNB3	P2RY10
GNG10	P2RY10
GNGT1	P2RY10
GNG2	P2RY10
BCAR1	TNS1
CSK	TNS1
TLN1	TNS1
ITGA1	TNS1
PXN	TNS1
ACTN4	TNS1
ILK	TNS1
ACTA1	TNS1
LIMS1	TNS1
ACTN1	TNS1
PTK2	TNS1
ACTN2	TNS1
DLC1	TNS1
CAPN1	TNS1
ITGB1	TNS1
PARVA	TNS1
BEX1	NGFR
ARHGDIG	NGFR
AATF	NGFR
MAG	NGFR
E2F1	NGFR
NDN	NGFR
NFKB1	NGFR
IRAK2	NGFR
IRAK4	NGFR
EFNA5	NGFR
IRAK1	NGFR
MAGEH1	NGFR
MYD88	NGFR
IKBKB	NGFR
APP	NGFR
MAGED1	NGFR
ITGB3BP	NGFR
ARHGDIA	NGFR
IRAK3	NGFR
NGF	NGFR
ARHGDIB	NGFR
LINGO1	NGFR
GRB2	NGFR
BDNF	NGFR
BEX3	NGFR
NCK1	NTN1
BCAR1	NTN1
CDC42	NTN1
ABLIM2	NTN1
ELMO1	NTN1
ABLIM1	NTN1
DCC	NTN1
IGDCC3	NTN1
DOCK1	NTN1
ABLIM3	NTN1
MYO10	NTN1
DRAXIN	NTN1
DSCAM	NTN1
FYN	NTN1
NEO1	NTN1
SMC5	TRO
BYSL	TRO
AP2M1	AP3M2
AP1S2	AP3M2
AP2A1	AP3M2
AP1S1	AP3M2
AFTPH	AP3M2
AP1G1	AP3M2
AP1G2	AP3M2
AP3M1	AP3M2
AP3B1	AP3M2
AP3B2	AP3M2
AP2S1	AP3M2
AP2A2	AP3M2
AP3D1	AP3M2
AP2B1	AP3M2
DRD3	DRD4
DRD2	DRD4
GNB2	SCT
GNG13	SCT
PYY	SCT
GNG12	SCT
GNG3	SCT
GNG8	SCT
GNB3	SCT
GNG10	SCT
GNG2	SCT
GNGT1	SCT
GNB5	SCT
GNG5	SCT
GNGT2	SCT
GAST	SCT
GNB1	SCT
GNG4	SCT
GNG7	SCT
GNB4	SCT
GNG11	SCT
RUNX3	TBX21
BCL6	TBX21
GATA3	TBX21
IFNG	TBX21
BRAF	MAP2K5
ARAF	MAP2K5
KSR1	MAP2K5
PFKFB3	TIGAR
PFKFB1	TIGAR
PFKFB4	TIGAR
HK2	TIGAR
PFKFB2	TIGAR
FGF2	FGF20
CBL	FGF20
CPB1	CPB2
CCNT2	CDK13
CCND1	CDK13
CCNL2	CDK13
CCNK	CDK13
ACVR1	CDK13
BCCIP	CDK13
ACVR1C	CDK13
CCNT1	CDK13
CCNC	CDK13
CCNQ	CDK13
CCNY	CDK13
CCNL1	CDK13
CCND3	CDK13
CCNH	CDK13
CCND2	CDK13
ATG13	CDK13
ACVR1B	CDK13
CDK12	CDK13
AKAP4	CDK13
FAR1	FAR2
CLDN17	CLDN18
CLDN15	CLDN18
CLDN1	CLDN18
CLDN11	CLDN18
CLDN10	CLDN18
CLDN16	CLDN18
CLDN14	CLDN18
RHOA	ROPN1
RHPN1	ROPN1
AKAP3	ROPN1
MT-ND1	NDUFB4
NDUFAF7	NDUFB4
NDUFB2	NDUFB4
NDUFB3	NDUFB4
NDUFA8	NDUFB4
NDUFA7	NDUFB4
ECSIT	NDUFB4
NDUFA2	NDUFB4
NDUFAB1	NDUFB4
NDUFAF3	NDUFB4
NDUFAF1	NDUFB4
MT-ND4	NDUFB4
NDUFAF2	NDUFB4
MT-ND5	NDUFB4
NDUFA1	NDUFB4
MT-ND6	NDUFB4
NDUFB11	NDUFB4
NDUFA5	NDUFB4
MT-ND3	NDUFB4
ACAD9	NDUFB4
NDUFA11	NDUFB4
NDUFAF6	NDUFB4
NDUFA9	NDUFB4
NDUFB1	NDUFB4
MT-ND2	NDUFB4
NDUFA4	NDUFB4
NDUFA12	NDUFB4
NDUFAF4	NDUFB4
NDUFA13	NDUFB4
FOXRED1	NDUFB4
NDUFAF5	NDUFB4
MT-ND4L	NDUFB4
NDUFA3	NDUFB4
NDUFA6	NDUFB4
NDUFA10	NDUFB4
NDUFB10	NDUFB4
DELE1	ERLEC1
DHH	ERLEC1
DERL1	ERLEC1
DERL2	ERLEC1
DERL3	ERLEC1
COA7	ERLEC1
CFTR	ERLEC1
CLIC2	CLIC5
CLIC4	CLIC5
ACTL6A	ACTR6
ACTL6B	ACTR6
CLCN7	OSTM1
DYNC2LI1	HSPB11
CLUAP1	HSPB11
DYNLRB1	HSPB11
DYNLRB2	HSPB11
DYNLL2	HSPB11
DYNC2H1	HSPB11
DYNLL1	HSPB11
STK11	STRADB
STRADA	STRADB
CAB39	STRADB
CAB39L	STRADB
COLGALT2	PLOD1
COLGALT1	PLOD1
TRIM28	ZNF324
TRIM28	ZNF416
RNPS1	RPS5
RPS4X	RPS5
RPP30	RPS5
EIF4A1	RPS5
RPL5	RPS5
PPP2R1A	RPS5
PPP2CA	RPS5
EIF2S3B	RPS5
GSPT1	RPS5
RPL7	RPS5
RPS17	RPS5
RPP21	RPS5
EIF3A	RPS5
EIF3G	RPS5
NPSR1	RPS5
IMP3	RPS5
MRPL15	RPS5
RPL27A	RPS5
RPS21	RPS5
RPL11	RPS5
RPL7L1	RPS5
RPS4Y1	RPS5
RPS14	RPS5
NCBP2	RPS5
MRPL19	RPS5
OAS2	RPS5
MRPS16	RPS5
RPL39L	RPS5
RPL7A	RPS5
EIF2S1	RPS5
MRTO4	RPS5
MRPL11	RPS5
RPL26	RPS5
MRPL4	RPS5
RPS27A	RPS5
MRPL16	RPS5
RPLP2	RPS5
NAT10	RPS5
GFM2	RPS5
RACK1	RPS5
RPS29	RPS5
RPL3	RPS5
RPP14	RPS5
RPP40	RPS5
RPS2	RPS5
RIOK2	RPS5
DAP3	RPS5
RPS4Y2	RPS5
EIF3J	RPS5
RPL27	RPS5
EIF3E	RPS5
DDOST	RPS5
PABPC1	RPS5
RPL4	RPS5
MRPS11	RPS5
RPL36AL	RPS5
RPL18	RPS5
MRPL33	RPS5
RPL29	RPS5
RPS26	RPS5
RPS18	RPS5
EIF1AY	RPS5
RPL18A	RPS5
MRPL17	RPS5
RPL23	RPS5
RPL10L	RPS5
MRPL3	RPS5
RPL15	RPS5
NOB1	RPS5
DIMT1	RPS5
RPL36	RPS5
RPL13A	RPS5
EFTUD2	RPS5
RPN1	RPS5
HBS1L	RPS5
NOP58	RPS5
RPL31	RPS5
GSPT2	RPS5
EIF4A3	RPS5
MPHOSPH10	RPS5
EEF1A1	RPS5
MAGOHB	RPS5
EEF2	RPS5
MRPS15	RPS5
MRPS14	RPS5
EIF3B	RPS5
EIF3K	RPS5
MRPL22	RPS5
EIF5	RPS5
EEFSEC	RPS5
MRPS35	RPS5
RIOK1	RPS5
MRPS18A	RPS5
RPL10	RPS5
RPL3L	RPS5
EFL1	RPS5
RPL37	RPS5
MRPS12	RPS5
RPS19	RPS5
RPL22	RPS5
RPL37A	RPS5
RPS11	RPS5
MRPS6	RPS5
RPL26L1	RPS5
OASL	RPS5
RPL13	RPS5
RPS20	RPS5
EIF2S2	RPS5
RPLP1	RPS5
NOP56	RPS5
GFM1	RPS5
NSA2	RPS5
RPL35A	RPS5
PPP2R2A	RPS5
RPS24	RPS5
RPS28	RPS5
RPL39	RPS5
RPS10	RPS5
RPL41	RPS5
MRPL12	RPS5
ISG15	RPS5
RPL22L1	RPS5
LTV1	RPS5
RPL12	RPS5
MRPL1	RPS5
NOL6	RPS5
RPLP0	RPS5
OAS1	RPS5
NCBP1	RPS5
MRPS10	RPS5
RPL9	RPS5
OAS3	RPS5
EIF4E	RPS5
EIF3D	RPS5
EIF1AX	RPS5
CSNK1E	RPS5
RPL30	RPS5
RPL14	RPS5
NHP2	RPS5
EIF3I	RPS5
EIF3H	RPS5
RPL23A	RPS5
EIF4G1	RPS5
EIF3L	RPS5
BYSL	RPS5
PSMD14	RPS5
EIF5B	RPS5
MRPL36	RPS5
RPS12	RPS5
RPL28	RPS5
RPL35	RPS5
MRPL13	RPS5
RPS23	RPS5
RPL32	RPS5
PLEC	RPS5
PDCD11	RPS5
RPS3	RPS5
EIF4A2	RPS5
MAGOH	RPS5
EIF4B	RPS5
EEF1A2	RPS5
RPL38	RPS5
RPL21	RPS5
RPS25	RPS5
MRPS2	RPS5
EIF4H	RPS5
EIF3C	RPS5
PNO1	RPS5
RPL10A	RPS5
MRPS5	RPS5
MRPL24	RPS5
RPS16	RPS5
FAU	RPS5
RPS27	RPS5
RPP25	RPS5
RPS27L	RPS5
RPS13	RPS5
RPL24	RPS5
MRPL2	RPS5
RPL19	RPS5
EIF2S3	RPS5
RPL6	RPS5
RPL34	RPS5
EIF3F	RPS5
CASC3	RPS5
RPP38	RPS5
MRPS9	RPS5
RPL17	RPS5
CSNK1D	RPS5
RPN2	RPS5
EIF3M	RPS5
[truncated: 161,181 more rows]
