# Supplementary material for: Protein-Protein interactions uncover candidate ‘core genes’ within omnigenic disease networks
Source: PLoS Genet. 2020 Jul 17;16(7):e1008903. doi: 10.1371/journal.pgen.1008903 (PMC7390454; doi:10.1371/journal.pgen.1008903)
Supplement: S2 Table — This table shows the study accession, disease trait, parent term, GWAS hit, SNP, Ancestry, whether the study has excess PPI among GWAS hits and whether a candidate gene was detected, from the 1,381 GWAS studies that went into the analysis. (XLSX) [file pgen.1008903.s013.xlsx]

## Sheet: S2 Table
Study Accession	Disease/Trait	Parent Term	GWAS Hit	SNP_ID	Ancestry	Excess PPI edges	detected Candidate Core Gene
GCST001527	Fasting blood glucose BMI interaction	Body measurement	MRPL33	GCST001527_rs3736594-A_MRPL33	European
GCST001527	Fasting blood glucose BMI interaction	Body measurement	ADCY5	GCST001527_rs11708067-A_ADCY5	European
GCST001527	Fasting blood glucose BMI interaction	Body measurement	CRY2	GCST001527_rs11605924-A_CRY2	European
GCST001527	Fasting blood glucose BMI interaction	Body measurement	PPP1R3B	GCST001527_rs4841132-A_PPP1R3B	European
GCST001527	Fasting blood glucose BMI interaction	Body measurement	GCK	GCST001527_rs4607517-A_GCK	European
GCST001527	Fasting blood glucose BMI interaction	Body measurement	MTNR1B	GCST001527_rs10830963-C_MTNR1B	European
GCST001527	Fasting blood glucose BMI interaction	Body measurement	MADD	GCST001527_rs7944584-A_MADD	European
GCST001527	Fasting blood glucose BMI interaction	Body measurement	ARAP1	GCST001527_rs11603334-A_ARAP1	European
GCST001527	Fasting blood glucose BMI interaction	Body measurement	FOXA2	GCST001527_rs6048205-A_FOXA2	European
GCST001527	Fasting blood glucose BMI interaction	Body measurement	GCKR	GCST001527_rs780094-T_GCKR	European
GCST001527	Fasting blood glucose BMI interaction	Body measurement	DPYSL5	GCST001527_rs1371614-T_DPYSL5	European
GCST001527	Fasting blood glucose BMI interaction	Body measurement	YKT6	GCST001527_rs4607517-A_YKT6	European
GCST001527	Fasting blood glucose BMI interaction	Body measurement	TCF7L2	GCST001527_rs7903146-T_TCF7L2	European
GCST001527	Fasting blood glucose BMI interaction	Body measurement	SLC2A2	GCST001527_rs11920090-A_SLC2A2	European
GCST001527	Fasting blood glucose BMI interaction	Body measurement	AGMO	GCST001527_rs2191349-T_AGMO	European
GCST001527	Fasting blood glucose BMI interaction	Body measurement	OR4C3	GCST001527_rs1483121-A_OR4C3	European
GCST001527	Fasting blood glucose BMI interaction	Body measurement	OR4S1	GCST001527_rs1483121-A_OR4S1	European
GCST002922	Multiple myeloma and monoclonal gammopathy	Cancer	ELL2	GCST002922_rs56219066-T_ELL2	European
GCST002922	Multiple myeloma and monoclonal gammopathy	Cancer	TNFRSF13B	GCST002922_rs57968458-A_TNFRSF13B	European
GCST002922	Multiple myeloma and monoclonal gammopathy	Cancer	DNAH11	GCST002922_rs57104699-C_DNAH11	European
GCST002922	Multiple myeloma and monoclonal gammopathy	Cancer	CDCA7L	GCST002922_rs57104699-C_CDCA7L	European
GCST000283	LDL cholesterol	Lipid or lipoprotein measurement	TOMM40	GCST000283_rs157580-G_TOMM40	European		detected Candidate Core Gene
GCST000283	LDL cholesterol	Lipid or lipoprotein measurement	APOB	GCST000283_rs693-A_APOB	European		detected Candidate Core Gene
GCST000283	LDL cholesterol	Lipid or lipoprotein measurement	SORT1	GCST000283_rs646776-G_SORT1	European		detected Candidate Core Gene
GCST004023	Ischemic stroke	Cardiovascular disease	ALDH2	GCST004023_rs11513729-?_ALDH2	European
GCST000830	Body mass index	Body measurement	RPL27A	GCST000830_rs4929949-C_RPL27A	European		detected Candidate Core Gene
GCST000830	Body mass index	Body measurement	FANCL	GCST000830_rs887912-T_FANCL	European		detected Candidate Core Gene
GCST000830	Body mass index	Body measurement	TUB	GCST000830_rs4929949-C_TUB	European		detected Candidate Core Gene
GCST000830	Body mass index	Body measurement	NRXN3	GCST000830_rs10150332-C_NRXN3	European		detected Candidate Core Gene
GCST000830	Body mass index	Body measurement	FAIM2	GCST000830_rs7138803-A_FAIM2	European		detected Candidate Core Gene
GCST000830	Body mass index	Body measurement	GNPDA2	GCST000830_rs10938397-G_GNPDA2	European		detected Candidate Core Gene
GCST000830	Body mass index	Body measurement	TFAP2B	GCST000830_rs987237-G_TFAP2B	European		detected Candidate Core Gene
GCST000830	Body mass index	Body measurement	KCTD15	GCST000830_rs29941-G_KCTD15	European		detected Candidate Core Gene
GCST000830	Body mass index	Body measurement	SEC16B	GCST000830_rs543874-G_SEC16B	European		detected Candidate Core Gene
GCST000830	Body mass index	Body measurement	MC4R	GCST000830_rs571312-A_MC4R	European		detected Candidate Core Gene
GCST000830	Body mass index	Body measurement	ADCY3	GCST000830_rs713586-C_ADCY3	European		detected Candidate Core Gene
GCST000830	Body mass index	Body measurement	GIPR	GCST000830_rs2287019-C_GIPR	European		detected Candidate Core Gene
GCST000830	Body mass index	Body measurement	TNNI3K	GCST000830_rs1514175-A_TNNI3K	European		detected Candidate Core Gene
GCST000830	Body mass index	Body measurement	NDUFS3	GCST000830_rs3817334-T_NDUFS3	European		detected Candidate Core Gene
GCST000830	Body mass index	Body measurement	MTIF3	GCST000830_rs4771122-G_MTIF3	European		detected Candidate Core Gene
GCST000830	Body mass index	Body measurement	LINGO2	GCST000830_rs10968576-G_LINGO2	European		detected Candidate Core Gene
GCST000830	Body mass index	Body measurement	GTF3A	GCST000830_rs4771122-G_GTF3A	European		detected Candidate Core Gene
GCST000830	Body mass index	Body measurement	MAP2K5	GCST000830_rs2241423-G_MAP2K5	European		detected Candidate Core Gene
GCST000830	Body mass index	Body measurement	HMGA1	GCST000830_rs206936-G_HMGA1	European		detected Candidate Core Gene
GCST000830	Body mass index	Body measurement	PRKD1	GCST000830_rs11847697-T_PRKD1	European		detected Candidate Core Gene
GCST000830	Body mass index	Body measurement	HMGCR	GCST000830_rs2112347-T_HMGCR	European		detected Candidate Core Gene
GCST000830	Body mass index	Body measurement	BDNF	GCST000830_rs10767664-A_BDNF	European		detected Candidate Core Gene
GCST000830	Body mass index	Body measurement	ETV5	GCST000830_rs9816226-T_ETV5	European		detected Candidate Core Gene
GCST000830	Body mass index	Body measurement	PTBP2	GCST000830_rs1555543-C_PTBP2	European		detected Candidate Core Gene
GCST000830	Body mass index	Body measurement	ZC3H4	GCST000830_rs3810291-A_ZC3H4	European		detected Candidate Core Gene
GCST000830	Body mass index	Body measurement	LRP1B	GCST000830_rs2890652-C_LRP1B	European		detected Candidate Core Gene
GCST000830	Body mass index	Body measurement	POMC	GCST000830_rs713586-C_POMC	European		detected Candidate Core Gene
GCST002231	Digestive system disease Barretts esophagus and esophageal adenocarcinoma combined	Digestive system disorder	CRTC1	GCST002231_rs10419226-A_CRTC1	European
GCST000133	HDL cholesterol	Lipid or lipoprotein measurement	LPL	GCST000133_rs328-G_LPL	European	has excess PPI edges	detected Candidate Core Gene
GCST000133	HDL cholesterol	Lipid or lipoprotein measurement	HERPUD1	GCST000133_rs1800775-C_HERPUD1	European	has excess PPI edges	detected Candidate Core Gene
GCST000133	HDL cholesterol	Lipid or lipoprotein measurement	GALNT2	GCST000133_rs4846914-G_GALNT2	European	has excess PPI edges	detected Candidate Core Gene
GCST000133	HDL cholesterol	Lipid or lipoprotein measurement	CETP	GCST000133_rs1800775-C_CETP	European	has excess PPI edges	detected Candidate Core Gene
GCST000133	HDL cholesterol	Lipid or lipoprotein measurement	LIPC	GCST000133_rs1800588-T_LIPC	European	has excess PPI edges	detected Candidate Core Gene
GCST000133	HDL cholesterol	Lipid or lipoprotein measurement	ABCA1	GCST000133_rs3890182-A_ABCA1	European	has excess PPI edges	detected Candidate Core Gene
GCST003269	Cutaneous psoriasis	Immune system disorder	TNFAIP3	GCST003269_rs610604-G_TNFAIP3	European	has excess PPI edges	detected Candidate Core Gene
GCST003269	Cutaneous psoriasis	Immune system disorder	IL13	GCST003269_rs20541-G_IL13	European	has excess PPI edges	detected Candidate Core Gene
GCST003269	Cutaneous psoriasis	Immune system disorder	TNIP1	GCST003269_rs17728338-A_TNIP1	European	has excess PPI edges	detected Candidate Core Gene
GCST003269	Cutaneous psoriasis	Immune system disorder	IL12B	GCST003269_rs2082412-G_IL12B	European	has excess PPI edges	detected Candidate Core Gene
GCST003269	Cutaneous psoriasis	Immune system disorder	UBLCP1	GCST003269_rs2082412-G_UBLCP1	European	has excess PPI edges	detected Candidate Core Gene
GCST003269	Cutaneous psoriasis	Immune system disorder	ANXA6	GCST003269_rs17728338-A_ANXA6	European	has excess PPI edges	detected Candidate Core Gene
GCST003269	Cutaneous psoriasis	Immune system disorder	HLA-C	GCST003269_rs10484554-T_HLA-C	European	has excess PPI edges	detected Candidate Core Gene
GCST000151	LDL cholesterol	Lipid or lipoprotein measurement	APOC1	GCST000151_rs4420638-G_APOC1	European	has excess PPI edges	detected Candidate Core Gene
GCST000151	LDL cholesterol	Lipid or lipoprotein measurement	APOB	GCST000151_rs562338-T_APOB	European	has excess PPI edges	detected Candidate Core Gene
GCST000432	Alcohol dependence	Neurological disorder	PECR	GCST000432_rs7590720-G_PECR	European
GCST002829	Urate levels in overweight individuals	Body measurement	NRXN2	GCST002829_rs10897518-C_NRXN2	European	has excess PPI edges
GCST002829	Urate levels in overweight individuals	Body measurement	ABCG2	GCST002829_rs2231142-G_ABCG2	European	has excess PPI edges
GCST002829	Urate levels in overweight individuals	Body measurement	PDZK1	GCST002829_rs1967017-C_PDZK1	European	has excess PPI edges
GCST002829	Urate levels in overweight individuals	Body measurement	CD160	GCST002829_rs1967017-C_CD160	European	has excess PPI edges
GCST002829	Urate levels in overweight individuals	Body measurement	INHBC	GCST002829_rs11172134-T_INHBC	European	has excess PPI edges
GCST002829	Urate levels in overweight individuals	Body measurement	SLC22A11	GCST002829_rs2078267-C_SLC22A11	European	has excess PPI edges
GCST002829	Urate levels in overweight individuals	Body measurement	SLC22A12	GCST002829_rs10897518-C_SLC22A12	European	has excess PPI edges
GCST002899	HDL cholesterol	Lipid or lipoprotein measurement	LILRA5	GCST002899_rs759819-C_LILRA5	European	has excess PPI edges	detected Candidate Core Gene
GCST002899	HDL cholesterol	Lipid or lipoprotein measurement	LIPC	GCST002899_rs261291-C_LIPC	European	has excess PPI edges	detected Candidate Core Gene
GCST002899	HDL cholesterol	Lipid or lipoprotein measurement	GALNT2	GCST002899_rs4846923-G_GALNT2	European	has excess PPI edges	detected Candidate Core Gene
GCST002899	HDL cholesterol	Lipid or lipoprotein measurement	ADH1B	GCST002899_rs13132430-A_ADH1B	European	has excess PPI edges	detected Candidate Core Gene
GCST002899	HDL cholesterol	Lipid or lipoprotein measurement	RANBP10	GCST002899_rs73591976-A_RANBP10	European	has excess PPI edges	detected Candidate Core Gene
GCST002899	HDL cholesterol	Lipid or lipoprotein measurement	PRKAG3	GCST002899_rs78058190-A_PRKAG3	European	has excess PPI edges	detected Candidate Core Gene
GCST002899	HDL cholesterol	Lipid or lipoprotein measurement	ZPR1	GCST002899_rs964184-C_ZPR1	European	has excess PPI edges	detected Candidate Core Gene
GCST002899	HDL cholesterol	Lipid or lipoprotein measurement	LPL	GCST002899_rs115849089-A_LPL	European	has excess PPI edges	detected Candidate Core Gene
GCST002899	HDL cholesterol	Lipid or lipoprotein measurement	RMI2	GCST002899_rs7188861-A_RMI2	European	has excess PPI edges	detected Candidate Core Gene
GCST002899	HDL cholesterol	Lipid or lipoprotein measurement	SNRPC	GCST002899_rs2764209-T_SNRPC	European	has excess PPI edges	detected Candidate Core Gene
GCST002899	HDL cholesterol	Lipid or lipoprotein measurement	SCARB1	GCST002899_rs838886-T_SCARB1	European	has excess PPI edges	detected Candidate Core Gene
GCST002899	HDL cholesterol	Lipid or lipoprotein measurement	APOE	GCST002899_rs429358-T_APOE	European	has excess PPI edges	detected Candidate Core Gene
GCST002899	HDL cholesterol	Lipid or lipoprotein measurement	DUSP3	GCST002899_rs77697917-C_DUSP3	European	has excess PPI edges	detected Candidate Core Gene
GCST002899	HDL cholesterol	Lipid or lipoprotein measurement	ABCA1	GCST002899_rs2740488-A_ABCA1	European	has excess PPI edges	detected Candidate Core Gene
GCST002899	HDL cholesterol	Lipid or lipoprotein measurement	HERPUD1	GCST002899_rs17231506-T_HERPUD1	European	has excess PPI edges	detected Candidate Core Gene
GCST002899	HDL cholesterol	Lipid or lipoprotein measurement	MACF1	GCST002899_rs72634501-T_MACF1	European	has excess PPI edges	detected Candidate Core Gene
GCST002899	HDL cholesterol	Lipid or lipoprotein measurement	LIPG	GCST002899_rs10438978-C_LIPG	European	has excess PPI edges	detected Candidate Core Gene
GCST002899	HDL cholesterol	Lipid or lipoprotein measurement	UBE3B	GCST002899_rs2241208-C_UBE3B	European	has excess PPI edges	detected Candidate Core Gene
GCST002899	HDL cholesterol	Lipid or lipoprotein measurement	TRIB1	GCST002899_rs2954022-A_TRIB1	European	has excess PPI edges	detected Candidate Core Gene
GCST002899	HDL cholesterol	Lipid or lipoprotein measurement	GPAM	GCST002899_rs77147124-A_GPAM	European	has excess PPI edges	detected Candidate Core Gene
GCST002899	HDL cholesterol	Lipid or lipoprotein measurement	UBE2L3	GCST002899_rs5754344-A_UBE2L3	European	has excess PPI edges	detected Candidate Core Gene
GCST002899	HDL cholesterol	Lipid or lipoprotein measurement	SORT1	GCST002899_rs6657811-T_SORT1	European	has excess PPI edges	detected Candidate Core Gene
GCST002899	HDL cholesterol	Lipid or lipoprotein measurement	SOST	GCST002899_rs77697917-C_SOST	European	has excess PPI edges	detected Candidate Core Gene
GCST002899	HDL cholesterol	Lipid or lipoprotein measurement	PPP1R3B	GCST002899_rs4841132-G_PPP1R3B	European	has excess PPI edges	detected Candidate Core Gene
GCST002899	HDL cholesterol	Lipid or lipoprotein measurement	ANGPTL4	GCST002899_rs116843064-A_ANGPTL4	European	has excess PPI edges	detected Candidate Core Gene
GCST002899	HDL cholesterol	Lipid or lipoprotein measurement	MVK	GCST002899_rs2241208-C_MVK	European	has excess PPI edges	detected Candidate Core Gene
GCST002899	HDL cholesterol	Lipid or lipoprotein measurement	DDB2	GCST002899_rs7395581-G_DDB2	European	has excess PPI edges	detected Candidate Core Gene
GCST002899	HDL cholesterol	Lipid or lipoprotein measurement	CMIP	GCST002899_rs56823429-A_CMIP	European	has excess PPI edges	detected Candidate Core Gene
GCST002899	HDL cholesterol	Lipid or lipoprotein measurement	LPA	GCST002899_rs191555775-A_LPA	European	has excess PPI edges	detected Candidate Core Gene
GCST002899	HDL cholesterol	Lipid or lipoprotein measurement	HNF4A	GCST002899_rs1800961-C_HNF4A	European	has excess PPI edges	detected Candidate Core Gene
GCST002899	HDL cholesterol	Lipid or lipoprotein measurement	ZNF335	GCST002899_rs6073972-C_ZNF335	European	has excess PPI edges	detected Candidate Core Gene
GCST002899	HDL cholesterol	Lipid or lipoprotein measurement	ADH5	GCST002899_rs13132430-A_ADH5	European	has excess PPI edges	detected Candidate Core Gene
GCST002899	HDL cholesterol	Lipid or lipoprotein measurement	APOB	GCST002899_rs2678379-A_APOB	European	has excess PPI edges	detected Candidate Core Gene
GCST002899	HDL cholesterol	Lipid or lipoprotein measurement	PLTP	GCST002899_rs6073972-C_PLTP	European	has excess PPI edges	detected Candidate Core Gene
GCST002899	HDL cholesterol	Lipid or lipoprotein measurement	ATG7	GCST002899_rs7635838-T_ATG7	European	has excess PPI edges	detected Candidate Core Gene
GCST002899	HDL cholesterol	Lipid or lipoprotein measurement	PCCB	GCST002899_rs483465-A_PCCB	European	has excess PPI edges	detected Candidate Core Gene
GCST002899	HDL cholesterol	Lipid or lipoprotein measurement	CETP	GCST002899_rs17231506-T_CETP	European	has excess PPI edges	detected Candidate Core Gene
GCST002899	HDL cholesterol	Lipid or lipoprotein measurement	IRS1	GCST002899_rs2713536-C_IRS1	European	has excess PPI edges	detected Candidate Core Gene
GCST002899	HDL cholesterol	Lipid or lipoprotein measurement	PABPC4	GCST002899_rs72634501-T_PABPC4	European	has excess PPI edges	detected Candidate Core Gene
GCST002899	HDL cholesterol	Lipid or lipoprotein measurement	LCAT	GCST002899_rs73591976-A_LCAT	European	has excess PPI edges	detected Candidate Core Gene
GCST002899	HDL cholesterol	Lipid or lipoprotein measurement	MADD	GCST002899_rs7395581-G_MADD	European	has excess PPI edges	detected Candidate Core Gene
GCST002899	HDL cholesterol	Lipid or lipoprotein measurement	HLA-DQB1	GCST002899_rs116569761-A_HLA-DQB1	European	has excess PPI edges	detected Candidate Core Gene
GCST002899	HDL cholesterol	Lipid or lipoprotein measurement	AKT1	GCST002899_rs45490496-A_AKT1	European	has excess PPI edges	detected Candidate Core Gene
GCST002899	HDL cholesterol	Lipid or lipoprotein measurement	PGS1	GCST002899_rs12948394-C_PGS1	European	has excess PPI edges	detected Candidate Core Gene
GCST002828	Urate levels in obese individuals	Body measurement	GCKR	GCST002828_rs780094-C_GCKR	European
GCST003981	Insomnia	Neurological disorder	MEIS1	GCST003981_rs113851554-T_MEIS1	European
GCST000282	LDL cholesterol	Lipid or lipoprotein measurement	TOMM40	GCST000282_rs157580-G_TOMM40	European	has excess PPI edges	detected Candidate Core Gene
GCST000282	LDL cholesterol	Lipid or lipoprotein measurement	APOB	GCST000282_rs693-G_APOB	European	has excess PPI edges	detected Candidate Core Gene
GCST000282	LDL cholesterol	Lipid or lipoprotein measurement	ABCG5	GCST000282_rs6756629-G_ABCG5	European	has excess PPI edges	detected Candidate Core Gene
GCST000282	LDL cholesterol	Lipid or lipoprotein measurement	DNAH11	GCST000282_rs12670798-G_DNAH11	European	has excess PPI edges	detected Candidate Core Gene
GCST000282	LDL cholesterol	Lipid or lipoprotein measurement	ABCG8	GCST000282_rs6756629-G_ABCG8	European	has excess PPI edges	detected Candidate Core Gene
GCST000282	LDL cholesterol	Lipid or lipoprotein measurement	LDLR	GCST000282_rs2228671-G_LDLR	European	has excess PPI edges	detected Candidate Core Gene
GCST000282	LDL cholesterol	Lipid or lipoprotein measurement	APOE	GCST000282_rs157580-G_APOE	European	has excess PPI edges	detected Candidate Core Gene
GCST000282	LDL cholesterol	Lipid or lipoprotein measurement	HMGCR	GCST000282_rs3846662-G_HMGCR	European	has excess PPI edges	detected Candidate Core Gene
GCST004749	Lung cancer in ever smokers	Cancer	AK5	GCST004749_rs71658797-A_AK5	European	has excess PPI edges
GCST004749	Lung cancer in ever smokers	Cancer	HLA-DQA2	GCST004749_rs115819854-T_HLA-DQA2	European	has excess PPI edges
GCST004749	Lung cancer in ever smokers	Cancer	HLA-E	GCST004749_rs115707823-A_HLA-E	European	has excess PPI edges
GCST004749	Lung cancer in ever smokers	Cancer	OR2B2	GCST004749_rs13218875-T_OR2B2	European	has excess PPI edges
GCST004749	Lung cancer in ever smokers	Cancer	HLA-DQB1	GCST004749_rs115819854-T_HLA-DQB1	European	has excess PPI edges
GCST004749	Lung cancer in ever smokers	Cancer	BAG6	GCST004749_rs139789464-G_BAG6	European	has excess PPI edges
GCST004749	Lung cancer in ever smokers	Cancer	MORF4L1	GCST004749_rs28408315-G_MORF4L1	European	has excess PPI edges
GCST004749	Lung cancer in ever smokers	Cancer	CHRNB4	GCST004749_rs11639372-T_CHRNB4	European	has excess PPI edges
GCST004749	Lung cancer in ever smokers	Cancer	ZNF184	GCST004749_rs149866169-A_ZNF184	European	has excess PPI edges
GCST004749	Lung cancer in ever smokers	Cancer	MICA	GCST004749_rs114002231-C_MICA	European	has excess PPI edges
GCST004749	Lung cancer in ever smokers	Cancer	HLA-A	GCST004749_rs115729734-G_HLA-A	European	has excess PPI edges
GCST004749	Lung cancer in ever smokers	Cancer	CHRNA5	GCST004749_rs55781567-G_CHRNA5	European	has excess PPI edges
GCST004749	Lung cancer in ever smokers	Cancer	HLA-DRA	GCST004749_rs115100928-A_HLA-DRA	European	has excess PPI edges
GCST004749	Lung cancer in ever smokers	Cancer	NOTCH4	GCST004749_rs147151648-G_NOTCH4	European	has excess PPI edges
GCST004749	Lung cancer in ever smokers	Cancer	HLA-B	GCST004749_rs2596500-C_HLA-B	European	has excess PPI edges
GCST004749	Lung cancer in ever smokers	Cancer	CYP2A6	GCST004749_rs56113850-C_CYP2A6	European	has excess PPI edges
GCST004749	Lung cancer in ever smokers	Cancer	WNK1	GCST004749_rs4619206-C_WNK1	European	has excess PPI edges
GCST004749	Lung cancer in ever smokers	Cancer	GABBR1	GCST004749_rs138488080-A_GABBR1	European	has excess PPI edges
GCST004749	Lung cancer in ever smokers	Cancer	HLA-DOB	GCST004749_rs7383287-G_HLA-DOB	European	has excess PPI edges
GCST004749	Lung cancer in ever smokers	Cancer	OR2B6	GCST004749_rs13218875-T_OR2B6	European	has excess PPI edges
GCST004749	Lung cancer in ever smokers	Cancer	TNXB	GCST004749_rs144433536-T_TNXB	European	has excess PPI edges
GCST000069	F-cell distribution	Hematological measurement	HBB	GCST000069_Chr11:5232745-?_HBB	European
GCST000069	F-cell distribution	Hematological measurement	BCL11A	GCST000069_rs1427407-?_BCL11A	European
GCST005358	Disease progression to choroidal neovascularization form in age-related macular degeneration	Neurological disorder	TNR	GCST005358_rs58978565-CAGAGT_TNR	European
GCST004212	Height	Body measurement	ACTBL2	GCST004212_rs554379257-T_ACTBL2	European
GCST004212	Height	Body measurement	SERPINH1	GCST004212_rs634552-G_SERPINH1	European
GCST004212	Height	Body measurement	KDM2A	GCST004212_rs7952436-T_KDM2A	European
GCST004212	Height	Body measurement	CCND2	GCST004212_rs76895963-G_CCND2	European
GCST004212	Height	Body measurement	CENPW	GCST004212_rs1578060-C_CENPW	European
GCST004212	Height	Body measurement	RBBP8	GCST004212_rs8096254-A_RBBP8	European
GCST004212	Height	Body measurement	UQCC1	GCST004212_rs6060402-C_UQCC1	European
GCST004212	Height	Body measurement	ARHGAP24	GCST004212_rs552283803-C_ARHGAP24	European
GCST004212	Height	Body measurement	CABLES1	GCST004212_rs8096254-A_CABLES1	European
GCST004212	Height	Body measurement	HIST1H2BE	GCST004212_rs7766641-A_HIST1H2BE	European
GCST004212	Height	Body measurement	CARNS1	GCST004212_rs61734601-A_CARNS1	European
GCST004212	Height	Body measurement	NPR3	GCST004212_rs72742734-G_NPR3	European
GCST004212	Height	Body measurement	GDF5	GCST004212_rs6060402-C_GDF5	European
GCST004212	Height	Body measurement	PPP1R3A	GCST004212_rs184469050-G_PPP1R3A	European
GCST004212	Height	Body measurement	ACAN	GCST004212_rs16942323-C_ACAN	European
GCST000298	Body mass index	Body measurement	KCTD15	GCST000298_rs11084753-G_KCTD15	European
GCST000298	Body mass index	Body measurement	SH2B1	GCST000298_rs7498665-G_SH2B1	European
GCST000298	Body mass index	Body measurement	GNPDA2	GCST000298_rs10938397-G_GNPDA2	European
GCST000298	Body mass index	Body measurement	MC4R	GCST000298_rs17782313-C_MC4R	European
GCST004886	Alcohol consumption	Biological process	GCKR	GCST004886_rs1260326-T_GCKR	European
GCST004886	Alcohol consumption	Biological process	ADH5	GCST004886_rs29001570-C_ADH5	European
GCST004886	Alcohol consumption	Biological process	KLB	GCST004886_rs11940694-A_KLB	European
GCST004886	Alcohol consumption	Biological process	ADH1B	GCST004886_rs145452708-C_ADH1B	European
GCST001526	Fasting blood insulin BMI interaction	Body measurement	CHL1	GCST001526_rs9841287-A_CHL1	European	has excess PPI edges	detected Candidate Core Gene
GCST001526	Fasting blood insulin BMI interaction	Body measurement	GCKR	GCST001526_rs780094-T_GCKR	European	has excess PPI edges	detected Candidate Core Gene
GCST001526	Fasting blood insulin BMI interaction	Body measurement	IRS1	GCST001526_rs2943634-A_IRS1	European	has excess PPI edges	detected Candidate Core Gene
GCST001526	Fasting blood insulin BMI interaction	Body measurement	IGF1	GCST001526_rs35747-A_IGF1	European	has excess PPI edges	detected Candidate Core Gene
GCST001526	Fasting blood insulin BMI interaction	Body measurement	TAF11	GCST001526_rs4646949-T_TAF11	European	has excess PPI edges	detected Candidate Core Gene
GCST001526	Fasting blood insulin BMI interaction	Body measurement	PDGFC	GCST001526_rs4691380-T_PDGFC	European	has excess PPI edges	detected Candidate Core Gene
GCST001526	Fasting blood insulin BMI interaction	Body measurement	TUBA3C	GCST001526_rs9552416-T_TUBA3C	European	has excess PPI edges	detected Candidate Core Gene
GCST001526	Fasting blood insulin BMI interaction	Body measurement	GRB14	GCST001526_rs7607980-T_GRB14	European	has excess PPI edges	detected Candidate Core Gene
GCST001526	Fasting blood insulin BMI interaction	Body measurement	PPP1R3B	GCST001526_rs4841132-A_PPP1R3B	European	has excess PPI edges	detected Candidate Core Gene
GCST003621	Coffee consumption	Biological process	PDSS2	GCST003621_rs2216084-?_PDSS2	European
GCST004026	Alcohol consumption	Biological process	KLB	GCST004026_rs11940694-A_KLB	European
GCST001332	Cognitive function	Biological process	PTPRO	GCST001332_rs2300290-?_PTPRO	European
GCST000175	Height	Body measurement	NCAPG	GCST000175_rs6830062-T_NCAPG	European		detected Candidate Core Gene
GCST000175	Height	Body measurement	PNPT1	GCST000175_rs3791679-T_PNPT1	European		detected Candidate Core Gene
GCST000175	Height	Body measurement	PEX1	GCST000175_rs2282978-C_PEX1	European		detected Candidate Core Gene
GCST000175	Height	Body measurement	HMGA1	GCST000175_rs1776897-C_HMGA1	European		detected Candidate Core Gene
GCST000175	Height	Body measurement	PPARD	GCST000175_rs4713858-G_PPARD	European		detected Candidate Core Gene
GCST000175	Height	Body measurement	TNXB	GCST000175_rs185819-T_TNXB	European		detected Candidate Core Gene
GCST000175	Height	Body measurement	BMP6	GCST000175_rs12198986-A_BMP6	European		detected Candidate Core Gene
GCST000175	Height	Body measurement	CABLES1	GCST000175_rs4800148-A_CABLES1	European		detected Candidate Core Gene
GCST000175	Height	Body measurement	SV2A	GCST000175_rs11205277-G_SV2A	European		detected Candidate Core Gene
GCST000175	Height	Body measurement	TSEN15	GCST000175_rs2274432-T_TSEN15	European		detected Candidate Core Gene
GCST000175	Height	Body measurement	EFEMP1	GCST000175_rs3791679-T_EFEMP1	European		detected Candidate Core Gene
GCST000175	Height	Body measurement	DNM3	GCST000175_rs678962-G_DNM3	European		detected Candidate Core Gene
GCST000175	Height	Body measurement	GNA12	GCST000175_rs798544-G_GNA12	European		detected Candidate Core Gene
GCST000175	Height	Body measurement	CDK6	GCST000175_rs2282978-C_CDK6	European		detected Candidate Core Gene
GCST000175	Height	Body measurement	RBBP8	GCST000175_rs4800148-A_RBBP8	European		detected Candidate Core Gene
GCST000175	Height	Body measurement	ATAD5	GCST000175_rs3760318-C_ATAD5	European		detected Candidate Core Gene
GCST000175	Height	Body measurement	HHIP	GCST000175_rs1812175-C_HHIP	European		detected Candidate Core Gene
GCST000175	Height	Body measurement	BMP2	GCST000175_rs967417-C_BMP2	European		detected Candidate Core Gene
GCST000175	Height	Body measurement	SF3B4	GCST000175_rs11205277-G_SF3B4	European		detected Candidate Core Gene
GCST000175	Height	Body measurement	RNF135	GCST000175_rs3760318-C_RNF135	European		detected Candidate Core Gene
GCST000175	Height	Body measurement	HMGA2	GCST000175_rs8756-C_HMGA2	European		detected Candidate Core Gene
GCST003390	Thrombosis	Cardiovascular disease	FGG	GCST003390_rs7654093-T_FGG	European	has excess PPI edges	detected Candidate Core Gene
GCST003390	Thrombosis	Cardiovascular disease	F2	GCST003390_rs1799963-A_F2	European	has excess PPI edges	detected Candidate Core Gene
GCST003390	Thrombosis	Cardiovascular disease	F8	GCST003390_rs114209171-T_F8	European	has excess PPI edges	detected Candidate Core Gene
GCST003390	Thrombosis	Cardiovascular disease	PROCR	GCST003390_rs34234989-?_PROCR	European	has excess PPI edges	detected Candidate Core Gene
GCST003390	Thrombosis	Cardiovascular disease	F11	GCST003390_rs4444878-A_F11	European	has excess PPI edges	detected Candidate Core Gene
GCST003390	Thrombosis	Cardiovascular disease	F5	GCST003390_rs6025-T_F5	European	has excess PPI edges	detected Candidate Core Gene
GCST001761	Cognitive decline	Biological process	TOMM40	GCST001761_rs2075650-G_TOMM40	European
GCST000755	HDL cholesterol	Lipid or lipoprotein measurement	PGS1	GCST000755_rs4129767-G_PGS1	European	has excess PPI edges	detected Candidate Core Gene
GCST000755	HDL cholesterol	Lipid or lipoprotein measurement	MVK	GCST000755_rs7134594-C_MVK	European	has excess PPI edges	detected Candidate Core Gene
GCST000755	HDL cholesterol	Lipid or lipoprotein measurement	PDE3A	GCST000755_rs7134375-A_PDE3A	European	has excess PPI edges	detected Candidate Core Gene
GCST000755	HDL cholesterol	Lipid or lipoprotein measurement	LIPG	GCST000755_rs7241918-G_LIPG	European	has excess PPI edges	detected Candidate Core Gene
GCST000755	HDL cholesterol	Lipid or lipoprotein measurement	RPS3A	GCST000755_rs12967135-A_RPS3A	European	has excess PPI edges	detected Candidate Core Gene
GCST000755	HDL cholesterol	Lipid or lipoprotein measurement	LRP1	GCST000755_rs11613352-T_LRP1	European	has excess PPI edges	detected Candidate Core Gene
GCST000755	HDL cholesterol	Lipid or lipoprotein measurement	ZNF664	GCST000755_rs4765127-T_ZNF664	European	has excess PPI edges	detected Candidate Core Gene
GCST000755	HDL cholesterol	Lipid or lipoprotein measurement	SCARB1	GCST000755_rs838880-C_SCARB1	European	has excess PPI edges	detected Candidate Core Gene
GCST000755	HDL cholesterol	Lipid or lipoprotein measurement	HNF4A	GCST000755_rs1800961-T_HNF4A	European	has excess PPI edges	detected Candidate Core Gene
GCST000755	HDL cholesterol	Lipid or lipoprotein measurement	IRS1	GCST000755_rs2972146-C_IRS1	European	has excess PPI edges	detected Candidate Core Gene
GCST000755	HDL cholesterol	Lipid or lipoprotein measurement	LILRA5	GCST000755_rs386000-C_LILRA5	European	has excess PPI edges	detected Candidate Core Gene
GCST000755	HDL cholesterol	Lipid or lipoprotein measurement	ANGPTL4	GCST000755_rs7255436-C_ANGPTL4	European	has excess PPI edges	detected Candidate Core Gene
GCST000755	HDL cholesterol	Lipid or lipoprotein measurement	PABPC4	GCST000755_rs4660293-G_PABPC4	European	has excess PPI edges	detected Candidate Core Gene
GCST000755	HDL cholesterol	Lipid or lipoprotein measurement	TRPS1	GCST000755_rs2293889-T_TRPS1	European	has excess PPI edges	detected Candidate Core Gene
GCST000755	HDL cholesterol	Lipid or lipoprotein measurement	TRIB1	GCST000755_rs2954029-T_TRIB1	European	has excess PPI edges	detected Candidate Core Gene
GCST000755	HDL cholesterol	Lipid or lipoprotein measurement	LCAT	GCST000755_rs16942887-A_LCAT	European	has excess PPI edges	detected Candidate Core Gene
GCST000755	HDL cholesterol	Lipid or lipoprotein measurement	ABCA1	GCST000755_rs1883025-T_ABCA1	European	has excess PPI edges	detected Candidate Core Gene
GCST000755	HDL cholesterol	Lipid or lipoprotein measurement	ABCA8	GCST000755_rs4148008-G_ABCA8	European	has excess PPI edges	detected Candidate Core Gene
GCST000755	HDL cholesterol	Lipid or lipoprotein measurement	PLG	GCST000755_rs1084651-A_PLG	European	has excess PPI edges	detected Candidate Core Gene
GCST000755	HDL cholesterol	Lipid or lipoprotein measurement	LPA	GCST000755_rs1084651-A_LPA	European	has excess PPI edges	detected Candidate Core Gene
GCST000755	HDL cholesterol	Lipid or lipoprotein measurement	PPP1R3B	GCST000755_rs9987289-A_PPP1R3B	European	has excess PPI edges	detected Candidate Core Gene
GCST000755	HDL cholesterol	Lipid or lipoprotein measurement	GALNT2	GCST000755_rs4846914-G_GALNT2	European	has excess PPI edges	detected Candidate Core Gene
GCST000755	HDL cholesterol	Lipid or lipoprotein measurement	ADM	GCST000755_rs2923084-G_ADM	European	has excess PPI edges	detected Candidate Core Gene
GCST000755	HDL cholesterol	Lipid or lipoprotein measurement	LIPC	GCST000755_rs1532085-A_LIPC	European	has excess PPI edges	detected Candidate Core Gene
GCST000755	HDL cholesterol	Lipid or lipoprotein measurement	PLTP	GCST000755_rs6065906-C_PLTP	European	has excess PPI edges	detected Candidate Core Gene
GCST000755	HDL cholesterol	Lipid or lipoprotein measurement	TPM1	GCST000755_rs2652834-A_TPM1	European	has excess PPI edges	detected Candidate Core Gene
GCST000755	HDL cholesterol	Lipid or lipoprotein measurement	UBE2L3	GCST000755_rs181362-T_UBE2L3	European	has excess PPI edges	detected Candidate Core Gene
GCST000755	HDL cholesterol	Lipid or lipoprotein measurement	LPL	GCST000755_rs12678919-G_LPL	European	has excess PPI edges	detected Candidate Core Gene
GCST000755	HDL cholesterol	Lipid or lipoprotein measurement	AMPD3	GCST000755_rs2923084-G_AMPD3	European	has excess PPI edges	detected Candidate Core Gene
GCST000755	HDL cholesterol	Lipid or lipoprotein measurement	APOB	GCST000755_rs1042034-C_APOB	European	has excess PPI edges	detected Candidate Core Gene
GCST000755	HDL cholesterol	Lipid or lipoprotein measurement	LILRB2	GCST000755_rs386000-C_LILRB2	European	has excess PPI edges	detected Candidate Core Gene
GCST000755	HDL cholesterol	Lipid or lipoprotein measurement	CETP	GCST000755_rs3764261-A_CETP	European	has excess PPI edges	detected Candidate Core Gene
GCST000755	HDL cholesterol	Lipid or lipoprotein measurement	MC4R	GCST000755_rs12967135-A_MC4R	European	has excess PPI edges	detected Candidate Core Gene
GCST000755	HDL cholesterol	Lipid or lipoprotein measurement	MLXIPL	GCST000755_rs17145738-T_MLXIPL	European	has excess PPI edges	detected Candidate Core Gene
GCST000755	HDL cholesterol	Lipid or lipoprotein measurement	MACF1	GCST000755_rs4660293-G_MACF1	European	has excess PPI edges	detected Candidate Core Gene
GCST000755	HDL cholesterol	Lipid or lipoprotein measurement	CITED2	GCST000755_rs605066-C_CITED2	European	has excess PPI edges	detected Candidate Core Gene
GCST000755	HDL cholesterol	Lipid or lipoprotein measurement	HERPUD1	GCST000755_rs3764261-A_HERPUD1	European	has excess PPI edges	detected Candidate Core Gene
GCST000755	HDL cholesterol	Lipid or lipoprotein measurement	DOCK6	GCST000755_rs737337-C_DOCK6	European	has excess PPI edges	detected Candidate Core Gene
GCST000755	HDL cholesterol	Lipid or lipoprotein measurement	CMIP	GCST000755_rs2925979-T_CMIP	European	has excess PPI edges	detected Candidate Core Gene
GCST005839	Depression	Neurological disorder	NR4A2	GCST005839_rs1226412-T_NR4A2	European
GCST005839	Depression	Neurological disorder	VRK2	GCST005839_rs11682175-C_VRK2	European
GCST005839	Depression	Neurological disorder	CHADL	GCST005839_rs5758265-A_CHADL	European
GCST005839	Depression	Neurological disorder	DENND1B	GCST005839_rs9427672-G_DENND1B	European
GCST005839	Depression	Neurological disorder	DCC	GCST005839_rs11663393-A_DCC	European
GCST005839	Depression	Neurological disorder	MEF2C	GCST005839_chr5_87992715-?_MEF2C	European
GCST005839	Depression	Neurological disorder	DHX38	GCST005839_rs11643192-A_DHX38	European
GCST005839	Depression	Neurological disorder	NUFIP2	GCST005839_rs17727765-C_NUFIP2	European
GCST005839	Depression	Neurological disorder	GPD2	GCST005839_rs1226412-T_GPD2	European
GCST005839	Depression	Neurological disorder	ESR2	GCST005839_rs915057-G_ESR2	European
GCST005839	Depression	Neurological disorder	PUM3	GCST005839_rs1354115-A_PUM3	European
GCST005839	Depression	Neurological disorder	TCF4	GCST005839_rs12958048-A_TCF4	European
GCST005839	Depression	Neurological disorder	RBFOX1	GCST005839_rs8063603-G_RBFOX1	European
GCST005839	Depression	Neurological disorder	MYO18A	GCST005839_rs17727765-C_MYO18A	European
GCST005839	Depression	Neurological disorder	RAB27B	GCST005839_rs1833288-A_RAB27B	European
GCST005839	Depression	Neurological disorder	SHISA9	GCST005839_rs7200826-T_SHISA9	European
GCST005839	Depression	Neurological disorder	MLF1	GCST005839_rs7430565-G_MLF1	European
GCST005839	Depression	Neurological disorder	LHX2	GCST005839_rs7029033-T_LHX2	European
GCST005839	Depression	Neurological disorder	L3MBTL2	GCST005839_rs5758265-A_L3MBTL2	European
GCST005839	Depression	Neurological disorder	BAG5	GCST005839_rs10149470-G_BAG5	European
GCST005839	Depression	Neurological disorder	SYNE2	GCST005839_rs915057-G_SYNE2	European
GCST005839	Depression	Neurological disorder	RSRC1	GCST005839_rs7430565-G_RSRC1	European
GCST005839	Depression	Neurological disorder	LRFN5	GCST005839_rs4904738-C_LRFN5	European
GCST005839	Depression	Neurological disorder	PAX6	GCST005839_rs1806153-T_PAX6	European
GCST005839	Depression	Neurological disorder	RERE	GCST005839_rs159963-C_RERE	European
GCST005839	Depression	Neurological disorder	ELP4	GCST005839_rs1806153-T_ELP4	European
GCST005839	Depression	Neurological disorder	MEIS2	GCST005839_rs8025231-C_MEIS2	European
GCST005839	Depression	Neurological disorder	DLST	GCST005839_chr14_75356855-?_DLST	European
GCST005839	Depression	Neurological disorder	FBXL4	GCST005839_rs9402472-A_FBXL4	European
GCST004781	Sulfasalazine-induced agranulocytosis	Response to drug	PAX1	GCST004781_rs202233001-?_PAX1	European
GCST004781	Sulfasalazine-induced agranulocytosis	Response to drug	HLA-B	GCST004781_rs9266634-?_HLA-B	European
GCST000240	HDL cholesterol	Lipid or lipoprotein measurement	CETP	GCST000240_rs9989419-A_CETP	European		detected Candidate Core Gene
GCST000240	HDL cholesterol	Lipid or lipoprotein measurement	LIPG	GCST000240_rs7240405-A_LIPG	European		detected Candidate Core Gene
GCST000240	HDL cholesterol	Lipid or lipoprotein measurement	LPL	GCST000240_rs17482753-T_LPL	European		detected Candidate Core Gene
GCST000240	HDL cholesterol	Lipid or lipoprotein measurement	HERPUD1	GCST000240_rs9989419-A_HERPUD1	European		detected Candidate Core Gene
GCST002861	Breast cancer survival	Cancer	KCNH7	GCST002861_rs148760487-?_KCNH7	European
GCST002647	Height	Body measurement	H1FX	GCST002647_rs6439168-A_H1FX	European	has excess PPI edges
GCST002647	Height	Body measurement	NHEJ1	GCST002647_rs16859517-T_NHEJ1	European	has excess PPI edges
GCST002647	Height	Body measurement	NCOR2	GCST002647_rs1809889-T_NCOR2	European	has excess PPI edges
GCST002647	Height	Body measurement	ZNF354C	GCST002647_rs11750568-A_ZNF354C	European	has excess PPI edges
GCST002647	Height	Body measurement	RIPK3	GCST002647_rs1950500-T_RIPK3	European	has excess PPI edges
GCST002647	Height	Body measurement	HIST1H2BD	GCST002647_rs4141885-A_HIST1H2BD	European	has excess PPI edges
GCST002647	Height	Body measurement	TRIP11	GCST002647_rs7154721-T_TRIP11	European	has excess PPI edges
GCST002647	Height	Body measurement	ADAMTS10	GCST002647_rs4072910-C_ADAMTS10	European	has excess PPI edges
GCST002647	Height	Body measurement	FBXW11	GCST002647_rs4868126-T_FBXW11	European	has excess PPI edges
GCST002647	Height	Body measurement	PPIL6	GCST002647_rs6920372-A_PPIL6	European	has excess PPI edges
GCST002647	Height	Body measurement	PRKG2	GCST002647_rs17556750-A_PRKG2	European	has excess PPI edges
GCST002647	Height	Body measurement	IGF2BP2	GCST002647_rs720390-A_IGF2BP2	European	has excess PPI edges
GCST002647	Height	Body measurement	LPAR1	GCST002647_rs3739707-A_LPAR1	European	has excess PPI edges
GCST002647	Height	Body measurement	PHF20	GCST002647_rs2425163-A_PHF20	European	has excess PPI edges
GCST002647	Height	Body measurement	SYN3	GCST002647_rs2413143-T_SYN3	European	has excess PPI edges
GCST002647	Height	Body measurement	RAB28	GCST002647_rs763318-A_RAB28	European	has excess PPI edges
GCST002647	Height	Body measurement	GDF5	GCST002647_rs143384-A_GDF5	European	has excess PPI edges
GCST002647	Height	Body measurement	SCMH1	GCST002647_rs6600365-T_SCMH1	European	has excess PPI edges
GCST002647	Height	Body measurement	FGFR4	GCST002647_rs422421-T_FGFR4	European	has excess PPI edges
GCST002647	Height	Body measurement	FANCI	GCST002647_rs2238300-A_FANCI	European	has excess PPI edges
GCST002647	Height	Body measurement	MAFB	GCST002647_rs2224538-T_MAFB	European	has excess PPI edges
GCST002647	Height	Body measurement	NIPBL	GCST002647_rs301901-A_NIPBL	European	has excess PPI edges
GCST002647	Height	Body measurement	CRADD	GCST002647_rs10859567-T_CRADD	European	has excess PPI edges
GCST002647	Height	Body measurement	AGXT	GCST002647_rs4344931-A_AGXT	European	has excess PPI edges
GCST002647	Height	Body measurement	PHGDH	GCST002647_rs12144094-C_PHGDH	European	has excess PPI edges
GCST002647	Height	Body measurement	FUBP3	GCST002647_rs7466269-A_FUBP3	European	has excess PPI edges
GCST002647	Height	Body measurement	EFEMP1	GCST002647_rs3791679-A_EFEMP1	European	has excess PPI edges
GCST002647	Height	Body measurement	TNS1	GCST002647_rs994533-C_TNS1	European	has excess PPI edges
GCST002647	Height	Body measurement	ETV6	GCST002647_rs2856321-A_ETV6	European	has excess PPI edges
GCST002647	Height	Body measurement	SPRY2	GCST002647_rs6563199-T_SPRY2	European	has excess PPI edges
GCST002647	Height	Body measurement	GHSR	GCST002647_rs509035-A_GHSR	European	has excess PPI edges
GCST002647	Height	Body measurement	SPAG17	GCST002647_rs9428104-A_SPAG17	European	has excess PPI edges
GCST002647	Height	Body measurement	OTUD7B	GCST002647_rs3767627-T_OTUD7B	European	has excess PPI edges
GCST002647	Height	Body measurement	HLA-C	GCST002647_rs6457374-T_HLA-C	European	has excess PPI edges
GCST002647	Height	Body measurement	GCKR	GCST002647_rs780094-T_GCKR	European	has excess PPI edges
GCST002647	Height	Body measurement	H6PD	GCST002647_rs9434723-A_H6PD	European	has excess PPI edges
GCST002647	Height	Body measurement	CHCHD7	GCST002647_rs9650315-T_CHCHD7	European	has excess PPI edges
GCST002647	Height	Body measurement	TGFB2	GCST002647_rs991967-A_TGFB2	European	has excess PPI edges
GCST002647	Height	Body measurement	GNA12	GCST002647_rs798497-A_GNA12	European	has excess PPI edges
GCST002647	Height	Body measurement	TRA2B	GCST002647_rs720390-A_TRA2B	European	has excess PPI edges
GCST002647	Height	Body measurement	RHOD	GCST002647_rs7112925-T_RHOD	European	has excess PPI edges
GCST002647	Height	Body measurement	DOCK3	GCST002647_rs13088462-T_DOCK3	European	has excess PPI edges
GCST002647	Height	Body measurement	KCNQ1	GCST002647_rs2237886-T_KCNQ1	European	has excess PPI edges
GCST002647	Height	Body measurement	HIST1H2BF	GCST002647_rs806794-A_HIST1H2BF	European	has excess PPI edges
GCST002647	Height	Body measurement	NOG	GCST002647_rs1401795-A_NOG	European	has excess PPI edges
GCST002647	Height	Body measurement	NPPC	GCST002647_rs749052-T_NPPC	European	has excess PPI edges
GCST002647	Height	Body measurement	GPC5	GCST002647_rs7319045-A_GPC5	European	has excess PPI edges
GCST002647	Height	Body measurement	PPP3R1	GCST002647_rs2120335-A_PPP3R1	European	has excess PPI edges
GCST002647	Height	Body measurement	HMGA1	GCST002647_rs12214804-T_HMGA1	European	has excess PPI edges
GCST002647	Height	Body measurement	SOCS2	GCST002647_rs3825199-A_SOCS2	European	has excess PPI edges
GCST002647	Height	Body measurement	EZH2	GCST002647_rs822531-T_EZH2	European	has excess PPI edges
GCST002647	Height	Body measurement	DOT1L	GCST002647_rs11880992-A_DOT1L	European	has excess PPI edges
GCST002647	Height	Body measurement	FER	GCST002647_rs13177718-T_FER	European	has excess PPI edges
GCST002647	Height	Body measurement	YEATS4	GCST002647_rs10748128-T_YEATS4	European	has excess PPI edges
GCST002647	Height	Body measurement	SLIT3	GCST002647_rs2974438-A_SLIT3	European	has excess PPI edges
GCST002647	Height	Body measurement	ILF3	GCST002647_rs8102380-A_ILF3	European	has excess PPI edges
GCST002647	Height	Body measurement	STAG1	GCST002647_rs9880211-A_STAG1	European	has excess PPI edges
GCST002647	Height	Body measurement	SLC12A2	GCST002647_rs6887276-C_SLC12A2	European	has excess PPI edges
GCST002647	Height	Body measurement	HABP4	GCST002647_rs7870753-A_HABP4	European	has excess PPI edges
GCST002647	Height	Body measurement	HTR1D	GCST002647_rs2806561-A_HTR1D	European	has excess PPI edges
GCST002647	Height	Body measurement	FILIP1	GCST002647_rs12209223-A_FILIP1	European	has excess PPI edges
GCST002647	Height	Body measurement	BMP6	GCST002647_rs9392918-T_BMP6	European	has excess PPI edges
GCST002647	Height	Body measurement	TEAD1	GCST002647_rs6485978-T_TEAD1	European	has excess PPI edges
GCST002647	Height	Body measurement	NFATC4	GCST002647_rs1950500-T_NFATC4	European	has excess PPI edges
GCST002647	Height	Body measurement	RYBP	GCST002647_rs12330322-T_RYBP	European	has excess PPI edges
GCST002647	Height	Body measurement	PPIF	GCST002647_rs1923367-C_PPIF	European	has excess PPI edges
GCST002647	Height	Body measurement	CRIM1	GCST002647_rs711245-A_CRIM1	European	has excess PPI edges
GCST002647	Height	Body measurement	CDK6	GCST002647_rs42039-T_CDK6	European	has excess PPI edges
GCST002647	Height	Body measurement	MYO1F	GCST002647_rs4072910-C_MYO1F	European	has excess PPI edges
GCST002647	Height	Body measurement	PKN2	GCST002647_rs7551732-A_PKN2	European	has excess PPI edges
GCST002647	Height	Body measurement	MFAP2	GCST002647_rs2284746-C_MFAP2	European	has excess PPI edges
GCST002647	Height	Body measurement	SDR16C5	GCST002647_rs9650315-T_SDR16C5	European	has excess PPI edges
GCST002647	Height	Body measurement	ACAN	GCST002647_rs2280470-A_ACAN	European	has excess PPI edges
GCST002647	Height	Body measurement	INSR	GCST002647_rs891088-A_INSR	European	has excess PPI edges
GCST002647	Height	Body measurement	HMGA2	GCST002647_rs8756-A_HMGA2	European	has excess PPI edges
GCST002647	Height	Body measurement	LTBP1	GCST002647_rs6714546-A_LTBP1	European	has excess PPI edges
GCST002647	Height	Body measurement	ANAPC10	GCST002647_rs4240326-A_ANAPC10	European	has excess PPI edges
GCST002647	Height	Body measurement	DNM3	GCST002647_rs6694089-A_DNM3	European	has excess PPI edges
GCST002647	Height	Body measurement	DIS3L2	GCST002647_rs749052-T_DIS3L2	European	has excess PPI edges
GCST002647	Height	Body measurement	PTPRJ	GCST002647_rs1681630-T_PTPRJ	European	has excess PPI edges
GCST002647	Height	Body measurement	PML	GCST002647_rs5742915-T_PML	European	has excess PPI edges
GCST002647	Height	Body measurement	CYP19A1	GCST002647_rs16964211-A_CYP19A1	European	has excess PPI edges
GCST002647	Height	Body measurement	DNMT3A	GCST002647_rs2289195-A_DNMT3A	European	has excess PPI edges
GCST002647	Height	Body measurement	FGF18	GCST002647_rs4620037-A_FGF18	European	has excess PPI edges
GCST002647	Height	Body measurement	STAU1	GCST002647_rs17450430-A_STAU1	European	has excess PPI edges
GCST002647	Height	Body measurement	NSD1	GCST002647_rs11950938-C_NSD1	European	has excess PPI edges
GCST002647	Height	Body measurement	NACA2	GCST002647_rs2378870-T_NACA2	European	has excess PPI edges
GCST002647	Height	Body measurement	SLC38A9	GCST002647_rs7716219-T_SLC38A9	European	has excess PPI edges
GCST002647	Height	Body measurement	GATAD2A	GCST002647_rs10401193-A_GATAD2A	European	has excess PPI edges
GCST002647	Height	Body measurement	CENPO	GCST002647_rs2278483-T_CENPO	European	has excess PPI edges
GCST002647	Height	Body measurement	MYPN	GCST002647_rs10997979-A_MYPN	European	has excess PPI edges
GCST002647	Height	Body measurement	PLEC	GCST002647_rs11783655-A_PLEC	European	has excess PPI edges
GCST002647	Height	Body measurement	SUPT3H	GCST002647_rs10948222-T_SUPT3H	European	has excess PPI edges
GCST002647	Height	Body measurement	ESR1	GCST002647_rs3020418-A_ESR1	European	has excess PPI edges
GCST002647	Height	Body measurement	NPR3	GCST002647_rs9292468-T_NPR3	European	has excess PPI edges
GCST002647	Height	Body measurement	ZMIZ1	GCST002647_rs1815314-A_ZMIZ1	European	has excess PPI edges
GCST002647	Height	Body measurement	REST	GCST002647_rs17081935-T_REST	European	has excess PPI edges
GCST002647	Height	Body measurement	CAPZA1	GCST002647_rs12120956-A_CAPZA1	European	has excess PPI edges
GCST002647	Height	Body measurement	COLGALT2	GCST002647_rs3814333-T_COLGALT2	European	has excess PPI edges
GCST002647	Height	Body measurement	EIF4E2	GCST002647_rs13393800-A_EIF4E2	European	has excess PPI edges
GCST002647	Height	Body measurement	BCKDHB	GCST002647_rs648831-T_BCKDHB	European	has excess PPI edges
GCST002647	Height	Body measurement	HHIP	GCST002647_rs1812175-A_HHIP	European	has excess PPI edges
GCST002647	Height	Body measurement	LIN28B	GCST002647_rs314263-T_LIN28B	European	has excess PPI edges
GCST002647	Height	Body measurement	FAM208A	GCST002647_rs9835332-C_FAM208A	European	has excess PPI edges
GCST002647	Height	Body measurement	EIF2AK3	GCST002647_rs11684404-T_EIF2AK3	European	has excess PPI edges
GCST002647	Height	Body measurement	MC4R	GCST002647_rs11152213-A_MC4R	European	has excess PPI edges
GCST002647	Height	Body measurement	PTCH1	GCST002647_rs817300-A_PTCH1	European	has excess PPI edges
GCST002647	Height	Body measurement	MEF2C	GCST002647_rs6894139-T_MEF2C	European	has excess PPI edges
GCST002647	Height	Body measurement	CLOCK	GCST002647_rs13113518-T_CLOCK	European	has excess PPI edges
GCST002647	Height	Body measurement	IGFBP3	GCST002647_rs1007358-A_IGFBP3	European	has excess PPI edges
GCST002647	Height	Body measurement	CABLES1	GCST002647_rs4369779-T_CABLES1	European	has excess PPI edges
GCST002647	Height	Body measurement	CD79B	GCST002647_rs2070776-A_CD79B	European	has excess PPI edges
GCST002647	Height	Body measurement	BMP2	GCST002647_rs1884897-A_BMP2	European	has excess PPI edges
GCST002647	Height	Body measurement	TLE3	GCST002647_rs975210-A_TLE3	European	has excess PPI edges
GCST002647	Height	Body measurement	SH3GL3	GCST002647_rs2257011-T_SH3GL3	European	has excess PPI edges
GCST002647	Height	Body measurement	FRS2	GCST002647_rs10748128-T_FRS2	European	has excess PPI edges
GCST002647	Height	Body measurement	BCKDHA	GCST002647_rs4803468-A_BCKDHA	European	has excess PPI edges
GCST002647	Height	Body measurement	SERPINH1	GCST002647_rs606452-A_SERPINH1	European	has excess PPI edges
GCST002647	Height	Body measurement	CSH2	GCST002647_rs2854207-C_CSH2	European	has excess PPI edges
GCST002647	Height	Body measurement	HIST1H1E	GCST002647_rs4141885-A_HIST1H1E	European	has excess PPI edges
GCST002647	Height	Body measurement	RPL34	GCST002647_rs1562975-A_RPL34	European	has excess PPI edges
GCST002647	Height	Body measurement	ZNF678	GCST002647_rs6696239-A_ZNF678	European	has excess PPI edges
GCST002647	Height	Body measurement	AKR1C1	GCST002647_rs4332428-A_AKR1C1	European	has excess PPI edges
GCST002647	Height	Body measurement	NOA1	GCST002647_rs17081935-T_NOA1	European	has excess PPI edges
GCST002647	Height	Body measurement	AIF1	GCST002647_rs2857693-T_AIF1	European	has excess PPI edges
GCST002647	Height	Body measurement	IGF2BP3	GCST002647_rs12538407-A_IGF2BP3	European	has excess PPI edges
GCST002647	Height	Body measurement	FBLN5	GCST002647_rs7154721-T_FBLN5	European	has excess PPI edges
GCST003769	Depression	Neurological disorder	ARFGEF2	GCST003769_rs4810896-A_ARFGEF2	European
GCST003769	Depression	Neurological disorder	KSR2	GCST003769_rs7973260-A_KSR2	European
GCST003769	Depression	Neurological disorder	DCC	GCST003769_rs62100776-A_DCC	European
GCST000478	Type 2 diabetes and other traits	Metabolic disorder	PPP2R2C	GCST000478_rs4689388-T_PPP2R2C	European		detected Candidate Core Gene
GCST000478	Type 2 diabetes and other traits	Metabolic disorder	TCF7L2	GCST000478_rs7903146-T_TCF7L2	European		detected Candidate Core Gene
GCST000478	Type 2 diabetes and other traits	Metabolic disorder	IRS1	GCST000478_rs2943641-C_IRS1	European		detected Candidate Core Gene
GCST000135	HDL cholesterol	Lipid or lipoprotein measurement	MVK	GCST000135_rs2338104-G_MVK	European	has excess PPI edges	detected Candidate Core Gene
GCST000135	HDL cholesterol	Lipid or lipoprotein measurement	GALNT2	GCST000135_rs2144300-T_GALNT2	European	has excess PPI edges	detected Candidate Core Gene
GCST000135	HDL cholesterol	Lipid or lipoprotein measurement	LIPG	GCST000135_rs2156552-T_LIPG	European	has excess PPI edges	detected Candidate Core Gene
GCST000135	HDL cholesterol	Lipid or lipoprotein measurement	HERPUD1	GCST000135_rs3764261-A_HERPUD1	European	has excess PPI edges	detected Candidate Core Gene
GCST000135	HDL cholesterol	Lipid or lipoprotein measurement	CETP	GCST000135_rs3764261-A_CETP	European	has excess PPI edges	detected Candidate Core Gene
GCST000135	HDL cholesterol	Lipid or lipoprotein measurement	LPL	GCST000135_rs10503669-A_LPL	European	has excess PPI edges	detected Candidate Core Gene
GCST000135	HDL cholesterol	Lipid or lipoprotein measurement	KCTD10	GCST000135_rs2338104-G_KCTD10	European	has excess PPI edges	detected Candidate Core Gene
GCST000135	HDL cholesterol	Lipid or lipoprotein measurement	ABCA1	GCST000135_rs4149268-C_ABCA1	European	has excess PPI edges	detected Candidate Core Gene
GCST000135	HDL cholesterol	Lipid or lipoprotein measurement	LIPC	GCST000135_rs4775041-C_LIPC	European	has excess PPI edges	detected Candidate Core Gene
GCST001954	Waist-hip ratio	Body measurement	RSPO3	GCST001954_rs7745274-A_RSPO3	European
GCST001954	Waist-hip ratio	Body measurement	GRB14	GCST001954_rs13389219-C_GRB14	European
GCST001954	Waist-hip ratio	Body measurement	LY86	GCST001954_rs1294421-G_LY86	European
GCST002774	Cognitive function	Biological process	TOMM40	GCST002774_rs10119-?_TOMM40	European
GCST002774	Cognitive function	Biological process	AKAP6	GCST002774_rs17522122-?_AKAP6	European
GCST002898	LDL cholesterol	Lipid or lipoprotein measurement	LDLR	GCST002898_rs112374545-C_LDLR	European	has excess PPI edges	detected Candidate Core Gene
GCST002898	LDL cholesterol	Lipid or lipoprotein measurement	HLA-DRB5	GCST002898_rs114067101-G_HLA-DRB5	European	has excess PPI edges	detected Candidate Core Gene
GCST002898	LDL cholesterol	Lipid or lipoprotein measurement	ABCG8	GCST002898_rs72875462-C_ABCG8	European	has excess PPI edges	detected Candidate Core Gene
GCST002898	LDL cholesterol	Lipid or lipoprotein measurement	ST3GAL4	GCST002898_rs4307732-A_ST3GAL4	European	has excess PPI edges	detected Candidate Core Gene
GCST002898	LDL cholesterol	Lipid or lipoprotein measurement	ZNF274	GCST002898_rs117492019-T_ZNF274	European	has excess PPI edges	detected Candidate Core Gene
GCST002898	LDL cholesterol	Lipid or lipoprotein measurement	IRF2BP2	GCST002898_rs514230-T_IRF2BP2	European	has excess PPI edges	detected Candidate Core Gene
GCST002898	LDL cholesterol	Lipid or lipoprotein measurement	MYLIP	GCST002898_rs3757354-C_MYLIP	European	has excess PPI edges	detected Candidate Core Gene
GCST002898	LDL cholesterol	Lipid or lipoprotein measurement	HNF1A	GCST002898_rs1169314-G_HNF1A	European	has excess PPI edges	detected Candidate Core Gene
GCST002898	LDL cholesterol	Lipid or lipoprotein measurement	LPA	GCST002898_rs186696265-T_LPA	European	has excess PPI edges	detected Candidate Core Gene
GCST002898	LDL cholesterol	Lipid or lipoprotein measurement	DOCK7	GCST002898_rs10889348-A_DOCK7	European	has excess PPI edges	detected Candidate Core Gene
GCST002898	LDL cholesterol	Lipid or lipoprotein measurement	APOB	GCST002898_rs515135-C_APOB	European	has excess PPI edges	detected Candidate Core Gene
GCST002898	LDL cholesterol	Lipid or lipoprotein measurement	DLG4	GCST002898_rs55714927-C_DLG4	European	has excess PPI edges	detected Candidate Core Gene
GCST002898	LDL cholesterol	Lipid or lipoprotein measurement	HMGCR	GCST002898_rs3843482-G_HMGCR	European	has excess PPI edges	detected Candidate Core Gene
GCST002898	LDL cholesterol	Lipid or lipoprotein measurement	DNAH11	GCST002898_rs56130071-C_DNAH11	European	has excess PPI edges	detected Candidate Core Gene
GCST002898	LDL cholesterol	Lipid or lipoprotein measurement	MAU2	GCST002898_rs73001065-G_MAU2	European	has excess PPI edges	detected Candidate Core Gene
GCST002898	LDL cholesterol	Lipid or lipoprotein measurement	UBXN2B	GCST002898_rs9297994-G_UBXN2B	European	has excess PPI edges	detected Candidate Core Gene
GCST002898	LDL cholesterol	Lipid or lipoprotein measurement	HERPUD1	GCST002898_rs247617-C_HERPUD1	European	has excess PPI edges	detected Candidate Core Gene
GCST002898	LDL cholesterol	Lipid or lipoprotein measurement	SORT1	GCST002898_rs646776-T_SORT1	European	has excess PPI edges	detected Candidate Core Gene
GCST002898	LDL cholesterol	Lipid or lipoprotein measurement	TRIB1	GCST002898_rs112875651-G_TRIB1	European	has excess PPI edges	detected Candidate Core Gene
GCST002898	LDL cholesterol	Lipid or lipoprotein measurement	PPP1R3B	GCST002898_rs2169387-G_PPP1R3B	European	has excess PPI edges	detected Candidate Core Gene
GCST002898	LDL cholesterol	Lipid or lipoprotein measurement	PPARG	GCST002898_rs2920503-T_PPARG	European	has excess PPI edges	detected Candidate Core Gene
GCST002898	LDL cholesterol	Lipid or lipoprotein measurement	ASGR1	GCST002898_rs55714927-C_ASGR1	European	has excess PPI edges	detected Candidate Core Gene
GCST002898	LDL cholesterol	Lipid or lipoprotein measurement	EVI5	GCST002898_rs11164654-C_EVI5	European	has excess PPI edges	detected Candidate Core Gene
GCST002898	LDL cholesterol	Lipid or lipoprotein measurement	LDLRAP1	GCST002898_rs586178-C_LDLRAP1	European	has excess PPI edges	detected Candidate Core Gene
GCST002898	LDL cholesterol	Lipid or lipoprotein measurement	SMARCA4	GCST002898_rs112374545-C_SMARCA4	European	has excess PPI edges	detected Candidate Core Gene
GCST002898	LDL cholesterol	Lipid or lipoprotein measurement	GFI1	GCST002898_rs11164654-C_GFI1	European	has excess PPI edges	detected Candidate Core Gene
GCST002898	LDL cholesterol	Lipid or lipoprotein measurement	CYP7A1	GCST002898_rs9297994-G_CYP7A1	European	has excess PPI edges	detected Candidate Core Gene
GCST002898	LDL cholesterol	Lipid or lipoprotein measurement	APOE	GCST002898_rs1065853-G_APOE	European	has excess PPI edges	detected Candidate Core Gene
GCST002898	LDL cholesterol	Lipid or lipoprotein measurement	PCSK9	GCST002898_rs11591147-G_PCSK9	European	has excess PPI edges	detected Candidate Core Gene
GCST002898	LDL cholesterol	Lipid or lipoprotein measurement	PLG	GCST002898_rs186696265-T_PLG	European	has excess PPI edges	detected Candidate Core Gene
GCST002898	LDL cholesterol	Lipid or lipoprotein measurement	ANGPTL3	GCST002898_rs10889348-A_ANGPTL3	European	has excess PPI edges	detected Candidate Core Gene
GCST002898	LDL cholesterol	Lipid or lipoprotein measurement	MTHFD2L	GCST002898_rs182616603-T_MTHFD2L	European	has excess PPI edges	detected Candidate Core Gene
GCST002898	LDL cholesterol	Lipid or lipoprotein measurement	ZPR1	GCST002898_rs964184-G_ZPR1	European	has excess PPI edges	detected Candidate Core Gene
GCST002898	LDL cholesterol	Lipid or lipoprotein measurement	EFCAB13	GCST002898_rs7206971-A_EFCAB13	European	has excess PPI edges	detected Candidate Core Gene
GCST002898	LDL cholesterol	Lipid or lipoprotein measurement	SNX5	GCST002898_rs2618568-C_SNX5	European	has excess PPI edges	detected Candidate Core Gene
GCST002898	LDL cholesterol	Lipid or lipoprotein measurement	MAFB	GCST002898_rs1883711-C_MAFB	European	has excess PPI edges	detected Candidate Core Gene
GCST002898	LDL cholesterol	Lipid or lipoprotein measurement	GATA6	GCST002898_rs79588679-T_GATA6	European	has excess PPI edges	detected Candidate Core Gene
GCST002898	LDL cholesterol	Lipid or lipoprotein measurement	APOC1	GCST002898_rs1065853-G_APOC1	European	has excess PPI edges	detected Candidate Core Gene
GCST002898	LDL cholesterol	Lipid or lipoprotein measurement	PIGV	GCST002898_rs79598313-T_PIGV	European	has excess PPI edges	detected Candidate Core Gene
GCST002898	LDL cholesterol	Lipid or lipoprotein measurement	ABCA8	GCST002898_rs77542162-G_ABCA8	European	has excess PPI edges	detected Candidate Core Gene
GCST002898	LDL cholesterol	Lipid or lipoprotein measurement	CETP	GCST002898_rs247617-C_CETP	European	has excess PPI edges	detected Candidate Core Gene
GCST002222	LDL cholesterol	Lipid or lipoprotein measurement	APOC1	GCST002222_rs4420638-G_APOC1	European	has excess PPI edges	detected Candidate Core Gene
GCST002222	LDL cholesterol	Lipid or lipoprotein measurement	LDLR	GCST002222_rs6511720-T_LDLR	European	has excess PPI edges	detected Candidate Core Gene
GCST002222	LDL cholesterol	Lipid or lipoprotein measurement	FN1	GCST002222_rs1250229-T_FN1	European	has excess PPI edges	detected Candidate Core Gene
GCST002222	LDL cholesterol	Lipid or lipoprotein measurement	NR0B2	GCST002222_rs12748152-T_NR0B2	European	has excess PPI edges	detected Candidate Core Gene
GCST002222	LDL cholesterol	Lipid or lipoprotein measurement	TXNL4B	GCST002222_rs2000999-A_TXNL4B	European	has excess PPI edges	detected Candidate Core Gene
GCST002222	LDL cholesterol	Lipid or lipoprotein measurement	HMGCR	GCST002222_rs12916-C_HMGCR	European	has excess PPI edges	detected Candidate Core Gene
GCST002222	LDL cholesterol	Lipid or lipoprotein measurement	ST3GAL4	GCST002222_rs11220462-A_ST3GAL4	European	has excess PPI edges	detected Candidate Core Gene
GCST002222	LDL cholesterol	Lipid or lipoprotein measurement	LDLRAP1	GCST002222_rs12027135-A_LDLRAP1	European	has excess PPI edges	detected Candidate Core Gene
GCST002222	LDL cholesterol	Lipid or lipoprotein measurement	APOH	GCST002222_rs1801689-C_APOH	European	has excess PPI edges	detected Candidate Core Gene
GCST002222	LDL cholesterol	Lipid or lipoprotein measurement	SOX17	GCST002222_rs10102164-A_SOX17	European	has excess PPI edges	detected Candidate Core Gene
GCST002222	LDL cholesterol	Lipid or lipoprotein measurement	ABCG8	GCST002222_rs4299376-G_ABCG8	European	has excess PPI edges	detected Candidate Core Gene
GCST002222	LDL cholesterol	Lipid or lipoprotein measurement	APOA1	GCST002222_rs964184-C_APOA1	European	has excess PPI edges	detected Candidate Core Gene
GCST002222	LDL cholesterol	Lipid or lipoprotein measurement	CSNK1G3	GCST002222_rs4530754-G_CSNK1G3	European	has excess PPI edges	detected Candidate Core Gene
GCST002222	LDL cholesterol	Lipid or lipoprotein measurement	MYLIP	GCST002222_rs3757354-T_MYLIP	European	has excess PPI edges	detected Candidate Core Gene
GCST002222	LDL cholesterol	Lipid or lipoprotein measurement	PPP1R3B	GCST002222_rs9987289-A_PPP1R3B	European	has excess PPI edges	detected Candidate Core Gene
GCST002222	LDL cholesterol	Lipid or lipoprotein measurement	LPA	GCST002222_rs1564348-C_LPA	European	has excess PPI edges	detected Candidate Core Gene
GCST002222	LDL cholesterol	Lipid or lipoprotein measurement	DNAH11	GCST002222_rs12670798-C_DNAH11	European	has excess PPI edges	detected Candidate Core Gene
GCST002222	LDL cholesterol	Lipid or lipoprotein measurement	SUGP1	GCST002222_rs10401969-C_SUGP1	European	has excess PPI edges	detected Candidate Core Gene
GCST002222	LDL cholesterol	Lipid or lipoprotein measurement	HNF1A	GCST002222_rs1169288-C_HNF1A	European	has excess PPI edges	detected Candidate Core Gene
GCST002222	LDL cholesterol	Lipid or lipoprotein measurement	IRF2BP2	GCST002222_rs514230-A_IRF2BP2	European	has excess PPI edges	detected Candidate Core Gene
GCST002222	LDL cholesterol	Lipid or lipoprotein measurement	INSIG2	GCST002222_rs10490626-A_INSIG2	European	has excess PPI edges	detected Candidate Core Gene
GCST002222	LDL cholesterol	Lipid or lipoprotein measurement	ATXN2	GCST002222_rs11065987-G_ATXN2	European	has excess PPI edges	detected Candidate Core Gene
GCST002222	LDL cholesterol	Lipid or lipoprotein measurement	GPAM	GCST002222_rs2255141-A_GPAM	European	has excess PPI edges	detected Candidate Core Gene
GCST002222	LDL cholesterol	Lipid or lipoprotein measurement	ASGR1	GCST002222_rs314253-C_ASGR1	European	has excess PPI edges	detected Candidate Core Gene
GCST002222	LDL cholesterol	Lipid or lipoprotein measurement	PCSK9	GCST002222_rs2479409-G_PCSK9	European	has excess PPI edges	detected Candidate Core Gene
GCST002222	LDL cholesterol	Lipid or lipoprotein measurement	CETP	GCST002222_rs3764261-A_CETP	European	has excess PPI edges	detected Candidate Core Gene
GCST002222	LDL cholesterol	Lipid or lipoprotein measurement	DNAJC13	GCST002222_rs17404153-T_DNAJC13	European	has excess PPI edges	detected Candidate Core Gene
GCST002222	LDL cholesterol	Lipid or lipoprotein measurement	APOB	GCST002222_rs1367117-A_APOB	European	has excess PPI edges	detected Candidate Core Gene
GCST002222	LDL cholesterol	Lipid or lipoprotein measurement	LRPAP1	GCST002222_rs6831256-G_LRPAP1	European	has excess PPI edges	detected Candidate Core Gene
GCST002222	LDL cholesterol	Lipid or lipoprotein measurement	DOK7	GCST002222_rs6831256-G_DOK7	European	has excess PPI edges	detected Candidate Core Gene
GCST002222	LDL cholesterol	Lipid or lipoprotein measurement	HFE	GCST002222_rs1800562-A_HFE	European	has excess PPI edges	detected Candidate Core Gene
GCST002222	LDL cholesterol	Lipid or lipoprotein measurement	ZPR1	GCST002222_rs964184-C_ZPR1	European	has excess PPI edges	detected Candidate Core Gene
GCST002222	LDL cholesterol	Lipid or lipoprotein measurement	DLG4	GCST002222_rs314253-C_DLG4	European	has excess PPI edges	detected Candidate Core Gene
GCST002222	LDL cholesterol	Lipid or lipoprotein measurement	MAFB	GCST002222_rs2902940-G_MAFB	European	has excess PPI edges	detected Candidate Core Gene
GCST002222	LDL cholesterol	Lipid or lipoprotein measurement	MTMR3	GCST002222_rs5763662-T_MTMR3	European	has excess PPI edges	detected Candidate Core Gene
GCST002222	LDL cholesterol	Lipid or lipoprotein measurement	BRCA2	GCST002222_rs4942486-T_BRCA2	European	has excess PPI edges	detected Candidate Core Gene
GCST002222	LDL cholesterol	Lipid or lipoprotein measurement	BRAP	GCST002222_rs11065987-G_BRAP	European	has excess PPI edges	detected Candidate Core Gene
GCST002222	LDL cholesterol	Lipid or lipoprotein measurement	ABCG5	GCST002222_rs4299376-G_ABCG5	European	has excess PPI edges	detected Candidate Core Gene
GCST002222	LDL cholesterol	Lipid or lipoprotein measurement	ANGPTL3	GCST002222_rs2131925-G_ANGPTL3	European	has excess PPI edges	detected Candidate Core Gene
GCST002222	LDL cholesterol	Lipid or lipoprotein measurement	HPR	GCST002222_rs2000999-A_HPR	European	has excess PPI edges	detected Candidate Core Gene
GCST002222	LDL cholesterol	Lipid or lipoprotein measurement	VLDLR	GCST002222_rs3780181-G_VLDLR	European	has excess PPI edges	detected Candidate Core Gene
GCST002222	LDL cholesterol	Lipid or lipoprotein measurement	PLEC	GCST002222_rs11136341-G_PLEC	European	has excess PPI edges	detected Candidate Core Gene
GCST002222	LDL cholesterol	Lipid or lipoprotein measurement	BSND	GCST002222_rs2479409-G_BSND	European	has excess PPI edges	detected Candidate Core Gene
GCST002222	LDL cholesterol	Lipid or lipoprotein measurement	PPARA	GCST002222_rs4253772-T_PPARA	European	has excess PPI edges	detected Candidate Core Gene
GCST002222	LDL cholesterol	Lipid or lipoprotein measurement	TOP1	GCST002222_rs6029526-A_TOP1	European	has excess PPI edges	detected Candidate Core Gene
GCST002222	LDL cholesterol	Lipid or lipoprotein measurement	SPTLC3	GCST002222_rs364585-A_SPTLC3	European	has excess PPI edges	detected Candidate Core Gene
GCST002222	LDL cholesterol	Lipid or lipoprotein measurement	HLA-DRA	GCST002222_rs3177928-A_HLA-DRA	European	has excess PPI edges	detected Candidate Core Gene
GCST002222	LDL cholesterol	Lipid or lipoprotein measurement	SNX5	GCST002222_rs2328223-C_SNX5	European	has excess PPI edges	detected Candidate Core Gene
GCST002222	LDL cholesterol	Lipid or lipoprotein measurement	SORT1	GCST002222_rs629301-G_SORT1	European	has excess PPI edges	detected Candidate Core Gene
GCST002222	LDL cholesterol	Lipid or lipoprotein measurement	TRIB1	GCST002222_rs2954029-T_TRIB1	European	has excess PPI edges	detected Candidate Core Gene
GCST002222	LDL cholesterol	Lipid or lipoprotein measurement	HERPUD1	GCST002222_rs3764261-A_HERPUD1	European	has excess PPI edges	detected Candidate Core Gene
GCST002222	LDL cholesterol	Lipid or lipoprotein measurement	DOCK7	GCST002222_rs2131925-G_DOCK7	European	has excess PPI edges	detected Candidate Core Gene
GCST002222	LDL cholesterol	Lipid or lipoprotein measurement	APOE	GCST002222_rs4420638-G_APOE	European	has excess PPI edges	detected Candidate Core Gene
GCST002222	LDL cholesterol	Lipid or lipoprotein measurement	PIGV	GCST002222_rs12748152-T_PIGV	European	has excess PPI edges	detected Candidate Core Gene
GCST000185	Body mass index	Body measurement	MC4R	GCST000185_rs17782313-C_MC4R	European
GCST002301	Body mass index	Body measurement	COL6A5	GCST002301_rs1542829-?_COL6A5	European
GCST000174	Height	Body measurement	PTCH1	GCST000174_rs10512248-G_PTCH1	European	has excess PPI edges	detected Candidate Core Gene
GCST000174	Height	Body measurement	SPAG17	GCST000174_rs12735613-A_SPAG17	European	has excess PPI edges	detected Candidate Core Gene
GCST000174	Height	Body measurement	ZNF678	GCST000174_rs1390401-A_ZNF678	European	has excess PPI edges	detected Candidate Core Gene
GCST000174	Height	Body measurement	NHEJ1	GCST000174_rs6724465-A_NHEJ1	European	has excess PPI edges	detected Candidate Core Gene
GCST000174	Height	Body measurement	HMGA2	GCST000174_rs1042725-C_HMGA2	European	has excess PPI edges	detected Candidate Core Gene
GCST000174	Height	Body measurement	GDF5	GCST000174_rs6060373-A_GDF5	European	has excess PPI edges	detected Candidate Core Gene
GCST000174	Height	Body measurement	HHIP	GCST000174_rs6854783-A_HHIP	European	has excess PPI edges	detected Candidate Core Gene
GCST000174	Height	Body measurement	SCMH1	GCST000174_rs6686842-C_SCMH1	European	has excess PPI edges	detected Candidate Core Gene
GCST000174	Height	Body measurement	EFEMP1	GCST000174_rs3791675-C_EFEMP1	European	has excess PPI edges	detected Candidate Core Gene
GCST000174	Height	Body measurement	UQCC1	GCST000174_rs6060373-A_UQCC1	European	has excess PPI edges	detected Candidate Core Gene
GCST000174	Height	Body measurement	SOCS2	GCST000174_rs11107116-G_SOCS2	European	has excess PPI edges	detected Candidate Core Gene
GCST000174	Height	Body measurement	IHH	GCST000174_rs6724465-A_IHH	European	has excess PPI edges	detected Candidate Core Gene
GCST000174	Height	Body measurement	CDK6	GCST000174_rs2282978-C_CDK6	European	has excess PPI edges	detected Candidate Core Gene
GCST002875	Diisocyanate-induced asthma	Biological process	DCTD	GCST002875_rs908084-A_DCTD	European		detected Candidate Core Gene
GCST002875	Diisocyanate-induced asthma	Biological process	TACR1	GCST002875_rs7588010-A_TACR1	European		detected Candidate Core Gene
GCST002875	Diisocyanate-induced asthma	Biological process	HERC2	GCST002875_rs12913832-A_HERC2	European		detected Candidate Core Gene
GCST002875	Diisocyanate-induced asthma	Biological process	MMP13	GCST002875_rs74380195-G_MMP13	European		detected Candidate Core Gene
GCST002875	Diisocyanate-induced asthma	Biological process	FBXL7	GCST002875_rs16867528-A_FBXL7	European		detected Candidate Core Gene
GCST002875	Diisocyanate-induced asthma	Biological process	CDH17	GCST002875_rs2514805-G_CDH17	European		detected Candidate Core Gene
GCST000992	Coffee consumption	Biological process	CYP1A1	GCST000992_rs2472297-T_CYP1A1	European	has excess PPI edges	detected Candidate Core Gene
GCST000992	Coffee consumption	Biological process	AHR	GCST000992_rs6968865-T_AHR	European	has excess PPI edges	detected Candidate Core Gene
GCST000992	Coffee consumption	Biological process	CYP1A2	GCST000992_rs2472297-T_CYP1A2	European	has excess PPI edges	detected Candidate Core Gene
GCST004207	HDL cholesterol	Lipid or lipoprotein measurement	LRRC29	GCST004207_rs143264468-C_LRRC29	European	has excess PPI edges	detected Candidate Core Gene
GCST004207	HDL cholesterol	Lipid or lipoprotein measurement	PLTP	GCST004207_rs435306-T_PLTP	European	has excess PPI edges	detected Candidate Core Gene
GCST004207	HDL cholesterol	Lipid or lipoprotein measurement	CETP	GCST004207_rs3764261-A_CETP	European	has excess PPI edges	detected Candidate Core Gene
GCST004207	HDL cholesterol	Lipid or lipoprotein measurement	LILRA5	GCST004207_rs453755-G_LILRA5	European	has excess PPI edges	detected Candidate Core Gene
GCST004207	HDL cholesterol	Lipid or lipoprotein measurement	ANGPTL4	GCST004207_rs116843064-A_ANGPTL4	European	has excess PPI edges	detected Candidate Core Gene
GCST004207	HDL cholesterol	Lipid or lipoprotein measurement	CEP164	GCST004207_rs192489212-C_CEP164	European	has excess PPI edges	detected Candidate Core Gene
GCST004207	HDL cholesterol	Lipid or lipoprotein measurement	ALDH1A2	GCST004207_rs261290-C_ALDH1A2	European	has excess PPI edges	detected Candidate Core Gene
GCST004207	HDL cholesterol	Lipid or lipoprotein measurement	HERPUD1	GCST004207_rs3764261-A_HERPUD1	European	has excess PPI edges	detected Candidate Core Gene
GCST004207	HDL cholesterol	Lipid or lipoprotein measurement	APOC3	GCST004207_rs138326449-A_APOC3	European	has excess PPI edges	detected Candidate Core Gene
GCST004207	HDL cholesterol	Lipid or lipoprotein measurement	APOE	GCST004207_rs7412-T_APOE	European	has excess PPI edges	detected Candidate Core Gene
GCST004207	HDL cholesterol	Lipid or lipoprotein measurement	LPL	GCST004207_rs15285-T_LPL	European	has excess PPI edges	detected Candidate Core Gene
GCST004207	HDL cholesterol	Lipid or lipoprotein measurement	LIPG	GCST004207_rs149615216-T_LIPG	European	has excess PPI edges	detected Candidate Core Gene
GCST004207	HDL cholesterol	Lipid or lipoprotein measurement	ABCA1	GCST004207_rs2740488-C_ABCA1	European	has excess PPI edges	detected Candidate Core Gene
GCST004207	HDL cholesterol	Lipid or lipoprotein measurement	NUP93	GCST004207_rs79600951-G_NUP93	European	has excess PPI edges	detected Candidate Core Gene
GCST002153	Cardiovascular heart disease in diabetics	Metabolic disorder	GLUL	GCST002153_rs10911021-C_GLUL	European
GCST004053	Poor prognosis in Crohns disease	Digestive system disorder	IGFBP1	GCST004053_rs75764599-A_IGFBP1	European
GCST004053	Poor prognosis in Crohns disease	Digestive system disorder	FOXO3	GCST004053_rs147856773-?_FOXO3	European
GCST004053	Poor prognosis in Crohns disease	Digestive system disorder	IGFBP3	GCST004053_rs75764599-A_IGFBP3	European
GCST001130	Obesity	Metabolic disorder	KCNMA1	GCST001130_rs2116830-G_KCNMA1	European
GCST001130	Obesity	Metabolic disorder	BDNF	GCST001130_rs988712-G_BDNF	European
GCST005232	Neuroticism	Neurological disorder	TCF4	GCST005232_rs7235757-A_TCF4	European
GCST005232	Neuroticism	Neurological disorder	PTCH1	GCST005232_rs3824488-T_PTCH1	European
GCST005232	Neuroticism	Neurological disorder	GRIK3	GCST005232_rs570399-A_GRIK3	European
GCST005232	Neuroticism	Neurological disorder	SUDS3	GCST005232_rs56080343-T_SUDS3	European
GCST005232	Neuroticism	Neurological disorder	VRK2	GCST005232_rs7596038-T_VRK2	European
GCST005232	Neuroticism	Neurological disorder	MYO1H	GCST005232_rs11608355-T_MYO1H	European
GCST005232	Neuroticism	Neurological disorder	DRD2	GCST005232_rs7111031-A_DRD2	European
GCST005232	Neuroticism	Neurological disorder	NR4A2	GCST005232_rs11903494-T_NR4A2	European
GCST005232	Neuroticism	Neurological disorder	STX1B	GCST005232_rs12445568-T_STX1B	European
GCST005232	Neuroticism	Neurological disorder	CACNA1E	GCST005232_rs169235-A_CACNA1E	European
GCST005232	Neuroticism	Neurological disorder	NOS1	GCST005232_rs3741475-A_NOS1	European
GCST005232	Neuroticism	Neurological disorder	FOXP2	GCST005232_rs1450833-T_FOXP2	European
GCST005232	Neuroticism	Neurological disorder	PTPRJ	GCST005232_rs12802244-A_PTPRJ	European
GCST005232	Neuroticism	Neurological disorder	MBD5	GCST005232_rs1901013-T_MBD5	European
GCST005232	Neuroticism	Neurological disorder	PPP1R3B	GCST005232_rs2953805-T_PPP1R3B	European
GCST005232	Neuroticism	Neurological disorder	RBFOX1	GCST005232_rs11077203-A_RBFOX1	European
GCST005232	Neuroticism	Neurological disorder	GABBR1	GCST005232_rs2267633-A_GABBR1	European
GCST005232	Neuroticism	Neurological disorder	RSRC1	GCST005232_rs4585149-T_RSRC1	European
GCST005232	Neuroticism	Neurological disorder	NSF	GCST005232_rs199441-A_NSF	European
GCST005232	Neuroticism	Neurological disorder	SEMA6D	GCST005232_rs1563245-T_SEMA6D	European
GCST005232	Neuroticism	Neurological disorder	BAIAP2	GCST005232_rs7502590-A_BAIAP2	European
GCST005232	Neuroticism	Neurological disorder	UBE3B	GCST005232_rs888194-C_UBE3B	European
GCST005232	Neuroticism	Neurological disorder	GRM3	GCST005232_rs802425-T_GRM3	European
GCST005232	Neuroticism	Neurological disorder	GGT7	GCST005232_rs17092148-T_GGT7	European
GCST005232	Neuroticism	Neurological disorder	ARNTL	GCST005232_rs7942486-T_ARNTL	European
GCST005232	Neuroticism	Neurological disorder	LINGO2	GCST005232_rs1402796-T_LINGO2	European
GCST005232	Neuroticism	Neurological disorder	ASCC3	GCST005232_rs240764-A_ASCC3	European
GCST005232	Neuroticism	Neurological disorder	ACVR2A	GCST005232_rs7582403-A_ACVR2A	European
GCST005232	Neuroticism	Neurological disorder	ORC4	GCST005232_rs2627019-T_ORC4	European
GCST005232	Neuroticism	Neurological disorder	GRM5	GCST005232_rs604551-T_GRM5	European
GCST005232	Neuroticism	Neurological disorder	PCCB	GCST005232_rs12488721-T_PCCB	European
GCST005232	Neuroticism	Neurological disorder	CTTNBP2	GCST005232_rs10244364-T_CTTNBP2	European
GCST005232	Neuroticism	Neurological disorder	WNT3	GCST005232_rs1563304-T_WNT3	European
GCST005232	Neuroticism	Neurological disorder	LINGO1	GCST005232_rs11072662-A_LINGO1	European
GCST005232	Neuroticism	Neurological disorder	TNKS	GCST005232_rs7830939-A_TNKS	European
GCST005232	Neuroticism	Neurological disorder	GRM8	GCST005232_rs13224947-A_GRM8	European
GCST005232	Neuroticism	Neurological disorder	CTSB	GCST005232_rs1908814-A_CTSB	European
GCST005232	Neuroticism	Neurological disorder	IL20RB	GCST005232_rs7651736-A_IL20RB	European
GCST005232	Neuroticism	Neurological disorder	GTF2IRD1	GCST005232_rs60668206-T_GTF2IRD1	European
GCST005232	Neuroticism	Neurological disorder	PPP5C	GCST005232_rs534666677-T_PPP5C	European
GCST005232	Neuroticism	Neurological disorder	SOX6	GCST005232_rs297346-A_SOX6	European
GCST005232	Neuroticism	Neurological disorder	STK24	GCST005232_rs9517313-C_STK24	European
GCST005232	Neuroticism	Neurological disorder	STAG1	GCST005232_rs7634476-A_STAG1	European
GCST005232	Neuroticism	Neurological disorder	PHF2	GCST005232_rs10429558-A_PHF2	European
GCST005232	Neuroticism	Neurological disorder	TLR4	GCST005232_rs2149351-T_TLR4	European
GCST005232	Neuroticism	Neurological disorder	PPP2R3A	GCST005232_rs1278493-A_PPP2R3A	European
GCST005232	Neuroticism	Neurological disorder	SIM1	GCST005232_rs240764-A_SIM1	European
GCST005232	Neuroticism	Neurological disorder	GATA4	GCST005232_rs34421088-A_GATA4	European
GCST005232	Neuroticism	Neurological disorder	NCK1	GCST005232_rs1609391-A_NCK1	European
GCST005232	Neuroticism	Neurological disorder	ATF6B	GCST005232_rs204893-T_ATF6B	European
GCST005232	Neuroticism	Neurological disorder	BLK	GCST005232_rs2409797-T_BLK	European
GCST005232	Neuroticism	Neurological disorder	YLPM1	GCST005232_rs2270431-T_YLPM1	European
GCST005232	Neuroticism	Neurological disorder	TYR	GCST005232_rs10830244-T_TYR	European
GCST005232	Neuroticism	Neurological disorder	NCAM1	GCST005232_rs2298527-C_NCAM1	European
GCST005232	Neuroticism	Neurological disorder	DCAF5	GCST005232_rs1275411-T_DCAF5	European
GCST005232	Neuroticism	Neurological disorder	FBXL17	GCST005232_rs10078397-A_FBXL17	European
GCST003659	Modified Stumvoll Insulin Sensitivity Index BMI interaction	Body measurement	BCL2	GCST003659_rs12454712-T_BCL2	European		detected Candidate Core Gene
GCST003659	Modified Stumvoll Insulin Sensitivity Index BMI interaction	Body measurement	SLC32A1	GCST003659_rs6027072-A_SLC32A1	European		detected Candidate Core Gene
GCST003659	Modified Stumvoll Insulin Sensitivity Index BMI interaction	Body measurement	FGF9	GCST003659_rs12583553-A_FGF9	European		detected Candidate Core Gene
GCST003659	Modified Stumvoll Insulin Sensitivity Index BMI interaction	Body measurement	PFDN4	GCST003659_rs6013915-A_PFDN4	European		detected Candidate Core Gene
GCST002778	Parkinson disease and lewy body pathology	Neurological disorder	COL3A1	GCST002778_rs997277-?_COL3A1	European
GCST000288	HDL cholesterol	Lipid or lipoprotein measurement	ABCA1	GCST000288_rs3905000-G_ABCA1	European	has excess PPI edges	detected Candidate Core Gene
GCST000288	HDL cholesterol	Lipid or lipoprotein measurement	MADD	GCST000288_rs7395662-G_MADD	European	has excess PPI edges	detected Candidate Core Gene
GCST000288	HDL cholesterol	Lipid or lipoprotein measurement	LPL	GCST000288_rs2083637-G_LPL	European	has excess PPI edges	detected Candidate Core Gene
GCST000288	HDL cholesterol	Lipid or lipoprotein measurement	LIPG	GCST000288_rs4939883-G_LIPG	European	has excess PPI edges	detected Candidate Core Gene
GCST000288	HDL cholesterol	Lipid or lipoprotein measurement	APOB	GCST000288_rs6754295-C_APOB	European	has excess PPI edges	detected Candidate Core Gene
GCST000288	HDL cholesterol	Lipid or lipoprotein measurement	CETP	GCST000288_rs1532624-C_CETP	European	has excess PPI edges	detected Candidate Core Gene
GCST000288	HDL cholesterol	Lipid or lipoprotein measurement	CTCF	GCST000288_rs2271293-G_CTCF	European	has excess PPI edges	detected Candidate Core Gene
GCST000288	HDL cholesterol	Lipid or lipoprotein measurement	LIPC	GCST000288_rs1532085-G_LIPC	European	has excess PPI edges	detected Candidate Core Gene
GCST000288	HDL cholesterol	Lipid or lipoprotein measurement	FOLH1	GCST000288_rs7395662-G_FOLH1	European	has excess PPI edges	detected Candidate Core Gene
GCST000288	HDL cholesterol	Lipid or lipoprotein measurement	NUTF2	GCST000288_rs2271293-G_NUTF2	European	has excess PPI edges	detected Candidate Core Gene
GCST003823	Estrogen receptor status in HER2 negative breast cancer	Cancer	FGFR2	GCST003823_rs3135724-?_FGFR2	European
GCST000068	Height	Body measurement	HMGA2	GCST000068_rs1042725-C_HMGA2	European
GCST003373	Glomerular filtration rate in diabetics creatinine	Metabolic disorder	PDILT	GCST003373_rs12917707-T_PDILT	European
GCST002477	Alcohol dependence age at onset	Neurological disorder	UTP20	GCST002477_rs57083693-C_UTP20	European
GCST001956	Height	Body measurement	PTPRJ	GCST001956_rs10838798-T_PTPRJ	European		detected Candidate Core Gene
GCST001956	Height	Body measurement	BMP6	GCST001956_rs1885486-A_BMP6	European		detected Candidate Core Gene
GCST001956	Height	Body measurement	CDK6	GCST001956_rs42235-T_CDK6	European		detected Candidate Core Gene
GCST001956	Height	Body measurement	H6PD	GCST001956_rs6662509-T_H6PD	European		detected Candidate Core Gene
GCST001956	Height	Body measurement	HLA-B	GCST001956_rs2247056-T_HLA-B	European		detected Candidate Core Gene
GCST001956	Height	Body measurement	DIS3L2	GCST001956_rs3103267-C_DIS3L2	European		detected Candidate Core Gene
GCST001956	Height	Body measurement	NFATC4	GCST001956_rs1950500-T_NFATC4	European		detected Candidate Core Gene
GCST001956	Height	Body measurement	CSHL1	GCST001956_rs2941551-G_CSHL1	European		detected Candidate Core Gene
GCST001956	Height	Body measurement	PRKG2	GCST001956_rs1878528-G_PRKG2	European		detected Candidate Core Gene
GCST001956	Height	Body measurement	ATAD5	GCST001956_rs3764419-C_ATAD5	European		detected Candidate Core Gene
GCST001956	Height	Body measurement	SPAG17	GCST001956_rs7534091-A_SPAG17	European		detected Candidate Core Gene
GCST001956	Height	Body measurement	SOCS2	GCST001956_rs10492321-A_SOCS2	European		detected Candidate Core Gene
GCST001956	Height	Body measurement	DNM3	GCST001956_rs12075079-G_DNM3	European		detected Candidate Core Gene
GCST001956	Height	Body measurement	BCKDHB	GCST001956_rs2322633-T_BCKDHB	European		detected Candidate Core Gene
GCST001956	Height	Body measurement	PPM1B	GCST001956_rs4953076-G_PPM1B	European		detected Candidate Core Gene
GCST001956	Height	Body measurement	MFAP2	GCST001956_rs2284746-G_MFAP2	European		detected Candidate Core Gene
GCST001956	Height	Body measurement	CSH1	GCST001956_rs2941551-G_CSH1	European		detected Candidate Core Gene
GCST001956	Height	Body measurement	NPR3	GCST001956_rs9292468-T_NPR3	European		detected Candidate Core Gene
GCST001956	Height	Body measurement	PITX1	GCST001956_rs526896-T_PITX1	European		detected Candidate Core Gene
GCST001956	Height	Body measurement	AIF1	GCST001956_rs2844479-A_AIF1	European		detected Candidate Core Gene
GCST001956	Height	Body measurement	PROCR	GCST001956_rs8114671-C_PROCR	European		detected Candidate Core Gene
GCST001956	Height	Body measurement	SCMH1	GCST001956_rs11209718-T_SCMH1	European		detected Candidate Core Gene
GCST001956	Height	Body measurement	PPP2R2A	GCST001956_rs1594829-C_PPP2R2A	European		detected Candidate Core Gene
GCST001956	Height	Body measurement	RYBP	GCST001956_rs9832740-G_RYBP	European		detected Candidate Core Gene
GCST001956	Height	Body measurement	LOXL1	GCST001956_rs4337252-C_LOXL1	European		detected Candidate Core Gene
GCST001956	Height	Body measurement	EPB41L1	GCST001956_rs6141600-C_EPB41L1	European		detected Candidate Core Gene
GCST001956	Height	Body measurement	HIST1H2BF	GCST001956_rs806794-A_HIST1H2BF	European		detected Candidate Core Gene
GCST001956	Height	Body measurement	NCR3	GCST001956_rs2844479-A_NCR3	European		detected Candidate Core Gene
GCST001956	Height	Body measurement	IGFBP4	GCST001956_rs584438-C_IGFBP4	European		detected Candidate Core Gene
GCST001956	Height	Body measurement	DOT1L	GCST001956_rs11880992-A_DOT1L	European		detected Candidate Core Gene
GCST001956	Height	Body measurement	HHIP	GCST001956_rs7689420-C_HHIP	European		detected Candidate Core Gene
GCST001956	Height	Body measurement	ACAN	GCST001956_rs2280470-A_ACAN	European		detected Candidate Core Gene
GCST001956	Height	Body measurement	CABLES1	GCST001956_rs11082304-T_CABLES1	European		detected Candidate Core Gene
GCST001956	Height	Body measurement	COLGALT2	GCST001956_rs3814333-T_COLGALT2	European		detected Candidate Core Gene
GCST001956	Height	Body measurement	SDR16C5	GCST001956_rs4075154-A_SDR16C5	European		detected Candidate Core Gene
GCST001956	Height	Body measurement	ETV6	GCST001956_rs2856321-G_ETV6	European		detected Candidate Core Gene
GCST001956	Height	Body measurement	GHSR	GCST001956_rs572169-T_GHSR	European		detected Candidate Core Gene
GCST001956	Height	Body measurement	TRIM13	GCST001956_rs9596219-T_TRIM13	European		detected Candidate Core Gene
GCST001956	Height	Body measurement	LIN28B	GCST001956_rs9391253-T_LIN28B	European		detected Candidate Core Gene
GCST001956	Height	Body measurement	GDF5	GCST001956_rs224333-A_GDF5	European		detected Candidate Core Gene
GCST001956	Height	Body measurement	RSRC1	GCST001956_rs2362965-T_RSRC1	European		detected Candidate Core Gene
GCST001956	Height	Body measurement	RIPK3	GCST001956_rs1950500-T_RIPK3	European		detected Candidate Core Gene
GCST001956	Height	Body measurement	FRS2	GCST001956_rs10748128-T_FRS2	European		detected Candidate Core Gene
GCST001956	Height	Body measurement	HLA-C	GCST001956_rs2247056-T_HLA-C	European		detected Candidate Core Gene
GCST001956	Height	Body measurement	IGF2BP3	GCST001956_rs6957923-G_IGF2BP3	European		detected Candidate Core Gene
GCST001956	Height	Body measurement	BMP2	GCST001956_rs2145270-C_BMP2	European		detected Candidate Core Gene
GCST001956	Height	Body measurement	ESR1	GCST001956_rs2982712-C_ESR1	European		detected Candidate Core Gene
GCST001956	Height	Body measurement	CHCHD7	GCST001956_rs4075154-A_CHCHD7	European		detected Candidate Core Gene
GCST001956	Height	Body measurement	PSMC3	GCST001956_rs10838708-G_PSMC3	European		detected Candidate Core Gene
GCST001956	Height	Body measurement	EFEMP1	GCST001956_rs3791679-A_EFEMP1	European		detected Candidate Core Gene
GCST001956	Height	Body measurement	FUBP3	GCST001956_rs7466269-A_FUBP3	European		detected Candidate Core Gene
GCST001956	Height	Body measurement	HMGA1	GCST001956_rs1759645-C_HMGA1	European		detected Candidate Core Gene
GCST001956	Height	Body measurement	SUPT3H	GCST001956_rs10948222-C_SUPT3H	European		detected Candidate Core Gene
GCST001956	Height	Body measurement	FBXW11	GCST001956_rs153750-G_FBXW11	European		detected Candidate Core Gene
GCST001956	Height	Body measurement	ZMIZ1	GCST001956_rs780151-G_ZMIZ1	European		detected Candidate Core Gene
GCST001956	Height	Body measurement	YEATS4	GCST001956_rs10748128-T_YEATS4	European		detected Candidate Core Gene
GCST001956	Height	Body measurement	HMGA2	GCST001956_rs1351394-T_HMGA2	European		detected Candidate Core Gene
GCST001956	Height	Body measurement	LTBP1	GCST001956_rs1545552-G_LTBP1	European		detected Candidate Core Gene
GCST004485	Survival in pancreatic cancer	Cancer	IL17F	GCST004485_rs763780-G_IL17F	European
GCST000132	LDL cholesterol	Lipid or lipoprotein measurement	BSND	GCST000132_rs11206510-T_BSND	European	has excess PPI edges	detected Candidate Core Gene
GCST000132	LDL cholesterol	Lipid or lipoprotein measurement	PBX4	GCST000132_rs16996148-G_PBX4	European	has excess PPI edges	detected Candidate Core Gene
GCST000132	LDL cholesterol	Lipid or lipoprotein measurement	SORT1	GCST000132_rs599839-A_SORT1	European	has excess PPI edges	detected Candidate Core Gene
GCST000132	LDL cholesterol	Lipid or lipoprotein measurement	APOB	GCST000132_rs562338-G_APOB	European	has excess PPI edges	detected Candidate Core Gene
GCST000132	LDL cholesterol	Lipid or lipoprotein measurement	APOE	GCST000132_rs4420638-G_APOE	European	has excess PPI edges	detected Candidate Core Gene
GCST000132	LDL cholesterol	Lipid or lipoprotein measurement	PCSK9	GCST000132_rs11206510-T_PCSK9	European	has excess PPI edges	detected Candidate Core Gene
GCST000132	LDL cholesterol	Lipid or lipoprotein measurement	APOC1	GCST000132_rs4420638-G_APOC1	European	has excess PPI edges	detected Candidate Core Gene
GCST000132	LDL cholesterol	Lipid or lipoprotein measurement	NCAN	GCST000132_rs16996148-G_NCAN	European	has excess PPI edges	detected Candidate Core Gene
GCST000132	LDL cholesterol	Lipid or lipoprotein measurement	B3GALT4	GCST000132_rs2254287-G_B3GALT4	European	has excess PPI edges	detected Candidate Core Gene
GCST000132	LDL cholesterol	Lipid or lipoprotein measurement	LDLR	GCST000132_rs6511720-G_LDLR	European	has excess PPI edges	detected Candidate Core Gene
GCST002183	Relative hand skill in reading disability	Neurological disorder	SNRPA1	GCST002183_rs7182874-T_SNRPA1	European
GCST002183	Relative hand skill in reading disability	Neurological disorder	CHSY1	GCST002183_rs7182874-T_CHSY1	European
GCST000882	Response to bleomycin chromatid breaks	Response to drug	PMAIP1	GCST000882_rs8093763-A_PMAIP1	European
GCST004077	Cognitive function	Biological process	ZNF644	GCST004077_rs6669072-?_ZNF644	European
GCST004077	Cognitive function	Biological process	CENPO	GCST004077_rs76114856-?_CENPO	European
GCST001940	Non-melanoma skin cancer	Cancer	EXOC2	GCST001940_rs12202284-A_EXOC2	European
GCST001940	Non-melanoma skin cancer	Cancer	MC1R	GCST001940_rs1805007-C_MC1R	European
GCST001940	Non-melanoma skin cancer	Cancer	IRF4	GCST001940_rs12203592-T_IRF4	European
GCST000817	Height	Body measurement	SNAP47	GCST000817_rs10799445-A_SNAP47	European	has excess PPI edges
GCST000817	Height	Body measurement	LIN28A	GCST000817_rs7532866-A_LIN28A	European	has excess PPI edges
GCST000817	Height	Body measurement	PCCB	GCST000817_rs9844666-A_PCCB	European	has excess PPI edges
GCST000817	Height	Body measurement	GFPT2	GCST000817_rs6879260-T_GFPT2	European	has excess PPI edges
GCST000817	Height	Body measurement	TLE3	GCST000817_rs10152591-A_TLE3	European	has excess PPI edges
GCST000817	Height	Body measurement	SRRM1	GCST000817_rs4601530-T_SRRM1	European	has excess PPI edges
GCST000817	Height	Body measurement	ETV6	GCST000817_rs2856321-A_ETV6	European	has excess PPI edges
GCST000817	Height	Body measurement	EFEMP1	GCST000817_rs3791675-T_EFEMP1	European	has excess PPI edges
GCST000817	Height	Body measurement	PPIF	GCST000817_rs2145998-A_PPIF	European	has excess PPI edges
GCST000817	Height	Body measurement	MYO9B	GCST000817_rs2279008-T_MYO9B	European	has excess PPI edges
GCST000817	Height	Body measurement	HLA-DQB1	GCST000817_rs6457620-C_HLA-DQB1	European	has excess PPI edges
GCST000817	Height	Body measurement	IGF2BP2	GCST000817_rs720390-A_IGF2BP2	European	has excess PPI edges
GCST000817	Height	Body measurement	SOCS5	GCST000817_rs12474201-A_SOCS5	European	has excess PPI edges
GCST000817	Height	Body measurement	FBLN2	GCST000817_rs2597513-T_FBLN2	European	has excess PPI edges
GCST000817	Height	Body measurement	SIX6	GCST000817_rs2093210-T_SIX6	European	has excess PPI edges
GCST000817	Height	Body measurement	SUPT3H	GCST000817_rs9472414-A_SUPT3H	European	has excess PPI edges
GCST000817	Height	Body measurement	MICA	GCST000817_rs2256183-A_MICA	European	has excess PPI edges
GCST000817	Height	Body measurement	SLIT3	GCST000817_rs4282339-A_SLIT3	European	has excess PPI edges
GCST000817	Height	Body measurement	MYO9A	GCST000817_rs12902421-T_MYO9A	European	has excess PPI edges
GCST000817	Height	Body measurement	TRIP11	GCST000817_rs7155279-T_TRIP11	European	has excess PPI edges
GCST000817	Height	Body measurement	SDR16C5	GCST000817_rs7460090-T_SDR16C5	European	has excess PPI edges
GCST000817	Height	Body measurement	TWISTNB	GCST000817_rs4470914-T_TWISTNB	European	has excess PPI edges
GCST000817	Height	Body measurement	CABLES1	GCST000817_rs4800452-T_CABLES1	European	has excess PPI edges
GCST000817	Height	Body measurement	VGLL2	GCST000817_rs961764-C_VGLL2	European	has excess PPI edges
GCST000817	Height	Body measurement	CSH1	GCST000817_rs2665838-C_CSH1	European	has excess PPI edges
GCST000817	Height	Body measurement	PEX2	GCST000817_rs6473015-A_PEX2	European	has excess PPI edges
GCST000817	Height	Body measurement	NPPC	GCST000817_rs2580816-T_NPPC	European	has excess PPI edges
GCST000817	Height	Body measurement	LTBP1	GCST000817_rs6714546-A_LTBP1	European	has excess PPI edges
GCST000817	Height	Body measurement	RIPK3	GCST000817_rs1950500-T_RIPK3	European	has excess PPI edges
GCST000817	Height	Body measurement	PRKCZ	GCST000817_rs425277-T_PRKCZ	European	has excess PPI edges
GCST000817	Height	Body measurement	MEF2C	GCST000817_rs10037512-T_MEF2C	European	has excess PPI edges
GCST000817	Height	Body measurement	CTU2	GCST000817_rs8052560-A_CTU2	European	has excess PPI edges
GCST000817	Height	Body measurement	NCKAP5	GCST000817_rs7567288-T_NCKAP5	European	has excess PPI edges
GCST000817	Height	Body measurement	OR2J3	GCST000817_rs3129109-T_OR2J3	European	has excess PPI edges
GCST000817	Height	Body measurement	DOT1L	GCST000817_rs12982744-C_DOT1L	European	has excess PPI edges
GCST000817	Height	Body measurement	PITX1	GCST000817_rs526896-T_PITX1	European	has excess PPI edges
GCST000817	Height	Body measurement	HDAC11	GCST000817_rs2597513-T_HDAC11	European	has excess PPI edges
GCST000817	Height	Body measurement	FUBP3	GCST000817_rs7466269-A_FUBP3	European	has excess PPI edges
GCST000817	Height	Body measurement	HTR1D	GCST000817_rs1738475-C_HTR1D	European	has excess PPI edges
GCST000817	Height	Body measurement	FAM208A	GCST000817_rs9835332-C_FAM208A	European	has excess PPI edges
GCST000817	Height	Body measurement	GNA12	GCST000817_rs798489-T_GNA12	European	has excess PPI edges
GCST000817	Height	Body measurement	HHIP	GCST000817_rs7689420-T_HHIP	European	has excess PPI edges
GCST000817	Height	Body measurement	DIS3L2	GCST000817_rs2580816-T_DIS3L2	European	has excess PPI edges
GCST000817	Height	Body measurement	SPAG17	GCST000817_rs9428104-A_SPAG17	European	has excess PPI edges
GCST000817	Height	Body measurement	MC4R	GCST000817_rs17782313-T_MC4R	European	has excess PPI edges
GCST000817	Height	Body measurement	NPR3	GCST000817_rs1173727-T_NPR3	European	has excess PPI edges
GCST000817	Height	Body measurement	NOG	GCST000817_rs227724-A_NOG	European	has excess PPI edges
GCST000817	Height	Body measurement	CAMK1D	GCST000817_rs7909670-T_CAMK1D	European	has excess PPI edges
GCST000817	Height	Body measurement	IGF1R	GCST000817_rs2871865-C_IGF1R	European	has excess PPI edges
GCST000817	Height	Body measurement	ATAD5	GCST000817_rs3764419-A_ATAD5	European	has excess PPI edges
GCST000817	Height	Body measurement	SOCS2	GCST000817_rs11107116-T_SOCS2	European	has excess PPI edges
GCST000817	Height	Body measurement	MFAP2	GCST000817_rs2284746-C_MFAP2	European	has excess PPI edges
GCST000817	Height	Body measurement	OR4A5	GCST000817_rs5017948-A_OR4A5	European	has excess PPI edges
GCST000817	Height	Body measurement	LIN28B	GCST000817_rs7759938-T_LIN28B	European	has excess PPI edges
GCST000817	Height	Body measurement	PPARD	GCST000817_rs6457821-A_PPARD	European	has excess PPI edges
GCST000817	Height	Body measurement	SERPINE2	GCST000817_rs2629046-T_SERPINE2	European	has excess PPI edges
GCST000817	Height	Body measurement	ADAMTS10	GCST000817_rs4072910-C_ADAMTS10	European	has excess PPI edges
GCST000817	Height	Body measurement	TSEN15	GCST000817_rs1046934-A_TSEN15	European	has excess PPI edges
GCST000817	Height	Body measurement	TGFB2	GCST000817_rs6684205-A_TGFB2	European	has excess PPI edges
GCST000817	Height	Body measurement	RYBP	GCST000817_rs9863706-T_RYBP	European	has excess PPI edges
GCST000817	Height	Body measurement	BMP2	GCST000817_rs2145272-A_BMP2	European	has excess PPI edges
GCST000817	Height	Body measurement	HMGA2	GCST000817_rs1351394-T_HMGA2	European	has excess PPI edges
GCST000817	Height	Body measurement	CHCHD7	GCST000817_rs7460090-T_CHCHD7	European	has excess PPI edges
GCST000817	Height	Body measurement	STAT2	GCST000817_rs2066807-C_STAT2	European	has excess PPI edges
GCST000817	Height	Body measurement	PTPRJ	GCST000817_rs10838801-A_PTPRJ	European	has excess PPI edges
GCST000817	Height	Body measurement	SF3B4	GCST000817_rs11205277-A_SF3B4	European	has excess PPI edges
GCST000817	Height	Body measurement	PKN2	GCST000817_rs6699417-T_PKN2	European	has excess PPI edges
GCST000817	Height	Body measurement	YEATS4	GCST000817_rs10748128-T_YEATS4	European	has excess PPI edges
GCST000817	Height	Body measurement	HMGA1	GCST000817_rs2780226-T_HMGA1	European	has excess PPI edges
GCST000817	Height	Body measurement	SLBP	GCST000817_rs2247341-A_SLBP	European	has excess PPI edges
GCST000817	Height	Body measurement	KCNQ1	GCST000817_rs2237886-T_KCNQ1	European	has excess PPI edges
GCST000817	Height	Body measurement	GHSR	GCST000817_rs572169-T_GHSR	European	has excess PPI edges
GCST000817	Height	Body measurement	FOLH1	GCST000817_rs1814175-T_FOLH1	European	has excess PPI edges
GCST000817	Height	Body measurement	SYN3	GCST000817_rs4821083-T_SYN3	European	has excess PPI edges
GCST000817	Height	Body measurement	ADAM28	GCST000817_rs1013209-T_ADAM28	European	has excess PPI edges
GCST000817	Height	Body measurement	SV2A	GCST000817_rs11205277-A_SV2A	European	has excess PPI edges
GCST000817	Height	Body measurement	RTF1	GCST000817_rs2336725-T_RTF1	European	has excess PPI edges
GCST000817	Height	Body measurement	LPAR1	GCST000817_rs1468758-T_LPAR1	European	has excess PPI edges
GCST000817	Height	Body measurement	CDK6	GCST000817_rs42235-T_CDK6	European	has excess PPI edges
GCST000817	Height	Body measurement	TNS1	GCST000817_rs1351164-T_TNS1	European	has excess PPI edges
GCST000817	Height	Body measurement	MICAL1	GCST000817_rs1046943-A_MICAL1	European	has excess PPI edges
GCST000817	Height	Body measurement	EIF2AK3	GCST000817_rs11684404-T_EIF2AK3	European	has excess PPI edges
GCST000817	Height	Body measurement	MYO1F	GCST000817_rs4072910-C_MYO1F	European	has excess PPI edges
GCST000817	Height	Body measurement	SLC38A9	GCST000817_rs11958779-A_SLC38A9	European	has excess PPI edges
GCST000817	Height	Body measurement	CLIC4	GCST000817_rs4601530-T_CLIC4	European	has excess PPI edges
GCST000817	Height	Body measurement	DOCK3	GCST000817_rs13088462-T_DOCK3	European	has excess PPI edges
GCST000817	Height	Body measurement	KCNJ12	GCST000817_rs4640244-A_KCNJ12	European	has excess PPI edges
GCST000817	Height	Body measurement	FBXW11	GCST000817_rs12153391-A_FBXW11	European	has excess PPI edges
GCST000817	Height	Body measurement	CYP19A1	GCST000817_rs16964211-A_CYP19A1	European	has excess PPI edges
GCST000817	Height	Body measurement	PTCH1	GCST000817_rs473902-T_PTCH1	European	has excess PPI edges
GCST000817	Height	Body measurement	BMP6	GCST000817_rs3812163-A_BMP6	European	has excess PPI edges
GCST000817	Height	Body measurement	SLC22A5	GCST000817_rs274546-A_SLC22A5	European	has excess PPI edges
GCST000817	Height	Body measurement	ESR1	GCST000817_rs543650-T_ESR1	European	has excess PPI edges
GCST000817	Height	Body measurement	ACAN	GCST000817_rs16942341-T_ACAN	European	has excess PPI edges
GCST000817	Height	Body measurement	PDIA4	GCST000817_rs822552-C_PDIA4	European	has excess PPI edges
GCST000817	Height	Body measurement	RHOD	GCST000817_rs7112925-T_RHOD	European	has excess PPI edges
GCST000817	Height	Body measurement	GPC5	GCST000817_rs7319045-A_GPC5	European	has excess PPI edges
GCST000817	Height	Body measurement	MLST8	GCST000817_rs26868-A_MLST8	European	has excess PPI edges
GCST000817	Height	Body measurement	FRS2	GCST000817_rs10748128-T_FRS2	European	has excess PPI edges
GCST000817	Height	Body measurement	NME2	GCST000817_rs4605213-C_NME2	European	has excess PPI edges
GCST000817	Height	Body measurement	HIST1H2BF	GCST000817_rs806794-A_HIST1H2BF	European	has excess PPI edges
GCST000817	Height	Body measurement	ZNF678	GCST000817_rs10799445-A_ZNF678	European	has excess PPI edges
GCST000817	Height	Body measurement	DTL	GCST000817_rs10863936-A_DTL	European	has excess PPI edges
GCST000817	Height	Body measurement	MSLN	GCST000817_rs11648796-A_MSLN	European	has excess PPI edges
GCST000817	Height	Body measurement	IGF2BP3	GCST000817_rs12534093-A_IGF2BP3	European	has excess PPI edges
GCST000817	Height	Body measurement	PRKG2	GCST000817_rs788867-T_PRKG2	European	has excess PPI edges
GCST000817	Height	Body measurement	PDE11A	GCST000817_rs7567851-C_PDE11A	European	has excess PPI edges
GCST000817	Height	Body measurement	CEP120	GCST000817_rs1582931-A_CEP120	European	has excess PPI edges
GCST000817	Height	Body measurement	DNM3	GCST000817_rs17346452-T_DNM3	European	has excess PPI edges
GCST000817	Height	Body measurement	TBX2	GCST000817_rs2079795-T_TBX2	European	has excess PPI edges
GCST000817	Height	Body measurement	SCMH1	GCST000817_rs2154319-T_SCMH1	European	has excess PPI edges
GCST000817	Height	Body measurement	WWC2	GCST000817_rs955748-A_WWC2	European	has excess PPI edges
GCST000817	Height	Body measurement	2020-09-02	GCST000817_rs12694997-A_SEPT2	European	has excess PPI edges
GCST000817	Height	Body measurement	INSR	GCST000817_rs891088-A_INSR	European	has excess PPI edges
GCST000817	Height	Body measurement	NFATC4	GCST000817_rs1950500-T_NFATC4	European	has excess PPI edges
GCST000817	Height	Body measurement	SUCLG2	GCST000817_rs17806888-T_SUCLG2	European	has excess PPI edges
GCST000817	Height	Body measurement	GDF5	GCST000817_rs143384-A_GDF5	European	has excess PPI edges
GCST000817	Height	Body measurement	PML	GCST000817_rs5742915-T_PML	European	has excess PPI edges
GCST000817	Height	Body measurement	TRA2B	GCST000817_rs720390-A_TRA2B	European	has excess PPI edges
GCST000817	Height	Body measurement	KCNJ16	GCST000817_rs11867479-T_KCNJ16	European	has excess PPI edges
GCST000817	Height	Body measurement	RPL5	GCST000817_rs10874746-T_RPL5	European	has excess PPI edges
GCST000817	Height	Body measurement	TEAD1	GCST000817_rs7926971-A_TEAD1	European	has excess PPI edges
GCST000817	Height	Body measurement	FER	GCST000817_rs13177718-T_FER	European	has excess PPI edges
GCST000817	Height	Body measurement	KCNE2	GCST000817_rs2834442-A_KCNE2	European	has excess PPI edges
GCST000817	Height	Body measurement	FGFR4	GCST000817_rs422421-T_FGFR4	European	has excess PPI edges
GCST000817	Height	Body measurement	PIP4K2B	GCST000817_rs1043515-A_PIP4K2B	European	has excess PPI edges
GCST000817	Height	Body measurement	RAD51B	GCST000817_rs1570106-T_RAD51B	European	has excess PPI edges
GCST000817	Height	Body measurement	SERPINH1	GCST000817_rs634552-T_SERPINH1	European	has excess PPI edges
GCST000759	LDL cholesterol	Lipid or lipoprotein measurement	ANGPTL3	GCST000759_rs2131925-G_ANGPTL3	European	has excess PPI edges	detected Candidate Core Gene
GCST000759	LDL cholesterol	Lipid or lipoprotein measurement	MYLIP	GCST000759_rs3757354-T_MYLIP	European	has excess PPI edges	detected Candidate Core Gene
GCST000759	LDL cholesterol	Lipid or lipoprotein measurement	ABCG8	GCST000759_rs4299376-G_ABCG8	European	has excess PPI edges	detected Candidate Core Gene
GCST000759	LDL cholesterol	Lipid or lipoprotein measurement	ST3GAL4	GCST000759_rs11220462-A_ST3GAL4	European	has excess PPI edges	detected Candidate Core Gene
GCST000759	LDL cholesterol	Lipid or lipoprotein measurement	SORT1	GCST000759_rs629301-G_SORT1	European	has excess PPI edges	detected Candidate Core Gene
GCST000759	LDL cholesterol	Lipid or lipoprotein measurement	BRAP	GCST000759_rs11065987-G_BRAP	European	has excess PPI edges	detected Candidate Core Gene
GCST000759	LDL cholesterol	Lipid or lipoprotein measurement	TOP1	GCST000759_rs6029526-A_TOP1	European	has excess PPI edges	detected Candidate Core Gene
GCST000759	LDL cholesterol	Lipid or lipoprotein measurement	EFCAB13	GCST000759_rs7206971-T_EFCAB13	European	has excess PPI edges	detected Candidate Core Gene
GCST000759	LDL cholesterol	Lipid or lipoprotein measurement	DNAH11	GCST000759_rs12670798-C_DNAH11	European	has excess PPI edges	detected Candidate Core Gene
GCST000759	LDL cholesterol	Lipid or lipoprotein measurement	LDLRAP1	GCST000759_rs12027135-A_LDLRAP1	European	has excess PPI edges	detected Candidate Core Gene
GCST000759	LDL cholesterol	Lipid or lipoprotein measurement	GPAM	GCST000759_rs2255141-A_GPAM	European	has excess PPI edges	detected Candidate Core Gene
GCST000759	LDL cholesterol	Lipid or lipoprotein measurement	PPP1R3B	GCST000759_rs9987289-T_PPP1R3B	European	has excess PPI edges	detected Candidate Core Gene
GCST000759	LDL cholesterol	Lipid or lipoprotein measurement	UBXN2B	GCST000759_rs2081687-A_UBXN2B	European	has excess PPI edges	detected Candidate Core Gene
GCST000759	LDL cholesterol	Lipid or lipoprotein measurement	APOB	GCST000759_rs1367117-A_APOB	European	has excess PPI edges	detected Candidate Core Gene
GCST000759	LDL cholesterol	Lipid or lipoprotein measurement	BSND	GCST000759_rs2479409-G_BSND	European	has excess PPI edges	detected Candidate Core Gene
GCST000759	LDL cholesterol	Lipid or lipoprotein measurement	HERPUD1	GCST000759_rs3764261-T_HERPUD1	European	has excess PPI edges	detected Candidate Core Gene
GCST000759	LDL cholesterol	Lipid or lipoprotein measurement	TOMM20	GCST000759_rs514230-A_TOMM20	European	has excess PPI edges	detected Candidate Core Gene
GCST000759	LDL cholesterol	Lipid or lipoprotein measurement	HNF1A	GCST000759_rs1169288-C_HNF1A	European	has excess PPI edges	detected Candidate Core Gene
GCST000759	LDL cholesterol	Lipid or lipoprotein measurement	HFE	GCST000759_rs1800562-A_HFE	European	has excess PPI edges	detected Candidate Core Gene
GCST000759	LDL cholesterol	Lipid or lipoprotein measurement	CETP	GCST000759_rs3764261-T_CETP	European	has excess PPI edges	detected Candidate Core Gene
GCST000759	LDL cholesterol	Lipid or lipoprotein measurement	IRF2BP2	GCST000759_rs514230-A_IRF2BP2	European	has excess PPI edges	detected Candidate Core Gene
GCST000759	LDL cholesterol	Lipid or lipoprotein measurement	CYP7A1	GCST000759_rs2081687-A_CYP7A1	European	has excess PPI edges	detected Candidate Core Gene
GCST000759	LDL cholesterol	Lipid or lipoprotein measurement	SUGP1	GCST000759_rs10401969-C_SUGP1	European	has excess PPI edges	detected Candidate Core Gene
GCST000759	LDL cholesterol	Lipid or lipoprotein measurement	LDLR	GCST000759_rs6511720-T_LDLR	European	has excess PPI edges	detected Candidate Core Gene
GCST000759	LDL cholesterol	Lipid or lipoprotein measurement	HMGCR	GCST000759_rs12916-C_HMGCR	European	has excess PPI edges	detected Candidate Core Gene
GCST000759	LDL cholesterol	Lipid or lipoprotein measurement	TRIB1	GCST000759_rs2954029-A_TRIB1	European	has excess PPI edges	detected Candidate Core Gene
GCST000759	LDL cholesterol	Lipid or lipoprotein measurement	DOCK7	GCST000759_rs2131925-G_DOCK7	European	has excess PPI edges	detected Candidate Core Gene
GCST000759	LDL cholesterol	Lipid or lipoprotein measurement	PCSK9	GCST000759_rs2479409-G_PCSK9	European	has excess PPI edges	detected Candidate Core Gene
GCST000759	LDL cholesterol	Lipid or lipoprotein measurement	ATXN2	GCST000759_rs11065987-G_ATXN2	European	has excess PPI edges	detected Candidate Core Gene
GCST000759	LDL cholesterol	Lipid or lipoprotein measurement	PLEC	GCST000759_rs11136341-G_PLEC	European	has excess PPI edges	detected Candidate Core Gene
GCST000759	LDL cholesterol	Lipid or lipoprotein measurement	LPA	GCST000759_rs1564348-C_LPA	European	has excess PPI edges	detected Candidate Core Gene
GCST000759	LDL cholesterol	Lipid or lipoprotein measurement	ABCG5	GCST000759_rs4299376-G_ABCG5	European	has excess PPI edges	detected Candidate Core Gene
GCST000759	LDL cholesterol	Lipid or lipoprotein measurement	MAFB	GCST000759_rs2902940-G_MAFB	European	has excess PPI edges	detected Candidate Core Gene
GCST000759	LDL cholesterol	Lipid or lipoprotein measurement	HLA-DRA	GCST000759_rs3177928-A_HLA-DRA	European	has excess PPI edges	detected Candidate Core Gene
GCST000759	LDL cholesterol	Lipid or lipoprotein measurement	FRK	GCST000759_rs9488822-T_FRK	European	has excess PPI edges	detected Candidate Core Gene
GCST000759	LDL cholesterol	Lipid or lipoprotein measurement	HIST1H4C	GCST000759_rs1800562-A_HIST1H4C	European	has excess PPI edges	detected Candidate Core Gene
GCST000759	LDL cholesterol	Lipid or lipoprotein measurement	PBX4	GCST000759_rs10401969-C_PBX4	European	has excess PPI edges	detected Candidate Core Gene
GCST002239	Symmetrical dimethylarginine levels	Cardiovascular measurement	AGXT2	GCST002239_rs37369-T_AGXT2	European
GCST002223	HDL cholesterol	Lipid or lipoprotein measurement	CPS1	GCST002223_rs1047891-A_CPS1	European	has excess PPI edges	detected Candidate Core Gene
GCST002223	HDL cholesterol	Lipid or lipoprotein measurement	HNF4A	GCST002223_rs1800961-T_HNF4A	European	has excess PPI edges	detected Candidate Core Gene
GCST002223	HDL cholesterol	Lipid or lipoprotein measurement	MC4R	GCST002223_rs12967135-A_MC4R	European	has excess PPI edges	detected Candidate Core Gene
GCST002223	HDL cholesterol	Lipid or lipoprotein measurement	FPR3	GCST002223_rs17695224-A_FPR3	European	has excess PPI edges	detected Candidate Core Gene
GCST002223	HDL cholesterol	Lipid or lipoprotein measurement	AKT1	GCST002223_rs4983559-G_AKT1	European	has excess PPI edges	detected Candidate Core Gene
GCST002223	HDL cholesterol	Lipid or lipoprotein measurement	ZPR1	GCST002223_rs964184-C_ZPR1	European	has excess PPI edges	detected Candidate Core Gene
GCST002223	HDL cholesterol	Lipid or lipoprotein measurement	CETP	GCST002223_rs3764261-A_CETP	European	has excess PPI edges	detected Candidate Core Gene
GCST002223	HDL cholesterol	Lipid or lipoprotein measurement	OR4C46	GCST002223_rs11246602-C_OR4C46	European	has excess PPI edges	detected Candidate Core Gene
GCST002223	HDL cholesterol	Lipid or lipoprotein measurement	CITED2	GCST002223_rs605066-C_CITED2	European	has excess PPI edges	detected Candidate Core Gene
GCST002223	HDL cholesterol	Lipid or lipoprotein measurement	APOC1	GCST002223_rs4420638-G_APOC1	European	has excess PPI edges	detected Candidate Core Gene
GCST002223	HDL cholesterol	Lipid or lipoprotein measurement	UBE2L3	GCST002223_rs181362-T_UBE2L3	European	has excess PPI edges	detected Candidate Core Gene
GCST002223	HDL cholesterol	Lipid or lipoprotein measurement	MLXIPL	GCST002223_rs17145738-T_MLXIPL	European	has excess PPI edges	detected Candidate Core Gene
GCST002223	HDL cholesterol	Lipid or lipoprotein measurement	TRIB1	GCST002223_rs2954029-T_TRIB1	European	has excess PPI edges	detected Candidate Core Gene
GCST002223	HDL cholesterol	Lipid or lipoprotein measurement	DGAT2	GCST002223_rs499974-A_DGAT2	European	has excess PPI edges	detected Candidate Core Gene
GCST002223	HDL cholesterol	Lipid or lipoprotein measurement	SETD2	GCST002223_rs2290547-A_SETD2	European	has excess PPI edges	detected Candidate Core Gene
GCST002223	HDL cholesterol	Lipid or lipoprotein measurement	AOC1	GCST002223_rs17173637-C_AOC1	European	has excess PPI edges	detected Candidate Core Gene
GCST002223	HDL cholesterol	Lipid or lipoprotein measurement	TPM1	GCST002223_rs2652834-A_TPM1	European	has excess PPI edges	detected Candidate Core Gene
GCST002223	HDL cholesterol	Lipid or lipoprotein measurement	PGS1	GCST002223_rs4129767-G_PGS1	European	has excess PPI edges	detected Candidate Core Gene
GCST002223	HDL cholesterol	Lipid or lipoprotein measurement	TRPS1	GCST002223_rs2293889-T_TRPS1	European	has excess PPI edges	detected Candidate Core Gene
GCST002223	HDL cholesterol	Lipid or lipoprotein measurement	ADH5	GCST002223_rs2602836-A_ADH5	European	has excess PPI edges	detected Candidate Core Gene
GCST002223	HDL cholesterol	Lipid or lipoprotein measurement	RBM5	GCST002223_rs2013208-T_RBM5	European	has excess PPI edges	detected Candidate Core Gene
GCST002223	HDL cholesterol	Lipid or lipoprotein measurement	ATG7	GCST002223_rs2606736-C_ATG7	European	has excess PPI edges	detected Candidate Core Gene
GCST002223	HDL cholesterol	Lipid or lipoprotein measurement	GALNT2	GCST002223_rs4846914-G_GALNT2	European	has excess PPI edges	detected Candidate Core Gene
GCST002223	HDL cholesterol	Lipid or lipoprotein measurement	2020-03-08	GCST002223_rs970548-C_MARCH8	European	has excess PPI edges	detected Candidate Core Gene
GCST002223	HDL cholesterol	Lipid or lipoprotein measurement	ANGPTL4	GCST002223_rs7255436-C_ANGPTL4	European	has excess PPI edges	detected Candidate Core Gene
GCST002223	HDL cholesterol	Lipid or lipoprotein measurement	MOGAT2	GCST002223_rs499974-A_MOGAT2	European	has excess PPI edges	detected Candidate Core Gene
GCST002223	HDL cholesterol	Lipid or lipoprotein measurement	PPP1R3B	GCST002223_rs9987289-A_PPP1R3B	European	has excess PPI edges	detected Candidate Core Gene
GCST002223	HDL cholesterol	Lipid or lipoprotein measurement	ANGPTL1	GCST002223_rs4650994-G_ANGPTL1	European	has excess PPI edges	detected Candidate Core Gene
GCST002223	HDL cholesterol	Lipid or lipoprotein measurement	PABPC4	GCST002223_rs4660293-G_PABPC4	European	has excess PPI edges	detected Candidate Core Gene
GCST002223	HDL cholesterol	Lipid or lipoprotein measurement	ABCA8	GCST002223_rs4148008-G_ABCA8	European	has excess PPI edges	detected Candidate Core Gene
GCST002223	HDL cholesterol	Lipid or lipoprotein measurement	PLTP	GCST002223_rs6065906-C_PLTP	European	has excess PPI edges	detected Candidate Core Gene
GCST002223	HDL cholesterol	Lipid or lipoprotein measurement	CMIP	GCST002223_rs2925979-T_CMIP	European	has excess PPI edges	detected Candidate Core Gene
GCST002223	HDL cholesterol	Lipid or lipoprotein measurement	LPL	GCST002223_rs12678919-G_LPL	European	has excess PPI edges	detected Candidate Core Gene
GCST002223	HDL cholesterol	Lipid or lipoprotein measurement	APOE	GCST002223_rs4420638-G_APOE	European	has excess PPI edges	detected Candidate Core Gene
GCST002223	HDL cholesterol	Lipid or lipoprotein measurement	LRP1	GCST002223_rs11613352-T_LRP1	European	has excess PPI edges	detected Candidate Core Gene
GCST002223	HDL cholesterol	Lipid or lipoprotein measurement	LCAT	GCST002223_rs16942887-A_LCAT	European	has excess PPI edges	detected Candidate Core Gene
GCST002223	HDL cholesterol	Lipid or lipoprotein measurement	RSPO3	GCST002223_rs1936800-C_RSPO3	European	has excess PPI edges	detected Candidate Core Gene
GCST002223	HDL cholesterol	Lipid or lipoprotein measurement	APOA1	GCST002223_rs964184-C_APOA1	European	has excess PPI edges	detected Candidate Core Gene
GCST002223	HDL cholesterol	Lipid or lipoprotein measurement	DOCK6	GCST002223_rs737337-C_DOCK6	European	has excess PPI edges	detected Candidate Core Gene
GCST002223	HDL cholesterol	Lipid or lipoprotein measurement	STAB1	GCST002223_rs13326165-A_STAB1	European	has excess PPI edges	detected Candidate Core Gene
GCST002223	HDL cholesterol	Lipid or lipoprotein measurement	DNAJC13	GCST002223_rs17404153-T_DNAJC13	European	has excess PPI edges	detected Candidate Core Gene
GCST002223	HDL cholesterol	Lipid or lipoprotein measurement	AMPD3	GCST002223_rs2923084-G_AMPD3	European	has excess PPI edges	detected Candidate Core Gene
GCST002223	HDL cholesterol	Lipid or lipoprotein measurement	KAT5	GCST002223_rs12801636-A_KAT5	European	has excess PPI edges	detected Candidate Core Gene
GCST002223	HDL cholesterol	Lipid or lipoprotein measurement	LILRA5	GCST002223_rs386000-C_LILRA5	European	has excess PPI edges	detected Candidate Core Gene
GCST002223	HDL cholesterol	Lipid or lipoprotein measurement	LIPC	GCST002223_rs1532085-A_LIPC	European	has excess PPI edges	detected Candidate Core Gene
GCST002223	HDL cholesterol	Lipid or lipoprotein measurement	VEGFA	GCST002223_rs998584-A_VEGFA	European	has excess PPI edges	detected Candidate Core Gene
GCST002223	HDL cholesterol	Lipid or lipoprotein measurement	F2	GCST002223_rs3136441-C_F2	European	has excess PPI edges	detected Candidate Core Gene
GCST002223	HDL cholesterol	Lipid or lipoprotein measurement	HERPUD1	GCST002223_rs3764261-A_HERPUD1	European	has excess PPI edges	detected Candidate Core Gene
GCST002223	HDL cholesterol	Lipid or lipoprotein measurement	IRS1	GCST002223_rs2972146-G_IRS1	European	has excess PPI edges	detected Candidate Core Gene
GCST002223	HDL cholesterol	Lipid or lipoprotein measurement	ABCA1	GCST002223_rs1883025-T_ABCA1	European	has excess PPI edges	detected Candidate Core Gene
GCST002223	HDL cholesterol	Lipid or lipoprotein measurement	ANGPTL8	GCST002223_rs737337-C_ANGPTL8	European	has excess PPI edges	detected Candidate Core Gene
GCST002223	HDL cholesterol	Lipid or lipoprotein measurement	MVK	GCST002223_rs7134594-C_MVK	European	has excess PPI edges	detected Candidate Core Gene
GCST002223	HDL cholesterol	Lipid or lipoprotein measurement	PIGV	GCST002223_rs12748152-T_PIGV	European	has excess PPI edges	detected Candidate Core Gene
GCST002223	HDL cholesterol	Lipid or lipoprotein measurement	DAGLB	GCST002223_rs702485-G_DAGLB	European	has excess PPI edges	detected Candidate Core Gene
GCST002223	HDL cholesterol	Lipid or lipoprotein measurement	SCARB1	GCST002223_rs838880-C_SCARB1	European	has excess PPI edges	detected Candidate Core Gene
GCST002223	HDL cholesterol	Lipid or lipoprotein measurement	ALOX5	GCST002223_rs970548-C_ALOX5	European	has excess PPI edges	detected Candidate Core Gene
GCST002223	HDL cholesterol	Lipid or lipoprotein measurement	IKZF1	GCST002223_rs4917014-G_IKZF1	European	has excess PPI edges	detected Candidate Core Gene
GCST002223	HDL cholesterol	Lipid or lipoprotein measurement	LRP4	GCST002223_rs3136441-C_LRP4	European	has excess PPI edges	detected Candidate Core Gene
GCST002223	HDL cholesterol	Lipid or lipoprotein measurement	NR0B2	GCST002223_rs12748152-T_NR0B2	European	has excess PPI edges	detected Candidate Core Gene
GCST002223	HDL cholesterol	Lipid or lipoprotein measurement	PDE3A	GCST002223_rs7134375-A_PDE3A	European	has excess PPI edges	detected Candidate Core Gene
GCST002223	HDL cholesterol	Lipid or lipoprotein measurement	ZNF664	GCST002223_rs4765127-T_ZNF664	European	has excess PPI edges	detected Candidate Core Gene
GCST002223	HDL cholesterol	Lipid or lipoprotein measurement	LIPG	GCST002223_rs7241918-G_LIPG	European	has excess PPI edges	detected Candidate Core Gene
GCST002223	HDL cholesterol	Lipid or lipoprotein measurement	GSK3B	GCST002223_rs6805251-T_GSK3B	European	has excess PPI edges	detected Candidate Core Gene
GCST004216	Waist-to-hip ratio adjusted for body mass index	Body measurement	RSPO3	GCST004216_rs72959041-A_RSPO3	European
GCST002322	Asthma and hay fever	Immune system disorder	IL33	GCST002322_rs72699186-T_IL33	European	has excess PPI edges
GCST002322	Asthma and hay fever	Immune system disorder	TSLP	GCST002322_rs1837253-C_TSLP	European	has excess PPI edges
GCST002322	Asthma and hay fever	Immune system disorder	IL1RL1	GCST002322_rs10197862-A_IL1RL1	European	has excess PPI edges
GCST002322	Asthma and hay fever	Immune system disorder	HLA-DQB1	GCST002322_rs9273373-G_HLA-DQB1	European	has excess PPI edges
GCST002322	Asthma and hay fever	Immune system disorder	RANBP6	GCST002322_rs72699186-T_RANBP6	European	has excess PPI edges
GCST002322	Asthma and hay fever	Immune system disorder	WDR36	GCST002322_rs1438673-C_WDR36	European	has excess PPI edges
GCST002322	Asthma and hay fever	Immune system disorder	SMAD3	GCST002322_rs17294280-G_SMAD3	European	has excess PPI edges
GCST002322	Asthma and hay fever	Immune system disorder	TLR1	GCST002322_rs4833095-T_TLR1	European	has excess PPI edges
GCST002322	Asthma and hay fever	Immune system disorder	HLA-DQA1	GCST002322_rs9273373-G_HLA-DQA1	European	has excess PPI edges
GCST005934	Neuropathic pain in head and neck cancer	Cancer	KNG1	GCST005934_rs6796803-?_KNG1	European
GCST005934	Neuropathic pain in head and neck cancer	Cancer	RORA	GCST005934_rs4775319-G_RORA	European
GCST005934	Neuropathic pain in head and neck cancer	Cancer	PCP2	GCST005934_rs4804217-?_PCP2	European
GCST005934	Neuropathic pain in head and neck cancer	Cancer	SNX8	GCST005934_rs10950641-A_SNX8	European
GCST005951	Body mass index	Body measurement	NPC1	GCST005951_rs6507716-A_NPC1	European
GCST005951	Body mass index	Body measurement	ADCY3	GCST005951_rs10182181-A_ADCY3	European
GCST005951	Body mass index	Body measurement	CALCR	GCST005951_rs9641123-C_CALCR	European
GCST005951	Body mass index	Body measurement	SEC16B	GCST005951_rs543874-A_SEC16B	European
GCST005951	Body mass index	Body measurement	EFNA5	GCST005951_rs158186-A_EFNA5	European
GCST005951	Body mass index	Body measurement	CLIP1	GCST005951_rs10846664-A_CLIP1	European
GCST005951	Body mass index	Body measurement	HHIP	GCST005951_rs11727676-T_HHIP	European
GCST005951	Body mass index	Body measurement	RPTOR	GCST005951_rs12939549-A_RPTOR	European
GCST005951	Body mass index	Body measurement	HIF1AN	GCST005951_rs17094222-T_HIF1AN	European
GCST005951	Body mass index	Body measurement	DCAF7	GCST005951_rs17631394-A_DCAF7	European
GCST005951	Body mass index	Body measurement	KAT8	GCST005951_rs9925964-A_KAT8	European
GCST005951	Body mass index	Body measurement	ARNT2	GCST005951_rs12593036-A_ARNT2	European
GCST005951	Body mass index	Body measurement	TMEM219	GCST005951_rs7204797-T_TMEM219	European
GCST005951	Body mass index	Body measurement	FHIT	GCST005951_rs2365389-T_FHIT	European
GCST005951	Body mass index	Body measurement	ASB4	GCST005951_rs6465468-T_ASB4	European
GCST005951	Body mass index	Body measurement	ROBO1	GCST005951_rs1840969-A_ROBO1	European
GCST005951	Body mass index	Body measurement	SGCZ	GCST005951_rs6990042-T_SGCZ	European
GCST005951	Body mass index	Body measurement	KCNK3	GCST005951_rs3739081-A_KCNK3	European
GCST005951	Body mass index	Body measurement	FBXL17	GCST005951_rs158186-A_FBXL17	European
GCST005951	Body mass index	Body measurement	ADCY9	GCST005951_rs2531995-T_ADCY9	European
GCST005951	Body mass index	Body measurement	KCNJ16	GCST005951_rs312750-A_KCNJ16	European
GCST005951	Body mass index	Body measurement	AKAP6	GCST005951_rs17522122-T_AKAP6	European
GCST005951	Body mass index	Body measurement	TNR	GCST005951_rs10913118-A_TNR	European
GCST005951	Body mass index	Body measurement	CRB2	GCST005951_rs10760279-T_CRB2	European
GCST005951	Body mass index	Body measurement	TOMM40	GCST005951_rs2075650-A_TOMM40	European
GCST005951	Body mass index	Body measurement	REG1A	GCST005951_rs17016673-C_REG1A	European
GCST005951	Body mass index	Body measurement	MDFIC	GCST005951_rs4727804-A_MDFIC	European
GCST005951	Body mass index	Body measurement	LSM5	GCST005951_rs17161076-A_LSM5	European
GCST005951	Body mass index	Body measurement	AUTS2	GCST005951_rs38314-A_AUTS2	European
GCST005951	Body mass index	Body measurement	DNAJB4	GCST005951_rs12401738-A_DNAJB4	European
GCST005951	Body mass index	Body measurement	SH2B3	GCST005951_rs11065987-A_SH2B3	European
GCST005951	Body mass index	Body measurement	NT5C2	GCST005951_rs11191580-T_NT5C2	European
GCST005951	Body mass index	Body measurement	CTNNA2	GCST005951_rs17016673-C_CTNNA2	European
GCST005951	Body mass index	Body measurement	CNTN1	GCST005951_rs1405552-A_CNTN1	European
GCST005951	Body mass index	Body measurement	PAX2	GCST005951_rs17094222-T_PAX2	European
GCST005951	Body mass index	Body measurement	RIT2	GCST005951_rs7231852-A_RIT2	European
GCST005951	Body mass index	Body measurement	MAP2K5	GCST005951_rs2241423-A_MAP2K5	European
GCST005951	Body mass index	Body measurement	CRTC1	GCST005951_rs757318-A_CRTC1	European
GCST005951	Body mass index	Body measurement	CREB1	GCST005951_rs11692326-T_CREB1	European
GCST005951	Body mass index	Body measurement	CADM1	GCST005951_rs12286929-A_CADM1	European
GCST005951	Body mass index	Body measurement	LRP1B	GCST005951_rs2890652-T_LRP1B	European
GCST005951	Body mass index	Body measurement	TCF7L2	GCST005951_rs7903146-T_TCF7L2	European
GCST005951	Body mass index	Body measurement	MFAP3	GCST005951_rs815610-C_MFAP3	European
GCST005951	Body mass index	Body measurement	TNNI3K	GCST005951_rs7553348-A_TNNI3K	European
GCST005951	Body mass index	Body measurement	GIPR	GCST005951_rs11672660-T_GIPR	European
GCST005951	Body mass index	Body measurement	ATXN2	GCST005951_rs11065987-A_ATXN2	European
GCST005951	Body mass index	Body measurement	LMX1B	GCST005951_rs10733682-A_LMX1B	European
GCST005951	Body mass index	Body measurement	GBE1	GCST005951_rs6792696-A_GBE1	European
GCST005951	Body mass index	Body measurement	DNAJC13	GCST005951_rs876424-T_DNAJC13	European
GCST005951	Body mass index	Body measurement	IL16	GCST005951_rs12593036-A_IL16	European
GCST005951	Body mass index	Body measurement	PDE1C	GCST005951_rs17161076-A_PDE1C	European
GCST005951	Body mass index	Body measurement	FOXP2	GCST005951_rs4727804-A_FOXP2	European
GCST005951	Body mass index	Body measurement	ATP2A1	GCST005951_rs3888190-A_ATP2A1	European
GCST005951	Body mass index	Body measurement	BDNF	GCST005951_rs16917237-T_BDNF	European
GCST005951	Body mass index	Body measurement	RASA2	GCST005951_rs16851483-T_RASA2	European
GCST005951	Body mass index	Body measurement	CELF1	GCST005951_rs7124681-A_CELF1	European
GCST005951	Body mass index	Body measurement	TAL1	GCST005951_rs977747-T_TAL1	European
GCST005951	Body mass index	Body measurement	SYT4	GCST005951_rs7231852-A_SYT4	European
GCST005951	Body mass index	Body measurement	LINGO2	GCST005951_rs10968577-T_LINGO2	European
GCST005951	Body mass index	Body measurement	KCTD15	GCST005951_rs29938-T_KCTD15	European
GCST005951	Body mass index	Body measurement	DMXL2	GCST005951_rs3736485-A_DMXL2	European
GCST005951	Body mass index	Body measurement	FOXO3	GCST005951_rs9400239-T_FOXO3	European
GCST005951	Body mass index	Body measurement	RALYL	GCST005951_rs733594-T_RALYL	European
GCST005951	Body mass index	Body measurement	EDN1	GCST005951_rs2228213-A_EDN1	European
GCST005951	Body mass index	Body measurement	NRXN3	GCST005951_rs7141420-T_NRXN3	European
GCST005951	Body mass index	Body measurement	SMG6	GCST005951_rs9914578-C_SMG6	European
GCST005951	Body mass index	Body measurement	HSD17B12	GCST005951_rs2176598-T_HSD17B12	European
GCST005951	Body mass index	Body measurement	PGPEP1	GCST005951_rs17724992-A_PGPEP1	European
GCST005951	Body mass index	Body measurement	TFAP2B	GCST005951_rs2206277-T_TFAP2B	European
GCST005951	Body mass index	Body measurement	RARB	GCST005951_rs10510554-T_RARB	European
GCST005951	Body mass index	Body measurement	HIVEP1	GCST005951_rs2228213-A_HIVEP1	European
GCST005951	Body mass index	Body measurement	UGGT2	GCST005951_rs9634489-A_UGGT2	European
GCST005951	Body mass index	Body measurement	HIP1	GCST005951_rs1167827-A_HIP1	European
GCST005951	Body mass index	Body measurement	ZZZ3	GCST005951_rs17381664-T_ZZZ3	European
GCST005951	Body mass index	Body measurement	ZC3H4	GCST005951_rs3810291-A_ZC3H4	European
GCST005951	Body mass index	Body measurement	ETV5	GCST005951_rs1516725-T_ETV5	European
GCST005951	Body mass index	Body measurement	HNF4G	GCST005951_rs17405819-T_HNF4G	European
GCST005951	Body mass index	Body measurement	SH2B1	GCST005951_rs3888190-A_SH2B1	European
GCST005951	Body mass index	Body measurement	MEF2C	GCST005951_rs6870983-T_MEF2C	European
GCST005951	Body mass index	Body measurement	LRFN2	GCST005951_rs2033529-A_LRFN2	European
GCST005951	Body mass index	Body measurement	CPS1	GCST005951_rs10804189-A_CPS1	European
GCST005951	Body mass index	Body measurement	KIF16B	GCST005951_rs175804-A_KIF16B	European
GCST005951	Body mass index	Body measurement	RABEP1	GCST005951_rs1000940-A_RABEP1	European
GCST005951	Body mass index	Body measurement	FIGN	GCST005951_rs1460678-C_FIGN	European
GCST005951	Body mass index	Body measurement	MRPL3	GCST005951_rs876424-T_MRPL3	European
GCST005951	Body mass index	Body measurement	NPAS3	GCST005951_rs17522122-T_NPAS3	European
GCST005951	Body mass index	Body measurement	GRP	GCST005951_rs7243357-T_GRP	European
GCST005951	Body mass index	Body measurement	SCARB2	GCST005951_rs17001654-C_SCARB2	European
GCST005951	Body mass index	Body measurement	MTIF3	GCST005951_rs12016871-T_MTIF3	European
GCST005951	Body mass index	Body measurement	ELL2	GCST005951_rs7713317-A_ELL2	European
GCST001004	Triglycerides-Blood Pressure TG-BP	Lipid or lipoprotein measurement	GCKR	GCST001004_rs780093-A_GCKR	European
GCST001004	Triglycerides-Blood Pressure TG-BP	Lipid or lipoprotein measurement	TRIB1	GCST001004_rs2954033-A_TRIB1	European
GCST001004	Triglycerides-Blood Pressure TG-BP	Lipid or lipoprotein measurement	BUD13	GCST001004_rs11825181-A_BUD13	European
GCST001004	Triglycerides-Blood Pressure TG-BP	Lipid or lipoprotein measurement	LPL	GCST001004_rs15285-A_LPL	European
GCST001004	Triglycerides-Blood Pressure TG-BP	Lipid or lipoprotein measurement	ZPR1	GCST001004_rs11823543-A_ZPR1	European
GCST005314	Offspring birth weight	Body measurement	GCK	GCST005314_rs2971669-T_GCK	European
GCST005314	Offspring birth weight	Body measurement	YKT6	GCST005314_rs2971669-T_YKT6	European
GCST005314	Offspring birth weight	Body measurement	MTNR1B	GCST005314_rs10830963-G_MTNR1B	European
GCST002838	Myasthenia gravis	Immune system disorder	CTLA4	GCST002838_rs231770-T_CTLA4	European
GCST002838	Myasthenia gravis	Immune system disorder	TNFRSF11A	GCST002838_rs4263037-G_TNFRSF11A	European
GCST000284	HDL cholesterol	Lipid or lipoprotein measurement	NR1H3	GCST000284_rs7120118-G_NR1H3	European		detected Candidate Core Gene
GCST000284	HDL cholesterol	Lipid or lipoprotein measurement	HERPUD1	GCST000284_rs3764261-A_HERPUD1	European		detected Candidate Core Gene
GCST000284	HDL cholesterol	Lipid or lipoprotein measurement	LIPC	GCST000284_rs1532085-A_LIPC	European		detected Candidate Core Gene
GCST000284	HDL cholesterol	Lipid or lipoprotein measurement	LCAT	GCST000284_rs255049-G_LCAT	European		detected Candidate Core Gene
GCST000284	HDL cholesterol	Lipid or lipoprotein measurement	CETP	GCST000284_rs3764261-A_CETP	European		detected Candidate Core Gene
GCST000134	LDL cholesterol	Lipid or lipoprotein measurement	SORT1	GCST000134_rs646776-C_SORT1	European	has excess PPI edges	detected Candidate Core Gene
GCST000134	LDL cholesterol	Lipid or lipoprotein measurement	PCSK9	GCST000134_rs11591147-T_PCSK9	European	has excess PPI edges	detected Candidate Core Gene
GCST000134	LDL cholesterol	Lipid or lipoprotein measurement	PBX4	GCST000134_rs16996148-T_PBX4	European	has excess PPI edges	detected Candidate Core Gene
GCST000134	LDL cholesterol	Lipid or lipoprotein measurement	HMGCR	GCST000134_rs12654264-T_HMGCR	European	has excess PPI edges	detected Candidate Core Gene
GCST000134	LDL cholesterol	Lipid or lipoprotein measurement	LDLR	GCST000134_rs6511720-T_LDLR	European	has excess PPI edges	detected Candidate Core Gene
GCST000134	LDL cholesterol	Lipid or lipoprotein measurement	APOB	GCST000134_rs693-A_APOB	European	has excess PPI edges	detected Candidate Core Gene
GCST001281	Alcohol dependence	Neurological disorder	ADH1B	GCST001281_rs1789891-?_ADH1B	European
GCST001891	Multiple sclerosis OCB status	Neurological disorder	HLA-DRA	GCST001891_rs3129871-?_HLA-DRA	European
GCST003658	Modified Stumvoll Insulin Sensitivity Index model adjusted for BMI	Body measurement	BCL2	GCST003658_rs12454712-T_BCL2	European	has excess PPI edges	detected Candidate Core Gene
GCST003658	Modified Stumvoll Insulin Sensitivity Index model adjusted for BMI	Body measurement	IRS1	GCST003658_rs7578326-A_IRS1	European	has excess PPI edges	detected Candidate Core Gene
GCST000829	Waist-hip ratio	Body measurement	GRB14	GCST000829_rs10195252-T_GRB14	European	has excess PPI edges	detected Candidate Core Gene
GCST000829	Waist-hip ratio	Body measurement	SSPN	GCST000829_rs718314-G_SSPN	European	has excess PPI edges	detected Candidate Core Gene
GCST000829	Waist-hip ratio	Body measurement	STAB1	GCST000829_rs6784615-T_STAB1	European	has excess PPI edges	detected Candidate Core Gene
GCST000829	Waist-hip ratio	Body measurement	NFE2L3	GCST000829_rs1055144-T_NFE2L3	European	has excess PPI edges	detected Candidate Core Gene
GCST000829	Waist-hip ratio	Body measurement	RSPO3	GCST000829_rs9491696-G_RSPO3	European	has excess PPI edges	detected Candidate Core Gene
GCST000829	Waist-hip ratio	Body measurement	KREMEN1	GCST000829_rs4823006-A_KREMEN1	European	has excess PPI edges	detected Candidate Core Gene
GCST000829	Waist-hip ratio	Body measurement	LY86	GCST000829_rs1294421-G_LY86	European	has excess PPI edges	detected Candidate Core Gene
GCST000829	Waist-hip ratio	Body measurement	PIGC	GCST000829_rs1011731-G_PIGC	European	has excess PPI edges	detected Candidate Core Gene
GCST000829	Waist-hip ratio	Body measurement	ZNRF3	GCST000829_rs4823006-A_ZNRF3	European	has excess PPI edges	detected Candidate Core Gene
GCST000829	Waist-hip ratio	Body measurement	WARS2	GCST000829_rs984222-G_WARS2	European	has excess PPI edges	detected Candidate Core Gene
GCST000829	Waist-hip ratio	Body measurement	ITPR2	GCST000829_rs718314-G_ITPR2	European	has excess PPI edges	detected Candidate Core Gene
GCST000829	Waist-hip ratio	Body measurement	DNM3	GCST000829_rs1011731-G_DNM3	European	has excess PPI edges	detected Candidate Core Gene
GCST000829	Waist-hip ratio	Body measurement	VEGFA	GCST000829_rs6905288-A_VEGFA	European	has excess PPI edges	detected Candidate Core Gene
GCST002021	Body mass index	Body measurement	SEC16B	GCST002021_rs543874-G_SEC16B	European	has excess PPI edges	detected Candidate Core Gene
GCST002021	Body mass index	Body measurement	POMC	GCST002021_rs1561288-T_POMC	European	has excess PPI edges	detected Candidate Core Gene
GCST002021	Body mass index	Body measurement	GNPDA2	GCST002021_rs13130484-T_GNPDA2	European	has excess PPI edges	detected Candidate Core Gene
GCST002021	Body mass index	Body measurement	PMAIP1	GCST002021_rs723486-T_PMAIP1	European	has excess PPI edges	detected Candidate Core Gene
GCST002021	Body mass index	Body measurement	MC4R	GCST002021_rs723486-T_MC4R	European	has excess PPI edges	detected Candidate Core Gene
GCST002021	Body mass index	Body measurement	TNNI3K	GCST002021_rs1514175-A_TNNI3K	European	has excess PPI edges	detected Candidate Core Gene
GCST005908	Height	Body measurement	PDE3A	GCST005908_rs7955819-C_PDE3A	European
GCST005908	Height	Body measurement	HIST1H2BD	GCST005908_rs35374532-AT_HIST1H2BD	European
GCST005908	Height	Body measurement	MAP2K2	GCST005908_rs350889-G_MAP2K2	European
GCST005908	Height	Body measurement	HLA-DRA	GCST005908_rs78566116-T_HLA-DRA	European
GCST005908	Height	Body measurement	SERPINA1	GCST005908_rs28929474-T_SERPINA1	European
GCST005908	Height	Body measurement	AIP	GCST005908_rs12795957-A_AIP	European
GCST005908	Height	Body measurement	MYO9B	GCST005908_rs75975831-C_MYO9B	European
GCST005908	Height	Body measurement	PHF21A	GCST005908_rs80171383-A_PHF21A	European
GCST000176	Height	Body measurement	ATXN3	GCST000176_rs8007661-T_ATXN3	European
GCST000176	Height	Body measurement	HHIP	GCST000176_rs1492820-G_HHIP	European
GCST000176	Height	Body measurement	UQCC1	GCST000176_rs6060369-C_UQCC1	European
GCST000176	Height	Body measurement	DOT1L	GCST000176_rs12986413-T_DOT1L	European
GCST000176	Height	Body measurement	TRIP11	GCST000176_rs8007661-T_TRIP11	European
GCST000176	Height	Body measurement	HMGA2	GCST000176_rs1042725-T_HMGA2	European
GCST000176	Height	Body measurement	GDF5	GCST000176_rs6060369-C_GDF5	European
GCST000176	Height	Body measurement	LIN28B	GCST000176_rs314277-A_LIN28B	European
GCST000176	Height	Body measurement	HIST1H1D	GCST000176_rs10946808-G_HIST1H1D	European
GCST003418	Skin fluorescence in type 1 diabetes	Immune system disorder	PTGFR	GCST003418_rs7533564-C_PTGFR	European
GCST001916	Breast Cancer in BRCA1 mutation carriers	Cancer	BABAM1	GCST001916_rs8170-G_BABAM1	European		detected Candidate Core Gene
GCST001916	Breast Cancer in BRCA1 mutation carriers	Cancer	ESR1	GCST001916_rs2046210-C_ESR1	European		detected Candidate Core Gene
GCST000644	Height	Body measurement	HHIP	GCST000644_rs1812175-C_HHIP	European
GCST001874	Alcohol dependence	Neurological disorder	SNRNP40	GCST001874_rs4478858-G_SNRNP40	European
GCST001874	Alcohol dependence	Neurological disorder	ZCCHC17	GCST001874_rs4478858-G_ZCCHC17	European
GCST002830	Urate levels in lean individuals	Body measurement	ABCG2	GCST002830_rs2231142-G_ABCG2	European
GCST003632	Survival in sporadic amyotrophic lateral sclerosis	Neurological disorder	IDE	GCST003632_rs139550538-?_IDE	European
GCST001611	Myasthenia gravis	Immune system disorder	TNIP1	GCST001611_rs4958881-G_TNIP1	European
GCST001611	Myasthenia gravis	Immune system disorder	PTPN22	GCST001611_rs2476601-A_PTPN22	European
GCST003652	Parkinsons disease familial age at onset	Neurological disorder	TPM1	GCST003652_rs117267308-A_TPM1	European
GCST001917	Ovarian cancer in BRCA1 mutation carriers	Cancer	NSF	GCST001917_rs183211-A_NSF	European
GCST001917	Ovarian cancer in BRCA1 mutation carriers	Cancer	PLEKHM1	GCST001917_rs17631303-G_PLEKHM1	European
GCST004208	Body mass index	Body measurement	COL4A4	GCST004208_rs10498218-G_COL4A4	European
GCST005359	Disease progression in age-related macular degeneration	Neurological disorder	C3	GCST005359_rs2230199-G_C3	European	has excess PPI edges
GCST005359	Disease progression in age-related macular degeneration	Neurological disorder	ARMS2	GCST005359_rs2284665-T_ARMS2	European	has excess PPI edges
GCST005359	Disease progression in age-related macular degeneration	Neurological disorder	CFH	GCST005359_rs10733086-A_CFH	European	has excess PPI edges
GCST005075	Breast Cancer in BRCA1 mutation carriers	Cancer	ESR1	GCST005075_rs3757322-G_ESR1	European	has excess PPI edges	detected Candidate Core Gene
GCST005075	Breast Cancer in BRCA1 mutation carriers	Cancer	PTHLH	GCST005075_rs7297051-C_PTHLH	European	has excess PPI edges	detected Candidate Core Gene
GCST005075	Breast Cancer in BRCA1 mutation carriers	Cancer	TERT	GCST005075_rs10069690-T_TERT	European	has excess PPI edges	detected Candidate Core Gene
GCST001215	Coffee consumption	Biological process	LAMB4	GCST001215_rs382140-A_LAMB4	European	has excess PPI edges
GCST001215	Coffee consumption	Biological process	ULK3	GCST001215_rs6495122-A_ULK3	European	has excess PPI edges
GCST001215	Coffee consumption	Biological process	CPLX3	GCST001215_rs6495122-A_CPLX3	European	has excess PPI edges
GCST001215	Coffee consumption	Biological process	CYP1A1	GCST001215_rs2470893-T_CYP1A1	European	has excess PPI edges
GCST001215	Coffee consumption	Biological process	NRCAM	GCST001215_rs382140-A_NRCAM	European	has excess PPI edges
GCST001215	Coffee consumption	Biological process	CYP1A2	GCST001215_rs2470893-T_CYP1A2	European	has excess PPI edges
GCST000290	HDL cholesterol	Lipid or lipoprotein measurement	KCTD10	GCST000290_rs2338104-C_KCTD10	European	has excess PPI edges	detected Candidate Core Gene
GCST000290	HDL cholesterol	Lipid or lipoprotein measurement	HERPUD1	GCST000290_rs173539-T_HERPUD1	European	has excess PPI edges	detected Candidate Core Gene
GCST000290	HDL cholesterol	Lipid or lipoprotein measurement	LIPG	GCST000290_rs4939883-T_LIPG	European	has excess PPI edges	detected Candidate Core Gene
GCST000290	HDL cholesterol	Lipid or lipoprotein measurement	LPL	GCST000290_rs12678919-G_LPL	European	has excess PPI edges	detected Candidate Core Gene
GCST000290	HDL cholesterol	Lipid or lipoprotein measurement	ABCA1	GCST000290_rs1883025-T_ABCA1	European	has excess PPI edges	detected Candidate Core Gene
GCST000290	HDL cholesterol	Lipid or lipoprotein measurement	LCAT	GCST000290_rs2271293-A_LCAT	European	has excess PPI edges	detected Candidate Core Gene
GCST000290	HDL cholesterol	Lipid or lipoprotein measurement	PLTP	GCST000290_rs7679-C_PLTP	European	has excess PPI edges	detected Candidate Core Gene
GCST000290	HDL cholesterol	Lipid or lipoprotein measurement	CETP	GCST000290_rs173539-T_CETP	European	has excess PPI edges	detected Candidate Core Gene
GCST000290	HDL cholesterol	Lipid or lipoprotein measurement	HNF4A	GCST000290_rs1800961-T_HNF4A	European	has excess PPI edges	detected Candidate Core Gene
GCST000290	HDL cholesterol	Lipid or lipoprotein measurement	LIPC	GCST000290_rs10468017-T_LIPC	European	has excess PPI edges	detected Candidate Core Gene
GCST000290	HDL cholesterol	Lipid or lipoprotein measurement	NUTF2	GCST000290_rs2271293-A_NUTF2	European	has excess PPI edges	detected Candidate Core Gene
GCST000290	HDL cholesterol	Lipid or lipoprotein measurement	GALNT2	GCST000290_rs4846914-G_GALNT2	European	has excess PPI edges	detected Candidate Core Gene
GCST000290	HDL cholesterol	Lipid or lipoprotein measurement	MVK	GCST000290_rs2338104-C_MVK	European	has excess PPI edges	detected Candidate Core Gene
GCST006086	Familial lung cancer	Cancer	CHRNA3	GCST006086_rs8040868-C_CHRNA3	European
GCST002534	Mixed cryoglobulinemia vasculitis in chronic hepatitis C infection	Immune system disorder	HLA-DQA1	GCST002534_rs9461776-G_HLA-DQA1	European	has excess PPI edges
GCST002534	Mixed cryoglobulinemia vasculitis in chronic hepatitis C infection	Immune system disorder	NOTCH4	GCST002534_rs2071286-?_NOTCH4	European	has excess PPI edges
GCST002534	Mixed cryoglobulinemia vasculitis in chronic hepatitis C infection	Immune system disorder	HLA-DRB1	GCST002534_rs9461776-G_HLA-DRB1	European	has excess PPI edges
GCST004756	Alcohol dependence	Neurological disorder	ADH1B	GCST004756_rs1789891-A_ADH1B	European
GCST000372	Height	Body measurement	HLA-B	GCST000372_rs13437082-?_HLA-B	European		detected Candidate Core Gene
GCST000372	Height	Body measurement	CDK6	GCST000372_rs2282978-?_CDK6	European		detected Candidate Core Gene
GCST000372	Height	Body measurement	PRKG2	GCST000372_rs710841-?_PRKG2	European		detected Candidate Core Gene
GCST000372	Height	Body measurement	UQCC1	GCST000372_rs6088813-?_UQCC1	European		detected Candidate Core Gene
GCST000372	Height	Body measurement	HMGA1	GCST000372_rs1776897-?_HMGA1	European		detected Candidate Core Gene
GCST000372	Height	Body measurement	HIST1H1D	GCST000372_rs10946808-?_HIST1H1D	European		detected Candidate Core Gene
GCST000372	Height	Body measurement	GNA12	GCST000372_rs1182188-?_GNA12	European		detected Candidate Core Gene
GCST000372	Height	Body measurement	HMGA2	GCST000372_rs8756-?_HMGA2	European		detected Candidate Core Gene
GCST001503	Electroencephalographic traits in alcoholism	Neurological disorder	KCNJ6	GCST001503_rs2835872-G_KCNJ6	European
GCST002886	Prostate cancer aggressiveness	Cancer	RASA1	GCST002886_rs35148638-C_RASA1	European
GCST002886	Prostate cancer aggressiveness	Cancer	KLK3	GCST002886_rs62113212-T_KLK3	European
GCST002886	Prostate cancer aggressiveness	Cancer	CCNH	GCST002886_rs35148638-C_CCNH	European
GCST002920	Neuroticism	Neurological disorder	MAGI1	GCST002920_rs35855737-C_MAGI1	European
GCST000287	LDL cholesterol	Lipid or lipoprotein measurement	SORT1	GCST000287_rs12740374-T_SORT1	European	has excess PPI edges	detected Candidate Core Gene
GCST000287	LDL cholesterol	Lipid or lipoprotein measurement	LDLR	GCST000287_rs6511720-T_LDLR	European	has excess PPI edges	detected Candidate Core Gene
GCST000287	LDL cholesterol	Lipid or lipoprotein measurement	APOB	GCST000287_rs515135-T_APOB	European	has excess PPI edges	detected Candidate Core Gene
GCST000287	LDL cholesterol	Lipid or lipoprotein measurement	HMGCR	GCST000287_rs3846663-T_HMGCR	European	has excess PPI edges	detected Candidate Core Gene
GCST000287	LDL cholesterol	Lipid or lipoprotein measurement	HNF1A	GCST000287_rs2650000-A_HNF1A	European	has excess PPI edges	detected Candidate Core Gene
GCST000287	LDL cholesterol	Lipid or lipoprotein measurement	MAFB	GCST000287_rs6102059-T_MAFB	European	has excess PPI edges	detected Candidate Core Gene
GCST000287	LDL cholesterol	Lipid or lipoprotein measurement	PCSK9	GCST000287_rs11206510-C_PCSK9	European	has excess PPI edges	detected Candidate Core Gene
GCST000287	LDL cholesterol	Lipid or lipoprotein measurement	ABCG8	GCST000287_rs6544713-T_ABCG8	European	has excess PPI edges	detected Candidate Core Gene
GCST000287	LDL cholesterol	Lipid or lipoprotein measurement	BSND	GCST000287_rs11206510-C_BSND	European	has excess PPI edges	detected Candidate Core Gene
GCST001955	Body mass index	Body measurement	SEC16B	GCST001955_rs633715-C_SEC16B	European
GCST001955	Body mass index	Body measurement	BDNF	GCST001955_rs2030323-C_BDNF	European
GCST001955	Body mass index	Body measurement	TFAP2B	GCST001955_rs987237-G_TFAP2B	European
GCST001955	Body mass index	Body measurement	GNPDA2	GCST001955_rs10938397-G_GNPDA2	European
GCST001955	Body mass index	Body measurement	ETV5	GCST001955_rs1516725-C_ETV5	European
GCST001955	Body mass index	Body measurement	MC4R	GCST001955_rs8089364-C_MC4R	European
GCST001401	Coronary heart disease	Cardiovascular disease	HLA-C	GCST001401_rs3869109-G_HLA-C	European
GCST005179	Homeostasis model assessment of insulin resistance	Other measurement	IGF1	GCST005179_rs35767-G_IGF1	European
GCST005179	Homeostasis model assessment of insulin resistance	Other measurement	GCKR	GCST005179_rs780094-C_GCKR	European
GCST005921	Family history of Alzheimers disease	Other trait	TOMM40	GCST005921_rs10119-?_TOMM40	European
GCST005921	Family history of Alzheimers disease	Other trait	CR1	GCST005921_rs679515-?_CR1	European
GCST002201	Calcium levels	Other measurement	GCKR	GCST002201_rs780094-T_GCKR	European
GCST002201	Calcium levels	Other measurement	CASR	GCST002201_rs1801725-T_CASR	European
GCST002201	Calcium levels	Other measurement	CARS	GCST002201_rs7481584-A_CARS	European
GCST002201	Calcium levels	Other measurement	GATA3	GCST002201_rs10491003-T_GATA3	European
GCST002201	Calcium levels	Other measurement	CYP24A1	GCST002201_rs1570669-A_CYP24A1	European
GCST005904	Major depressive disorder probable	Neurological disorder	NBAS	GCST005904_rs10929355-G_NBAS	European
GCST001741	Pancreatitis	Digestive system disorder	CLDN2	GCST001741_rs12688220-T_CLDN2	European
GCST001741	Pancreatitis	Digestive system disorder	TBC1D8B	GCST001741_rs12688220-T_TBC1D8B	European
GCST001741	Pancreatitis	Digestive system disorder	PRSS1	GCST001741_rs10273639-C_PRSS1	European
GCST000118	Blond vs. brown hair color	Other trait	KITLG	GCST000118_rs12821256-C_KITLG	European
GCST000118	Blond vs. brown hair color	Other trait	MC1R	GCST000118_rs1805007-T_MC1R	European
GCST000118	Blond vs. brown hair color	Other trait	HERC2	GCST000118_rs1667394-A_HERC2	European
GCST000118	Blond vs. brown hair color	Other trait	SLC24A4	GCST000118_rs12896399-T_SLC24A4	European
GCST000964	Ulcerative colitis	Digestive system disorder	IL26	GCST000964_rs7134599-A_IL26	European	has excess PPI edges	detected Candidate Core Gene
GCST000964	Ulcerative colitis	Digestive system disorder	GNA12	GCST000964_rs798502-A_GNA12	European	has excess PPI edges	detected Candidate Core Gene
GCST000964	Ulcerative colitis	Digestive system disorder	TNFSF15	GCST000964_rs4246905-C_TNFSF15	European	has excess PPI edges	detected Candidate Core Gene
GCST000964	Ulcerative colitis	Digestive system disorder	IL23R	GCST000964_rs11209026-G_IL23R	European	has excess PPI edges	detected Candidate Core Gene
GCST000964	Ulcerative colitis	Digestive system disorder	IL19	GCST000964_rs3024505-A_IL19	European	has excess PPI edges	detected Candidate Core Gene
GCST000964	Ulcerative colitis	Digestive system disorder	IL7R	GCST000964_rs3194051-G_IL7R	European	has excess PPI edges	detected Candidate Core Gene
GCST000964	Ulcerative colitis	Digestive system disorder	ICOSLG	GCST000964_rs2838519-G_ICOSLG	European	has excess PPI edges	detected Candidate Core Gene
GCST000964	Ulcerative colitis	Digestive system disorder	CCNY	GCST000964_rs12261843-G_CCNY	European	has excess PPI edges	detected Candidate Core Gene
GCST000964	Ulcerative colitis	Digestive system disorder	TNPO3	GCST000964_rs4728142-A_TNPO3	European	has excess PPI edges	detected Candidate Core Gene
GCST000964	Ulcerative colitis	Digestive system disorder	TNFRSF14	GCST000964_rs734999-C_TNFRSF14	European	has excess PPI edges	detected Candidate Core Gene
GCST000964	Ulcerative colitis	Digestive system disorder	PLCH2	GCST000964_rs734999-C_PLCH2	European	has excess PPI edges	detected Candidate Core Gene
GCST000964	Ulcerative colitis	Digestive system disorder	CDH3	GCST000964_rs6499188-A_CDH3	European	has excess PPI edges	detected Candidate Core Gene
GCST000964	Ulcerative colitis	Digestive system disorder	IKZF3	GCST000964_rs2872507-A_IKZF3	European	has excess PPI edges	detected Candidate Core Gene
GCST000964	Ulcerative colitis	Digestive system disorder	IL1R2	GCST000964_rs2310173-T_IL1R2	European	has excess PPI edges	detected Candidate Core Gene
GCST000964	Ulcerative colitis	Digestive system disorder	PRDM1	GCST000964_rs6911490-T_PRDM1	European	has excess PPI edges	detected Candidate Core Gene
GCST000964	Ulcerative colitis	Digestive system disorder	LSP1	GCST000964_rs907611-A_LSP1	European	has excess PPI edges	detected Candidate Core Gene
GCST000964	Ulcerative colitis	Digestive system disorder	PTGER4	GCST000964_rs6451493-T_PTGER4	European	has excess PPI edges	detected Candidate Core Gene
GCST000964	Ulcerative colitis	Digestive system disorder	IL1R1	GCST000964_rs2310173-T_IL1R1	European	has excess PPI edges	detected Candidate Core Gene
GCST000964	Ulcerative colitis	Digestive system disorder	IFNG	GCST000964_rs7134599-A_IFNG	European	has excess PPI edges	detected Candidate Core Gene
GCST000964	Ulcerative colitis	Digestive system disorder	IL10	GCST000964_rs3024505-A_IL10	European	has excess PPI edges	detected Candidate Core Gene
GCST000964	Ulcerative colitis	Digestive system disorder	ZFP90	GCST000964_rs6499188-A_ZFP90	European	has excess PPI edges	detected Candidate Core Gene
GCST000964	Ulcerative colitis	Digestive system disorder	TNFSF8	GCST000964_rs4246905-C_TNFSF8	European	has excess PPI edges	detected Candidate Core Gene
GCST000964	Ulcerative colitis	Digestive system disorder	IRF5	GCST000964_rs4728142-A_IRF5	European	has excess PPI edges	detected Candidate Core Gene
GCST000964	Ulcerative colitis	Digestive system disorder	EXOC3	GCST000964_rs11739663-T_EXOC3	European	has excess PPI edges	detected Candidate Core Gene
GCST000964	Ulcerative colitis	Digestive system disorder	JAK2	GCST000964_rs10758669-C_JAK2	European	has excess PPI edges	detected Candidate Core Gene
GCST000964	Ulcerative colitis	Digestive system disorder	ORMDL3	GCST000964_rs2872507-A_ORMDL3	European	has excess PPI edges	detected Candidate Core Gene
GCST000964	Ulcerative colitis	Digestive system disorder	HNF4A	GCST000964_rs6017342-C_HNF4A	European	has excess PPI edges	detected Candidate Core Gene
GCST000964	Ulcerative colitis	Digestive system disorder	IL12B	GCST000964_rs6871626-A_IL12B	European	has excess PPI edges	detected Candidate Core Gene
GCST001228	Diastolic blood pressure	Other measurement	FURIN	GCST001228_rs2521501-T_FURIN	European
GCST001228	Diastolic blood pressure	Other measurement	EDN3	GCST001228_rs6015450-G_EDN3	European
GCST001228	Diastolic blood pressure	Other measurement	SLC4A7	GCST001228_rs13082711-T_SLC4A7	European
GCST001228	Diastolic blood pressure	Other measurement	HFE	GCST001228_rs1799945-G_HFE	European
GCST001228	Diastolic blood pressure	Other measurement	JAG1	GCST001228_rs1327235-G_JAG1	European
GCST001228	Diastolic blood pressure	Other measurement	BAG6	GCST001228_rs805303-G_BAG6	European
GCST001228	Diastolic blood pressure	Other measurement	FES	GCST001228_rs2521501-T_FES	European
GCST001228	Diastolic blood pressure	Other measurement	NPR3	GCST001228_rs1173771-G_NPR3	European
GCST001228	Diastolic blood pressure	Other measurement	CAPZA1	GCST001228_rs2932538-G_CAPZA1	European
GCST001228	Diastolic blood pressure	Other measurement	SH2B3	GCST001228_rs3184504-T_SH2B3	European
GCST001228	Diastolic blood pressure	Other measurement	GNAS	GCST001228_rs6015450-G_GNAS	European
GCST001228	Diastolic blood pressure	Other measurement	CACNB2	GCST001228_rs4373814-G_CACNB2	European
GCST001228	Diastolic blood pressure	Other measurement	MOV10	GCST001228_rs2932538-G_MOV10	European
GCST001228	Diastolic blood pressure	Other measurement	MECOM	GCST001228_rs419076-T_MECOM	European
GCST001228	Diastolic blood pressure	Other measurement	FGF5	GCST001228_rs1458038-T_FGF5	European
GCST001228	Diastolic blood pressure	Other measurement	EBF1	GCST001228_rs11953630-T_EBF1	European
GCST000371	Tanning	Other trait	GRM5	GCST000371_rs10831496-G_GRM5	European		detected Candidate Core Gene
GCST000371	Tanning	Other trait	TYR	GCST000371_rs1393350-A_TYR	European		detected Candidate Core Gene
GCST000371	Tanning	Other trait	MC1R	GCST000371_rs11648785-T_MC1R	European		detected Candidate Core Gene
GCST000371	Tanning	Other trait	EXOC2	GCST000371_rs12210050-T_EXOC2	European		detected Candidate Core Gene
GCST001902	Coronary artery calcification	Other trait	CDKN2B	GCST001902_rs1537370-T_CDKN2B	European	has excess PPI edges
GCST001902	Coronary artery calcification	Other trait	CDKN2A	GCST001902_rs1537370-T_CDKN2A	European	has excess PPI edges
GCST000624	Ulcerative colitis	Digestive system disorder	MST1	GCST000624_rs3197999-T_MST1	European		detected Candidate Core Gene
GCST000624	Ulcerative colitis	Digestive system disorder	CARD9	GCST000624_rs4077515-A_CARD9	European		detected Candidate Core Gene
GCST000624	Ulcerative colitis	Digestive system disorder	CEP72	GCST000624_rs4957048-C_CEP72	European		detected Candidate Core Gene
GCST000624	Ulcerative colitis	Digestive system disorder	IL19	GCST000624_rs3024505-T_IL19	European		detected Candidate Core Gene
GCST000624	Ulcerative colitis	Digestive system disorder	FCGR2A	GCST000624_rs10800309-A_FCGR2A	European		detected Candidate Core Gene
GCST000624	Ulcerative colitis	Digestive system disorder	IL23R	GCST000624_rs2201841-C_IL23R	European		detected Candidate Core Gene
GCST000624	Ulcerative colitis	Digestive system disorder	IL10	GCST000624_rs3024505-T_IL10	European		detected Candidate Core Gene
GCST000624	Ulcerative colitis	Digestive system disorder	IFNG	GCST000624_rs1558744-A_IFNG	European		detected Candidate Core Gene
GCST000624	Ulcerative colitis	Digestive system disorder	PLA2G2E	GCST000624_rs6426833-A_PLA2G2E	European		detected Candidate Core Gene
GCST000624	Ulcerative colitis	Digestive system disorder	REL	GCST000624_rs13003464-G_REL	European		detected Candidate Core Gene
GCST000624	Ulcerative colitis	Digestive system disorder	HLA-DRB5	GCST000624_rs2395185-G_HLA-DRB5	European		detected Candidate Core Gene
GCST000624	Ulcerative colitis	Digestive system disorder	IL26	GCST000624_rs1558744-A_IL26	European		detected Candidate Core Gene
GCST000568	Fasting blood glucose	Other measurement	GCKR	GCST000568_rs780094-C_GCKR	European	has excess PPI edges	detected Candidate Core Gene
GCST000568	Fasting blood glucose	Other measurement	GCK	GCST000568_rs4607517-A_GCK	European	has excess PPI edges	detected Candidate Core Gene
GCST000568	Fasting blood glucose	Other measurement	AGMO	GCST000568_rs2191349-T_AGMO	European	has excess PPI edges	detected Candidate Core Gene
GCST000568	Fasting blood glucose	Other measurement	ADRA2A	GCST000568_rs10885122-G_ADRA2A	European	has excess PPI edges	detected Candidate Core Gene
GCST000568	Fasting blood glucose	Other measurement	MADD	GCST000568_rs7944584-A_MADD	European	has excess PPI edges	detected Candidate Core Gene
GCST000568	Fasting blood glucose	Other measurement	SLC2A2	GCST000568_rs11920090-T_SLC2A2	European	has excess PPI edges	detected Candidate Core Gene
GCST000568	Fasting blood glucose	Other measurement	MTNR1B	GCST000568_rs10830963-G_MTNR1B	European	has excess PPI edges	detected Candidate Core Gene
GCST000568	Fasting blood glucose	Other measurement	YKT6	GCST000568_rs4607517-A_YKT6	European	has excess PPI edges	detected Candidate Core Gene
GCST000568	Fasting blood glucose	Other measurement	CRY2	GCST000568_rs11605924-A_CRY2	European	has excess PPI edges	detected Candidate Core Gene
GCST000568	Fasting blood glucose	Other measurement	ADCY5	GCST000568_rs11708067-A_ADCY5	European	has excess PPI edges	detected Candidate Core Gene
GCST004616	Platelet distribution width	Hematological measurement	RIN2	GCST004616_rs181853315-T_RIN2	European	has excess PPI edges	detected Candidate Core Gene
GCST004616	Platelet distribution width	Hematological measurement	CLDN3	GCST004616_rs4302704-C_CLDN3	European	has excess PPI edges	detected Candidate Core Gene
GCST004616	Platelet distribution width	Hematological measurement	ITGA2B	GCST004616_rs850734-G_ITGA2B	European	has excess PPI edges	detected Candidate Core Gene
GCST004616	Platelet distribution width	Hematological measurement	GP5	GCST004616_rs10638925-CCATAAA_GP5	European	has excess PPI edges	detected Candidate Core Gene
GCST004616	Platelet distribution width	Hematological measurement	PACSIN2	GCST004616_rs2256040-A_PACSIN2	European	has excess PPI edges	detected Candidate Core Gene
GCST004616	Platelet distribution width	Hematological measurement	CD2AP	GCST004616_rs9473147-G_CD2AP	European	has excess PPI edges	detected Candidate Core Gene
GCST004616	Platelet distribution width	Hematological measurement	TPM4	GCST004616_rs59508494-G_TPM4	European	has excess PPI edges	detected Candidate Core Gene
GCST004616	Platelet distribution width	Hematological measurement	DNM3	GCST004616_rs2038480-T_DNM3	European	has excess PPI edges	detected Candidate Core Gene
GCST004616	Platelet distribution width	Hematological measurement	ATG14	GCST004616_rs72717751-C_ATG14	European	has excess PPI edges	detected Candidate Core Gene
GCST004616	Platelet distribution width	Hematological measurement	SRSF3	GCST004616_rs7771547-G_SRSF3	European	has excess PPI edges	detected Candidate Core Gene
GCST004616	Platelet distribution width	Hematological measurement	ELMO1	GCST004616_rs11765583-A_ELMO1	European	has excess PPI edges	detected Candidate Core Gene
GCST004616	Platelet distribution width	Hematological measurement	DCAF5	GCST004616_rs73275566-G_DCAF5	European	has excess PPI edges	detected Candidate Core Gene
GCST004616	Platelet distribution width	Hematological measurement	STK38	GCST004616_rs7771547-G_STK38	European	has excess PPI edges	detected Candidate Core Gene
GCST004616	Platelet distribution width	Hematological measurement	TNFSF13B	GCST004616_rs374039502-A_TNFSF13B	European	has excess PPI edges	detected Candidate Core Gene
GCST004616	Platelet distribution width	Hematological measurement	SYK	GCST004616_rs2780701-G_SYK	European	has excess PPI edges	detected Candidate Core Gene
GCST004616	Platelet distribution width	Hematological measurement	LPL	GCST004616_rs140426714-G_LPL	European	has excess PPI edges	detected Candidate Core Gene
GCST004616	Platelet distribution width	Hematological measurement	OR11L1	GCST004616_rs7537660-T_OR11L1	European	has excess PPI edges	detected Candidate Core Gene
GCST004616	Platelet distribution width	Hematological measurement	NUP210L	GCST004616_rs4400599-C_NUP210L	European	has excess PPI edges	detected Candidate Core Gene
GCST004616	Platelet distribution width	Hematological measurement	GP1BB	GCST004616_rs1059196-T_GP1BB	European	has excess PPI edges	detected Candidate Core Gene
GCST004616	Platelet distribution width	Hematological measurement	BIK	GCST004616_rs135009-A_BIK	European	has excess PPI edges	detected Candidate Core Gene
GCST004616	Platelet distribution width	Hematological measurement	RAB11FIP3	GCST004616_rs7191868-C_RAB11FIP3	European	has excess PPI edges	detected Candidate Core Gene
GCST004616	Platelet distribution width	Hematological measurement	CD226	GCST004616_rs35977166-T_CD226	European	has excess PPI edges	detected Candidate Core Gene
GCST004616	Platelet distribution width	Hematological measurement	CLINT1	GCST004616_rs62387962-T_CLINT1	European	has excess PPI edges	detected Candidate Core Gene
GCST004616	Platelet distribution width	Hematological measurement	RHOF	GCST004616_rs11553699-G_RHOF	European	has excess PPI edges	detected Candidate Core Gene
GCST004616	Platelet distribution width	Hematological measurement	DOCK7	GCST004616_rs60286666-TC_DOCK7	European	has excess PPI edges	detected Candidate Core Gene
GCST004616	Platelet distribution width	Hematological measurement	ARPC2	GCST004616_rs17572109-A_ARPC2	European	has excess PPI edges	detected Candidate Core Gene
GCST004616	Platelet distribution width	Hematological measurement	SETD2	GCST004616_rs543811905-CA_SETD2	European	has excess PPI edges	detected Candidate Core Gene
GCST004616	Platelet distribution width	Hematological measurement	PDIA5	GCST004616_rs3804749-T_PDIA5	European	has excess PPI edges	detected Candidate Core Gene
GCST004616	Platelet distribution width	Hematological measurement	LRCH1	GCST004616_rs9534463-G_LRCH1	European	has excess PPI edges	detected Candidate Core Gene
GCST004616	Platelet distribution width	Hematological measurement	TBC1D5	GCST004616_rs7641175-A_TBC1D5	European	has excess PPI edges	detected Candidate Core Gene
GCST004616	Platelet distribution width	Hematological measurement	CYP1A2	GCST004616_rs2470893-T_CYP1A2	European	has excess PPI edges	detected Candidate Core Gene
GCST004616	Platelet distribution width	Hematological measurement	VAV1	GCST004616_rs8106212-T_VAV1	European	has excess PPI edges	detected Candidate Core Gene
GCST004616	Platelet distribution width	Hematological measurement	USP7	GCST004616_rs7190551-A_USP7	European	has excess PPI edges	detected Candidate Core Gene
GCST004616	Platelet distribution width	Hematological measurement	CLDN4	GCST004616_rs4302704-C_CLDN4	European	has excess PPI edges	detected Candidate Core Gene
GCST004616	Platelet distribution width	Hematological measurement	KALRN	GCST004616_rs606552-G_KALRN	European	has excess PPI edges	detected Candidate Core Gene
GCST004616	Platelet distribution width	Hematological measurement	ING5	GCST004616_rs34426467-A_ING5	European	has excess PPI edges	detected Candidate Core Gene
GCST004616	Platelet distribution width	Hematological measurement	SIRPA	GCST004616_rs6136489-G_SIRPA	European	has excess PPI edges	detected Candidate Core Gene
GCST004616	Platelet distribution width	Hematological measurement	GFI1B	GCST004616_rs150813342-T_GFI1B	European	has excess PPI edges	detected Candidate Core Gene
GCST004616	Platelet distribution width	Hematological measurement	AP2B1	GCST004616_rs11653357-A_AP2B1	European	has excess PPI edges	detected Candidate Core Gene
GCST004616	Platelet distribution width	Hematological measurement	TUBA4A	GCST004616_rs939574-C_TUBA4A	European	has excess PPI edges	detected Candidate Core Gene
GCST004616	Platelet distribution width	Hematological measurement	ST3GAL4	GCST004616_rs7949566-A_ST3GAL4	European	has excess PPI edges	detected Candidate Core Gene
GCST004616	Platelet distribution width	Hematological measurement	SNX9	GCST004616_rs71826849-C_SNX9	European	has excess PPI edges	detected Candidate Core Gene
GCST004616	Platelet distribution width	Hematological measurement	NFE2	GCST004616_rs11559982-G_NFE2	European	has excess PPI edges	detected Candidate Core Gene
GCST004616	Platelet distribution width	Hematological measurement	EDN3	GCST004616_rs2043671-T_EDN3	European	has excess PPI edges	detected Candidate Core Gene
GCST004616	Platelet distribution width	Hematological measurement	CYP1A1	GCST004616_rs2470893-T_CYP1A1	European	has excess PPI edges	detected Candidate Core Gene
GCST004616	Platelet distribution width	Hematological measurement	TBCA	GCST004616_rs2662368-G_TBCA	European	has excess PPI edges	detected Candidate Core Gene
GCST004616	Platelet distribution width	Hematological measurement	MEF2C	GCST004616_rs114694170-C_MEF2C	European	has excess PPI edges	detected Candidate Core Gene
GCST004616	Platelet distribution width	Hematological measurement	CRKL	GCST004616_rs139459946-T_CRKL	European	has excess PPI edges	detected Candidate Core Gene
GCST004616	Platelet distribution width	Hematological measurement	NRIP1	GCST004616_rs397712573-TA_NRIP1	European	has excess PPI edges	detected Candidate Core Gene
GCST004616	Platelet distribution width	Hematological measurement	CLN3	GCST004616_rs151234-C_CLN3	European	has excess PPI edges	detected Candidate Core Gene
GCST004616	Platelet distribution width	Hematological measurement	ZFPM2	GCST004616_rs6993770-T_ZFPM2	European	has excess PPI edges	detected Candidate Core Gene
GCST004616	Platelet distribution width	Hematological measurement	GNAS	GCST004616_rs79067846-C_GNAS	European	has excess PPI edges	detected Candidate Core Gene
GCST004616	Platelet distribution width	Hematological measurement	TLN1	GCST004616_rs2737273-C_TLN1	European	has excess PPI edges	detected Candidate Core Gene
GCST004616	Platelet distribution width	Hematological measurement	JADE2	GCST004616_rs329121-C_JADE2	European	has excess PPI edges	detected Candidate Core Gene
GCST004616	Platelet distribution width	Hematological measurement	IQGAP2	GCST004616_rs763102039-GGTGTGTGTGTGT_IQGAP2	European	has excess PPI edges	detected Candidate Core Gene
GCST004616	Platelet distribution width	Hematological measurement	CAPZA2	GCST004616_rs13224082-T_CAPZA2	European	has excess PPI edges	detected Candidate Core Gene
GCST004616	Platelet distribution width	Hematological measurement	NELFCD	GCST004616_rs343829-C_NELFCD	European	has excess PPI edges	detected Candidate Core Gene
GCST004616	Platelet distribution width	Hematological measurement	COPZ1	GCST004616_rs11559982-G_COPZ1	European	has excess PPI edges	detected Candidate Core Gene
GCST004616	Platelet distribution width	Hematological measurement	PSMB9	GCST004616_rs7767288-A_PSMB9	European	has excess PPI edges	detected Candidate Core Gene
GCST004616	Platelet distribution width	Hematological measurement	ZNF490	GCST004616_rs573155514-C_ZNF490	European	has excess PPI edges	detected Candidate Core Gene
GCST004616	Platelet distribution width	Hematological measurement	ANKRD28	GCST004616_rs13097947-C_ANKRD28	European	has excess PPI edges	detected Candidate Core Gene
GCST004616	Platelet distribution width	Hematological measurement	ABCD3	GCST004616_rs6681849-T_ABCD3	European	has excess PPI edges	detected Candidate Core Gene
GCST004616	Platelet distribution width	Hematological measurement	EPC1	GCST004616_rs10559647-C_EPC1	European	has excess PPI edges	detected Candidate Core Gene
GCST004616	Platelet distribution width	Hematological measurement	CD9	GCST004616_rs4290286-G_CD9	European	has excess PPI edges	detected Candidate Core Gene
GCST004616	Platelet distribution width	Hematological measurement	INPP4B	GCST004616_rs1497401-C_INPP4B	European	has excess PPI edges	detected Candidate Core Gene
GCST004616	Platelet distribution width	Hematological measurement	FABP6	GCST004616_rs2546986-T_FABP6	European	has excess PPI edges	detected Candidate Core Gene
GCST004616	Platelet distribution width	Hematological measurement	TESK2	GCST004616_rs72387598-C_TESK2	European	has excess PPI edges	detected Candidate Core Gene
GCST004616	Platelet distribution width	Hematological measurement	MICA	GCST004616_rs1882-G_MICA	European	has excess PPI edges	detected Candidate Core Gene
GCST004616	Platelet distribution width	Hematological measurement	EHD3	GCST004616_rs655029-A_EHD3	European	has excess PPI edges	detected Candidate Core Gene
GCST004616	Platelet distribution width	Hematological measurement	GP1BA	GCST004616_rs553749201-A_GP1BA	European	has excess PPI edges	detected Candidate Core Gene
GCST004616	Platelet distribution width	Hematological measurement	TXK	GCST004616_rs2013231-T_TXK	European	has excess PPI edges	detected Candidate Core Gene
GCST004616	Platelet distribution width	Hematological measurement	FCER1G	GCST004616_rs12094497-A_FCER1G	European	has excess PPI edges	detected Candidate Core Gene
GCST004616	Platelet distribution width	Hematological measurement	ACTN1	GCST004616_rs117672662-C_ACTN1	European	has excess PPI edges	detected Candidate Core Gene
GCST004616	Platelet distribution width	Hematological measurement	ZMIZ1	GCST004616_rs74142329-T_ZMIZ1	European	has excess PPI edges	detected Candidate Core Gene
GCST004616	Platelet distribution width	Hematological measurement	HABP4	GCST004616_rs10820606-C_HABP4	European	has excess PPI edges	detected Candidate Core Gene
GCST004616	Platelet distribution width	Hematological measurement	MTPN	GCST004616_chr7:135628370-C_MTPN	European	has excess PPI edges	detected Candidate Core Gene
GCST004616	Platelet distribution width	Hematological measurement	PRDM16	GCST004616_rs1569419-C_PRDM16	European	has excess PPI edges	detected Candidate Core Gene
GCST004616	Platelet distribution width	Hematological measurement	LNX2	GCST004616_rs76900683-C_LNX2	European	has excess PPI edges	detected Candidate Core Gene
GCST004616	Platelet distribution width	Hematological measurement	APOBR	GCST004616_rs151234-C_APOBR	European	has excess PPI edges	detected Candidate Core Gene
GCST004616	Platelet distribution width	Hematological measurement	NRF1	GCST004616_rs6961102-A_NRF1	European	has excess PPI edges	detected Candidate Core Gene
GCST004616	Platelet distribution width	Hematological measurement	CUL4A	GCST004616_rs9549367-G_CUL4A	European	has excess PPI edges	detected Candidate Core Gene
GCST004616	Platelet distribution width	Hematological measurement	F2R	GCST004616_rs2227827-T_F2R	European	has excess PPI edges	detected Candidate Core Gene
GCST004616	Platelet distribution width	Hematological measurement	ZPR1	GCST004616_rs964184-C_ZPR1	European	has excess PPI edges	detected Candidate Core Gene
GCST004616	Platelet distribution width	Hematological measurement	SCGN	GCST004616_rs6905986-T_SCGN	European	has excess PPI edges	detected Candidate Core Gene
GCST004616	Platelet distribution width	Hematological measurement	ERI1	GCST004616_rs4841097-A_ERI1	European	has excess PPI edges	detected Candidate Core Gene
GCST004616	Platelet distribution width	Hematological measurement	BRD3	GCST004616_rs459571-T_BRD3	European	has excess PPI edges	detected Candidate Core Gene
GCST004616	Platelet distribution width	Hematological measurement	TUBB1	GCST004616_rs41303899-A_TUBB1	European	has excess PPI edges	detected Candidate Core Gene
GCST004616	Platelet distribution width	Hematological measurement	DAPK2	GCST004616_rs141207816-A_DAPK2	European	has excess PPI edges	detected Candidate Core Gene
GCST004616	Platelet distribution width	Hematological measurement	FAR2	GCST004616_rs10771511-C_FAR2	European	has excess PPI edges	detected Candidate Core Gene
GCST004616	Platelet distribution width	Hematological measurement	PLCB1	GCST004616_rs4432538-A_PLCB1	European	has excess PPI edges	detected Candidate Core Gene
GCST004616	Platelet distribution width	Hematological measurement	PLCG2	GCST004616_rs12445050-T_PLCG2	European	has excess PPI edges	detected Candidate Core Gene
GCST004616	Platelet distribution width	Hematological measurement	SKI	GCST004616_rs11576356-A_SKI	European	has excess PPI edges	detected Candidate Core Gene
GCST004616	Platelet distribution width	Hematological measurement	FOXO3	GCST004616_rs1536057-T_FOXO3	European	has excess PPI edges	detected Candidate Core Gene
GCST004616	Platelet distribution width	Hematological measurement	STIM1	GCST004616_rs11030122-G_STIM1	European	has excess PPI edges	detected Candidate Core Gene
GCST004616	Platelet distribution width	Hematological measurement	DOCK8	GCST004616_rs785830-G_DOCK8	European	has excess PPI edges	detected Candidate Core Gene
GCST004616	Platelet distribution width	Hematological measurement	TLK1	GCST004616_rs2723242-G_TLK1	European	has excess PPI edges	detected Candidate Core Gene
GCST004616	Platelet distribution width	Hematological measurement	SSBP3	GCST004616_rs150647904-TCAG_SSBP3	European	has excess PPI edges	detected Candidate Core Gene
GCST004616	Platelet distribution width	Hematological measurement	DOCK10	GCST004616_rs13424581-C_DOCK10	European	has excess PPI edges	detected Candidate Core Gene
GCST004616	Platelet distribution width	Hematological measurement	MOV10L1	GCST004616_rs138263-T_MOV10L1	European	has excess PPI edges	detected Candidate Core Gene
GCST004616	Platelet distribution width	Hematological measurement	PLEC	GCST004616_chr8:144993377-G_PLEC	European	has excess PPI edges	detected Candidate Core Gene
GCST004616	Platelet distribution width	Hematological measurement	TUBA1C	GCST004616_rs7958679-T_TUBA1C	European	has excess PPI edges	detected Candidate Core Gene
GCST004616	Platelet distribution width	Hematological measurement	TPM1	GCST004616_rs11071720-C_TPM1	European	has excess PPI edges	detected Candidate Core Gene
GCST004616	Platelet distribution width	Hematological measurement	NCK2	GCST004616_rs11124063-C_NCK2	European	has excess PPI edges	detected Candidate Core Gene
GCST004616	Platelet distribution width	Hematological measurement	CABLES1	GCST004616_rs11082304-T_CABLES1	European	has excess PPI edges	detected Candidate Core Gene
GCST004616	Platelet distribution width	Hematological measurement	CTSZ	GCST004616_rs13720-A_CTSZ	European	has excess PPI edges	detected Candidate Core Gene
GCST004616	Platelet distribution width	Hematological measurement	MICALL1	GCST004616_rs34834842-G_MICALL1	European	has excess PPI edges	detected Candidate Core Gene
GCST004616	Platelet distribution width	Hematological measurement	ATXN2	GCST004616_rs11065961-A_ATXN2	European	has excess PPI edges	detected Candidate Core Gene
GCST004616	Platelet distribution width	Hematological measurement	CUBN	GCST004616_rs1797081-C_CUBN	European	has excess PPI edges	detected Candidate Core Gene
GCST004616	Platelet distribution width	Hematological measurement	GRK5	GCST004616_rs10886430-G_GRK5	European	has excess PPI edges	detected Candidate Core Gene
GCST004616	Platelet distribution width	Hematological measurement	PPP4R1	GCST004616_rs9807368-C_PPP4R1	European	has excess PPI edges	detected Candidate Core Gene
GCST004616	Platelet distribution width	Hematological measurement	CUX1	GCST004616_rs139141690-A_CUX1	European	has excess PPI edges	detected Candidate Core Gene
GCST004616	Platelet distribution width	Hematological measurement	TUBD1	GCST004616_rs11332131-G_TUBD1	European	has excess PPI edges	detected Candidate Core Gene
GCST004616	Platelet distribution width	Hematological measurement	EXOC3L4	GCST004616_chr14:103566835-G_EXOC3L4	European	has excess PPI edges	detected Candidate Core Gene
GCST004616	Platelet distribution width	Hematological measurement	TBC1D14	GCST004616_rs11731274-G_TBC1D14	European	has excess PPI edges	detected Candidate Core Gene
GCST004616	Platelet distribution width	Hematological measurement	2020-09-05	GCST004616_rs1059196-T_SEPT5	European	has excess PPI edges	detected Candidate Core Gene
GCST004616	Platelet distribution width	Hematological measurement	BRF1	GCST004616_rs4555082-T_BRF1	European	has excess PPI edges	detected Candidate Core Gene
GCST004616	Platelet distribution width	Hematological measurement	GP6	GCST004616_rs1613662-A_GP6	European	has excess PPI edges	detected Candidate Core Gene
GCST004440	Interferon gamma-induced protein 10 levels	Other measurement	SHROOM3	GCST004440_rs141053179-G_SHROOM3	European
GCST004440	Interferon gamma-induced protein 10 levels	Other measurement	CXCL10	GCST004440_rs141053179-G_CXCL10	European
GCST005748	Digit length ratio right hand	Body measurement	OLA1	GCST005748_rs12474669-A_OLA1	European
GCST005748	Digit length ratio right hand	Body measurement	EFNA3	GCST005748_rs11581730_-A_EFNA3	European
GCST005748	Digit length ratio right hand	Body measurement	SALL1	GCST005748_rs6499762_-A_SALL1	European
GCST005748	Digit length ratio right hand	Body measurement	LIN28B	GCST005748_rs314277-A_LIN28B	European
GCST005748	Digit length ratio right hand	Body measurement	EFNA1	GCST005748_rs11581730_-A_EFNA1	European
GCST003267	Pre bronchodilator FEV1FVC ratio	Other measurement	HHIP	GCST003267_rs1032297-?_HHIP	European	has excess PPI edges	detected Candidate Core Gene
GCST003267	Pre bronchodilator FEV1FVC ratio	Other measurement	CHRNA5	GCST003267_rs16969968-?_CHRNA5	European	has excess PPI edges	detected Candidate Core Gene
GCST003267	Pre bronchodilator FEV1FVC ratio	Other measurement	CHRNA3	GCST003267_rs12914385-?_CHRNA3	European	has excess PPI edges	detected Candidate Core Gene
GCST003267	Pre bronchodilator FEV1FVC ratio	Other measurement	PSMA4	GCST003267_rs2036527-?_PSMA4	European	has excess PPI edges	detected Candidate Core Gene
GCST004441	Interleukin-18 levels	Inflammatory measurement	OCLN	GCST004441_rs17229943-C_OCLN	European
GCST004441	Interleukin-18 levels	Inflammatory measurement	SPAST	GCST004441_rs6747488-C_SPAST	European
GCST004441	Interleukin-18 levels	Inflammatory measurement	IL18	GCST004441_rs71478720-C_IL18	European
GCST004441	Interleukin-18 levels	Inflammatory measurement	NLRC4	GCST004441_rs385076-C_NLRC4	European
GCST004441	Interleukin-18 levels	Inflammatory measurement	MRPS36	GCST004441_rs192929104-G_MRPS36	European
GCST004441	Interleukin-18 levels	Inflammatory measurement	SDHD	GCST004441_rs71478720-C_SDHD	European
GCST004441	Interleukin-18 levels	Inflammatory measurement	BIRC6	GCST004441_rs2599510-G_BIRC6	European
GCST004441	Interleukin-18 levels	Inflammatory measurement	RAD17	GCST004441_rs17229943-C_RAD17	European
GCST004441	Interleukin-18 levels	Inflammatory measurement	MEMO1	GCST004441_rs11124272-C_MEMO1	European
GCST002876	Type 1 diabetes and autoimmune thyroid diseases	Immune system disorder	TRIM31	GCST002876_rs2523989-A_TRIM31	European
GCST002876	Type 1 diabetes and autoimmune thyroid diseases	Immune system disorder	NCR3	GCST002876_rs2857595-T_NCR3	European
GCST002876	Type 1 diabetes and autoimmune thyroid diseases	Immune system disorder	TAP2	GCST002876_rs1015166-T_TAP2	European
GCST002876	Type 1 diabetes and autoimmune thyroid diseases	Immune system disorder	PTPN22	GCST002876_rs2476601-A_PTPN22	European
GCST002876	Type 1 diabetes and autoimmune thyroid diseases	Immune system disorder	IER3	GCST002876_rs886424-A_IER3	European
GCST002876	Type 1 diabetes and autoimmune thyroid diseases	Immune system disorder	MICA	GCST002876_rs2251396-T_MICA	European
GCST002876	Type 1 diabetes and autoimmune thyroid diseases	Immune system disorder	LTA	GCST002876_rs2857595-T_LTA	European
GCST002413	Prostate cancer early onset	Cancer	TH	GCST002413_rs7126629-C_TH	European
GCST002413	Prostate cancer early onset	Cancer	MYC	GCST002413_rs10505477-A_MYC	European
GCST001023	Idiopathic dilated cardiomyopathy	Cardiovascular disease	ZBTB17	GCST001023_rs10927875-?_ZBTB17	European
GCST001023	Idiopathic dilated cardiomyopathy	Cardiovascular disease	BAG3	GCST001023_rs2234962-?_BAG3	European
GCST005490	Small LDL particle concentration	Lipid or lipoprotein measurement	ALB	GCST005490_rs187918276-?_ALB	European
GCST005150	Colorectal cancer	Digestive system disorder	DOCK3	GCST005150_rs17659990-?_DOCK3	European
GCST002414	Serum vitamin D-binding protein levels	Other measurement	GC	GCST002414_rs7041-T_GC	European
GCST000718	Nephropathy	Other disease	NOTCH4	GCST000718_rs3115573-?_NOTCH4	European
GCST003403	Vascular endothelial growth factor levels	Cardiovascular measurement	MRPS18A	GCST003403_rs34528081-T_MRPS18A	European		detected Candidate Core Gene
GCST003403	Vascular endothelial growth factor levels	Cardiovascular measurement	MEF2C	GCST003403_rs114694170-T_MEF2C	European		detected Candidate Core Gene
GCST003403	Vascular endothelial growth factor levels	Cardiovascular measurement	VEGFA	GCST003403_rs34528081-T_VEGFA	European		detected Candidate Core Gene
GCST003403	Vascular endothelial growth factor levels	Cardiovascular measurement	ZFPM2	GCST003403_rs6993770-A_ZFPM2	European		detected Candidate Core Gene
GCST003403	Vascular endothelial growth factor levels	Cardiovascular measurement	KCNV2	GCST003403_rs2375981-C_KCNV2	European		detected Candidate Core Gene
GCST003403	Vascular endothelial growth factor levels	Cardiovascular measurement	ZFPM1	GCST003403_rs4782371-T_ZFPM1	European		detected Candidate Core Gene
GCST003403	Vascular endothelial growth factor levels	Cardiovascular measurement	VLDLR	GCST003403_rs2375981-C_VLDLR	European		detected Candidate Core Gene
GCST002041	Blood trace element Cu levels	Other measurement	PSMB4	GCST002041_rs2769264-G_PSMB4	European
GCST002041	Blood trace element Cu levels	Other measurement	LRRC47	GCST002041_rs1175550-A_LRRC47	European
GCST002041	Blood trace element Cu levels	Other measurement	DFFB	GCST002041_rs1175550-A_DFFB	European
GCST000138	Triglycerides	Lipid or lipoprotein measurement	TRIB1	GCST000138_rs17321515-G_TRIB1	European
GCST000138	Triglycerides	Lipid or lipoprotein measurement	GCKR	GCST000138_rs780094-T_GCKR	European
GCST000138	Triglycerides	Lipid or lipoprotein measurement	GALNT2	GCST000138_rs4846914-G_GALNT2	European
GCST000138	Triglycerides	Lipid or lipoprotein measurement	MLXIPL	GCST000138_rs17145738-T_MLXIPL	European
GCST000138	Triglycerides	Lipid or lipoprotein measurement	LPL	GCST000138_rs328-G_LPL	European
GCST000138	Triglycerides	Lipid or lipoprotein measurement	PBX4	GCST000138_rs16996148-T_PBX4	European
GCST005549	Alzheimers disease late onset	Neurological disorder	BIN1	GCST005549_rs1060743-?_BIN1	European		detected Candidate Core Gene
GCST005549	Alzheimers disease late onset	Neurological disorder	PLCG2	GCST005549_rs72824905-?_PLCG2	European		detected Candidate Core Gene
GCST005549	Alzheimers disease late onset	Neurological disorder	TREM2	GCST005549_rs75932628-T_TREM2	European		detected Candidate Core Gene
GCST005549	Alzheimers disease late onset	Neurological disorder	CR1	GCST005549_rs6656401-?_CR1	European		detected Candidate Core Gene
GCST005549	Alzheimers disease late onset	Neurological disorder	APOE	GCST005549_rs7412-?_APOE	European		detected Candidate Core Gene
GCST005549	Alzheimers disease late onset	Neurological disorder	CLU	GCST005549_rs1532278-?_CLU	European		detected Candidate Core Gene
GCST005549	Alzheimers disease late onset	Neurological disorder	ABI3	GCST005549_rs616338-T_ABI3	European		detected Candidate Core Gene
GCST005772	Diastolic blood pressure	Other measurement	MTHFR	GCST005772_rs17367504-G_MTHFR	European
GCST004292	Glomerular filtration rate creatinine	Other measurement	CASP9	GCST004292_rs7546668-C_CASP9	European
GCST004292	Glomerular filtration rate creatinine	Other measurement	A1CF	GCST004292_rs10994856-A_A1CF	European
GCST004292	Glomerular filtration rate creatinine	Other measurement	RHOC	GCST004292_rs12144044-A_RHOC	European
GCST004292	Glomerular filtration rate creatinine	Other measurement	PTPN12	GCST004292_rs112029703-A_PTPN12	European
GCST004292	Glomerular filtration rate creatinine	Other measurement	EPB41L3	GCST004292_rs9962915-T_EPB41L3	European
GCST004292	Glomerular filtration rate creatinine	Other measurement	NRG4	GCST004292_rs10851885-A_NRG4	European
GCST004292	Glomerular filtration rate creatinine	Other measurement	ETV5	GCST004292_rs6809651-A_ETV5	European
GCST004292	Glomerular filtration rate creatinine	Other measurement	KCNQ1	GCST004292_rs84178-A_KCNQ1	European
GCST004292	Glomerular filtration rate creatinine	Other measurement	TFDP2	GCST004292_rs7640665-A_TFDP2	European
GCST004292	Glomerular filtration rate creatinine	Other measurement	PDILT	GCST004292_rs77924615-A_PDILT	European
GCST004292	Glomerular filtration rate creatinine	Other measurement	CACNA1S	GCST004292_rs3850625-A_CACNA1S	European
GCST004292	Glomerular filtration rate creatinine	Other measurement	PIP5K1B	GCST004292_rs10746942-A_PIP5K1B	European
GCST004292	Glomerular filtration rate creatinine	Other measurement	PIK3R1	GCST004292_rs113246091-A_PIK3R1	European
GCST004292	Glomerular filtration rate creatinine	Other measurement	DDX1	GCST004292_rs807601-T_DDX1	European
GCST004292	Glomerular filtration rate creatinine	Other measurement	ALMS1	GCST004292_rs4500972-A_ALMS1	European
GCST004292	Glomerular filtration rate creatinine	Other measurement	NAT8	GCST004292_rs4500972-A_NAT8	European
GCST004292	Glomerular filtration rate creatinine	Other measurement	SLC7A9	GCST004292_rs7247977-T_SLC7A9	European
GCST004292	Glomerular filtration rate creatinine	Other measurement	SLC34A1	GCST004292_rs3812036-T_SLC34A1	European
GCST004292	Glomerular filtration rate creatinine	Other measurement	CYP24A1	GCST004292_rs6127099-A_CYP24A1	European
GCST004292	Glomerular filtration rate creatinine	Other measurement	EYA4	GCST004292_rs7764488-A_EYA4	European
GCST004292	Glomerular filtration rate creatinine	Other measurement	AP5B1	GCST004292_rs11604462-A_AP5B1	European
GCST004292	Glomerular filtration rate creatinine	Other measurement	PRMT7	GCST004292_rs1111571-A_PRMT7	European
GCST004292	Glomerular filtration rate creatinine	Other measurement	GCKR	GCST004292_rs780093-T_GCKR	European
GCST004292	Glomerular filtration rate creatinine	Other measurement	SLC7A6	GCST004292_rs1111571-A_SLC7A6	European
GCST004292	Glomerular filtration rate creatinine	Other measurement	DNAJC16	GCST004292_rs7546668-C_DNAJC16	European
GCST004292	Glomerular filtration rate creatinine	Other measurement	SHROOM3	GCST004292_rs13146355-A_SHROOM3	European
GCST004292	Glomerular filtration rate creatinine	Other measurement	CPS1	GCST004292_rs1047891-A_CPS1	European
GCST004292	Glomerular filtration rate creatinine	Other measurement	PIGU	GCST004292_rs6058093-A_PIGU	European
GCST004292	Glomerular filtration rate creatinine	Other measurement	DAB2	GCST004292_rs700236-A_DAB2	European
GCST004292	Glomerular filtration rate creatinine	Other measurement	C9	GCST004292_rs700236-A_C9	European
GCST004292	Glomerular filtration rate creatinine	Other measurement	SORT1	GCST004292_rs10127790-T_SORT1	European
GCST004292	Glomerular filtration rate creatinine	Other measurement	PRKAG2	GCST004292_rs10254101-T_PRKAG2	European
GCST004292	Glomerular filtration rate creatinine	Other measurement	GATM	GCST004292_rs2453533-A_GATM	European
GCST004292	Glomerular filtration rate creatinine	Other measurement	RNASEH2C	GCST004292_rs11604462-A_RNASEH2C	European
GCST004292	Glomerular filtration rate creatinine	Other measurement	SLC6A13	GCST004292_rs11062167-A_SLC6A13	European
GCST004292	Glomerular filtration rate creatinine	Other measurement	CDK12	GCST004292_rs12451586-A_CDK12	European
GCST004292	Glomerular filtration rate creatinine	Other measurement	DACH1	GCST004292_rs9529913-T_DACH1	European
GCST004292	Glomerular filtration rate creatinine	Other measurement	UBE2Q2	GCST004292_rs10851885-A_UBE2Q2	European
GCST004292	Glomerular filtration rate creatinine	Other measurement	NFATC1	GCST004292_rs71359461-C_NFATC1	European
GCST004292	Glomerular filtration rate creatinine	Other measurement	VEGFA	GCST004292_rs1317983-T_VEGFA	European
GCST001126	Parkinsons disease	Neurological disorder	SNCA	GCST001126_rs356220-T_SNCA	European		detected Candidate Core Gene
GCST001126	Parkinsons disease	Neurological disorder	LRRK2	GCST001126_rs34637584-A_LRRK2	European		detected Candidate Core Gene
GCST001126	Parkinsons disease	Neurological disorder	GBA	GCST001126_i4000416-C_GBA	European		detected Candidate Core Gene
GCST001126	Parkinsons disease	Neurological disorder	MAPT	GCST001126_rs12185268-A_MAPT	European		detected Candidate Core Gene
GCST001126	Parkinsons disease	Neurological disorder	GAK	GCST001126_rs6599389-A_GAK	European		detected Candidate Core Gene
GCST001126	Parkinsons disease	Neurological disorder	MCCC1	GCST001126_rs10513789-T_MCCC1	European		detected Candidate Core Gene
GCST001126	Parkinsons disease	Neurological disorder	SCARB2	GCST001126_rs6812193-C_SCARB2	European		detected Candidate Core Gene
GCST003814	Selective IgA deficiency	Immune system disorder	HLA-DQA1	GCST003814_rs116041786-?_HLA-DQA1	European	has excess PPI edges
GCST003814	Selective IgA deficiency	Immune system disorder	GATA3	GCST003814_rs1244181-?_GATA3	European	has excess PPI edges
GCST003814	Selective IgA deficiency	Immune system disorder	IFIH1	GCST003814_rs1990760-?_IFIH1	European	has excess PPI edges
GCST003814	Selective IgA deficiency	Immune system disorder	HLA-DRB1	GCST003814_rs116041786-?_HLA-DRB1	European	has excess PPI edges
GCST003814	Selective IgA deficiency	Immune system disorder	AHI1	GCST003814_rs7773987-?_AHI1	European	has excess PPI edges
GCST003150	Staphylococcus aureus infection	Other disease	HLA-DRB1	GCST003150_rs115231074-T_HLA-DRB1	European
GCST000239	Stroke ischemic	Cardiovascular disease	PITX2	GCST000239_rs2200733-T_PITX2	European
GCST000297	Bone mineral density hip	Other measurement	SOST	GCST000297_rs1513670-A_SOST	European
GCST000297	Bone mineral density hip	Other measurement	ESR1	GCST000297_rs1038304-G_ESR1	European
GCST005014	Tonsillectomy	Other measurement	TNFSF13B	GCST005014_rs200748895-?_TNFSF13B	European	has excess PPI edges	detected Candidate Core Gene
GCST005014	Tonsillectomy	Other measurement	IKZF1	GCST005014_rs876037-T_IKZF1	European	has excess PPI edges	detected Candidate Core Gene
GCST005014	Tonsillectomy	Other measurement	NF2	GCST005014_rs113028550-?_NF2	European	has excess PPI edges	detected Candidate Core Gene
GCST005014	Tonsillectomy	Other measurement	SKIV2L	GCST005014_rs35664695-?_SKIV2L	European	has excess PPI edges	detected Candidate Core Gene
GCST005014	Tonsillectomy	Other measurement	SEPSECS	GCST005014_rs10939037-A_SEPSECS	European	has excess PPI edges	detected Candidate Core Gene
GCST005014	Tonsillectomy	Other measurement	WNT2	GCST005014_rs200608253-?_WNT2	European	has excess PPI edges	detected Candidate Core Gene
GCST005014	Tonsillectomy	Other measurement	NCR3	GCST005014_rs2844480-?_NCR3	European	has excess PPI edges	detected Candidate Core Gene
GCST005014	Tonsillectomy	Other measurement	ACTL9	GCST005014_rs2918308-A_ACTL9	European	has excess PPI edges	detected Candidate Core Gene
GCST005014	Tonsillectomy	Other measurement	MDC1	GCST005014_rs28986317-?_MDC1	European	has excess PPI edges	detected Candidate Core Gene
GCST005014	Tonsillectomy	Other measurement	ADAM23	GCST005014_rs1448903-G_ADAM23	European	has excess PPI edges	detected Candidate Core Gene
GCST005014	Tonsillectomy	Other measurement	LTBR	GCST005014_rs10849448-A_LTBR	European	has excess PPI edges	detected Candidate Core Gene
GCST005014	Tonsillectomy	Other measurement	HLA-C	GCST005014_C*06:02-?_HLA-C	European	has excess PPI edges	detected Candidate Core Gene
GCST005014	Tonsillectomy	Other measurement	LGI2	GCST005014_rs10939037-A_LGI2	European	has excess PPI edges	detected Candidate Core Gene
GCST005014	Tonsillectomy	Other measurement	TUFM	GCST005014_rs56163509-?_TUFM	European	has excess PPI edges	detected Candidate Core Gene
GCST005014	Tonsillectomy	Other measurement	NEU1	GCST005014_rs28732162-?_NEU1	European	has excess PPI edges	detected Candidate Core Gene
GCST005014	Tonsillectomy	Other measurement	TNFRSF13B	GCST005014_rs34557412-G_TNFRSF13B	European	has excess PPI edges	detected Candidate Core Gene
GCST005014	Tonsillectomy	Other measurement	HLA-B	GCST005014_B*57:01-?_HLA-B	European	has excess PPI edges	detected Candidate Core Gene
GCST005014	Tonsillectomy	Other measurement	CORO1A	GCST005014_rs12931792-G_CORO1A	European	has excess PPI edges	detected Candidate Core Gene
GCST005014	Tonsillectomy	Other measurement	GNL1	GCST005014_rs10484552-?_GNL1	European	has excess PPI edges	detected Candidate Core Gene
GCST005014	Tonsillectomy	Other measurement	HLA-DRB5	GCST005014_rs35957722-?_HLA-DRB5	European	has excess PPI edges	detected Candidate Core Gene
GCST005014	Tonsillectomy	Other measurement	GNA12	GCST005014_rs2644312-G_GNA12	European	has excess PPI edges	detected Candidate Core Gene
GCST005014	Tonsillectomy	Other measurement	MTMR3	GCST005014_rs201112509-?_MTMR3	European	has excess PPI edges	detected Candidate Core Gene
GCST005014	Tonsillectomy	Other measurement	SH2B3	GCST005014_rs3184504-T_SH2B3	European	has excess PPI edges	detected Candidate Core Gene
GCST005014	Tonsillectomy	Other measurement	HECTD4	GCST005014_rs17630235-?_HECTD4	European	has excess PPI edges	detected Candidate Core Gene
GCST005014	Tonsillectomy	Other measurement	ENO1	GCST005014_rs12068123-G_ENO1	European	has excess PPI edges	detected Candidate Core Gene
GCST005014	Tonsillectomy	Other measurement	SH2B1	GCST005014_rs56163509-?_SH2B1	European	has excess PPI edges	detected Candidate Core Gene
GCST005014	Tonsillectomy	Other measurement	CABP7	GCST005014_rs113028550-?_CABP7	European	has excess PPI edges	detected Candidate Core Gene
GCST005014	Tonsillectomy	Other measurement	NOTCH4	GCST005014_rs28732180-?_NOTCH4	European	has excess PPI edges	detected Candidate Core Gene
GCST005014	Tonsillectomy	Other measurement	ATXN2	GCST005014_rs653178-?_ATXN2	European	has excess PPI edges	detected Candidate Core Gene
GCST005014	Tonsillectomy	Other measurement	RPL6	GCST005014_rs11066283-?_RPL6	European	has excess PPI edges	detected Candidate Core Gene
GCST005014	Tonsillectomy	Other measurement	MDFIC	GCST005014_rs2023703-C_MDFIC	European	has excess PPI edges	detected Candidate Core Gene
GCST005014	Tonsillectomy	Other measurement	GRM4	GCST005014_rs201220830-?_GRM4	European	has excess PPI edges	detected Candidate Core Gene
GCST005014	Tonsillectomy	Other measurement	NCOA5	GCST005014_rs6032664-A_NCOA5	European	has excess PPI edges	detected Candidate Core Gene
GCST005014	Tonsillectomy	Other measurement	HLA-DQA1	GCST005014_DQA1*02:01-?_HLA-DQA1	European	has excess PPI edges	detected Candidate Core Gene
GCST005014	Tonsillectomy	Other measurement	CD40	GCST005014_rs6032664-A_CD40	European	has excess PPI edges	detected Candidate Core Gene
GCST005014	Tonsillectomy	Other measurement	HLA-DRB1	GCST005014_rs140177540-?_HLA-DRB1	European	has excess PPI edges	detected Candidate Core Gene
GCST005014	Tonsillectomy	Other measurement	DUSP10	GCST005014_rs12126292-G_DUSP10	European	has excess PPI edges	detected Candidate Core Gene
GCST005014	Tonsillectomy	Other measurement	HOXA2	GCST005014_rs6668-T_HOXA2	European	has excess PPI edges	detected Candidate Core Gene
GCST005014	Tonsillectomy	Other measurement	TNXB	GCST005014_rs28732173-?_TNXB	European	has excess PPI edges	detected Candidate Core Gene
GCST005014	Tonsillectomy	Other measurement	SPRED2	GCST005014_rs201473667-?_SPRED2	European	has excess PPI edges	detected Candidate Core Gene
GCST005014	Tonsillectomy	Other measurement	RERE	GCST005014_rs12068123-G_RERE	European	has excess PPI edges	detected Candidate Core Gene
GCST005014	Tonsillectomy	Other measurement	TAP2	GCST005014_rs28724898-?_TAP2	European	has excess PPI edges	detected Candidate Core Gene
GCST005014	Tonsillectomy	Other measurement	SKAP2	GCST005014_rs12533561-?_SKAP2	European	has excess PPI edges	detected Candidate Core Gene
GCST005014	Tonsillectomy	Other measurement	TNFAIP3	GCST005014_rs11757201-C_TNFAIP3	European	has excess PPI edges	detected Candidate Core Gene
GCST005014	Tonsillectomy	Other measurement	SULT1A1	GCST005014_rs111820348-?_SULT1A1	European	has excess PPI edges	detected Candidate Core Gene
GCST005014	Tonsillectomy	Other measurement	RAP1GAP2	GCST005014_rs67968065-?_RAP1GAP2	European	has excess PPI edges	detected Candidate Core Gene
GCST005014	Tonsillectomy	Other measurement	ITSN1	GCST005014_rs200746495-?_ITSN1	European	has excess PPI edges	detected Candidate Core Gene
GCST005014	Tonsillectomy	Other measurement	MAPK3	GCST005014_rs12931792-G_MAPK3	European	has excess PPI edges	detected Candidate Core Gene
GCST005014	Tonsillectomy	Other measurement	HLA-E	GCST005014_rs10484552-?_HLA-E	European	has excess PPI edges	detected Candidate Core Gene
GCST005014	Tonsillectomy	Other measurement	HLA-DQB1	GCST005014_DQB1*03:03-?_HLA-DQB1	European	has excess PPI edges	detected Candidate Core Gene
GCST005014	Tonsillectomy	Other measurement	CXCL13	GCST005014_rs7685785-C_CXCL13	European	has excess PPI edges	detected Candidate Core Gene
GCST005014	Tonsillectomy	Other measurement	HMGA1	GCST005014_rs201220830-?_HMGA1	European	has excess PPI edges	detected Candidate Core Gene
GCST005014	Tonsillectomy	Other measurement	SURF6	GCST005014_rs635634-T_SURF6	European	has excess PPI edges	detected Candidate Core Gene
GCST005014	Tonsillectomy	Other measurement	NFKB1	GCST005014_rs230523-T_NFKB1	European	has excess PPI edges	detected Candidate Core Gene
GCST005014	Tonsillectomy	Other measurement	FOXA1	GCST005014_rs148131694-T_FOXA1	European	has excess PPI edges	detected Candidate Core Gene
GCST005014	Tonsillectomy	Other measurement	LAT	GCST005014_rs62037427-?_LAT	European	has excess PPI edges	detected Candidate Core Gene
GCST005014	Tonsillectomy	Other measurement	ADAMTS10	GCST005014_rs2918308-A_ADAMTS10	European	has excess PPI edges	detected Candidate Core Gene
GCST005014	Tonsillectomy	Other measurement	IGFBP3	GCST005014_rs80077929-T_IGFBP3	European	has excess PPI edges	detected Candidate Core Gene
GCST000657	Optic nerve measurement disc area	Other measurement	PBLD	GCST000657_rs12571093-G_PBLD	European
GCST000435	Schizophrenia	Neurological disorder	TCF4	GCST000435_rs9960767-C_TCF4	European
GCST000435	Schizophrenia	Neurological disorder	NOTCH4	GCST000435_rs3131296-G_NOTCH4	European
GCST000435	Schizophrenia	Neurological disorder	NRGN	GCST000435_rs12807809-T_NRGN	European
GCST001334	Creutzfeldt-Jakob disease variant	Neurological disorder	NPAS2	GCST001334_rs7565981-?_NPAS2	European
GCST001334	Creutzfeldt-Jakob disease variant	Neurological disorder	MTMR7	GCST001334_rs4921542-?_MTMR7	European
GCST004550	Triglyceride levels	Lipid or lipoprotein measurement	ZPR1	GCST004550_rs964184-G_ZPR1	European
GCST004550	Triglyceride levels	Lipid or lipoprotein measurement	APOA1	GCST004550_rs964184-G_APOA1	European
GCST005446	Total cholesterol levels in HDL	Other trait	VPS4A	GCST005446_chr16:69345727-?_VPS4A	European
GCST005446	Total cholesterol levels in HDL	Other trait	LCAT	GCST005446_rs199717050-?_LCAT	European
GCST000427	Waist circumference	Body measurement	NRXN3	GCST000427_rs10146997-G_NRXN3	European
GCST004628	Immature fraction of reticulocytes	Hematological measurement	DCAF12	GCST004628_rs34756862-T_DCAF12	European	has excess PPI edges	detected Candidate Core Gene
GCST004628	Immature fraction of reticulocytes	Hematological measurement	DNASE2	GCST004628_rs2418568-G_DNASE2	European	has excess PPI edges	detected Candidate Core Gene
GCST004628	Immature fraction of reticulocytes	Hematological measurement	HMGCL	GCST004628_rs6424115-G_HMGCL	European	has excess PPI edges	detected Candidate Core Gene
GCST004628	Immature fraction of reticulocytes	Hematological measurement	BTG2	GCST004628_rs17534202-C_BTG2	European	has excess PPI edges	detected Candidate Core Gene
GCST004628	Immature fraction of reticulocytes	Hematological measurement	CAV1	GCST004628_rs9920-C_CAV1	European	has excess PPI edges	detected Candidate Core Gene
GCST004628	Immature fraction of reticulocytes	Hematological measurement	BZW2	GCST004628_rs706027-T_BZW2	European	has excess PPI edges	detected Candidate Core Gene
GCST004628	Immature fraction of reticulocytes	Hematological measurement	TNS1	GCST004628_rs2571445-G_TNS1	European	has excess PPI edges	detected Candidate Core Gene
GCST004628	Immature fraction of reticulocytes	Hematological measurement	GLRX	GCST004628_rs57675369-AG_GLRX	European	has excess PPI edges	detected Candidate Core Gene
GCST004628	Immature fraction of reticulocytes	Hematological measurement	PSMD2	GCST004628_rs6443959-T_PSMD2	European	has excess PPI edges	detected Candidate Core Gene
GCST004628	Immature fraction of reticulocytes	Hematological measurement	CD2AP	GCST004628_rs9296559-C_CD2AP	European	has excess PPI edges	detected Candidate Core Gene
GCST004628	Immature fraction of reticulocytes	Hematological measurement	PPARG	GCST004628_rs1797885-A_PPARG	European	has excess PPI edges	detected Candidate Core Gene
GCST004628	Immature fraction of reticulocytes	Hematological measurement	TFR2	GCST004628_rs564636753-GA_TFR2	European	has excess PPI edges	detected Candidate Core Gene
GCST004628	Immature fraction of reticulocytes	Hematological measurement	MYO1D	GCST004628_rs112916054-T_MYO1D	European	has excess PPI edges	detected Candidate Core Gene
GCST004628	Immature fraction of reticulocytes	Hematological measurement	SPHK1	GCST004628_rs549579958-C_SPHK1	European	has excess PPI edges	detected Candidate Core Gene
GCST004628	Immature fraction of reticulocytes	Hematological measurement	FLNB	GCST004628_rs732527-C_FLNB	European	has excess PPI edges	detected Candidate Core Gene
GCST004628	Immature fraction of reticulocytes	Hematological measurement	GFI1B	GCST004628_rs73660574-A_GFI1B	European	has excess PPI edges	detected Candidate Core Gene
GCST004628	Immature fraction of reticulocytes	Hematological measurement	UBXN2A	GCST004628_rs12621445-T_UBXN2A	European	has excess PPI edges	detected Candidate Core Gene
GCST004628	Immature fraction of reticulocytes	Hematological measurement	APBB1IP	GCST004628_rs1335540-A_APBB1IP	European	has excess PPI edges	detected Candidate Core Gene
GCST004628	Immature fraction of reticulocytes	Hematological measurement	TRPS1	GCST004628_rs2737265-G_TRPS1	European	has excess PPI edges	detected Candidate Core Gene
GCST004628	Immature fraction of reticulocytes	Hematological measurement	GLS	GCST004628_rs11687659-A_GLS	European	has excess PPI edges	detected Candidate Core Gene
GCST004628	Immature fraction of reticulocytes	Hematological measurement	BSN	GCST004628_rs7632342-T_BSN	European	has excess PPI edges	detected Candidate Core Gene
GCST004628	Immature fraction of reticulocytes	Hematological measurement	RCL1	GCST004628_rs10758656-G_RCL1	European	has excess PPI edges	detected Candidate Core Gene
GCST004628	Immature fraction of reticulocytes	Hematological measurement	RMND5A	GCST004628_rs1193-T_RMND5A	European	has excess PPI edges	detected Candidate Core Gene
GCST004628	Immature fraction of reticulocytes	Hematological measurement	TESK2	GCST004628_rs17853159-A_TESK2	European	has excess PPI edges	detected Candidate Core Gene
GCST004628	Immature fraction of reticulocytes	Hematological measurement	TSEN2	GCST004628_rs1797885-A_TSEN2	European	has excess PPI edges	detected Candidate Core Gene
GCST004628	Immature fraction of reticulocytes	Hematological measurement	FERMT3	GCST004628_rs149000560-A_FERMT3	European	has excess PPI edges	detected Candidate Core Gene
GCST004628	Immature fraction of reticulocytes	Hematological measurement	BAZ1A	GCST004628_rs151102833-T_BAZ1A	European	has excess PPI edges	detected Candidate Core Gene
GCST004628	Immature fraction of reticulocytes	Hematological measurement	TRIM10	GCST004628_rs2022065-T_TRIM10	European	has excess PPI edges	detected Candidate Core Gene
GCST004628	Immature fraction of reticulocytes	Hematological measurement	S1PR2	GCST004628_rs140658666-T_S1PR2	European	has excess PPI edges	detected Candidate Core Gene
GCST004628	Immature fraction of reticulocytes	Hematological measurement	RIOK3	GCST004628_rs33969048-A_RIOK3	European	has excess PPI edges	detected Candidate Core Gene
GCST004628	Immature fraction of reticulocytes	Hematological measurement	BPGM	GCST004628_rs2347696-C_BPGM	European	has excess PPI edges	detected Candidate Core Gene
GCST004628	Immature fraction of reticulocytes	Hematological measurement	WIPI2	GCST004628_rs11771301-T_WIPI2	European	has excess PPI edges	detected Candidate Core Gene
GCST004628	Immature fraction of reticulocytes	Hematological measurement	2020-03-08	GCST004628_rs7908745-G_MARCH8	European	has excess PPI edges	detected Candidate Core Gene
GCST004628	Immature fraction of reticulocytes	Hematological measurement	STRN	GCST004628_rs11679564-T_STRN	European	has excess PPI edges	detected Candidate Core Gene
GCST004628	Immature fraction of reticulocytes	Hematological measurement	USP34	GCST004628_rs812925-G_USP34	European	has excess PPI edges	detected Candidate Core Gene
GCST004628	Immature fraction of reticulocytes	Hematological measurement	BCL11A	GCST004628_rs766432-A_BCL11A	European	has excess PPI edges	detected Candidate Core Gene
GCST004628	Immature fraction of reticulocytes	Hematological measurement	ZNF792	GCST004628_rs786504-G_ZNF792	European	has excess PPI edges	detected Candidate Core Gene
GCST004628	Immature fraction of reticulocytes	Hematological measurement	ANGPT1	GCST004628_rs1654723-G_ANGPT1	European	has excess PPI edges	detected Candidate Core Gene
GCST004628	Immature fraction of reticulocytes	Hematological measurement	LY86	GCST004628_rs111373852-CAGTT_LY86	European	has excess PPI edges	detected Candidate Core Gene
GCST004628	Immature fraction of reticulocytes	Hematological measurement	PPP5D1	GCST004628_rs4435363-G_PPP5D1	European	has excess PPI edges	detected Candidate Core Gene
GCST004628	Immature fraction of reticulocytes	Hematological measurement	FLRT1	GCST004628_rs10897473-T_FLRT1	European	has excess PPI edges	detected Candidate Core Gene
GCST004628	Immature fraction of reticulocytes	Hematological measurement	RCOR1	GCST004628_rs11628569-G_RCOR1	European	has excess PPI edges	detected Candidate Core Gene
GCST004628	Immature fraction of reticulocytes	Hematological measurement	ASCC2	GCST004628_rs249394-C_ASCC2	European	has excess PPI edges	detected Candidate Core Gene
GCST004628	Immature fraction of reticulocytes	Hematological measurement	USP48	GCST004628_rs17423390-T_USP48	European	has excess PPI edges	detected Candidate Core Gene
GCST004628	Immature fraction of reticulocytes	Hematological measurement	ATXN2	GCST004628_rs4766578-A_ATXN2	European	has excess PPI edges	detected Candidate Core Gene
GCST004628	Immature fraction of reticulocytes	Hematological measurement	BCL2L11	GCST004628_rs68021656-GT_BCL2L11	European	has excess PPI edges	detected Candidate Core Gene
GCST004628	Immature fraction of reticulocytes	Hematological measurement	MACROD1	GCST004628_rs10897473-T_MACROD1	European	has excess PPI edges	detected Candidate Core Gene
GCST004628	Immature fraction of reticulocytes	Hematological measurement	ITGA4	GCST004628_rs1143676-A_ITGA4	European	has excess PPI edges	detected Candidate Core Gene
GCST004628	Immature fraction of reticulocytes	Hematological measurement	IKZF1	GCST004628_rs6592965-A_IKZF1	European	has excess PPI edges	detected Candidate Core Gene
GCST004628	Immature fraction of reticulocytes	Hematological measurement	BNIP3L	GCST004628_rs3808576-A_BNIP3L	European	has excess PPI edges	detected Candidate Core Gene
GCST004628	Immature fraction of reticulocytes	Hematological measurement	TRIM31	GCST004628_rs17187854-T_TRIM31	European	has excess PPI edges	detected Candidate Core Gene
GCST004628	Immature fraction of reticulocytes	Hematological measurement	KEL	GCST004628_rs8176059-A_KEL	European	has excess PPI edges	detected Candidate Core Gene
GCST004628	Immature fraction of reticulocytes	Hematological measurement	HK1	GCST004628_rs72805692-G_HK1	European	has excess PPI edges	detected Candidate Core Gene
GCST004628	Immature fraction of reticulocytes	Hematological measurement	APOE	GCST004628_rs7412-T_APOE	European	has excess PPI edges	detected Candidate Core Gene
GCST004628	Immature fraction of reticulocytes	Hematological measurement	ELMSAN1	GCST004628_rs533217053-C_ELMSAN1	European	has excess PPI edges	detected Candidate Core Gene
GCST004628	Immature fraction of reticulocytes	Hematological measurement	THADA	GCST004628_rs113542380-A_THADA	European	has excess PPI edges	detected Candidate Core Gene
GCST004628	Immature fraction of reticulocytes	Hematological measurement	ITGA1	GCST004628_rs1499280-A_ITGA1	European	has excess PPI edges	detected Candidate Core Gene
GCST004628	Immature fraction of reticulocytes	Hematological measurement	DYNLL1	GCST004628_rs558163981-CA_DYNLL1	European	has excess PPI edges	detected Candidate Core Gene
GCST004628	Immature fraction of reticulocytes	Hematological measurement	NAB1	GCST004628_rs11687659-A_NAB1	European	has excess PPI edges	detected Candidate Core Gene
GCST004628	Immature fraction of reticulocytes	Hematological measurement	EPRS	GCST004628_rs11325774-T_EPRS	European	has excess PPI edges	detected Candidate Core Gene
GCST004628	Immature fraction of reticulocytes	Hematological measurement	ANK1	GCST004628_rs4737010-A_ANK1	European	has excess PPI edges	detected Candidate Core Gene
GCST004628	Immature fraction of reticulocytes	Hematological measurement	KAT5	GCST004628_rs10750766-A_KAT5	European	has excess PPI edges	detected Candidate Core Gene
GCST004628	Immature fraction of reticulocytes	Hematological measurement	EIF4A3	GCST004628_rs2361710-C_EIF4A3	European	has excess PPI edges	detected Candidate Core Gene
GCST004628	Immature fraction of reticulocytes	Hematological measurement	EIF2B5	GCST004628_rs6443959-T_EIF2B5	European	has excess PPI edges	detected Candidate Core Gene
GCST004628	Immature fraction of reticulocytes	Hematological measurement	CD226	GCST004628_rs1788105-G_CD226	European	has excess PPI edges	detected Candidate Core Gene
GCST004628	Immature fraction of reticulocytes	Hematological measurement	PELO	GCST004628_rs115421711-G_PELO	European	has excess PPI edges	detected Candidate Core Gene
GCST004628	Immature fraction of reticulocytes	Hematological measurement	PGS1	GCST004628_chr17:76393675-CCCG_PGS1	European	has excess PPI edges	detected Candidate Core Gene
GCST004628	Immature fraction of reticulocytes	Hematological measurement	CELF1	GCST004628_rs2868996-T_CELF1	European	has excess PPI edges	detected Candidate Core Gene
GCST004628	Immature fraction of reticulocytes	Hematological measurement	ARID3A	GCST004628_rs62132342-G_ARID3A	European	has excess PPI edges	detected Candidate Core Gene
GCST004628	Immature fraction of reticulocytes	Hematological measurement	DNMT1	GCST004628_rs140658666-T_DNMT1	European	has excess PPI edges	detected Candidate Core Gene
GCST004628	Immature fraction of reticulocytes	Hematological measurement	TNS3	GCST004628_rs59893503-A_TNS3	European	has excess PPI edges	detected Candidate Core Gene
GCST004628	Immature fraction of reticulocytes	Hematological measurement	PTPRC	GCST004628_rs76186171-C_PTPRC	European	has excess PPI edges	detected Candidate Core Gene
GCST004628	Immature fraction of reticulocytes	Hematological measurement	TLN2	GCST004628_rs59191668-G_TLN2	European	has excess PPI edges	detected Candidate Core Gene
GCST004628	Immature fraction of reticulocytes	Hematological measurement	RAP1GAP	GCST004628_rs829375-C_RAP1GAP	European	has excess PPI edges	detected Candidate Core Gene
GCST004628	Immature fraction of reticulocytes	Hematological measurement	TMPRSS6	GCST004628_chr22:37462936-G_TMPRSS6	European	has excess PPI edges	detected Candidate Core Gene
GCST004628	Immature fraction of reticulocytes	Hematological measurement	GPHN	GCST004628_rs17248895-C_GPHN	European	has excess PPI edges	detected Candidate Core Gene
GCST004628	Immature fraction of reticulocytes	Hematological measurement	ATP6V1G3	GCST004628_rs76186171-C_ATP6V1G3	European	has excess PPI edges	detected Candidate Core Gene
GCST004628	Immature fraction of reticulocytes	Hematological measurement	AP1B1	GCST004628_rs174775-G_AP1B1	European	has excess PPI edges	detected Candidate Core Gene
GCST004628	Immature fraction of reticulocytes	Hematological measurement	SPTA1	GCST004628_rs2251963-A_SPTA1	European	has excess PPI edges	detected Candidate Core Gene
GCST005580	Intraocular pressure	Other measurement	AFAP1	GCST005580_rs62289359-C_AFAP1	European	has excess PPI edges	detected Candidate Core Gene
GCST005580	Intraocular pressure	Other measurement	OR4C46	GCST005580_rs11246554-A_OR4C46	European	has excess PPI edges	detected Candidate Core Gene
GCST005580	Intraocular pressure	Other measurement	CSPG4	GCST005580_rs11637353-G_CSPG4	European	has excess PPI edges	detected Candidate Core Gene
GCST005580	Intraocular pressure	Other measurement	PPP2R3A	GCST005580_rs34864445-C_PPP2R3A	European	has excess PPI edges	detected Candidate Core Gene
GCST005580	Intraocular pressure	Other measurement	AKAP13	GCST005580_rs62022112-T_AKAP13	European	has excess PPI edges	detected Candidate Core Gene
GCST005580	Intraocular pressure	Other measurement	F2	GCST005580_rs5896-C_F2	European	has excess PPI edges	detected Candidate Core Gene
GCST005580	Intraocular pressure	Other measurement	FOXF2	GCST005580_rs2745572-A_FOXF2	European	has excess PPI edges	detected Candidate Core Gene
GCST005580	Intraocular pressure	Other measurement	OR4A47	GCST005580_rs7929717-G_OR4A47	European	has excess PPI edges	detected Candidate Core Gene
GCST005580	Intraocular pressure	Other measurement	BAMBI	GCST005580_rs10625795-T_BAMBI	European	has excess PPI edges	detected Candidate Core Gene
GCST005580	Intraocular pressure	Other measurement	TCF7L2	GCST005580_rs11594566-C_TCF7L2	European	has excess PPI edges	detected Candidate Core Gene
GCST005580	Intraocular pressure	Other measurement	TRIM48	GCST005580_rs28872512-G_TRIM48	European	has excess PPI edges	detected Candidate Core Gene
GCST005580	Intraocular pressure	Other measurement	OR5J2	GCST005580_rs369532258-T_OR5J2	European	has excess PPI edges	detected Candidate Core Gene
GCST005580	Intraocular pressure	Other measurement	FER	GCST005580_rs77844865-T_FER	European	has excess PPI edges	detected Candidate Core Gene
GCST005580	Intraocular pressure	Other measurement	THADA	GCST005580_rs113542380-G_THADA	European	has excess PPI edges	detected Candidate Core Gene
GCST005580	Intraocular pressure	Other measurement	AURKAIP1	GCST005580_rs78389809-T_AURKAIP1	European	has excess PPI edges	detected Candidate Core Gene
GCST005580	Intraocular pressure	Other measurement	COL6A3	GCST005580_rs530696125-G_COL6A3	European	has excess PPI edges	detected Candidate Core Gene
GCST005580	Intraocular pressure	Other measurement	EXOC2	GCST005580_rs113985657-C_EXOC2	European	has excess PPI edges	detected Candidate Core Gene
GCST005580	Intraocular pressure	Other measurement	PLEKHA7	GCST005580_rs4141194-C_PLEKHA7	European	has excess PPI edges	detected Candidate Core Gene
GCST005580	Intraocular pressure	Other measurement	SMG6	GCST005580_rs4061659-G_SMG6	European	has excess PPI edges	detected Candidate Core Gene
GCST005580	Intraocular pressure	Other measurement	EXOSC10	GCST005580_rs534975221-G_EXOSC10	European	has excess PPI edges	detected Candidate Core Gene
GCST005580	Intraocular pressure	Other measurement	FST	GCST005580_rs530474810-T_FST	European	has excess PPI edges	detected Candidate Core Gene
GCST005580	Intraocular pressure	Other measurement	PTPRJ	GCST005580_rs1227996-C_PTPRJ	European	has excess PPI edges	detected Candidate Core Gene
GCST005580	Intraocular pressure	Other measurement	COL4A3	GCST005580_rs4608502-T_COL4A3	European	has excess PPI edges	detected Candidate Core Gene
GCST005580	Intraocular pressure	Other measurement	SPI1	GCST005580_rs3740689-G_SPI1	European	has excess PPI edges	detected Candidate Core Gene
GCST005580	Intraocular pressure	Other measurement	KREMEN1	GCST005580_rs33958791-G_KREMEN1	European	has excess PPI edges	detected Candidate Core Gene
GCST005580	Intraocular pressure	Other measurement	NPHP3	GCST005580_rs572076167-T_NPHP3	European	has excess PPI edges	detected Candidate Core Gene
GCST005580	Intraocular pressure	Other measurement	LRP4	GCST005580_rs78744550-T_LRP4	European	has excess PPI edges	detected Candidate Core Gene
GCST005580	Intraocular pressure	Other measurement	MCPH1	GCST005580_rs76020419-G_MCPH1	European	has excess PPI edges	detected Candidate Core Gene
GCST005580	Intraocular pressure	Other measurement	TGFB2	GCST005580_rs113711540-A_TGFB2	European	has excess PPI edges	detected Candidate Core Gene
GCST005580	Intraocular pressure	Other measurement	FOXA1	GCST005580_rs75164522-C_FOXA1	European	has excess PPI edges	detected Candidate Core Gene
GCST005580	Intraocular pressure	Other measurement	NPLOC4	GCST005580_rs67050149-C_NPLOC4	European	has excess PPI edges	detected Candidate Core Gene
GCST005580	Intraocular pressure	Other measurement	NUP160	GCST005580_rs1227996-C_NUP160	European	has excess PPI edges	detected Candidate Core Gene
GCST005580	Intraocular pressure	Other measurement	2020-09-09	GCST005580_rs448203-T_SEPT9	European	has excess PPI edges	detected Candidate Core Gene
GCST005580	Intraocular pressure	Other measurement	TNXB	GCST005580_rs3130342-A_TNXB	European	has excess PPI edges	detected Candidate Core Gene
GCST005580	Intraocular pressure	Other measurement	EFEMP1	GCST005580_rs4672075-C_EFEMP1	European	has excess PPI edges	detected Candidate Core Gene
GCST005580	Intraocular pressure	Other measurement	MAPK8IP3	GCST005580_rs6600164-T_MAPK8IP3	European	has excess PPI edges	detected Candidate Core Gene
GCST005580	Intraocular pressure	Other measurement	NEURL1	GCST005580_rs72848971-G_NEURL1	European	has excess PPI edges	detected Candidate Core Gene
GCST005580	Intraocular pressure	Other measurement	FANCA	GCST005580_rs3743860-T_FANCA	European	has excess PPI edges	detected Candidate Core Gene
GCST005580	Intraocular pressure	Other measurement	HDLBP	GCST005580_rs113492892-G_HDLBP	European	has excess PPI edges	detected Candidate Core Gene
GCST005580	Intraocular pressure	Other measurement	ME3	GCST005580_rs7939319-T_ME3	European	has excess PPI edges	detected Candidate Core Gene
GCST005580	Intraocular pressure	Other measurement	PNPT1	GCST005580_rs4672075-C_PNPT1	European	has excess PPI edges	detected Candidate Core Gene
GCST005580	Intraocular pressure	Other measurement	DNALI1	GCST005580_rs2268695-G_DNALI1	European	has excess PPI edges	detected Candidate Core Gene
GCST005580	Intraocular pressure	Other measurement	ABCA1	GCST005580_rs2472494-T_ABCA1	European	has excess PPI edges	detected Candidate Core Gene
GCST005580	Intraocular pressure	Other measurement	BRD3	GCST005580_rs11795079-T_BRD3	European	has excess PPI edges	detected Candidate Core Gene
GCST005580	Intraocular pressure	Other measurement	SYN3	GCST005580_rs5754198-G_SYN3	European	has excess PPI edges	detected Candidate Core Gene
GCST005580	Intraocular pressure	Other measurement	ARHGEF12	GCST005580_rs11217878-G_ARHGEF12	European	has excess PPI edges	detected Candidate Core Gene
GCST005580	Intraocular pressure	Other measurement	FKBP9	GCST005580_rs34421297-C_FKBP9	European	has excess PPI edges	detected Candidate Core Gene
GCST005580	Intraocular pressure	Other measurement	LUM	GCST005580_rs57812022-G_LUM	European	has excess PPI edges	detected Candidate Core Gene
GCST005580	Intraocular pressure	Other measurement	LIN28B	GCST005580_rs314263-C_LIN28B	European	has excess PPI edges	detected Candidate Core Gene
GCST005580	Intraocular pressure	Other measurement	ANKRD1	GCST005580_rs78980826-G_ANKRD1	European	has excess PPI edges	detected Candidate Core Gene
GCST005580	Intraocular pressure	Other measurement	OR5AR1	GCST005580_rs146200153-G_OR5AR1	European	has excess PPI edges	detected Candidate Core Gene
GCST005580	Intraocular pressure	Other measurement	ARID5B	GCST005580_rs10821953-T_ARID5B	European	has excess PPI edges	detected Candidate Core Gene
GCST005580	Intraocular pressure	Other measurement	OR4A15	GCST005580_rs76154806-T_OR4A15	European	has excess PPI edges	detected Candidate Core Gene
GCST005580	Intraocular pressure	Other measurement	OR4P4	GCST005580_rs11230523-C_OR4P4	European	has excess PPI edges	detected Candidate Core Gene
GCST005580	Intraocular pressure	Other measurement	OR4C5	GCST005580_rs7929717-G_OR4C5	European	has excess PPI edges	detected Candidate Core Gene
GCST005580	Intraocular pressure	Other measurement	ANPEP	GCST005580_rs1042499-T_ANPEP	European	has excess PPI edges	detected Candidate Core Gene
GCST005580	Intraocular pressure	Other measurement	ALCAM	GCST005580_rs6437582-A_ALCAM	European	has excess PPI edges	detected Candidate Core Gene
GCST005580	Intraocular pressure	Other measurement	HACE1	GCST005580_rs7759938-C_HACE1	European	has excess PPI edges	detected Candidate Core Gene
GCST005580	Intraocular pressure	Other measurement	MYOF	GCST005580_rs2797570-G_MYOF	European	has excess PPI edges	detected Candidate Core Gene
GCST005580	Intraocular pressure	Other measurement	LSM8	GCST005580_rs10230941-C_LSM8	European	has excess PPI edges	detected Candidate Core Gene
GCST005580	Intraocular pressure	Other measurement	CTTNBP2	GCST005580_rs10230941-C_CTTNBP2	European	has excess PPI edges	detected Candidate Core Gene
GCST005580	Intraocular pressure	Other measurement	LPP	GCST005580_rs4420855-A_LPP	European	has excess PPI edges	detected Candidate Core Gene
GCST005580	Intraocular pressure	Other measurement	FYN	GCST005580_rs1794818-A_FYN	European	has excess PPI edges	detected Candidate Core Gene
GCST005580	Intraocular pressure	Other measurement	WBP4	GCST005580_rs78169557-T_WBP4	European	has excess PPI edges	detected Candidate Core Gene
GCST005580	Intraocular pressure	Other measurement	OR5T2	GCST005580_rs369532258-T_OR5T2	European	has excess PPI edges	detected Candidate Core Gene
GCST005580	Intraocular pressure	Other measurement	FBN2	GCST005580_rs154001-C_FBN2	European	has excess PPI edges	detected Candidate Core Gene
GCST005580	Intraocular pressure	Other measurement	COL8A2	GCST005580_rs274136-A_COL8A2	European	has excess PPI edges	detected Candidate Core Gene
GCST005580	Intraocular pressure	Other measurement	KBTBD8	GCST005580_rs4856961-C_KBTBD8	European	has excess PPI edges	detected Candidate Core Gene
GCST005580	Intraocular pressure	Other measurement	OR8H3	GCST005580_rs61751933-C_OR8H3	European	has excess PPI edges	detected Candidate Core Gene
GCST005580	Intraocular pressure	Other measurement	SEL1L	GCST005580_rs11499034-T_SEL1L	European	has excess PPI edges	detected Candidate Core Gene
GCST005580	Intraocular pressure	Other measurement	TRMT61B	GCST005580_rs147972440-G_TRMT61B	European	has excess PPI edges	detected Candidate Core Gene
GCST005580	Intraocular pressure	Other measurement	ISCU	GCST005580_rs7316170-C_ISCU	European	has excess PPI edges	detected Candidate Core Gene
GCST005580	Intraocular pressure	Other measurement	CWC25	GCST005580_rs7219007-C_CWC25	European	has excess PPI edges	detected Candidate Core Gene
GCST005580	Intraocular pressure	Other measurement	CENPW	GCST005580_rs1591805-A_CENPW	European	has excess PPI edges	detected Candidate Core Gene
GCST005580	Intraocular pressure	Other measurement	DCN	GCST005580_rs57812022-G_DCN	European	has excess PPI edges	detected Candidate Core Gene
GCST005580	Intraocular pressure	Other measurement	CYP26A1	GCST005580_rs2797570-G_CYP26A1	European	has excess PPI edges	detected Candidate Core Gene
GCST005580	Intraocular pressure	Other measurement	SH3PXD2A	GCST005580_rs3740471-T_SH3PXD2A	European	has excess PPI edges	detected Candidate Core Gene
GCST005580	Intraocular pressure	Other measurement	TFAP2B	GCST005580_rs72904286-C_TFAP2B	European	has excess PPI edges	detected Candidate Core Gene
GCST005580	Intraocular pressure	Other measurement	TRAF3IP1	GCST005580_rs74979875-G_TRAF3IP1	European	has excess PPI edges	detected Candidate Core Gene
GCST005580	Intraocular pressure	Other measurement	DLC1	GCST005580_rs1160554-C_DLC1	European	has excess PPI edges	detected Candidate Core Gene
GCST005580	Intraocular pressure	Other measurement	NUDT7	GCST005580_rs78454115-G_NUDT7	European	has excess PPI edges	detected Candidate Core Gene
GCST005580	Intraocular pressure	Other measurement	OR4A5	GCST005580_rs11246554-A_OR4A5	European	has excess PPI edges	detected Candidate Core Gene
GCST005580	Intraocular pressure	Other measurement	PSMC3	GCST005580_rs9919526-C_PSMC3	European	has excess PPI edges	detected Candidate Core Gene
GCST005580	Intraocular pressure	Other measurement	SPTBN1	GCST005580_rs4627617-G_SPTBN1	European	has excess PPI edges	detected Candidate Core Gene
GCST005580	Intraocular pressure	Other measurement	FOLH1	GCST005580_rs202676-A_FOLH1	European	has excess PPI edges	detected Candidate Core Gene
GCST005580	Intraocular pressure	Other measurement	ALDH3A1	GCST005580_rs2072327-T_ALDH3A1	European	has excess PPI edges	detected Candidate Core Gene
GCST005580	Intraocular pressure	Other measurement	UBE2L3	GCST005580_rs181362-C_UBE2L3	European	has excess PPI edges	detected Candidate Core Gene
GCST005580	Intraocular pressure	Other measurement	COL24A1	GCST005580_rs11161771-A_COL24A1	European	has excess PPI edges	detected Candidate Core Gene
GCST005580	Intraocular pressure	Other measurement	ANTXR1	GCST005580_rs6732795-A_ANTXR1	European	has excess PPI edges	detected Candidate Core Gene
GCST005580	Intraocular pressure	Other measurement	DPF3	GCST005580_rs10140566-T_DPF3	European	has excess PPI edges	detected Candidate Core Gene
GCST005580	Intraocular pressure	Other measurement	ZNF366	GCST005580_rs10036789-C_ZNF366	European	has excess PPI edges	detected Candidate Core Gene
GCST005580	Intraocular pressure	Other measurement	TYR	GCST005580_rs1042602-C_TYR	European	has excess PPI edges	detected Candidate Core Gene
GCST005580	Intraocular pressure	Other measurement	SPC24	GCST005580_rs7251031-T_SPC24	European	has excess PPI edges	detected Candidate Core Gene
GCST005580	Intraocular pressure	Other measurement	SMAD3	GCST005580_rs12913547-T_SMAD3	European	has excess PPI edges	detected Candidate Core Gene
GCST005580	Intraocular pressure	Other measurement	ANGPT2	GCST005580_rs76020419-G_ANGPT2	European	has excess PPI edges	detected Candidate Core Gene
GCST005580	Intraocular pressure	Other measurement	SPRED2	GCST005580_rs12713563-T_SPRED2	European	has excess PPI edges	detected Candidate Core Gene
GCST005580	Intraocular pressure	Other measurement	RAPSN	GCST005580_rs9919526-C_RAPSN	European	has excess PPI edges	detected Candidate Core Gene
GCST005580	Intraocular pressure	Other measurement	SEMA3C	GCST005580_rs327712-C_SEMA3C	European	has excess PPI edges	detected Candidate Core Gene
GCST005580	Intraocular pressure	Other measurement	RORA	GCST005580_rs2249193-C_RORA	European	has excess PPI edges	detected Candidate Core Gene
GCST005580	Intraocular pressure	Other measurement	P4HA2	GCST005580_rs185616-G_P4HA2	European	has excess PPI edges	detected Candidate Core Gene
GCST005580	Intraocular pressure	Other measurement	LMX1B	GCST005580_rs3829849-C_LMX1B	European	has excess PPI edges	detected Candidate Core Gene
GCST005580	Intraocular pressure	Other measurement	BABAM2	GCST005580_rs17006576-G_BABAM2	European	has excess PPI edges	detected Candidate Core Gene
GCST005580	Intraocular pressure	Other measurement	LTBP1	GCST005580_rs116713089-G_LTBP1	European	has excess PPI edges	detected Candidate Core Gene
GCST005580	Intraocular pressure	Other measurement	SLC1A3	GCST005580_rs2468511-C_SLC1A3	European	has excess PPI edges	detected Candidate Core Gene
GCST005580	Intraocular pressure	Other measurement	FMNL2	GCST005580_rs1579050-A_FMNL2	European	has excess PPI edges	detected Candidate Core Gene
GCST005580	Intraocular pressure	Other measurement	MTOR	GCST005580_rs28991009-G_MTOR	European	has excess PPI edges	detected Candidate Core Gene
GCST005580	Intraocular pressure	Other measurement	SYNJ2	GCST005580_rs2181190-T_SYNJ2	European	has excess PPI edges	detected Candidate Core Gene
GCST005580	Intraocular pressure	Other measurement	MLPH	GCST005580_rs530696125-G_MLPH	European	has excess PPI edges	detected Candidate Core Gene
GCST005580	Intraocular pressure	Other measurement	STAG1	GCST005580_rs13092193-T_STAG1	European	has excess PPI edges	detected Candidate Core Gene
GCST005580	Intraocular pressure	Other measurement	FOXO1	GCST005580_rs11616662-G_FOXO1	European	has excess PPI edges	detected Candidate Core Gene
GCST005580	Intraocular pressure	Other measurement	PKIA	GCST005580_rs4739182-T_PKIA	European	has excess PPI edges	detected Candidate Core Gene
GCST005580	Intraocular pressure	Other measurement	NDUFAF6	GCST005580_rs896847-G_NDUFAF6	European	has excess PPI edges	detected Candidate Core Gene
GCST005580	Intraocular pressure	Other measurement	COL6A1	GCST005580_rs148766287-C_COL6A1	European	has excess PPI edges	detected Candidate Core Gene
GCST005580	Intraocular pressure	Other measurement	GMDS	GCST005580_rs9378319-T_GMDS	European	has excess PPI edges	detected Candidate Core Gene
GCST005580	Intraocular pressure	Other measurement	TNS1	GCST005580_rs2571445-A_TNS1	European	has excess PPI edges	detected Candidate Core Gene
GCST005580	Intraocular pressure	Other measurement	IGF1	GCST005580_rs4764899-T_IGF1	European	has excess PPI edges	detected Candidate Core Gene
GCST005580	Intraocular pressure	Other measurement	ATG12	GCST005580_rs34869-G_ATG12	European	has excess PPI edges	detected Candidate Core Gene
GCST005580	Intraocular pressure	Other measurement	ETS1	GCST005580_rs7924522-C_ETS1	European	has excess PPI edges	detected Candidate Core Gene
GCST005580	Intraocular pressure	Other measurement	ETS2	GCST005580_rs11422952-G_ETS2	European	has excess PPI edges	detected Candidate Core Gene
GCST005580	Intraocular pressure	Other measurement	TCF4	GCST005580_rs11659764-T_TCF4	European	has excess PPI edges	detected Candidate Core Gene
GCST005580	Intraocular pressure	Other measurement	FBN1	GCST005580_rs545317462-A_FBN1	European	has excess PPI edges	detected Candidate Core Gene
GCST005580	Intraocular pressure	Other measurement	LMO7	GCST005580_rs111870938-C_LMO7	European	has excess PPI edges	detected Candidate Core Gene
GCST005580	Intraocular pressure	Other measurement	RALB	GCST005580_rs4549095-A_RALB	European	has excess PPI edges	detected Candidate Core Gene
GCST005580	Intraocular pressure	Other measurement	FERMT2	GCST005580_rs8009633-G_FERMT2	European	has excess PPI edges	detected Candidate Core Gene
GCST005580	Intraocular pressure	Other measurement	ATF6B	GCST005580_rs3130342-A_ATF6B	European	has excess PPI edges	detected Candidate Core Gene
GCST005580	Intraocular pressure	Other measurement	FBXO32	GCST005580_rs138689397-T_FBXO32	European	has excess PPI edges	detected Candidate Core Gene
GCST005580	Intraocular pressure	Other measurement	WNT9B	GCST005580_rs60372268-A_WNT9B	European	has excess PPI edges	detected Candidate Core Gene
GCST005580	Intraocular pressure	Other measurement	OR4C13	GCST005580_rs77828979-T_OR4C13	European	has excess PPI edges	detected Candidate Core Gene
GCST005580	Intraocular pressure	Other measurement	OR4S2	GCST005580_rs11230523-C_OR4S2	European	has excess PPI edges	detected Candidate Core Gene
GCST005580	Intraocular pressure	Other measurement	LOX	GCST005580_rs2731646-A_LOX	European	has excess PPI edges	detected Candidate Core Gene
GCST005580	Intraocular pressure	Other measurement	H1F0	GCST005580_rs4821712-C_H1F0	European	has excess PPI edges	detected Candidate Core Gene
GCST005580	Intraocular pressure	Other measurement	MGMT	GCST005580_rs372532055-C_MGMT	European	has excess PPI edges	detected Candidate Core Gene
GCST005580	Intraocular pressure	Other measurement	CAV2	GCST005580_rs10233003-C_CAV2	European	has excess PPI edges	detected Candidate Core Gene
GCST005580	Intraocular pressure	Other measurement	NPAS3	GCST005580_rs12590660-C_NPAS3	European	has excess PPI edges	detected Candidate Core Gene
GCST005580	Intraocular pressure	Other measurement	TP53INP1	GCST005580_rs896847-G_TP53INP1	European	has excess PPI edges	detected Candidate Core Gene
GCST005580	Intraocular pressure	Other measurement	ANGPT1	GCST005580_rs10505102-T_ANGPT1	European	has excess PPI edges	detected Candidate Core Gene
GCST005580	Intraocular pressure	Other measurement	FKBPL	GCST005580_rs3134963-T_FKBPL	European	has excess PPI edges	detected Candidate Core Gene
GCST005580	Intraocular pressure	Other measurement	CAV1	GCST005580_rs4236601-G_CAV1	European	has excess PPI edges	detected Candidate Core Gene
GCST005580	Intraocular pressure	Other measurement	TRAF3IP2	GCST005580_rs1794818-A_TRAF3IP2	European	has excess PPI edges	detected Candidate Core Gene
GCST005580	Intraocular pressure	Other measurement	LSM4	GCST005580_rs541066455-C_LSM4	European	has excess PPI edges	detected Candidate Core Gene
GCST005580	Intraocular pressure	Other measurement	SOS2	GCST005580_rs72681869-G_SOS2	European	has excess PPI edges	detected Candidate Core Gene
GCST005580	Intraocular pressure	Other measurement	CAPZA1	GCST005580_rs528855147-T_CAPZA1	European	has excess PPI edges	detected Candidate Core Gene
GCST005580	Intraocular pressure	Other measurement	CDH11	GCST005580_rs564626594-T_CDH11	European	has excess PPI edges	detected Candidate Core Gene
GCST005580	Intraocular pressure	Other measurement	NEDD4	GCST005580_rs17819222-G_NEDD4	European	has excess PPI edges	detected Candidate Core Gene
GCST005580	Intraocular pressure	Other measurement	RXRA	GCST005580_rs3132307-G_RXRA	European	has excess PPI edges	detected Candidate Core Gene
GCST005580	Intraocular pressure	Other measurement	GTF2B	GCST005580_rs10127863-G_GTF2B	European	has excess PPI edges	detected Candidate Core Gene
GCST005580	Intraocular pressure	Other measurement	PTPN1	GCST005580_rs6063514-C_PTPN1	European	has excess PPI edges	detected Candidate Core Gene
GCST005580	Intraocular pressure	Other measurement	OR9G1	GCST005580_rs146200153-G_OR9G1	European	has excess PPI edges	detected Candidate Core Gene
GCST005580	Intraocular pressure	Other measurement	COL5A1	GCST005580_rs3132307-G_COL5A1	European	has excess PPI edges	detected Candidate Core Gene
GCST005580	Intraocular pressure	Other measurement	THBS4	GCST005580_rs368287-G_THBS4	European	has excess PPI edges	detected Candidate Core Gene
GCST005580	Intraocular pressure	Other measurement	OR5AP2	GCST005580_rs11606499-C_OR5AP2	European	has excess PPI edges	detected Candidate Core Gene
GCST005580	Intraocular pressure	Other measurement	MECOM	GCST005580_rs4955665-T_MECOM	European	has excess PPI edges	detected Candidate Core Gene
GCST005580	Intraocular pressure	Other measurement	COL16A1	GCST005580_rs945211-G_COL16A1	European	has excess PPI edges	detected Candidate Core Gene
GCST005580	Intraocular pressure	Other measurement	ZNF140	GCST005580_rs11147235-T_ZNF140	European	has excess PPI edges	detected Candidate Core Gene
GCST005580	Intraocular pressure	Other measurement	OR4C15	GCST005580_rs76154806-T_OR4C15	European	has excess PPI edges	detected Candidate Core Gene
GCST005580	Intraocular pressure	Other measurement	PKN2	GCST005580_rs786906-T_PKN2	European	has excess PPI edges	detected Candidate Core Gene
GCST005580	Intraocular pressure	Other measurement	KALRN	GCST005580_rs6776396-C_KALRN	European	has excess PPI edges	detected Candidate Core Gene
GCST004460	Eotaxin levels	Other measurement	ACKR1	GCST004460_rs12075-G_ACKR1	European	has excess PPI edges	detected Candidate Core Gene
GCST004460	Eotaxin levels	Other measurement	OR10J5	GCST004460_rs10908733-T_OR10J5	European	has excess PPI edges	detected Candidate Core Gene
GCST004460	Eotaxin levels	Other measurement	ACKR2	GCST004460_rs2228467-C_ACKR2	European	has excess PPI edges	detected Candidate Core Gene
GCST004460	Eotaxin levels	Other measurement	CCL24	GCST004460_rs2024050-G_CCL24	European	has excess PPI edges	detected Candidate Core Gene
GCST004460	Eotaxin levels	Other measurement	SEC22C	GCST004460_rs114202043-C_SEC22C	European	has excess PPI edges	detected Candidate Core Gene
GCST004460	Eotaxin levels	Other measurement	CCR3	GCST004460_rs3091309-G_CCR3	European	has excess PPI edges	detected Candidate Core Gene
GCST003496	Educational attainment	Other measurement	GPX1	GCST003496_rs13086611-?_GPX1	European
GCST003496	Educational attainment	Other measurement	USP4	GCST003496_rs13086611-?_USP4	European
GCST003496	Educational attainment	Other measurement	FNIP2	GCST003496_rs4318611-?_FNIP2	European
GCST003496	Educational attainment	Other measurement	PTPRF	GCST003496_rs11210887-?_PTPRF	European
GCST003496	Educational attainment	Other measurement	HIST1H2BI	GCST003496_rs9393692-?_HIST1H2BI	European
GCST001283	Renal cell carcinoma	Cancer	ITPR2	GCST001283_rs718314-?_ITPR2	European
GCST003092	Myositis	Immune system disorder	HLA-DQB1	GCST003092_DQB1*02:01-?_HLA-DQB1	European	has excess PPI edges
GCST003092	Myositis	Immune system disorder	HLA-DRB1	GCST003092_DRB1*03-?_HLA-DRB1	European	has excess PPI edges
GCST003092	Myositis	Immune system disorder	DDX39B	GCST003092_rs114050967-G_DDX39B	European	has excess PPI edges
GCST003092	Myositis	Immune system disorder	HLA-DPB1	GCST003092_DPB1*01:01-?_HLA-DPB1	European	has excess PPI edges
GCST003092	Myositis	Immune system disorder	MICB	GCST003092_rs114771815-C_MICB	European	has excess PPI edges
GCST003092	Myositis	Immune system disorder	HLA-B	GCST003092_B*08:01-?_HLA-B	European	has excess PPI edges
GCST003092	Myositis	Immune system disorder	HLA-C	GCST003092_C*07:01-?_HLA-C	European	has excess PPI edges
GCST003092	Myositis	Immune system disorder	HLA-DQA1	GCST003092_DQA1*05:01-?_HLA-DQA1	European	has excess PPI edges
GCST003092	Myositis	Immune system disorder	ATP6V1G2	GCST003092_rs9267488-G_ATP6V1G2	European	has excess PPI edges
GCST003092	Myositis	Immune system disorder	HLA-DPA1	GCST003092_DPA1*01:03-?_HLA-DPA1	European	has excess PPI edges
GCST002460	Urinary bladder cancer	Cancer	JAG1	GCST002460_rs62185668-A_JAG1	European
GCST005013	Childhood ear infection	Other measurement	HLA-DQB1	GCST005013_DQB1*06:02-?_HLA-DQB1	European	has excess PPI edges	detected Candidate Core Gene
GCST005013	Childhood ear infection	Other measurement	TRAIP	GCST005013_rs200837337-?_TRAIP	European	has excess PPI edges	detected Candidate Core Gene
GCST005013	Childhood ear infection	Other measurement	HLA-DQA1	GCST005013_DQA1*01:02-?_HLA-DQA1	European	has excess PPI edges	detected Candidate Core Gene
GCST005013	Childhood ear infection	Other measurement	FUT2	GCST005013_rs681343-C_FUT2	European	has excess PPI edges	detected Candidate Core Gene
GCST005013	Childhood ear infection	Other measurement	FGF3	GCST005013_rs72931768-G_FGF3	European	has excess PPI edges	detected Candidate Core Gene
GCST005013	Childhood ear infection	Other measurement	BSN	GCST005013_rs67035515-?_BSN	European	has excess PPI edges	detected Candidate Core Gene
GCST005013	Childhood ear infection	Other measurement	RAB18	GCST005013_rs2808290-C_RAB18	European	has excess PPI edges	detected Candidate Core Gene
GCST005013	Childhood ear infection	Other measurement	KCNS2	GCST005013_rs13281988-C_KCNS2	European	has excess PPI edges	detected Candidate Core Gene
GCST005013	Childhood ear infection	Other measurement	PLG	GCST005013_rs73015965-G_PLG	European	has excess PPI edges	detected Candidate Core Gene
GCST005013	Childhood ear infection	Other measurement	HLA-DRB1	GCST005013_rs4329147-T_HLA-DRB1	European	has excess PPI edges	detected Candidate Core Gene
GCST005013	Childhood ear infection	Other measurement	AUTS2	GCST005013_rs35213789-C_AUTS2	European	has excess PPI edges	detected Candidate Core Gene
GCST005013	Childhood ear infection	Other measurement	EFEMP1	GCST005013_rs1802575-G_EFEMP1	European	has excess PPI edges	detected Candidate Core Gene
GCST005013	Childhood ear infection	Other measurement	HLA-DRA	GCST005013_rs3129868-?_HLA-DRA	European	has excess PPI edges	detected Candidate Core Gene
GCST005013	Childhood ear infection	Other measurement	ANO1	GCST005013_rs72931768-G_ANO1	European	has excess PPI edges	detected Candidate Core Gene
GCST002896	Cholesterol total	Lipid or lipoprotein measurement	GCKR	GCST002896_rs1260326-T_GCKR	European	has excess PPI edges	detected Candidate Core Gene
GCST002896	Cholesterol total	Lipid or lipoprotein measurement	PPP1R3B	GCST002896_rs9987289-G_PPP1R3B	European	has excess PPI edges	detected Candidate Core Gene
GCST002896	Cholesterol total	Lipid or lipoprotein measurement	DNAH11	GCST002896_rs55649657-G_DNAH11	European	has excess PPI edges	detected Candidate Core Gene
GCST002896	Cholesterol total	Lipid or lipoprotein measurement	ST3GAL4	GCST002896_rs4307732-A_ST3GAL4	European	has excess PPI edges	detected Candidate Core Gene
GCST002896	Cholesterol total	Lipid or lipoprotein measurement	LDLR	GCST002896_rs112374545-C_LDLR	European	has excess PPI edges	detected Candidate Core Gene
GCST002896	Cholesterol total	Lipid or lipoprotein measurement	LIPC	GCST002896_rs1601935-G_LIPC	European	has excess PPI edges	detected Candidate Core Gene
GCST002896	Cholesterol total	Lipid or lipoprotein measurement	PPARG	GCST002896_rs1699337-G_PPARG	European	has excess PPI edges	detected Candidate Core Gene
GCST002896	Cholesterol total	Lipid or lipoprotein measurement	GFI1	GCST002896_rs11164654-C_GFI1	European	has excess PPI edges	detected Candidate Core Gene
GCST002896	Cholesterol total	Lipid or lipoprotein measurement	DOCK7	GCST002896_rs11207995-A_DOCK7	European	has excess PPI edges	detected Candidate Core Gene
GCST002896	Cholesterol total	Lipid or lipoprotein measurement	EVI5	GCST002896_rs11164654-C_EVI5	European	has excess PPI edges	detected Candidate Core Gene
GCST002896	Cholesterol total	Lipid or lipoprotein measurement	APOE	GCST002896_rs7412-C_APOE	European	has excess PPI edges	detected Candidate Core Gene
GCST002896	Cholesterol total	Lipid or lipoprotein measurement	CYP7A1	GCST002896_rs4738684-A_CYP7A1	European	has excess PPI edges	detected Candidate Core Gene
GCST002896	Cholesterol total	Lipid or lipoprotein measurement	ZPR1	GCST002896_rs964184-G_ZPR1	European	has excess PPI edges	detected Candidate Core Gene
GCST002896	Cholesterol total	Lipid or lipoprotein measurement	APOB	GCST002896_rs1041968-A_APOB	European	has excess PPI edges	detected Candidate Core Gene
GCST002896	Cholesterol total	Lipid or lipoprotein measurement	SMARCA4	GCST002896_rs112374545-C_SMARCA4	European	has excess PPI edges	detected Candidate Core Gene
GCST002896	Cholesterol total	Lipid or lipoprotein measurement	ERGIC3	GCST002896_rs6579245-C_ERGIC3	European	has excess PPI edges	detected Candidate Core Gene
GCST002896	Cholesterol total	Lipid or lipoprotein measurement	MAFB	GCST002896_rs1883711-C_MAFB	European	has excess PPI edges	detected Candidate Core Gene
GCST002896	Cholesterol total	Lipid or lipoprotein measurement	USP24	GCST002896_rs191448950-G_USP24	European	has excess PPI edges	detected Candidate Core Gene
GCST002896	Cholesterol total	Lipid or lipoprotein measurement	UBXN2B	GCST002896_rs4738684-A_UBXN2B	European	has excess PPI edges	detected Candidate Core Gene
GCST002896	Cholesterol total	Lipid or lipoprotein measurement	LPA	GCST002896_rs12208357-T_LPA	European	has excess PPI edges	detected Candidate Core Gene
GCST002896	Cholesterol total	Lipid or lipoprotein measurement	GPAM	GCST002896_rs2297991-T_GPAM	European	has excess PPI edges	detected Candidate Core Gene
GCST002896	Cholesterol total	Lipid or lipoprotein measurement	LIPG	GCST002896_rs149615216-T_LIPG	European	has excess PPI edges	detected Candidate Core Gene
GCST002896	Cholesterol total	Lipid or lipoprotein measurement	2020-03-08	GCST002896_rs11239544-T_MARCH8	European	has excess PPI edges	detected Candidate Core Gene
GCST002896	Cholesterol total	Lipid or lipoprotein measurement	MTHFD2L	GCST002896_rs182616603-T_MTHFD2L	European	has excess PPI edges	detected Candidate Core Gene
GCST002896	Cholesterol total	Lipid or lipoprotein measurement	TRIB1	GCST002896_rs112875651-G_TRIB1	European	has excess PPI edges	detected Candidate Core Gene
GCST002896	Cholesterol total	Lipid or lipoprotein measurement	SNX5	GCST002896_rs2618568-C_SNX5	European	has excess PPI edges	detected Candidate Core Gene
GCST002896	Cholesterol total	Lipid or lipoprotein measurement	HNF1A	GCST002896_rs2264750-T_HNF1A	European	has excess PPI edges	detected Candidate Core Gene
GCST002896	Cholesterol total	Lipid or lipoprotein measurement	PCSK9	GCST002896_rs191448950-G_PCSK9	European	has excess PPI edges	detected Candidate Core Gene
GCST002896	Cholesterol total	Lipid or lipoprotein measurement	ASGR1	GCST002896_rs55714927-C_ASGR1	European	has excess PPI edges	detected Candidate Core Gene
GCST002896	Cholesterol total	Lipid or lipoprotein measurement	IRF2BP2	GCST002896_rs557933-C_IRF2BP2	European	has excess PPI edges	detected Candidate Core Gene
GCST002896	Cholesterol total	Lipid or lipoprotein measurement	EFCAB13	GCST002896_rs7206971-A_EFCAB13	European	has excess PPI edges	detected Candidate Core Gene
GCST002896	Cholesterol total	Lipid or lipoprotein measurement	HLA-DRB5	GCST002896_rs114067101-G_HLA-DRB5	European	has excess PPI edges	detected Candidate Core Gene
GCST002896	Cholesterol total	Lipid or lipoprotein measurement	RAB3GAP1	GCST002896_rs28453840-G_RAB3GAP1	European	has excess PPI edges	detected Candidate Core Gene
GCST002896	Cholesterol total	Lipid or lipoprotein measurement	DLG4	GCST002896_rs55714927-C_DLG4	European	has excess PPI edges	detected Candidate Core Gene
GCST002896	Cholesterol total	Lipid or lipoprotein measurement	LDLRAP1	GCST002896_rs586178-C_LDLRAP1	European	has excess PPI edges	detected Candidate Core Gene
GCST002896	Cholesterol total	Lipid or lipoprotein measurement	ZNF274	GCST002896_rs12983728-A_ZNF274	European	has excess PPI edges	detected Candidate Core Gene
GCST002896	Cholesterol total	Lipid or lipoprotein measurement	SORT1	GCST002896_rs646776-T_SORT1	European	has excess PPI edges	detected Candidate Core Gene
GCST002896	Cholesterol total	Lipid or lipoprotein measurement	ABCG8	GCST002896_rs76866386-T_ABCG8	European	has excess PPI edges	detected Candidate Core Gene
GCST002896	Cholesterol total	Lipid or lipoprotein measurement	ABCA1	GCST002896_rs2740488-A_ABCA1	European	has excess PPI edges	detected Candidate Core Gene
GCST002896	Cholesterol total	Lipid or lipoprotein measurement	ANGPTL3	GCST002896_rs11207995-A_ANGPTL3	European	has excess PPI edges	detected Candidate Core Gene
GCST002896	Cholesterol total	Lipid or lipoprotein measurement	HMGCR	GCST002896_rs10038095-T_HMGCR	European	has excess PPI edges	detected Candidate Core Gene
GCST002896	Cholesterol total	Lipid or lipoprotein measurement	DDX56	GCST002896_rs10260606-C_DDX56	European	has excess PPI edges	detected Candidate Core Gene
GCST002896	Cholesterol total	Lipid or lipoprotein measurement	LRPAP1	GCST002896_rs59950280-A_LRPAP1	European	has excess PPI edges	detected Candidate Core Gene
GCST002748	Epithelial ovarian cancer	Cancer	TERT	GCST002748_rs10069690-A_TERT	European
GCST002748	Epithelial ovarian cancer	Cancer	NSF	GCST002748_rs183211-A_NSF	European
GCST002748	Epithelial ovarian cancer	Cancer	BABAM1	GCST002748_rs8170-A_BABAM1	European
GCST002748	Epithelial ovarian cancer	Cancer	SKAP1	GCST002748_rs9303542-G_SKAP1	European
GCST002748	Epithelial ovarian cancer	Cancer	PLEKHM1	GCST002748_rs183211-A_PLEKHM1	European
GCST002748	Epithelial ovarian cancer	Cancer	RSPO1	GCST002748_rs12039431-?_RSPO1	European
GCST002748	Epithelial ovarian cancer	Cancer	MLLT10	GCST002748_rs1243180-A_MLLT10	European
GCST002748	Epithelial ovarian cancer	Cancer	WNT4	GCST002748_rs3820282-?_WNT4	European
GCST000066	Crohns disease	Digestive system disorder	NOD2	GCST000066_rs2076756-?_NOD2	European
GCST004833	Cervical cancer	Cancer	HLA-DQA1	GCST004833_HLA-DQB1*602-?_HLA-DQA1	European	has excess PPI edges
GCST004833	Cervical cancer	Cancer	HLA-DQB1	GCST004833_HLA-DQB1*602-?_HLA-DQB1	European	has excess PPI edges
GCST004833	Cervical cancer	Cancer	HLA-C	GCST004833_HLA-B*15-?_HLA-C	European	has excess PPI edges
GCST004833	Cervical cancer	Cancer	LTA	GCST004833_rs2239704-A_LTA	European	has excess PPI edges
GCST004833	Cervical cancer	Cancer	HLA-DRB1	GCST004833_rs9272143-?_HLA-DRB1	European	has excess PPI edges
GCST004833	Cervical cancer	Cancer	MICB	GCST004833_rs3132461-G_MICB	European	has excess PPI edges
GCST004833	Cervical cancer	Cancer	HLA-B	GCST004833_HLA-B*15-?_HLA-B	European	has excess PPI edges
GCST004833	Cervical cancer	Cancer	TNF	GCST004833_rs2239704-A_TNF	European	has excess PPI edges
GCST004867	Systemic lupus erythematosus	Immune system disorder	PTPN22	GCST004867_rs2476601-A_PTPN22	European	has excess PPI edges	detected Candidate Core Gene
GCST004867	Systemic lupus erythematosus	Immune system disorder	BLK	GCST004867_rs2736340-T_BLK	European	has excess PPI edges	detected Candidate Core Gene
GCST004867	Systemic lupus erythematosus	Immune system disorder	ITGAM	GCST004867_rs11860650-T_ITGAM	European	has excess PPI edges	detected Candidate Core Gene
GCST004867	Systemic lupus erythematosus	Immune system disorder	HLA-DRB1	GCST004867_rs3135394-G_HLA-DRB1	European	has excess PPI edges	detected Candidate Core Gene
GCST004867	Systemic lupus erythematosus	Immune system disorder	IRF5	GCST004867_rs2070197-C_IRF5	European	has excess PPI edges	detected Candidate Core Gene
GCST004867	Systemic lupus erythematosus	Immune system disorder	STAT4	GCST004867_rs7574865-T_STAT4	European	has excess PPI edges	detected Candidate Core Gene
GCST004867	Systemic lupus erythematosus	Immune system disorder	HLA-DRA	GCST004867_rs3135394-G_HLA-DRA	European	has excess PPI edges	detected Candidate Core Gene
GCST004867	Systemic lupus erythematosus	Immune system disorder	TNFAIP3	GCST004867_rs5029937-T_TNFAIP3	European	has excess PPI edges	detected Candidate Core Gene
GCST004867	Systemic lupus erythematosus	Immune system disorder	PRDM1	GCST004867_rs6568431-A_PRDM1	European	has excess PPI edges	detected Candidate Core Gene
GCST004867	Systemic lupus erythematosus	Immune system disorder	ATG5	GCST004867_rs6568431-A_ATG5	European	has excess PPI edges	detected Candidate Core Gene
GCST004867	Systemic lupus erythematosus	Immune system disorder	TNFSF4	GCST004867_rs2205960-T_TNFSF4	European	has excess PPI edges	detected Candidate Core Gene
GCST004867	Systemic lupus erythematosus	Immune system disorder	TNIP1	GCST004867_rs7708392-C_TNIP1	European	has excess PPI edges	detected Candidate Core Gene
GCST004867	Systemic lupus erythematosus	Immune system disorder	IL10	GCST004867_rs3024505-A_IL10	European	has excess PPI edges	detected Candidate Core Gene
GCST001310	Allergic rhinitis	Immune system disorder	LRRC32	GCST001310_rs2155219-T_LRRC32	European
GCST000357	Myeloproliferative neoplasms	Cancer	JAK2	GCST000357_rs10974944-?_JAK2	European
GCST004702	Insomnia complaints dichotomous	Neurological disorder	MEIS1	GCST004702_rs113851554-?_MEIS1	European
GCST000612	Celiac disease	Digestive system disorder	THEMIS	GCST000612_rs802734-G_THEMIS	European		detected Candidate Core Gene
GCST000612	Celiac disease	Digestive system disorder	PTPN2	GCST000612_rs1893217-G_PTPN2	European		detected Candidate Core Gene
GCST000612	Celiac disease	Digestive system disorder	TNFRSF14	GCST000612_rs3748816-?_TNFRSF14	European		detected Candidate Core Gene
GCST000612	Celiac disease	Digestive system disorder	ICOSLG	GCST000612_rs4819388-?_ICOSLG	European		detected Candidate Core Gene
GCST000612	Celiac disease	Digestive system disorder	RGS1	GCST000612_rs2816316-?_RGS1	European		detected Candidate Core Gene
GCST000612	Celiac disease	Digestive system disorder	HLA-DQB1	GCST000612_rs2187668-A_HLA-DQB1	European		detected Candidate Core Gene
GCST000612	Celiac disease	Digestive system disorder	CIITA	GCST000612_rs12928822-?_CIITA	European		detected Candidate Core Gene
GCST000612	Celiac disease	Digestive system disorder	TNFAIP3	GCST000612_rs2327832-G_TNFAIP3	European		detected Candidate Core Gene
GCST000612	Celiac disease	Digestive system disorder	IL12A	GCST000612_rs17810546-G_IL12A	European		detected Candidate Core Gene
GCST000612	Celiac disease	Digestive system disorder	HLA-DQA1	GCST000612_rs2187668-A_HLA-DQA1	European		detected Candidate Core Gene
GCST000612	Celiac disease	Digestive system disorder	LPP	GCST000612_rs1464510-A_LPP	European		detected Candidate Core Gene
GCST000612	Celiac disease	Digestive system disorder	SOCS1	GCST000612_rs12928822-?_SOCS1	European		detected Candidate Core Gene
GCST000612	Celiac disease	Digestive system disorder	SH2B3	GCST000612_rs653178-G_SH2B3	European		detected Candidate Core Gene
GCST000612	Celiac disease	Digestive system disorder	IL21	GCST000612_rs13151961-?_IL21	European		detected Candidate Core Gene
GCST000612	Celiac disease	Digestive system disorder	ETS1	GCST000612_rs11221332-A_ETS1	European		detected Candidate Core Gene
GCST000612	Celiac disease	Digestive system disorder	ARHGAP31	GCST000612_rs11712165-C_ARHGAP31	European		detected Candidate Core Gene
GCST000612	Celiac disease	Digestive system disorder	IL2	GCST000612_rs13151961-?_IL2	European		detected Candidate Core Gene
GCST000612	Celiac disease	Digestive system disorder	ZMIZ1	GCST000612_rs1250552-?_ZMIZ1	European		detected Candidate Core Gene
GCST000612	Celiac disease	Digestive system disorder	PLEK	GCST000612_rs17035378-?_PLEK	European		detected Candidate Core Gene
GCST000612	Celiac disease	Digestive system disorder	CCR4	GCST000612_rs13314993-C_CCR4	European		detected Candidate Core Gene
GCST000612	Celiac disease	Digestive system disorder	CD80	GCST000612_rs11712165-C_CD80	European		detected Candidate Core Gene
GCST000612	Celiac disease	Digestive system disorder	ATXN2	GCST000612_rs653178-G_ATXN2	European		detected Candidate Core Gene
GCST000612	Celiac disease	Digestive system disorder	ITGA4	GCST000612_rs13010713-G_ITGA4	European		detected Candidate Core Gene
GCST000612	Celiac disease	Digestive system disorder	BACH2	GCST000612_rs10806425-A_BACH2	European		detected Candidate Core Gene
GCST000612	Celiac disease	Digestive system disorder	REL	GCST000612_rs13003464-G_REL	European		detected Candidate Core Gene
GCST000612	Celiac disease	Digestive system disorder	MAP3K7	GCST000612_rs10806425-A_MAP3K7	European		detected Candidate Core Gene
GCST000612	Celiac disease	Digestive system disorder	UBE2E3	GCST000612_rs13010713-G_UBE2E3	European		detected Candidate Core Gene
GCST000612	Celiac disease	Digestive system disorder	RUNX3	GCST000612_rs10903122-?_RUNX3	European		detected Candidate Core Gene
GCST005828	Estradiol levels	Other measurement	CYP19A1	GCST005828_rs727479-A_CYP19A1	European
GCST001939	Tanning	Other trait	TYR	GCST001939_rs1126809-G_TYR	European
GCST001939	Tanning	Other trait	IRF4	GCST001939_rs12203592-C_IRF4	European
GCST001939	Tanning	Other trait	HERC2	GCST001939_rs12913832-G_HERC2	European
GCST001939	Tanning	Other trait	MC1R	GCST001939_rs1805007-C_MC1R	European
GCST005972	Acute lymphoblastic leukemia B-cell precursor	Cancer	GATA3	GCST005972_rs3824662-A_GATA3	European
GCST004430	Interleukin-16 levels	Other measurement	SLC34A1	GCST004430_rs1801020-G_SLC34A1	European		detected Candidate Core Gene
GCST004430	Interleukin-16 levels	Other measurement	KLKB1	GCST004430_rs4253283-C_KLKB1	European		detected Candidate Core Gene
GCST004430	Interleukin-16 levels	Other measurement	F12	GCST004430_rs1801020-G_F12	European		detected Candidate Core Gene
GCST004430	Interleukin-16 levels	Other measurement	IL16	GCST004430_rs4778636-G_IL16	European		detected Candidate Core Gene
GCST002563	Hypospadias	Other disease	MTA3	GCST002563_rs3816183-T_MTA3	European
GCST002563	Hypospadias	Other disease	KCNMA1	GCST002563_rs10762738-G_KCNMA1	European
GCST002563	Hypospadias	Other disease	TAX1BP1	GCST002563_rs10214930-G_TAX1BP1	European
GCST002563	Hypospadias	Other disease	PDGFC	GCST002563_rs13124827-C_PDGFC	European
GCST002563	Hypospadias	Other disease	PKDCC	GCST002563_rs988958-G_PKDCC	European
GCST002563	Hypospadias	Other disease	DNAH6	GCST002563_rs1918690-T_DNAH6	European
GCST002563	Hypospadias	Other disease	IGFBP3	GCST002563_rs7811653-A_IGFBP3	European
GCST002563	Hypospadias	Other disease	GREM1	GCST002563_rs3743104-G_GREM1	European
GCST002563	Hypospadias	Other disease	KIF6	GCST002563_rs417096-G_KIF6	European
GCST002563	Hypospadias	Other disease	EEFSEC	GCST002563_rs2999052-T_EEFSEC	European
GCST002563	Hypospadias	Other disease	DAAM2	GCST002563_rs417096-G_DAAM2	European
GCST002563	Hypospadias	Other disease	EYA1	GCST002563_rs16937456-G_EYA1	European
GCST002563	Hypospadias	Other disease	EXOC3	GCST002563_rs11749327-C_EXOC3	European
GCST004203	Diastolic blood pressure	Other measurement	NRG4	GCST004203_rs187680191-T_NRG4	European
GCST004203	Diastolic blood pressure	Other measurement	CNTN6	GCST004203_rs142892876-T_CNTN6	European
GCST001363	Atopic dermatitis	Immune system disorder	AP5B1	GCST001363_rs479844-G_AP5B1	European
GCST001363	Atopic dermatitis	Immune system disorder	ACTL9	GCST001363_rs2164983-A_ACTL9	European
GCST001363	Atopic dermatitis	Immune system disorder	KIF3A	GCST001363_rs2897442-C_KIF3A	European
GCST004609	Monocyte percentage of white cells	Hematological measurement	RASA2	GCST004609_rs1493209-A_RASA2	European	has excess PPI edges	detected Candidate Core Gene
GCST004609	Monocyte percentage of white cells	Hematological measurement	DEFA3	GCST004609_rs7826487-G_DEFA3	European	has excess PPI edges	detected Candidate Core Gene
GCST004609	Monocyte percentage of white cells	Hematological measurement	CSF3	GCST004609_rs4795419-A_CSF3	European	has excess PPI edges	detected Candidate Core Gene
GCST004609	Monocyte percentage of white cells	Hematological measurement	PCBP2	GCST004609_rs550235164-A_PCBP2	European	has excess PPI edges	detected Candidate Core Gene
GCST004609	Monocyte percentage of white cells	Hematological measurement	UBXN2A	GCST004609_rs56068891-G_UBXN2A	European	has excess PPI edges	detected Candidate Core Gene
GCST004609	Monocyte percentage of white cells	Hematological measurement	TCF7L2	GCST004609_rs10885396-T_TCF7L2	European	has excess PPI edges	detected Candidate Core Gene
GCST004609	Monocyte percentage of white cells	Hematological measurement	SLC7A10	GCST004609_rs12151289-C_SLC7A10	European	has excess PPI edges	detected Candidate Core Gene
[truncated: 10,821 more rows]
