# Supplementary material for: Protein-Protein interactions uncover candidate ‘core genes’ within omnigenic disease networks
Source: PLoS Genet. 2020 Jul 17;16(7):e1008903. doi: 10.1371/journal.pgen.1008903 (PMC7390454; doi:10.1371/journal.pgen.1008903)
Supplement: S3 Table — This table contains the study accession, the disease trait, the candidate core gene, the GWAS hits that detected the candidate core gene, the raw p-value, adjusted p-value, Ancestry and whether the study had excess PPI edges between GWAS hits, and whether the candidate core genes is PPI only or PPI-GWAS. (XLSX) [file pgen.1008903.s014.xlsx]

## Sheet: S3 Table
Study Accession	Disease Trait	Candidate Core Gene	GWAS Hits	Raw P-value	adjusted P-value	Ancestry	Excess PPI edges	Type
GCST000132	LDL_cholesterol	VLDLR	PCSK9,APOC1,APOB,APOE	2.97149e-09	4.75439e-07	European	has excess PPI edges	PPI only
GCST000132	LDL_cholesterol	SDC3	APOE,APOB,NCAN	5.13453e-07	3.93219e-05	European	has excess PPI edges	PPI only
GCST000132	LDL_cholesterol	APOBR	APOC1,APOB	7.37286e-07	3.93219e-05	European	has excess PPI edges	PPI only
GCST000132	LDL_cholesterol	APOB	PCSK9,APOC1,APOE,LDLR	1.43278e-06	5.73113e-05	European	has excess PPI edges	PPI-GWAS
GCST000132	LDL_cholesterol	GPC4	APOB,APOE	1.10379e-05	0.000252296	European	has excess PPI edges	PPI only
GCST000132	LDL_cholesterol	GPC6	APOE,APOB	1.10379e-05	0.000252296	European	has excess PPI edges	PPI only
GCST000132	LDL_cholesterol	LPL	SORT1,APOE	1.10379e-05	0.000252296	European	has excess PPI edges	PPI only
GCST000132	LDL_cholesterol	GPC2	APOE,APOB	1.54457e-05	0.000308913	European	has excess PPI edges	PPI only
GCST000132	LDL_cholesterol	LDLR	APOB,PCSK9,APOE	2.16089e-05	0.000384158	European	has excess PPI edges	PPI-GWAS
GCST000132	LDL_cholesterol	GPC5	APOE,APOB	2.64527e-05	0.000423243	European	has excess PPI edges	PPI only
GCST000132	LDL_cholesterol	MSR1	APOB,APOE	3.30499e-05	0.000480726	European	has excess PPI edges	PPI only
GCST000132	LDL_cholesterol	PCSK9	APOB,LDLR	4.03749e-05	0.000538331	European	has excess PPI edges	PPI-GWAS
GCST000132	LDL_cholesterol	GPC3	APOE,APOB	5.72036e-05	0.000704044	European	has excess PPI edges	PPI only
GCST000132	LDL_cholesterol	LRP8	APOE,APOB	8.78781e-05	0.000995471	European	has excess PPI edges	PPI only
GCST000132	LDL_cholesterol	APOA2	APOE,APOB	9.95471e-05	0.000995471	European	has excess PPI edges	PPI only
GCST000132	LDL_cholesterol	APOA4	APOE,APOB	9.95471e-05	0.000995471	European	has excess PPI edges	PPI only
GCST000132	LDL_cholesterol	APOC3	APOB,APOE	0.000111936	0.00105352	European	has excess PPI edges	PPI only
GCST000132	LDL_cholesterol	SDC1	APOB,APOE	0.00029546	0.00262631	European	has excess PPI edges	PPI-GWAS
GCST000132	LDL_cholesterol	DNM2	SORT1,LDLR,APOB	0.000331885	0.00262708	European	has excess PPI edges	PPI-GWAS
GCST000132	LDL_cholesterol	CLTA	APOB,PCSK9,LDLR	0.000356885	0.00262708	European	has excess PPI edges	PPI only
GCST000132	LDL_cholesterol	APOE	LDLR,APOB	0.000383502	0.00262708	European	has excess PPI edges	PPI-GWAS
GCST000132	LDL_cholesterol	SDC4	APOE,APOB	0.000407274	0.00262708	European	has excess PPI edges	PPI only
GCST000132	LDL_cholesterol	CLTC	LDLR,PCSK9,APOB	0.000410481	0.00262708	European	has excess PPI edges	PPI only
GCST000132	LDL_cholesterol	SH3GL2	APOB,LDLR,SORT1	0.000410481	0.00262708	European	has excess PPI edges	PPI only
GCST000132	LDL_cholesterol	HSPG2	APOB,APOE	0.000431749	0.00265692	European	has excess PPI edges	PPI only
GCST000132	LDL_cholesterol	AP2S1	LDLR,PCSK9,APOB	0.000476708	0.00271616	European	has excess PPI edges	PPI only
GCST000132	LDL_cholesterol	AP2A2	APOB,PCSK9,LDLR	0.000484465	0.00271616	European	has excess PPI edges	PPI only
GCST000132	LDL_cholesterol	AP2B1	APOB,LDLR,PCSK9	0.000492304	0.00271616	European	has excess PPI edges	PPI only
GCST000132	LDL_cholesterol	AP2M1	APOB,LDLR,PCSK9	0.000524477	0.00279721	European	has excess PPI edges	PPI only
GCST000132	LDL_cholesterol	AP2A1	APOB,LDLR,PCSK9	0.000557978	0.00287989	European	has excess PPI edges	PPI only
GCST000132	LDL_cholesterol	SDC2	APOB,APOE	0.000593293	0.00296647	European	has excess PPI edges	PPI only
GCST000132	LDL_cholesterol	GPC1	APOE,APOB	0.000813385	0.00391377	European	has excess PPI edges	PPI only
GCST000132	LDL_cholesterol	AGRN	APOE,APOB	0.000991259	0.00417372	European	has excess PPI edges	PPI only
GCST000132	LDL_cholesterol	LDLRAP1	APOB,LDLR	0.00126894	0.00520593	European	has excess PPI edges	PPI only
GCST000132	LDL_cholesterol	DAB2	LDLR,APOB	0.00157975	0.00631902	European	has excess PPI edges	PPI only
GCST000132	LDL_cholesterol	FCHO1	APOB,LDLR	0.00202748	0.00720883	European	has excess PPI edges	PPI only
GCST000132	LDL_cholesterol	FCHO2	LDLR,APOB	0.00202748	0.00720883	European	has excess PPI edges	PPI only
GCST000132	LDL_cholesterol	GAPVD1	LDLR,APOB	0.00361866	0.00972831	European	has excess PPI edges	PPI only
GCST000132	LDL_cholesterol	PIK3C2A	APOB,LDLR	0.00368854	0.00972831	European	has excess PPI edges	PPI only
GCST000132	LDL_cholesterol	AMPH	LDLR,APOB	0.00397436	0.00972831	European	has excess PPI edges	PPI only
GCST000132	LDL_cholesterol	PACSIN2	LDLR,APOB	0.00397436	0.00972831	European	has excess PPI edges	PPI only
GCST000132	LDL_cholesterol	SNX18	LDLR,APOB	0.00397436	0.00972831	European	has excess PPI edges	PPI only
GCST000132	LDL_cholesterol	FNBP1L	APOB,LDLR	0.00404739	0.00972831	European	has excess PPI edges	PPI only
GCST000132	LDL_cholesterol	PACSIN1	APOB,LDLR	0.00404739	0.00972831	European	has excess PPI edges	PPI only
GCST000132	LDL_cholesterol	PACSIN3	LDLR,APOB	0.00404739	0.00972831	European	has excess PPI edges	PPI only
GCST000132	LDL_cholesterol	FNBP1	APOB,LDLR	0.00412105	0.00972831	European	has excess PPI edges	PPI only
GCST000132	LDL_cholesterol	RAB5B	LDLR,APOB	0.00412105	0.00972831	European	has excess PPI edges	PPI only
GCST000132	LDL_cholesterol	HIP1	LDLR,APOB	0.00419534	0.00972831	European	has excess PPI edges	PPI only
GCST000132	LDL_cholesterol	REPS1	APOB,LDLR	0.00419534	0.00972831	European	has excess PPI edges	PPI only
GCST000132	LDL_cholesterol	AAK1	LDLR,APOB	0.00434579	0.00979333	European	has excess PPI edges	PPI only
GCST000132	LDL_cholesterol	BIN1	APOB,LDLR	0.00434579	0.00979333	European	has excess PPI edges	PPI only
GCST000132	LDL_cholesterol	ITSN2	LDLR,APOB	0.00457616	0.00983105	European	has excess PPI edges	PPI only
GCST000132	LDL_cholesterol	RAB5C	LDLR,APOB	0.00481212	0.00983105	European	has excess PPI edges	PPI only
GCST000132	LDL_cholesterol	TRIP10	LDLR,APOB	0.00489201	0.00983105	European	has excess PPI edges	PPI only
GCST000132	LDL_cholesterol	DNAJC6	APOB,LDLR	0.0051354	0.00983105	European	has excess PPI edges	PPI only
GCST000132	LDL_cholesterol	DNM3	LDLR,APOB	0.0051354	0.00983105	European	has excess PPI edges	PPI only
GCST000132	LDL_cholesterol	HIP1R	APOB,LDLR	0.0051354	0.00983105	European	has excess PPI edges	PPI only
GCST000132	LDL_cholesterol	SNX9	APOB,LDLR	0.0051354	0.00983105	European	has excess PPI edges	PPI only
GCST000132	LDL_cholesterol	NECAP1	LDLR,APOB	0.00521776	0.00983105	European	has excess PPI edges	PPI only
GCST000132	LDL_cholesterol	RAB5A	LDLR,APOB	0.00521776	0.00983105	European	has excess PPI edges	PPI only
GCST000132	LDL_cholesterol	SH3GL3	APOB,LDLR	0.00521776	0.00983105	European	has excess PPI edges	PPI only
GCST000132	LDL_cholesterol	SH3GL1	APOB,LDLR	0.00538432	0.00983105	European	has excess PPI edges	PPI only
GCST000132	LDL_cholesterol	SYNJ2	LDLR,APOB	0.00546852	0.00983105	European	has excess PPI edges	PPI only
GCST000132	LDL_cholesterol	CLTCL1	LDLR,APOB	0.00572479	0.0101774	European	has excess PPI edges	PPI only
GCST000132	LDL_cholesterol	OCRL	LDLR,APOB	0.00625373	0.0107248	European	has excess PPI edges	PPI only
GCST000132	LDL_cholesterol	DNM1	LDLR,APOB	0.00643487	0.0107248	European	has excess PPI edges	PPI only
GCST000132	LDL_cholesterol	GAK	LDLR,APOB	0.00643487	0.0107248	European	has excess PPI edges	PPI only
GCST000132	LDL_cholesterol	NECAP2	LDLR,APOB	0.00643487	0.0107248	European	has excess PPI edges	PPI only
GCST000132	LDL_cholesterol	SYNJ1	APOB,LDLR	0.00643487	0.0107248	European	has excess PPI edges	PPI only
GCST000132	LDL_cholesterol	EPS15	LDLR,APOB	0.00689824	0.0111995	European	has excess PPI edges	PPI only
GCST000132	LDL_cholesterol	SGIP1	LDLR,APOB	0.00699271	0.0111995	European	has excess PPI edges	PPI only
GCST000132	LDL_cholesterol	CLTB	APOB,LDLR	0.00708777	0.0111995	European	has excess PPI edges	PPI only
GCST000132	LDL_cholesterol	ITSN1	APOB,LDLR	0.00718343	0.0111995	European	has excess PPI edges	PPI only
GCST000132	LDL_cholesterol	VAMP7	APOB,SORT1	0.00718343	0.0111995	European	has excess PPI edges	PPI only
GCST000132	LDL_cholesterol	ARPC5	APOB,LDLR	0.00727968	0.0111995	European	has excess PPI edges	PPI only
GCST000132	LDL_cholesterol	ARPC1A	APOB,LDLR	0.00737652	0.0112404	European	has excess PPI edges	PPI only
GCST000132	LDL_cholesterol	ARPC4	APOB,LDLR	0.00757198	0.0114294	European	has excess PPI edges	PPI only
GCST000132	LDL_cholesterol	ARPC2	LDLR,APOB	0.0078696	0.0117676	European	has excess PPI edges	PPI only
GCST000132	LDL_cholesterol	ARPC3	APOB,LDLR	0.00848065	0.0125639	European	has excess PPI edges	PPI only
GCST000132	LDL_cholesterol	ACTR3	APOB,LDLR	0.008689	0.0127545	European	has excess PPI edges	PPI only
GCST000132	LDL_cholesterol	CTTN	APOB,LDLR	0.00900586	0.0130994	European	has excess PPI edges	PPI only
GCST000132	LDL_cholesterol	WASL	LDLR,APOB	0.00921999	0.0132901	European	has excess PPI edges	PPI only
GCST000132	LDL_cholesterol	ACTR2	LDLR,APOB	0.0095455	0.0136364	European	has excess PPI edges	PPI only
GCST000133	HDL_cholesterol	APOE	ABCA1,LPL	0.000128794	0.00294143	European	has excess PPI edges	PPI only
GCST000133	HDL_cholesterol	APOA1	CETP,ABCA1	0.000136811	0.00294143	European	has excess PPI edges	PPI only
GCST000134	LDL_cholesterol	PCSK9	APOB,LDLR	1.34876e-05	0.00125467	European	has excess PPI edges	PPI-GWAS
GCST000134	LDL_cholesterol	DNM2	SORT1,LDLR,APOB	5.77297e-05	0.00125467	European	has excess PPI edges	PPI-GWAS
GCST000134	LDL_cholesterol	VLDLR	PCSK9,APOB	6.18632e-05	0.00125467	European	has excess PPI edges	PPI only
GCST000134	LDL_cholesterol	CLTA	APOB,PCSK9,LDLR	6.21461e-05	0.00125467	European	has excess PPI edges	PPI only
GCST000134	LDL_cholesterol	CLTC	LDLR,PCSK9,APOB	7.16352e-05	0.00125467	European	has excess PPI edges	PPI only
GCST000134	LDL_cholesterol	SH3GL2	APOB,LDLR,SORT1	7.16352e-05	0.00125467	European	has excess PPI edges	PPI only
GCST000134	LDL_cholesterol	AP2S1	LDLR,PCSK9,APOB	8.33974e-05	0.00125467	European	has excess PPI edges	PPI only
GCST000134	LDL_cholesterol	AP2A2	APOB,PCSK9,LDLR	8.47777e-05	0.00125467	European	has excess PPI edges	PPI only
GCST000134	LDL_cholesterol	AP2B1	APOB,LDLR,PCSK9	8.61729e-05	0.00125467	European	has excess PPI edges	PPI only
GCST000134	LDL_cholesterol	AP2M1	APOB,LDLR,PCSK9	9.19048e-05	0.00125467	European	has excess PPI edges	PPI only
GCST000134	LDL_cholesterol	AP2A1	APOB,LDLR,PCSK9	9.7882e-05	0.00125467	European	has excess PPI edges	PPI only
GCST000134	LDL_cholesterol	APOE	LDLR,APOB	0.000128794	0.00151333	European	has excess PPI edges	PPI only
GCST000134	LDL_cholesterol	LDLRAP1	APOB,LDLR	0.000428944	0.00465239	European	has excess PPI edges	PPI only
GCST000134	LDL_cholesterol	LDLR	APOB,PCSK9	0.000488087	0.0047855	European	has excess PPI edges	PPI-GWAS
GCST000134	LDL_cholesterol	DAB2	LDLR,APOB	0.000534909	0.0047855	European	has excess PPI edges	PPI only
GCST000134	LDL_cholesterol	FCHO1	APOB,LDLR	0.000688003	0.00485568	European	has excess PPI edges	PPI only
GCST000134	LDL_cholesterol	FCHO2	LDLR,APOB	0.000688003	0.00485568	European	has excess PPI edges	PPI only
GCST000134	LDL_cholesterol	GAPVD1	LDLR,APOB	0.00123567	0.00485568	European	has excess PPI edges	PPI only
GCST000134	LDL_cholesterol	APOB	PCSK9,LDLR	0.00125983	0.00485568	European	has excess PPI edges	PPI-GWAS
GCST000134	LDL_cholesterol	PIK3C2A	APOB,LDLR	0.00125983	0.00485568	European	has excess PPI edges	PPI only
GCST000134	LDL_cholesterol	AMPH	LDLR,APOB	0.00135876	0.00485568	European	has excess PPI edges	PPI only
GCST000134	LDL_cholesterol	PACSIN2	LDLR,APOB	0.00135876	0.00485568	European	has excess PPI edges	PPI only
GCST000134	LDL_cholesterol	SNX18	LDLR,APOB	0.00135876	0.00485568	European	has excess PPI edges	PPI only
GCST000134	LDL_cholesterol	FNBP1L	APOB,LDLR	0.00138406	0.00485568	European	has excess PPI edges	PPI only
GCST000134	LDL_cholesterol	PACSIN1	APOB,LDLR	0.00138406	0.00485568	European	has excess PPI edges	PPI only
GCST000134	LDL_cholesterol	PACSIN3	LDLR,APOB	0.00138406	0.00485568	European	has excess PPI edges	PPI only
GCST000134	LDL_cholesterol	FNBP1	APOB,LDLR	0.00140959	0.00485568	European	has excess PPI edges	PPI only
GCST000134	LDL_cholesterol	RAB5B	LDLR,APOB	0.00140959	0.00485568	European	has excess PPI edges	PPI only
GCST000134	LDL_cholesterol	HIP1	LDLR,APOB	0.00143535	0.00485568	European	has excess PPI edges	PPI only
GCST000134	LDL_cholesterol	REPS1	APOB,LDLR	0.00143535	0.00485568	European	has excess PPI edges	PPI only
GCST000134	LDL_cholesterol	AAK1	LDLR,APOB	0.00148754	0.00485568	European	has excess PPI edges	PPI only
GCST000134	LDL_cholesterol	BIN1	APOB,LDLR	0.00148754	0.00485568	European	has excess PPI edges	PPI only
GCST000134	LDL_cholesterol	ITSN2	LDLR,APOB	0.00156753	0.00485568	European	has excess PPI edges	PPI only
GCST000134	LDL_cholesterol	RAB5C	LDLR,APOB	0.00164954	0.00485568	European	has excess PPI edges	PPI only
GCST000134	LDL_cholesterol	TRIP10	LDLR,APOB	0.00167733	0.00485568	European	has excess PPI edges	PPI only
GCST000134	LDL_cholesterol	DNAJC6	APOB,LDLR	0.00176206	0.00485568	European	has excess PPI edges	PPI only
GCST000134	LDL_cholesterol	DNM3	LDLR,APOB	0.00176206	0.00485568	European	has excess PPI edges	PPI only
GCST000134	LDL_cholesterol	HIP1R	APOB,LDLR	0.00176206	0.00485568	European	has excess PPI edges	PPI only
GCST000134	LDL_cholesterol	SNX9	APOB,LDLR	0.00176206	0.00485568	European	has excess PPI edges	PPI only
GCST000134	LDL_cholesterol	NECAP1	LDLR,APOB	0.00179075	0.00485568	European	has excess PPI edges	PPI only
GCST000134	LDL_cholesterol	RAB5A	LDLR,APOB	0.00179075	0.00485568	European	has excess PPI edges	PPI only
GCST000134	LDL_cholesterol	SH3GL3	APOB,LDLR	0.00179075	0.00485568	European	has excess PPI edges	PPI only
GCST000134	LDL_cholesterol	SH3GL1	APOB,LDLR	0.0018488	0.00488195	European	has excess PPI edges	PPI only
GCST000134	LDL_cholesterol	SYNJ2	LDLR,APOB	0.00187817	0.00488195	European	has excess PPI edges	PPI only
GCST000134	LDL_cholesterol	CLTCL1	LDLR,APOB	0.0019676	0.00488195	European	has excess PPI edges	PPI only
GCST000134	LDL_cholesterol	OCRL	LDLR,APOB	0.0021525	0.00488195	European	has excess PPI edges	PPI only
GCST000134	LDL_cholesterol	DNM1	LDLR,APOB	0.00221592	0.00488195	European	has excess PPI edges	PPI only
GCST000134	LDL_cholesterol	GAK	LDLR,APOB	0.00221592	0.00488195	European	has excess PPI edges	PPI only
GCST000134	LDL_cholesterol	NECAP2	LDLR,APOB	0.00221592	0.00488195	European	has excess PPI edges	PPI only
GCST000134	LDL_cholesterol	SYNJ1	APOB,LDLR	0.00221592	0.00488195	European	has excess PPI edges	PPI only
GCST000134	LDL_cholesterol	EPS15	LDLR,APOB	0.00237835	0.00505675	European	has excess PPI edges	PPI only
GCST000134	LDL_cholesterol	SGIP1	LDLR,APOB	0.0024115	0.00505675	European	has excess PPI edges	PPI only
GCST000134	LDL_cholesterol	CLTB	APOB,LDLR	0.00244487	0.00505675	European	has excess PPI edges	PPI only
GCST000134	LDL_cholesterol	ITSN1	APOB,LDLR	0.00247846	0.00505675	European	has excess PPI edges	PPI only
GCST000134	LDL_cholesterol	VAMP7	APOB,SORT1	0.00247846	0.00505675	European	has excess PPI edges	PPI only
GCST000134	LDL_cholesterol	ARPC5	APOB,LDLR	0.00251227	0.00505675	European	has excess PPI edges	PPI only
GCST000134	LDL_cholesterol	ARPC1A	APOB,LDLR	0.00254631	0.00505675	European	has excess PPI edges	PPI only
GCST000134	LDL_cholesterol	ARPC4	APOB,LDLR	0.00261504	0.00512111	European	has excess PPI edges	PPI only
GCST000134	LDL_cholesterol	ARPC2	LDLR,APOB	0.00271978	0.00518228	European	has excess PPI edges	PPI only
GCST000134	LDL_cholesterol	ARPC3	APOB,LDLR	0.0029352	0.00546296	European	has excess PPI edges	PPI only
GCST000134	LDL_cholesterol	ACTR3	APOB,LDLR	0.00300875	0.00546296	European	has excess PPI edges	PPI only
GCST000134	LDL_cholesterol	CTTN	APOB,LDLR	0.00312073	0.00546296	European	has excess PPI edges	PPI only
GCST000134	LDL_cholesterol	WASL	LDLR,APOB	0.00319647	0.00546296	European	has excess PPI edges	PPI only
GCST000134	LDL_cholesterol	ACTR2	LDLR,APOB	0.0033117	0.00549353	European	has excess PPI edges	PPI only
GCST000134	LDL_cholesterol	HSPA8	APOB,LDLR	0.0151043	0.020478	European	has excess PPI edges	PPI only
GCST000135	HDL_cholesterol	PNLIPRP3	LIPC,LIPG	1.64734e-05	0.000162312	European	has excess PPI edges	PPI only
GCST000135	HDL_cholesterol	PNPLA3	LIPG,LIPC	1.64734e-05	0.000162312	European	has excess PPI edges	PPI only
GCST000135	HDL_cholesterol	CEL	LIPG,LIPC	2.11711e-05	0.000162312	European	has excess PPI edges	PPI only
GCST000135	HDL_cholesterol	LIPF	LIPG,LIPC	2.11711e-05	0.000162312	European	has excess PPI edges	PPI only
GCST000135	HDL_cholesterol	PNLIPRP1	LIPC,LIPG	2.11711e-05	0.000162312	European	has excess PPI edges	PPI only
GCST000135	HDL_cholesterol	PNLIP	LIPC,LIPG	2.11711e-05	0.000162312	European	has excess PPI edges	PPI only
GCST000135	HDL_cholesterol	LIPC	LIPG,LPL	3.23174e-05	0.000185825	European	has excess PPI edges	PPI-GWAS
GCST000135	HDL_cholesterol	PNPLA2	LIPC,LIPG	3.23174e-05	0.000185825	European	has excess PPI edges	PPI only
GCST000135	HDL_cholesterol	APOE	ABCA1,LPL	0.000307376	0.00150167	European	has excess PPI edges	PPI only
GCST000135	HDL_cholesterol	APOA1	CETP,ABCA1	0.000326449	0.00150167	European	has excess PPI edges	PPI only
GCST000139	Triglycerides	LPL	LIPC,ANGPTL3	8.83249e-06	0.000406294	European	has excess PPI edges	PPI-GWAS
GCST000142	Systemic_lupus_erythematosus	HMGB1	IRF5,ITGAM	0.000129567	0.0137341	European	.	PPI only
GCST000144	Systemic_lupus_erythematosus	HCK	ITGAM,BLK	8.96286e-05	0.000424557	European	has excess PPI edges	PPI only
GCST000151	LDL_cholesterol	APOBR	APOC1,APOB	1.63841e-08	1.70395e-06	European	has excess PPI edges	PPI only
GCST000167	Type_2_diabetes	CREBBP	TCF7L2,NOTCH2	0.00838554	0.0207816	European	.	PPI only
GCST000167	Type_2_diabetes	EP300	TCF7L2,NOTCH2	0.0131259	0.0247293	European	.	PPI only
GCST000174	Height	DHH	IHH,HHIP,PTCH1	1.02785e-06	0.000206598	European	has excess PPI edges	PPI only
GCST000174	Height	SHH	HHIP,PTCH1,IHH	4.56839e-06	0.000459123	European	has excess PPI edges	PPI only
GCST000174	Height	BOC	IHH,PTCH1	3.56407e-05	0.00179094	European	has excess PPI edges	PPI only
GCST000174	Height	GAS1	PTCH1,IHH	3.56407e-05	0.00179094	European	has excess PPI edges	PPI only
GCST000174	Height	PTCH2	PTCH1,IHH	4.57933e-05	0.00184089	European	has excess PPI edges	PPI only
GCST000174	Height	GPC3	PTCH1,IHH	9.89556e-05	0.00331501	European	has excess PPI edges	PPI only
GCST000174	Height	IHH	HHIP,PTCH1	0.000216079	0.00620455	European	has excess PPI edges	PPI-GWAS
GCST000174	Height	CDON	IHH,PTCH1	0.000318848	0.00801105	European	has excess PPI edges	PPI only
GCST000175	Height	UBN1	HMGA2,HMGA1	3.42885e-05	0.00395418	European	.	PPI only
GCST000175	Height	CABIN1	HMGA2,HMGA1	0.000516852	0.0274362	European	.	PPI only
GCST000175	Height	RB1	RBBP8,HMGA2,CDK6	0.000754665	0.0369786	European	.	PPI only
GCST000175	Height	HIRA	HMGA1,HMGA2	0.00108787	0.0461984	European	.	PPI only
GCST000178	C-reactive_protein	LEP	APOE,LEPR,CRP	3.97723e-07	2.90338e-05	European	.	PPI only
GCST000178	C-reactive_protein	SOCS3	IL6R,LEPR	0.000921415	0.011879	European	.	PPI only
GCST000178	C-reactive_protein	JAK3	LEPR,IL6R	0.00116455	0.011879	European	.	PPI only
GCST000178	C-reactive_protein	TYK2	IL6R,LEPR	0.00125983	0.011879	European	.	PPI only
GCST000178	C-reactive_protein	JAK1	LEPR,IL6R	0.0021841	0.011879	European	.	PPI-GWAS
GCST000178	C-reactive_protein	JAK2	LEPR,IL6R	0.00234542	0.011879	European	.	PPI only
GCST000207	Crohns_disease	STAT4	JAK2,STAT5A,IL12B,STAT3	8.3414e-08	2.83191e-05	European	has excess PPI edges	PPI only
GCST000207	Crohns_disease	IL23A	JAK2,IL23R,IL12B	1.56956e-07	3.55244e-05	European	has excess PPI edges	PPI only
GCST000207	Crohns_disease	STAT1	JAK2,IL12B,STAT5A,STAT3	4.53579e-06	0.0005133	European	has excess PPI edges	PPI only
GCST000207	Crohns_disease	CTLA4	PTPN22,STAT5A,ICOSLG	1.18257e-05	0.000729971	European	has excess PPI edges	PPI only
GCST000207	Crohns_disease	IL6	JAK2,STAT3,IL12B	1.18257e-05	0.000729971	European	has excess PPI edges	PPI only
GCST000207	Crohns_disease	IL23R	IL12B,JAK2	0.000115186	0.00411637	European	has excess PPI edges	PPI-GWAS
GCST000207	Crohns_disease	OSM	STAT3,JAK2	0.000115186	0.00411637	European	has excess PPI edges	PPI only
GCST000207	Crohns_disease	IL10RA	STAT3,JAK2	0.000184651	0.005699	European	has excess PPI edges	PPI only
GCST000207	Crohns_disease	IL12A	IL12B,JAK2	0.000184651	0.005699	European	has excess PPI edges	PPI only
GCST000207	Crohns_disease	IL18	STAT3,IL12B	0.000184651	0.005699	European	has excess PPI edges	PPI only
GCST000207	Crohns_disease	IL10	STAT3,IL12B	0.000270136	0.0073369	European	has excess PPI edges	PPI only
GCST000207	Crohns_disease	IL7R	STAT5A,JAK2	0.000270136	0.0073369	European	has excess PPI edges	PPI only
GCST000207	Crohns_disease	GATA1	STAT3,IKZF1	0.000371518	0.00813744	European	has excess PPI edges	PPI only
GCST000207	Crohns_disease	IL6R	STAT3,JAK2	0.000488674	0.0100548	European	has excess PPI edges	PPI only
GCST000207	Crohns_disease	PRLR	JAK2,STAT5A	0.000488674	0.0100548	European	has excess PPI edges	PPI only
GCST000207	Crohns_disease	YWHAZ	MST1,LRRK2,JAK2	0.000562032	0.010314	European	has excess PPI edges	PPI only
GCST000207	Crohns_disease	CSH1	STAT5A,JAK2	0.000621483	0.0105497	European	has excess PPI edges	PPI only
GCST000207	Crohns_disease	IFNG	JAK2,IL12B	0.000621483	0.0105497	European	has excess PPI edges	PPI only
GCST000207	Crohns_disease	SOCS3	IL12B,JAK2,IL23R	0.000770453	0.0127595	European	has excess PPI edges	PPI only
GCST000207	Crohns_disease	YWHAB	MST1,LRRK2,JAK2	0.000849479	0.0134187	European	has excess PPI edges	PPI only
GCST000207	Crohns_disease	PRL	JAK2,STAT5A	0.000849783	0.0134187	European	has excess PPI edges	PPI only
GCST000207	Crohns_disease	IL3RA	JAK2,STAT5A	0.000933578	0.0140867	European	has excess PPI edges	PPI only
GCST000207	Crohns_disease	IL3	STAT5A,JAK2	0.000933578	0.0140867	European	has excess PPI edges	PPI only
GCST000207	Crohns_disease	IL5	JAK2,STAT5A	0.0010212	0.0150738	European	has excess PPI edges	PPI only
GCST000207	Crohns_disease	IL5RA	STAT5A,JAK2	0.00120784	0.0174495	European	has excess PPI edges	PPI only
GCST000207	Crohns_disease	HBEGF	JAK2,LRRK2	0.00140961	0.0195331	European	has excess PPI edges	PPI only
GCST000207	Crohns_disease	IFNAR1	STAT3,JAK2	0.00140961	0.0195331	European	has excess PPI edges	PPI only
GCST000207	Crohns_disease	CSF2	JAK2,STAT5A	0.00174033	0.0223264	European	has excess PPI edges	PPI only
GCST000207	Crohns_disease	CSF2RA	STAT5A,JAK2	0.0021044	0.0223264	European	has excess PPI edges	PPI only
GCST000207	Crohns_disease	IL2RA	STAT5A,JAK2	0.0021044	0.0223264	European	has excess PPI edges	PPI only
GCST000207	Crohns_disease	CSF2RB	JAK2,STAT5A	0.00236545	0.0243354	European	has excess PPI edges	PPI only
GCST000207	Crohns_disease	IRF4	PRDM1,STAT3	0.00293102	0.0288429	European	has excess PPI edges	PPI only
GCST000207	Crohns_disease	HIF1A	CUL2,STAT3	0.00323531	0.0313826	European	has excess PPI edges	PPI only
GCST000207	Crohns_disease	YWHAG	FGFR1OP,MST1,LRRK2	0.00362587	0.0346756	European	has excess PPI edges	PPI only
GCST000207	Crohns_disease	YWHAE	MST1,LRRK2,FGFR1OP	0.00441722	0.0370283	European	has excess PPI edges	PPI only
GCST000207	Crohns_disease	HSP90AA1	LRRK2,JAK2,STAT3,FGFR1OP	0.00522184	0.0432394	European	has excess PPI edges	PPI only
GCST000207	Crohns_disease	YWHAQ	LRRK2,MST1	0.00535513	0.0438089	European	has excess PPI edges	PPI only
GCST000207	Crohns_disease	YWHAH	LRRK2,MST1	0.00596208	0.0475489	European	has excess PPI edges	PPI only
GCST000224	Chronic_lymphocytic_leukemia	DYNLL1	STRN4,BCL2L11	0.00393009	0.024698	European	.	PPI only
GCST000240	HDL_cholesterol	LIPC	LIPG,LPL	5.40089e-06	8.64143e-05	European	.	PPI only
GCST000270	Colorectal_cancer	SMAD3	BMP4,CDH1	0.000314451	0.0103819	European	.	PPI only
GCST000270	Colorectal_cancer	SMAD4	CDH1,BMP4	0.000415274	0.0103819	European	.	PPI only
GCST000282	LDL_cholesterol	GPC4	APOB,APOE	6.87137e-06	0.000596219	European	has excess PPI edges	PPI only
GCST000282	LDL_cholesterol	GPC6	APOE,APOB	6.87137e-06	0.000596219	European	has excess PPI edges	PPI only
GCST000282	LDL_cholesterol	GPC2	APOE,APOB	9.61644e-06	0.000596219	European	has excess PPI edges	PPI only
GCST000282	LDL_cholesterol	GPC5	APOE,APOB	1.64734e-05	0.000765735	European	has excess PPI edges	PPI only
GCST000282	LDL_cholesterol	MSR1	APOB,APOE	2.05843e-05	0.000765735	European	has excess PPI edges	PPI only
GCST000282	LDL_cholesterol	PCSK9	APOB,LDLR	2.51494e-05	0.000779633	European	has excess PPI edges	PPI only
GCST000282	LDL_cholesterol	GPC3	APOE,APOB	3.56407e-05	0.000894837	European	has excess PPI edges	PPI only
GCST000282	LDL_cholesterol	LRP8	APOE,APOB	5.47722e-05	0.000894837	European	has excess PPI edges	PPI only
GCST000282	LDL_cholesterol	APOA2	APOE,APOB	6.20527e-05	0.000894837	European	has excess PPI edges	PPI only
GCST000282	LDL_cholesterol	APOA4	APOE,APOB	6.20527e-05	0.000894837	European	has excess PPI edges	PPI only
GCST000282	LDL_cholesterol	APOC3	APOB,APOE	6.9784e-05	0.000894837	European	has excess PPI edges	PPI only
GCST000282	LDL_cholesterol	SDC3	APOE,APOB	7.79656e-05	0.000894837	European	has excess PPI edges	PPI only
GCST000282	LDL_cholesterol	SDC1	APOB,APOE	0.000184442	0.00114354	European	has excess PPI edges	PPI-GWAS
GCST000282	LDL_cholesterol	APOE	LDLR,APOB	0.000239518	0.00139169	European	has excess PPI edges	PPI-GWAS
GCST000282	LDL_cholesterol	SDC4	APOE,APOB	0.000254396	0.00139169	European	has excess PPI edges	PPI only
GCST000282	LDL_cholesterol	HSPG2	APOB,APOE	0.000269716	0.00143335	European	has excess PPI edges	PPI only
GCST000282	LDL_cholesterol	SDC2	APOB,APOE	0.000370902	0.00191632	European	has excess PPI edges	PPI only
GCST000282	LDL_cholesterol	GPC1	APOE,APOB	0.000508923	0.00255837	European	has excess PPI edges	PPI only
GCST000282	LDL_cholesterol	AGRN	APOE,APOB	0.00062059	0.00303762	European	has excess PPI edges	PPI only
GCST000282	LDL_cholesterol	LDLRAP1	APOB,LDLR	0.000795109	0.00360708	European	has excess PPI edges	PPI only
GCST000282	LDL_cholesterol	LDLR	APOB,APOE	0.000904303	0.00400477	European	has excess PPI edges	PPI-GWAS
GCST000282	LDL_cholesterol	DAB2	LDLR,APOB	0.000990694	0.00428533	European	has excess PPI edges	PPI only
GCST000282	LDL_cholesterol	FCHO1	APOB,LDLR	0.00127285	0.00526112	European	has excess PPI edges	PPI only
GCST000282	LDL_cholesterol	FCHO2	LDLR,APOB	0.00127285	0.00526112	European	has excess PPI edges	PPI only
GCST000282	LDL_cholesterol	GAPVD1	LDLR,APOB	0.00227891	0.00723382	European	has excess PPI edges	PPI only
GCST000282	LDL_cholesterol	PIK3C2A	APOB,LDLR	0.00232319	0.00723382	European	has excess PPI edges	PPI only
GCST000282	LDL_cholesterol	AMPH	LDLR,APOB	0.00250442	0.00723382	European	has excess PPI edges	PPI only
GCST000282	LDL_cholesterol	PACSIN2	LDLR,APOB	0.00250442	0.00723382	European	has excess PPI edges	PPI only
GCST000282	LDL_cholesterol	SNX18	LDLR,APOB	0.00250442	0.00723382	European	has excess PPI edges	PPI only
GCST000282	LDL_cholesterol	FNBP1L	APOB,LDLR	0.00255075	0.00723382	European	has excess PPI edges	PPI only
GCST000282	LDL_cholesterol	PACSIN1	APOB,LDLR	0.00255075	0.00723382	European	has excess PPI edges	PPI only
GCST000282	LDL_cholesterol	PACSIN3	LDLR,APOB	0.00255075	0.00723382	European	has excess PPI edges	PPI only
GCST000282	LDL_cholesterol	FNBP1	APOB,LDLR	0.00259748	0.00723382	European	has excess PPI edges	PPI only
GCST000282	LDL_cholesterol	RAB5B	LDLR,APOB	0.00259748	0.00723382	European	has excess PPI edges	PPI only
GCST000282	LDL_cholesterol	HIP1	LDLR,APOB	0.00264462	0.00723382	European	has excess PPI edges	PPI only
GCST000282	LDL_cholesterol	REPS1	APOB,LDLR	0.00264462	0.00723382	European	has excess PPI edges	PPI only
GCST000282	LDL_cholesterol	AAK1	LDLR,APOB	0.00274012	0.0072809	European	has excess PPI edges	PPI only
GCST000282	LDL_cholesterol	BIN1	APOB,LDLR	0.00274012	0.0072809	European	has excess PPI edges	PPI only
GCST000282	LDL_cholesterol	ITSN2	LDLR,APOB	0.00288642	0.00737232	European	has excess PPI edges	PPI only
GCST000282	LDL_cholesterol	RAB5C	LDLR,APOB	0.00303635	0.00747238	European	has excess PPI edges	PPI only
GCST000282	LDL_cholesterol	TRIP10	LDLR,APOB	0.00308713	0.00747238	European	has excess PPI edges	PPI only
GCST000282	LDL_cholesterol	DNAJC6	APOB,LDLR	0.00324189	0.00747238	European	has excess PPI edges	PPI only
GCST000282	LDL_cholesterol	DNM3	LDLR,APOB	0.00324189	0.00747238	European	has excess PPI edges	PPI only
GCST000282	LDL_cholesterol	HIP1R	APOB,LDLR	0.00324189	0.00747238	European	has excess PPI edges	PPI only
GCST000282	LDL_cholesterol	SNX9	APOB,LDLR	0.00324189	0.00747238	European	has excess PPI edges	PPI only
GCST000282	LDL_cholesterol	NECAP1	LDLR,APOB	0.00329427	0.00747238	European	has excess PPI edges	PPI only
GCST000282	LDL_cholesterol	RAB5A	LDLR,APOB	0.00329427	0.00747238	European	has excess PPI edges	PPI only
GCST000282	LDL_cholesterol	SH3GL3	APOB,LDLR	0.00329427	0.00747238	European	has excess PPI edges	PPI only
GCST000282	LDL_cholesterol	SH3GL1	APOB,LDLR	0.00340025	0.00761984	European	has excess PPI edges	PPI only
GCST000282	LDL_cholesterol	SYNJ2	LDLR,APOB	0.00345384	0.00764779	European	has excess PPI edges	PPI only
GCST000282	LDL_cholesterol	CLTCL1	LDLR,APOB	0.003617	0.00782281	European	has excess PPI edges	PPI only
GCST000282	LDL_cholesterol	OCRL	LDLR,APOB	0.00395404	0.00831798	European	has excess PPI edges	PPI only
GCST000282	LDL_cholesterol	DNM1	LDLR,APOB	0.00406955	0.00831798	European	has excess PPI edges	PPI only
GCST000282	LDL_cholesterol	GAK	LDLR,APOB	0.00406955	0.00831798	European	has excess PPI edges	PPI only
GCST000282	LDL_cholesterol	NECAP2	LDLR,APOB	0.00406955	0.00831798	European	has excess PPI edges	PPI only
GCST000282	LDL_cholesterol	SYNJ1	APOB,LDLR	0.00406955	0.00831798	European	has excess PPI edges	PPI only
GCST000282	LDL_cholesterol	EPS15	LDLR,APOB	0.00436521	0.00837041	European	has excess PPI edges	PPI only
GCST000282	LDL_cholesterol	SGIP1	LDLR,APOB	0.00442552	0.00839946	European	has excess PPI edges	PPI only
GCST000282	LDL_cholesterol	CLTB	APOB,LDLR	0.00448622	0.00842866	European	has excess PPI edges	PPI only
GCST000282	LDL_cholesterol	ITSN1	APOB,LDLR	0.00454732	0.00845801	European	has excess PPI edges	PPI only
GCST000282	LDL_cholesterol	ARPC5	APOB,LDLR	0.0046088	0.00848749	European	has excess PPI edges	PPI only
GCST000282	LDL_cholesterol	ARPC1A	APOB,LDLR	0.00467067	0.00851711	European	has excess PPI edges	PPI only
GCST000282	LDL_cholesterol	ARPC4	APOB,LDLR	0.00479558	0.00865999	European	has excess PPI edges	PPI only
GCST000282	LDL_cholesterol	ARPC2	LDLR,APOB	0.00498587	0.0088766	European	has excess PPI edges	PPI only
GCST000282	LDL_cholesterol	ARPC3	APOB,LDLR	0.00537688	0.00934672	European	has excess PPI edges	PPI only
GCST000282	LDL_cholesterol	ACTR3	APOB,LDLR	0.00551029	0.00940289	European	has excess PPI edges	PPI only
GCST000282	LDL_cholesterol	DNM2	LDLR,APOB	0.00551029	0.00940289	European	has excess PPI edges	PPI-GWAS
GCST000282	LDL_cholesterol	CTTN	APOB,LDLR	0.0057133	0.0096018	European	has excess PPI edges	PPI only
GCST000282	LDL_cholesterol	CLTA	APOB,LDLR	0.00578173	0.0096018	European	has excess PPI edges	PPI only
GCST000282	LDL_cholesterol	WASL	LDLR,APOB	0.00585054	0.0096301	European	has excess PPI edges	PPI only
GCST000282	LDL_cholesterol	ACTR2	LDLR,APOB	0.00605927	0.00988618	European	has excess PPI edges	PPI only
GCST000282	LDL_cholesterol	CLTC	LDLR,APOB	0.0063429	0.0101596	European	has excess PPI edges	PPI only
GCST000282	LDL_cholesterol	SH3GL2	APOB,LDLR	0.0063429	0.0101596	European	has excess PPI edges	PPI only
GCST000282	LDL_cholesterol	AP2S1	LDLR,APOB	0.00700315	0.0108549	European	has excess PPI edges	PPI only
GCST000282	LDL_cholesterol	AP2A2	APOB,LDLR	0.00707839	0.0108808	European	has excess PPI edges	PPI only
GCST000282	LDL_cholesterol	AP2B1	APOB,LDLR	0.007154	0.0109069	European	has excess PPI edges	PPI only
GCST000282	LDL_cholesterol	AP2M1	APOB,LDLR	0.00746019	0.0111903	European	has excess PPI edges	PPI only
GCST000282	LDL_cholesterol	AP2A1	APOB,LDLR	0.00777231	0.0115652	European	has excess PPI edges	PPI only
GCST000282	LDL_cholesterol	HSPA8	APOB,LDLR	0.0269814	0.0311711	European	has excess PPI edges	PPI only
GCST000283	LDL_cholesterol	VAMP7	APOB,SORT1	0.000508723	0.0104487	European	.	PPI only
GCST000283	LDL_cholesterol	DNM2	SORT1,APOB	0.000619257	0.0104487	European	.	PPI only
GCST000283	LDL_cholesterol	SH3GL2	APOB,SORT1	0.000715419	0.0104487	European	.	PPI only
GCST000284	HDL_cholesterol	APOA1	LCAT,CETP	9.13836e-05	0.00262467	European	.	PPI only
GCST000285	Cholesterol_total	SDC3	APOE,APOB,NCAN	9.39287e-07	0.000176586	European	has excess PPI edges	PPI only
GCST000285	Cholesterol_total	GPC4	APOB,APOE	1.61812e-05	0.00101402	European	has excess PPI edges	PPI only
GCST000285	Cholesterol_total	GPC6	APOE,APOB	1.61812e-05	0.00101402	European	has excess PPI edges	PPI only
GCST000285	Cholesterol_total	GPC2	APOE,APOB	2.264e-05	0.00106408	European	has excess PPI edges	PPI only
GCST000285	Cholesterol_total	GPC5	APOE,APOB	3.87645e-05	0.00145755	European	has excess PPI edges	PPI only
GCST000285	Cholesterol_total	MSR1	APOB,APOE	4.84264e-05	0.00151736	European	has excess PPI edges	PPI only
GCST000285	Cholesterol_total	PCSK9	APOB,LDLR	5.91522e-05	0.00158866	European	has excess PPI edges	PPI only
GCST000285	Cholesterol_total	GPC3	APOE,APOB	8.37873e-05	0.001969	European	has excess PPI edges	PPI only
GCST000285	Cholesterol_total	LRP8	APOE,APOB	0.00012867	0.00212269	European	has excess PPI edges	PPI only
GCST000285	Cholesterol_total	APOA2	APOE,APOB	0.000145738	0.00212269	European	has excess PPI edges	PPI only
GCST000285	Cholesterol_total	APOA4	APOE,APOB	0.000145738	0.00212269	European	has excess PPI edges	PPI only
GCST000285	Cholesterol_total	APOC3	APOB,APOE	0.000163857	0.00212269	European	has excess PPI edges	PPI only
GCST000285	Cholesterol_total	SDC1	APOB,APOE	0.000431932	0.00270677	European	has excess PPI edges	PPI-GWAS
GCST000285	Cholesterol_total	APOE	LDLR,APOB	0.00056037	0.00329019	European	has excess PPI edges	PPI-GWAS
GCST000285	Cholesterol_total	SDC4	APOE,APOB	0.000595034	0.00329019	European	has excess PPI edges	PPI only
GCST000285	Cholesterol_total	HSPG2	APOB,APOE	0.000630716	0.00338785	European	has excess PPI edges	PPI only
GCST000285	Cholesterol_total	SDC2	APOB,APOE	0.00086608	0.00452286	European	has excess PPI edges	PPI only
GCST000285	Cholesterol_total	GPC1	APOE,APOB	0.00118637	0.00571889	European	has excess PPI edges	PPI only
GCST000285	Cholesterol_total	AGRN	APOE,APOB	0.00144494	0.0067912	European	has excess PPI edges	PPI only
GCST000285	Cholesterol_total	LDLRAP1	APOB,LDLR	0.00184815	0.00847447	European	has excess PPI edges	PPI only
GCST000285	Cholesterol_total	LDLR	APOB,APOE	0.00209994	0.00868424	European	has excess PPI edges	PPI-GWAS
GCST000285	Cholesterol_total	DAB2	LDLR,APOB	0.0022989	0.00900401	European	has excess PPI edges	PPI only
GCST000285	Cholesterol_total	FCHO1	APOB,LDLR	0.00294725	0.0110817	European	has excess PPI edges	PPI only
GCST000285	Cholesterol_total	FCHO2	LDLR,APOB	0.00294725	0.0110817	European	has excess PPI edges	PPI only
GCST000285	Cholesterol_total	GAPVD1	LDLR,APOB	0.00524388	0.0150869	European	has excess PPI edges	PPI only
GCST000285	Cholesterol_total	PIK3C2A	APOB,LDLR	0.0053445	0.0150869	European	has excess PPI edges	PPI only
GCST000285	Cholesterol_total	AMPH	LDLR,APOB	0.00575588	0.0150869	European	has excess PPI edges	PPI only
GCST000285	Cholesterol_total	PACSIN2	LDLR,APOB	0.00575588	0.0150869	European	has excess PPI edges	PPI only
GCST000285	Cholesterol_total	SNX18	LDLR,APOB	0.00575588	0.0150869	European	has excess PPI edges	PPI only
GCST000285	Cholesterol_total	FNBP1L	APOB,LDLR	0.00586094	0.0150869	European	has excess PPI edges	PPI only
GCST000285	Cholesterol_total	PACSIN1	APOB,LDLR	0.00586094	0.0150869	European	has excess PPI edges	PPI only
GCST000285	Cholesterol_total	PACSIN3	LDLR,APOB	0.00586094	0.0150869	European	has excess PPI edges	PPI only
GCST000285	Cholesterol_total	FNBP1	APOB,LDLR	0.00596689	0.0150869	European	has excess PPI edges	PPI only
GCST000285	Cholesterol_total	RAB5B	LDLR,APOB	0.00596689	0.0150869	European	has excess PPI edges	PPI only
GCST000285	Cholesterol_total	HIP1	LDLR,APOB	0.00607373	0.0150869	European	has excess PPI edges	PPI only
GCST000285	Cholesterol_total	REPS1	APOB,LDLR	0.00607373	0.0150869	European	has excess PPI edges	PPI only
GCST000285	Cholesterol_total	AAK1	LDLR,APOB	0.00629004	0.0150869	European	has excess PPI edges	PPI only
GCST000285	Cholesterol_total	BIN1	APOB,LDLR	0.00629004	0.0150869	European	has excess PPI edges	PPI only
GCST000285	Cholesterol_total	ITSN2	LDLR,APOB	0.00662108	0.01518	European	has excess PPI edges	PPI only
GCST000285	Cholesterol_total	RAB5C	LDLR,APOB	0.00695999	0.0153227	European	has excess PPI edges	PPI only
GCST000285	Cholesterol_total	TRIP10	LDLR,APOB	0.0070747	0.0153227	European	has excess PPI edges	PPI only
GCST000285	Cholesterol_total	DNAJC6	APOB,LDLR	0.00742401	0.0153227	European	has excess PPI edges	PPI only
GCST000285	Cholesterol_total	DNM3	LDLR,APOB	0.00742401	0.0153227	European	has excess PPI edges	PPI only
GCST000285	Cholesterol_total	HIP1R	APOB,LDLR	0.00742401	0.0153227	European	has excess PPI edges	PPI only
GCST000285	Cholesterol_total	SNX9	APOB,LDLR	0.00742401	0.0153227	European	has excess PPI edges	PPI only
GCST000285	Cholesterol_total	NECAP1	LDLR,APOB	0.00754217	0.0153227	European	has excess PPI edges	PPI only
GCST000285	Cholesterol_total	RAB5A	LDLR,APOB	0.00754217	0.0153227	European	has excess PPI edges	PPI only
GCST000285	Cholesterol_total	SH3GL3	APOB,LDLR	0.00754217	0.0153227	European	has excess PPI edges	PPI only
GCST000285	Cholesterol_total	SH3GL1	APOB,LDLR	0.00778107	0.0155621	European	has excess PPI edges	PPI only
GCST000285	Cholesterol_total	SYNJ2	LDLR,APOB	0.0079018	0.0156373	European	has excess PPI edges	PPI only
GCST000285	Cholesterol_total	CLTCL1	LDLR,APOB	0.00826913	0.0161937	European	has excess PPI edges	PPI only
GCST000285	Cholesterol_total	OCRL	LDLR,APOB	0.00902667	0.0166394	European	has excess PPI edges	PPI only
GCST000285	Cholesterol_total	DNM1	LDLR,APOB	0.00928591	0.0166394	European	has excess PPI edges	PPI only
GCST000285	Cholesterol_total	GAK	LDLR,APOB	0.00928591	0.0166394	European	has excess PPI edges	PPI only
GCST000285	Cholesterol_total	NECAP2	LDLR,APOB	0.00928591	0.0166394	European	has excess PPI edges	PPI only
GCST000285	Cholesterol_total	SYNJ1	APOB,LDLR	0.00928591	0.0166394	European	has excess PPI edges	PPI only
GCST000285	Cholesterol_total	EPS15	LDLR,APOB	0.00994863	0.0168499	European	has excess PPI edges	PPI only
GCST000285	Cholesterol_total	SGIP1	LDLR,APOB	0.0100837	0.0169262	European	has excess PPI edges	PPI only
GCST000285	Cholesterol_total	CLTB	APOB,LDLR	0.0102195	0.0170024	European	has excess PPI edges	PPI only
GCST000285	Cholesterol_total	ITSN1	APOB,LDLR	0.0103562	0.0170787	European	has excess PPI edges	PPI only
GCST000285	Cholesterol_total	ARPC5	APOB,LDLR	0.0104937	0.017155	European	has excess PPI edges	PPI only
GCST000285	Cholesterol_total	ARPC1A	APOB,LDLR	0.0106321	0.0172313	European	has excess PPI edges	PPI only
GCST000285	Cholesterol_total	ARPC4	APOB,LDLR	0.0109112	0.0173839	European	has excess PPI edges	PPI only
GCST000285	Cholesterol_total	ARPC2	LDLR,APOB	0.011336	0.0179089	European	has excess PPI edges	PPI only
GCST000285	Cholesterol_total	ARPC3	APOB,LDLR	0.0122074	0.018508	European	has excess PPI edges	PPI only
GCST000285	Cholesterol_total	ACTR3	APOB,LDLR	0.0125043	0.0186573	European	has excess PPI edges	PPI only
GCST000285	Cholesterol_total	DNM2	LDLR,APOB	0.0125043	0.0186573	European	has excess PPI edges	PPI-GWAS
GCST000285	Cholesterol_total	CTTN	APOB,LDLR	0.0129557	0.0187446	European	has excess PPI edges	PPI only
GCST000285	Cholesterol_total	CLTA	APOB,LDLR	0.0131077	0.0188111	European	has excess PPI edges	PPI only
GCST000285	Cholesterol_total	WASL	LDLR,APOB	0.0132606	0.0188863	European	has excess PPI edges	PPI only
GCST000285	Cholesterol_total	ACTR2	LDLR,APOB	0.0137238	0.0193991	European	has excess PPI edges	PPI only
GCST000285	Cholesterol_total	CLTC	LDLR,APOB	0.0143525	0.0195527	European	has excess PPI edges	PPI only
GCST000285	Cholesterol_total	SH3GL2	APOB,LDLR	0.0143525	0.0195527	European	has excess PPI edges	PPI only
GCST000285	Cholesterol_total	AP2S1	LDLR,APOB	0.0158124	0.0206902	European	has excess PPI edges	PPI only
GCST000285	Cholesterol_total	AP2A2	APOB,LDLR	0.0159785	0.0206902	European	has excess PPI edges	PPI only
GCST000285	Cholesterol_total	AP2B1	APOB,LDLR	0.0161453	0.0206902	European	has excess PPI edges	PPI only
GCST000285	Cholesterol_total	AP2M1	APOB,LDLR	0.0168202	0.0213662	European	has excess PPI edges	PPI only
GCST000285	Cholesterol_total	AP2A1	APOB,LDLR	0.0175072	0.0220896	European	has excess PPI edges	PPI only
GCST000286	Triglycerides	SDC3	APOB,NCAN	0.000100139	0.0185257	European	.	PPI only
GCST000286	Triglycerides	APOE	LPL,APOB	0.000307376	0.020131	European	.	PPI only
GCST000287	LDL_cholesterol	PCSK9	APOB,LDLR	3.23174e-05	0.00701288	European	has excess PPI edges	PPI-GWAS
GCST000287	LDL_cholesterol	VLDLR	PCSK9,APOB	0.000147908	0.00715395	European	has excess PPI edges	PPI only
GCST000287	LDL_cholesterol	DNM2	SORT1,LDLR,APOB	0.000234813	0.00715395	European	has excess PPI edges	PPI-GWAS
GCST000287	LDL_cholesterol	CLTA	APOB,PCSK9,LDLR	0.000252569	0.00715395	European	has excess PPI edges	PPI only
GCST000287	LDL_cholesterol	CLTC	LDLR,PCSK9,APOB	0.000290658	0.00715395	European	has excess PPI edges	PPI only
GCST000287	LDL_cholesterol	SH3GL2	APOB,LDLR,SORT1	0.000290658	0.00715395	European	has excess PPI edges	PPI only
GCST000287	LDL_cholesterol	APOE	LDLR,APOB	0.000307376	0.00715395	European	has excess PPI edges	PPI only
GCST000287	LDL_cholesterol	AP2S1	LDLR,PCSK9,APOB	0.000337759	0.00715395	European	has excess PPI edges	PPI only
GCST000287	LDL_cholesterol	AP2A2	APOB,PCSK9,LDLR	0.000343279	0.00715395	European	has excess PPI edges	PPI only
GCST000287	LDL_cholesterol	AP2B1	APOB,LDLR,PCSK9	0.000348857	0.00715395	European	has excess PPI edges	PPI only
GCST000287	LDL_cholesterol	AP2M1	APOB,LDLR,PCSK9	0.000371757	0.00715395	European	has excess PPI edges	PPI only
GCST000287	LDL_cholesterol	AP2A1	APOB,LDLR,PCSK9	0.00039561	0.00715395	European	has excess PPI edges	PPI only
GCST000287	LDL_cholesterol	LDLRAP1	APOB,LDLR	0.00101871	0.0138163	European	has excess PPI edges	PPI only
GCST000287	LDL_cholesterol	LDLR	APOB,PCSK9	0.00115833	0.0141418	European	has excess PPI edges	PPI-GWAS
GCST000287	LDL_cholesterol	DAB2	LDLR,APOB	0.00126877	0.0141418	European	has excess PPI edges	PPI only
GCST000287	LDL_cholesterol	FCHO1	APOB,LDLR	0.00162924	0.0141418	European	has excess PPI edges	PPI only
GCST000287	LDL_cholesterol	FCHO2	LDLR,APOB	0.00162924	0.0141418	European	has excess PPI edges	PPI only
GCST000287	LDL_cholesterol	GAPVD1	LDLR,APOB	0.00291242	0.0154275	European	has excess PPI edges	PPI only
GCST000287	LDL_cholesterol	APOB	PCSK9,LDLR	0.00296884	0.0154275	European	has excess PPI edges	PPI-GWAS
GCST000287	LDL_cholesterol	PIK3C2A	APOB,LDLR	0.00296884	0.0154275	European	has excess PPI edges	PPI only
GCST000287	LDL_cholesterol	AMPH	LDLR,APOB	0.00319966	0.0154275	European	has excess PPI edges	PPI only
GCST000287	LDL_cholesterol	PACSIN2	LDLR,APOB	0.00319966	0.0154275	European	has excess PPI edges	PPI only
GCST000287	LDL_cholesterol	SNX18	LDLR,APOB	0.00319966	0.0154275	European	has excess PPI edges	PPI only
GCST000287	LDL_cholesterol	FNBP1L	APOB,LDLR	0.00325865	0.0154275	European	has excess PPI edges	PPI only
GCST000287	LDL_cholesterol	PACSIN1	APOB,LDLR	0.00325865	0.0154275	European	has excess PPI edges	PPI only
GCST000287	LDL_cholesterol	PACSIN3	LDLR,APOB	0.00325865	0.0154275	European	has excess PPI edges	PPI only
GCST000287	LDL_cholesterol	FNBP1	APOB,LDLR	0.00331815	0.0154275	European	has excess PPI edges	PPI only
GCST000287	LDL_cholesterol	RAB5B	LDLR,APOB	0.00331815	0.0154275	European	has excess PPI edges	PPI only
GCST000287	LDL_cholesterol	HIP1	LDLR,APOB	0.00337817	0.0154275	European	has excess PPI edges	PPI only
GCST000287	LDL_cholesterol	REPS1	APOB,LDLR	0.00337817	0.0154275	European	has excess PPI edges	PPI only
GCST000287	LDL_cholesterol	AAK1	LDLR,APOB	0.00349974	0.0154275	European	has excess PPI edges	PPI only
GCST000287	LDL_cholesterol	BIN1	APOB,LDLR	0.00349974	0.0154275	European	has excess PPI edges	PPI only
GCST000287	LDL_cholesterol	ITSN2	LDLR,APOB	0.00368592	0.0154275	European	has excess PPI edges	PPI only
GCST000287	LDL_cholesterol	RAB5C	LDLR,APOB	0.00387668	0.0154275	European	has excess PPI edges	PPI only
GCST000287	LDL_cholesterol	TRIP10	LDLR,APOB	0.00394128	0.0154275	European	has excess PPI edges	PPI only
GCST000287	LDL_cholesterol	DNAJC6	APOB,LDLR	0.00413811	0.0154275	European	has excess PPI edges	PPI only
GCST000287	LDL_cholesterol	DNM3	LDLR,APOB	0.00413811	0.0154275	European	has excess PPI edges	PPI only
GCST000287	LDL_cholesterol	HIP1R	APOB,LDLR	0.00413811	0.0154275	European	has excess PPI edges	PPI only
GCST000287	LDL_cholesterol	SNX9	APOB,LDLR	0.00413811	0.0154275	European	has excess PPI edges	PPI only
GCST000287	LDL_cholesterol	NECAP1	LDLR,APOB	0.00420473	0.0154275	European	has excess PPI edges	PPI only
GCST000287	LDL_cholesterol	RAB5A	LDLR,APOB	0.00420473	0.0154275	European	has excess PPI edges	PPI only
GCST000287	LDL_cholesterol	SH3GL3	APOB,LDLR	0.00420473	0.0154275	European	has excess PPI edges	PPI only
GCST000287	LDL_cholesterol	SH3GL1	APOB,LDLR	0.00433947	0.0154275	European	has excess PPI edges	PPI only
GCST000287	LDL_cholesterol	SYNJ2	LDLR,APOB	0.0044076	0.0154275	European	has excess PPI edges	PPI only
GCST000287	LDL_cholesterol	CLTCL1	LDLR,APOB	0.00461498	0.0154275	European	has excess PPI edges	PPI only
GCST000287	LDL_cholesterol	OCRL	LDLR,APOB	0.00504319	0.0154275	European	has excess PPI edges	PPI only
GCST000287	LDL_cholesterol	DNM1	LDLR,APOB	0.0051899	0.0154275	European	has excess PPI edges	PPI only
GCST000287	LDL_cholesterol	GAK	LDLR,APOB	0.0051899	0.0154275	European	has excess PPI edges	PPI only
GCST000287	LDL_cholesterol	NECAP2	LDLR,APOB	0.0051899	0.0154275	European	has excess PPI edges	PPI only
GCST000287	LDL_cholesterol	SYNJ1	APOB,LDLR	0.0051899	0.0154275	European	has excess PPI edges	PPI only
GCST000287	LDL_cholesterol	EPS15	LDLR,APOB	0.00556528	0.0159218	European	has excess PPI edges	PPI only
GCST000287	LDL_cholesterol	SGIP1	LDLR,APOB	0.00564183	0.0159218	European	has excess PPI edges	PPI only
GCST000287	LDL_cholesterol	CLTB	APOB,LDLR	0.00571888	0.0159218	European	has excess PPI edges	PPI only
GCST000287	LDL_cholesterol	ITSN1	APOB,LDLR	0.0057964	0.0159218	European	has excess PPI edges	PPI only
GCST000287	LDL_cholesterol	VAMP7	APOB,SORT1	0.0057964	0.0159218	European	has excess PPI edges	PPI only
GCST000287	LDL_cholesterol	ARPC5	APOB,LDLR	0.00587442	0.0159344	European	has excess PPI edges	PPI only
GCST000287	LDL_cholesterol	ARPC1A	APOB,LDLR	0.00595293	0.015948	European	has excess PPI edges	PPI only
GCST000287	LDL_cholesterol	ARPC4	APOB,LDLR	0.0061114	0.0161729	European	has excess PPI edges	PPI only
GCST000287	LDL_cholesterol	ARPC2	LDLR,APOB	0.00635275	0.016609	European	has excess PPI edges	PPI only
GCST000287	LDL_cholesterol	ARPC3	APOB,LDLR	0.00684848	0.0174838	European	has excess PPI edges	PPI only
GCST000287	LDL_cholesterol	ACTR3	APOB,LDLR	0.00701757	0.0177071	European	has excess PPI edges	PPI only
GCST000287	LDL_cholesterol	CTTN	APOB,LDLR	0.00727479	0.0180252	European	has excess PPI edges	PPI only
GCST000287	LDL_cholesterol	WASL	LDLR,APOB	0.00744866	0.0181613	European	has excess PPI edges	PPI only
GCST000287	LDL_cholesterol	ACTR2	LDLR,APOB	0.00771302	0.0185969	European	has excess PPI edges	PPI only
GCST000288	HDL_cholesterol	APOE	ABCA1,LPL,APOB	2.87183e-06	0.000322695	European	has excess PPI edges	PPI only
GCST000288	HDL_cholesterol	APOA1	CETP,ABCA1,APOB	3.14825e-06	0.000322695	European	has excess PPI edges	PPI only
GCST000288	HDL_cholesterol	PNLIPRP3	LIPC,LIPG	2.05843e-05	0.000677851	European	has excess PPI edges	PPI only
GCST000288	HDL_cholesterol	PNPLA3	LIPG,LIPC	2.05843e-05	0.000677851	European	has excess PPI edges	PPI only
GCST000288	HDL_cholesterol	CEL	LIPG,LIPC	2.64527e-05	0.000677851	European	has excess PPI edges	PPI only
GCST000288	HDL_cholesterol	LIPF	LIPG,LIPC	2.64527e-05	0.000677851	European	has excess PPI edges	PPI only
GCST000288	HDL_cholesterol	PNLIPRP1	LIPC,LIPG	2.64527e-05	0.000677851	European	has excess PPI edges	PPI only
GCST000288	HDL_cholesterol	PNLIP	LIPC,LIPG	2.64527e-05	0.000677851	European	has excess PPI edges	PPI only
GCST000288	HDL_cholesterol	LIPC	LIPG,LPL	4.03749e-05	0.000827685	European	has excess PPI edges	PPI-GWAS
GCST000288	HDL_cholesterol	PNPLA2	LIPC,LIPG	4.03749e-05	0.000827685	European	has excess PPI edges	PPI only
GCST000289	Triglycerides	APOE	LPL,APOB	0.000128794	0.018459	European	.	PPI only
GCST000290	HDL_cholesterol	APOA1	HNF4A,LCAT,CETP,ABCA1,PLTP	2.56668e-10	1.89934e-08	European	has excess PPI edges	PPI only
GCST000290	HDL_cholesterol	PNLIPRP3	LIPC,LIPG	3.56407e-05	0.0004841	European	has excess PPI edges	PPI only
GCST000290	HDL_cholesterol	PNPLA3	LIPG,LIPC	3.56407e-05	0.0004841	European	has excess PPI edges	PPI only
GCST000290	HDL_cholesterol	CEL	LIPG,LIPC	4.57933e-05	0.0004841	European	has excess PPI edges	PPI only
GCST000290	HDL_cholesterol	LIPF	LIPG,LIPC	4.57933e-05	0.0004841	European	has excess PPI edges	PPI only
GCST000290	HDL_cholesterol	PNLIPRP1	LIPC,LIPG	4.57933e-05	0.0004841	European	has excess PPI edges	PPI only
GCST000290	HDL_cholesterol	PNLIP	LIPC,LIPG	4.57933e-05	0.0004841	European	has excess PPI edges	PPI only
GCST000290	HDL_cholesterol	LIPC	LIPG,LPL	6.98691e-05	0.000574479	European	has excess PPI edges	PPI-GWAS
GCST000290	HDL_cholesterol	PNPLA2	LIPC,LIPG	6.98691e-05	0.000574479	European	has excess PPI edges	PPI only
GCST000290	HDL_cholesterol	APOE	ABCA1,LPL	0.000661019	0.00489154	European	has excess PPI edges	PPI only
GCST000303	Glycated_hemoglobin_levels	ADPGK	GCK,HK1	1.03189e-06	3.92094e-05	European	has excess PPI edges	PPI only
GCST000303	Glycated_hemoglobin_levels	G6PC3	HK1,GCK	1.03189e-06	3.92094e-05	European	has excess PPI edges	PPI only
GCST000303	Glycated_hemoglobin_levels	HK3	GCK,HK1	1.03189e-06	3.92094e-05	European	has excess PPI edges	PPI only
GCST000303	Glycated_hemoglobin_levels	G6PC	HK1,GCK	1.37577e-06	3.92094e-05	European	has excess PPI edges	PPI only
GCST000303	Glycated_hemoglobin_levels	HKDC1	HK1,GCK	2.70191e-06	6.16036e-05	European	has excess PPI edges	PPI-GWAS
GCST000303	Glycated_hemoglobin_levels	HK2	GCK,HK1	3.83134e-06	7.27955e-05	European	has excess PPI edges	PPI only
GCST000305	Mean_platelet_volume	CDC42	ARHGEF3,TAOK1	0.000667735	0.0253739	European	.	PPI only
GCST000322	Psoriasis	IL23A	IL23R,IL12B	1.10379e-05	0.000335554	European	has excess PPI edges	PPI-GWAS
GCST000322	Psoriasis	IL23R	IL23A,IL12B	2.05843e-05	0.000521468	European	has excess PPI edges	PPI-GWAS
GCST000322	Psoriasis	STAT4	STAT2,IL12B	0.000153416	0.0029149	European	has excess PPI edges	PPI only
GCST000322	Psoriasis	STAT1	IL12B,STAT2	0.0010672	0.0147467	European	has excess PPI edges	PPI only
GCST000322	Psoriasis	RELA	TNFAIP3,IL12B	0.00427025	0.0368807	European	has excess PPI edges	PPI only
GCST000363	QT_interval	KCNE4	KCNQ1,KCNH2	1.37577e-06	0.000123087	European	.	PPI only
GCST000363	QT_interval	KCNE5	KCNH2,KCNQ1	1.37577e-06	0.000123087	European	.	PPI only
GCST000363	QT_interval	KCNE1	KCNH2,KCNQ1	2.75054e-06	0.000123087	European	.	PPI only
GCST000363	QT_interval	KCNE2	KCNQ1,KCNH2	2.75054e-06	0.000123087	European	.	PPI only
GCST000363	QT_interval	KCNE3	KCNQ1,KCNH2	6.87137e-06	0.000245995	European	.	PPI only
GCST000363	QT_interval	CALM3	PLN,SCN5A,KCNQ1	3.78251e-05	0.00112845	European	.	PPI only
GCST000363	QT_interval	CALM1	SCN5A,KCNQ1,PLN	9.55209e-05	0.00244261	European	.	PPI only
GCST000363	QT_interval	CALM2	KCNQ1,SCN5A,PLN	0.000125548	0.00280914	European	.	PPI only
GCST000363	QT_interval	KCNJ2	KCNQ1,SCN5A	0.000171784	0.00341659	European	.	PPI only
GCST000363	QT_interval	KCNAB1	KCNH2,KCNQ1	0.000352937	0.00553261	European	.	PPI only
GCST000363	QT_interval	KCNAB3	KCNQ1,KCNH2	0.000352937	0.00553261	European	.	PPI only
GCST000363	QT_interval	KCNAB2	KCNQ1,KCNH2	0.000370902	0.00553261	European	.	PPI only
GCST000368	Fibrinogen	STAT3	IRF1,IL6R	0.00130884	0.0328931	European	.	PPI only
GCST000371	Tanning	GNG11	GRM5,MC1R	0.0076196	0.0157036	European	.	PPI only
GCST000371	Tanning	GNG13	MC1R,GRM5	0.00765647	0.0157036	European	.	PPI only
GCST000371	Tanning	GNG10	GRM5,MC1R	0.00799209	0.0157036	European	.	PPI only
GCST000371	Tanning	GNG12	MC1R,GRM5	0.00799209	0.0157036	European	.	PPI only
GCST000371	Tanning	GNG3	MC1R,GRM5	0.00799209	0.0157036	European	.	PPI only
GCST000371	Tanning	GNG4	MC1R,GRM5	0.00799209	0.0157036	European	.	PPI only
GCST000371	Tanning	GNG5	GRM5,MC1R	0.00799209	0.0157036	European	.	PPI only
GCST000371	Tanning	GNG8	MC1R,GRM5	0.00799209	0.0157036	European	.	PPI only
GCST000371	Tanning	GNGT2	GRM5,MC1R	0.00799209	0.0157036	European	.	PPI only
GCST000371	Tanning	GNG7	MC1R,GRM5	0.0080298	0.0157036	European	.	PPI only
GCST000371	Tanning	GNB5	MC1R,GRM5	0.00814344	0.0157036	European	.	PPI only
GCST000371	Tanning	GNG2	GRM5,MC1R	0.00841153	0.0157036	European	.	PPI only
GCST000371	Tanning	GNB4	GRM5,MC1R	0.00848889	0.0157036	European	.	PPI only
GCST000371	Tanning	GNB2	GRM5,MC1R	0.00876225	0.0157036	European	.	PPI only
GCST000371	Tanning	GNB3	MC1R,GRM5	0.00876225	0.0157036	European	.	PPI only
GCST000371	Tanning	GNGT1	MC1R,GRM5	0.028474	0.0326007	European	.	PPI only
GCST000371	Tanning	GNB1	MC1R,GRM5	0.0303263	0.0342254	European	.	PPI only
GCST000372	Height	UBN1	HMGA2,HMGA1	4.58257e-06	0.000953175	European	.	PPI only
GCST000372	Height	CABIN1	HMGA2,HMGA1	6.9784e-05	0.00725754	European	.	PPI only
GCST000372	Height	HIRA	HMGA1,HMGA2	0.000147805	0.0102478	European	.	PPI only
GCST000372	Height	ASF1A	HMGA2,HMGA1	0.000552286	0.0215146	European	.	PPI only
GCST000372	Height	PRKAR1B	PRKG2,CDK6	0.00096147	0.0249982	European	.	PPI only
GCST000372	Height	RB1	HMGA2,CDK6	0.00202184	0.0467269	European	.	PPI only
GCST000382	Autism	CTNND1	CDH10,CDH9	1.3435e-05	3.3866e-05	European	.	PPI only
GCST000382	Autism	JUP	CDH9,CDH10	2.25773e-05	3.3866e-05	European	.	PPI only
GCST000382	Autism	CTNNA1	CDH10,CDH9	3.5144e-05	3.5144e-05	European	.	PPI only
GCST000392	Type_1_diabetes	CD47	SIRPG,SKAP2	0.000163857	0.0342461	European	.	PPI only
GCST000408	Primary_biliary_cholangitis	EBI3	IL12A,IL12RB2	4.58756e-07	5.53784e-06	European	has excess PPI edges	PPI only
GCST000408	Primary_biliary_cholangitis	IL6ST	IL12RB2,IL12A	4.91524e-06	1.27796e-05	European	has excess PPI edges	PPI only
GCST000478	Type_2_diabetes_and_other_traits	NCK1	PPP2R2C,IRS1	0.000408959	0.021979	European	.	PPI only
GCST000479	Alzheimers_disease	APP	APOE,CLU	0.000249149	0.0200941	European	.	PPI only
GCST000494	Bone_mineral_density_spine	TNFSF11	TNFRSF11A,TNFRSF11B	1.34876e-05	0.00364164	European	.	PPI only
GCST000494	Bone_mineral_density_spine	AXIN2	ESR1,LRP5	0.000467849	0.0090228	European	.	PPI only
GCST000494	Bone_mineral_density_spine	SMAD3	ESR1,SPTBN1	0.00546154	0.0446992	European	.	PPI only
GCST000495	Bone_mineral_density_hip	TFF1	ESR1,CTNNB1	1.23603e-05	0.00277863	European	has excess PPI edges	PPI only
GCST000495	Bone_mineral_density_hip	MUC1	CTNNB1,ESR1	2.11711e-05	0.00277863	European	has excess PPI edges	PPI only
GCST000495	Bone_mineral_density_hip	MYOG	MEF2C,CTNNB1	2.64527e-05	0.00277863	European	has excess PPI edges	PPI only
GCST000495	Bone_mineral_density_hip	NCOA2	CTNNB1,MEF2C,ESR1	2.65263e-05	0.00277863	European	has excess PPI edges	PPI only
GCST000495	Bone_mineral_density_hip	HDAC4	MEF2C,HDAC5,ESR1	8.36631e-05	0.00701097	European	has excess PPI edges	PPI only
GCST000495	Bone_mineral_density_hip	TCF4	CTNNB1,MEF2C	0.000111218	0.00776674	European	has excess PPI edges	PPI only
GCST000495	Bone_mineral_density_hip	SMAD4	CTNNB1,MEF2C,ESR1	0.000129872	0.00777378	European	has excess PPI edges	PPI only
GCST000495	Bone_mineral_density_hip	MEF2A	HDAC5,MEF2C	0.000236753	0.00901816	European	has excess PPI edges	PPI only
GCST000495	Bone_mineral_density_hip	MEF2D	HDAC5,MEF2C	0.000236753	0.00901816	European	has excess PPI edges	PPI only
GCST000495	Bone_mineral_density_hip	TERT	ESR1,CTNNB1	0.000236753	0.00901816	European	has excess PPI edges	PPI only
GCST000495	Bone_mineral_density_hip	AXIN2	ESR1,CTNNB1	0.000307376	0.00919932	European	has excess PPI edges	PPI only
GCST000495	Bone_mineral_density_hip	FOXO3	ESR1,CTNNB1	0.000452736	0.0111586	European	has excess PPI edges	PPI only
GCST000495	Bone_mineral_density_hip	MAPK12	MEF2C,CTNNB1	0.000625592	0.0136519	European	has excess PPI edges	PPI only
GCST000495	Bone_mineral_density_hip	FOS	ESR1,CTNNB1	0.000765757	0.0136519	European	has excess PPI edges	PPI only
GCST000495	Bone_mineral_density_hip	MAPK11	MEF2C,CTNNB1	0.00123141	0.0162464	European	has excess PPI edges	PPI only
GCST000495	Bone_mineral_density_hip	NCOR2	HDAC5,ESR1	0.00126877	0.0162464	European	has excess PPI edges	PPI only
GCST000495	Bone_mineral_density_hip	NOTCH1	CTNNB1,MEF2C	0.00146364	0.0162464	European	has excess PPI edges	PPI only
GCST000495	Bone_mineral_density_hip	ERBB2	CTNNB1,ESR1	0.00189368	0.0184523	European	has excess PPI edges	PPI only
GCST000495	Bone_mineral_density_hip	MAPK14	MEF2C,CTNNB1	0.00208061	0.019813	European	has excess PPI edges	PPI only
GCST000495	Bone_mineral_density_hip	HDAC9	HDAC5,MEF2C	0.00212866	0.0198202	European	has excess PPI edges	PPI only
GCST000495	Bone_mineral_density_hip	ABL1	ESR1,CTNNB1	0.00217724	0.0198318	European	has excess PPI edges	PPI only
GCST000495	Bone_mineral_density_hip	CCND1	ESR1,CTNNB1	0.00237684	0.020463	European	has excess PPI edges	PPI only
GCST000495	Bone_mineral_density_hip	MYC	ESR1,CTNNB1	0.00280114	0.0227285	European	has excess PPI edges	PPI only
GCST000495	Bone_mineral_density_hip	NCOR1	HDAC5,ESR1	0.00302577	0.0227285	European	has excess PPI edges	PPI only
GCST000495	Bone_mineral_density_hip	SMAD3	ESR1,MEF2C	0.00362335	0.0243431	European	has excess PPI edges	PPI only
GCST000495	Bone_mineral_density_hip	JUN	ESR1,CTNNB1	0.00676466	0.02945	European	has excess PPI edges	PPI only
GCST000495	Bone_mineral_density_hip	RHOA	CTNNB1,ARHGAP1	0.0101806	0.0332153	European	has excess PPI edges	PPI only
GCST000495	Bone_mineral_density_hip	CTNNB1	ESR1,SOX6	0.0103834	0.0332153	European	has excess PPI edges	PPI-GWAS
GCST000495	Bone_mineral_density_hip	HDAC1	HDAC5,ESR1	0.0132965	0.0380573	European	has excess PPI edges	PPI only
GCST000495	Bone_mineral_density_hip	RAC1	ARHGAP1,CTNNB1	0.0138714	0.0380573	European	has excess PPI edges	PPI only
GCST000495	Bone_mineral_density_hip	CREBBP	ESR1,CTNNB1	0.0139877	0.0380573	European	has excess PPI edges	PPI only
GCST000495	Bone_mineral_density_hip	SRC	CTNNB1,ESR1	0.0139877	0.0380573	European	has excess PPI edges	PPI only
GCST000495	Bone_mineral_density_hip	CDC42	CTNNB1,ARHGAP1	0.0213152	0.0477598	European	has excess PPI edges	PPI only
GCST000495	Bone_mineral_density_hip	EP300	ESR1,CTNNB1	0.0217379	0.0480461	European	has excess PPI edges	PPI only
GCST000499	Hemoglobin	PRKAR2A	PRKAG2,PRKCE	0.000239264	0.00706374	European	.	PPI only
GCST000499	Hemoglobin	MARK3	BRAP,PRKAG2	0.00026531	0.00706374	European	.	PPI only
GCST000499	Hemoglobin	PRKAG1	PRKCE,PRKAG2	0.000278832	0.00706374	European	.	PPI only
GCST000502	Hematocrit	HJV	TFR2,TMPRSS6	4.58257e-06	0.000632395	European	has excess PPI edges	PPI only
GCST000502	Hematocrit	PRKAR2A	PRKAG2,PRKCE	0.000318326	0.0170615	European	has excess PPI edges	PPI only
GCST000502	Hematocrit	PRKAG1	PRKCE,PRKAG2	0.000370902	0.0170615	European	has excess PPI edges	PPI only
GCST000502	Hematocrit	B2M	HFE,TFR2	0.00102034	0.0303522	European	has excess PPI edges	PPI only
GCST000502	Hematocrit	TF	HFE,TFR2	0.0011432	0.0303522	European	has excess PPI edges	PPI only
GCST000502	Hematocrit	TFRC	TFR2,HFE	0.00137452	0.0303522	European	has excess PPI edges	PPI only
GCST000503	Mean_corpuscular_volume	HJV	TFR2,TMPRSS6	2.49952e-05	0.00559351	European	has excess PPI edges	PPI only
GCST000503	Mean_corpuscular_volume	TFR2	TFRC,HFE	2.49952e-05	0.00559351	European	has excess PPI edges	PPI-GWAS
GCST000503	Mean_corpuscular_volume	HFE	TFR2,TFRC	3.74566e-05	0.00559351	European	has excess PPI edges	PPI-GWAS
GCST000503	Mean_corpuscular_volume	PIM1	MYB,MAX	8.96357e-05	0.0100392	European	has excess PPI edges	PPI only
GCST000503	Mean_corpuscular_volume	B2M	HFE,TFR2,TFRC	0.000170294	0.0144312	European	has excess PPI edges	PPI only
GCST000503	Mean_corpuscular_volume	TF	HFE,TFRC,TFR2	0.000201831	0.0144312	European	has excess PPI edges	PPI only
GCST000503	Mean_corpuscular_volume	GATA3	IKZF1,MYB	0.000225488	0.0144312	European	has excess PPI edges	PPI only
GCST000506	Lung_adenocarcinoma	CHRNB4	CHRNA3,CHRNA5	8.93278e-06	4.10908e-05	European	has excess PPI edges	PPI-GWAS
GCST000527	Ulcerative_colitis	ITGA6	LAMB1,CDH1	0.000184551	0.0104082	European	.	PPI only
GCST000527	Ulcerative_colitis	ITGB4	CDH1,LAMB1	0.000292508	0.0104082	European	.	PPI only
GCST000527	Ulcerative_colitis	ACTA1	CDH1,LAMB1	0.000592284	0.0119725	European	.	PPI only
GCST000527	Ulcerative_colitis	SMAD3	HNF4A,CDH1	0.000624654	0.0119725	European	.	PPI only
GCST000527	Ulcerative_colitis	SMAD4	HNF4A,CDH1	0.000824089	0.0131884	European	.	PPI only
GCST000527	Ulcerative_colitis	CTTN	LAMB1,CDH1	0.00127283	0.0131884	European	.	PPI only
GCST000527	Ulcerative_colitis	CTNNB1	HNF4A,CDH1	0.0018349	0.0131884	European	.	PPI only
GCST000562	PR_interval	GJA1	SCN5A,CAV1,NKX2-5	6.46497e-06	0.000795192	European	has excess PPI edges	PPI only
GCST000562	PR_interval	GATA4	TBX5,NKX2-5	0.000255682	0.00483595	European	has excess PPI edges	PPI only
GCST000562	PR_interval	FLNA	ARHGAP24,CAV1	0.000622657	0.00765868	European	has excess PPI edges	PPI only
GCST000562	PR_interval	LRP6	CAV1,WNT11	0.00102889	0.0101243	European	has excess PPI edges	PPI only
GCST000562	PR_interval	FZD5	WNT11,CAV1	0.00110619	0.0104663	European	has excess PPI edges	PPI only
GCST000562	PR_interval	CALM3	CAV1,SCN5A	0.00341285	0.0189037	European	has excess PPI edges	PPI only
GCST000562	PR_interval	SMAD2	NKX2-5,CAV1	0.00368854	0.0189037	European	has excess PPI edges	PPI only
GCST000562	PR_interval	CALM1	SCN5A,CAV1	0.00625373	0.0250759	European	has excess PPI edges	PPI only
GCST000562	PR_interval	CALM2	SCN5A,CAV1	0.00747396	0.0282861	European	has excess PPI edges	PPI only
GCST000568	Fasting_blood_glucose	GNAI2	ADCY5,MTNR1B,ADRA2A	0.000853853	0.0443066	European	has excess PPI edges	PPI only
GCST000568	Fasting_blood_glucose	GNAT3	ADCY5,MTNR1B,ADRA2A	0.000853853	0.0443066	European	has excess PPI edges	PPI only
GCST000568	Fasting_blood_glucose	GNAI3	MTNR1B,ADCY5,ADRA2A	0.00100803	0.0443066	European	has excess PPI edges	PPI only
GCST000568	Fasting_blood_glucose	GNAI1	MTNR1B,ADCY5,ADRA2A	0.00103322	0.0443066	European	has excess PPI edges	PPI only
GCST000568	Fasting_blood_glucose	GNAZ	ADRA2A,ADCY5	0.00114586	0.0443066	European	has excess PPI edges	PPI only
GCST000568	Fasting_blood_glucose	GNG11	MTNR1B,ADCY5,ADRA2A	0.00480603	0.0488743	European	has excess PPI edges	PPI only
GCST000568	Fasting_blood_glucose	GNG13	ADRA2A,ADCY5,MTNR1B	0.00483955	0.0488743	European	has excess PPI edges	PPI only
GCST000568	Fasting_blood_glucose	GNG10	MTNR1B,ADCY5,ADRA2A	0.00514782	0.0488743	European	has excess PPI edges	PPI only
GCST000568	Fasting_blood_glucose	GNG12	ADRA2A,ADCY5,MTNR1B	0.00514782	0.0488743	European	has excess PPI edges	PPI only
GCST000568	Fasting_blood_glucose	GNG3	ADRA2A,MTNR1B,ADCY5	0.00514782	0.0488743	European	has excess PPI edges	PPI only
GCST000568	Fasting_blood_glucose	GNG4	ADRA2A,MTNR1B,ADCY5	0.00514782	0.0488743	European	has excess PPI edges	PPI only
GCST000568	Fasting_blood_glucose	GNG5	ADCY5,MTNR1B,ADRA2A	0.00514782	0.0488743	European	has excess PPI edges	PPI only
GCST000568	Fasting_blood_glucose	GNG8	ADRA2A,MTNR1B,ADCY5	0.00514782	0.0488743	European	has excess PPI edges	PPI only
GCST000568	Fasting_blood_glucose	GNGT2	MTNR1B,ADCY5,ADRA2A	0.00514782	0.0488743	European	has excess PPI edges	PPI only
GCST000568	Fasting_blood_glucose	GNG7	ADRA2A,MTNR1B,ADCY5	0.0051828	0.0488743	European	has excess PPI edges	PPI only
GCST000568	Fasting_blood_glucose	GNB5	ADRA2A,ADCY5,MTNR1B	0.00528862	0.0488743	European	has excess PPI edges	PPI only
GCST000568	Fasting_blood_glucose	GNG2	ADCY5,MTNR1B,ADRA2A	0.00554067	0.0488743	European	has excess PPI edges	PPI only
GCST000568	Fasting_blood_glucose	GNB4	MTNR1B,ADCY5,ADRA2A	0.00561402	0.0488743	European	has excess PPI edges	PPI only
GCST000568	Fasting_blood_glucose	GNB2	ADCY5,MTNR1B,ADRA2A	0.00587542	0.0488743	European	has excess PPI edges	PPI only
GCST000568	Fasting_blood_glucose	GNB3	ADRA2A,MTNR1B,ADCY5	0.00587542	0.0488743	European	has excess PPI edges	PPI only
GCST000612	Celiac_disease	RELA	TNFAIP3,IL2,REL,SOCS1	0.000164013	0.0440168	European	.	PPI only
GCST000612	Celiac_disease	CREB1	IL2,CIITA,ETS1	0.000263789	0.0440168	European	.	PPI only
GCST000612	Celiac_disease	PTPN6	PTPN2,TNFRSF14,IL2	0.000409685	0.0440168	European	.	PPI only
GCST000612	Celiac_disease	JAK2	SOCS1,IL12A,SH2B3,PTPN2	0.000410095	0.0440168	European	.	PPI only
GCST000624	Ulcerative_colitis	IL20RA	IL19,IL26	3.87645e-05	0.00494248	European	.	PPI only
GCST000624	Ulcerative_colitis	FOXP3	IFNG,REL	0.000163857	0.0139278	European	.	PPI only
GCST000668	Smoking_behavior	CHRNB4	CHRNA3,CHRNA5	1.49096e-06	2.23643e-06	European	has excess PPI edges	PPI-GWAS
GCST000678	Breast_cancer	GRB2	MAP3K1,FGFR2	0.00215207	0.0200404	European	has excess PPI edges	PPI only
GCST000679	Rheumatoid_arthritis	JAK3	IL6ST,CD40,IL2RA	0.00018698	0.04945	European	has excess PPI edges	PPI only
GCST000679	Rheumatoid_arthritis	BIRC2	CD40,TNFAIP3	0.00217657	0.04945	European	has excess PPI edges	PPI only
GCST000679	Rheumatoid_arthritis	BIRC3	CD40,TNFAIP3	0.00239683	0.04945	European	has excess PPI edges	PPI only
GCST000680	Multiple_sclerosis	CBL	HLA-DRB1,CBLB	0.000757512	0.0153667	European	.	PPI only
GCST000708	Freckling	SMARCA4	IRF4,FANCA	0.00179799	0.0413852	European	.	PPI only
GCST000719	Alopecia_areata	LCK	IL2,IL2RA,CTLA4,HLA-DQA2	5.49615e-07	2.9954e-05	European	has excess PPI edges	PPI only
GCST000719	Alopecia_areata	PTPN6	IL2,IL2RA,CTLA4	4.7338e-06	0.000139116	European	has excess PPI edges	PPI only
GCST000719	Alopecia_areata	STAT5B	IL2,IL2RA,CTLA4	6.08401e-06	0.000139116	European	has excess PPI edges	PPI only
GCST000719	Alopecia_areata	STAT5A	IL2,IL2RA,CTLA4	6.38148e-06	0.000139116	European	has excess PPI edges	PPI only
GCST000719	Alopecia_areata	FOXP3	IL2RA,IL2	5.23886e-05	0.000951726	European	has excess PPI edges	PPI only
GCST000719	Alopecia_areata	PTPN11	IL2RA,IL2,CTLA4	9.44779e-05	0.00128726	European	has excess PPI edges	PPI only
GCST000719	Alopecia_areata	PTK2B	IL2,IL2RA	0.000351409	0.00307645	European	has excess PPI edges	PPI only
GCST000719	Alopecia_areata	STAM2	IL2,IL2RA	0.00039892	0.00310588	European	has excess PPI edges	PPI only
GCST000719	Alopecia_areata	PIK3R3	IL2,IL2RA	0.00143199	0.0086715	European	has excess PPI edges	PPI only
GCST000719	Alopecia_areata	PIK3CD	IL2,IL2RA	0.00185548	0.0097145	European	has excess PPI edges	PPI only
GCST000719	Alopecia_areata	SHC1	IL2,IL2RA	0.00196073	0.0097145	European	has excess PPI edges	PPI only
GCST000719	Alopecia_areata	SYK	IL2,IL2RA	0.00265078	0.0111129	European	has excess PPI edges	PPI only
GCST000719	Alopecia_areata	PIK3CB	IL2,IL2RA	0.0033936	0.0127553	European	has excess PPI edges	PPI only
GCST000719	Alopecia_areata	PIK3R1	IL2,IL2RA	0.00559907	0.016761	European	has excess PPI edges	PPI only
GCST000719	Alopecia_areata	SOS1	IL2RA,IL2	0.00559907	0.016761	European	has excess PPI edges	PPI only
GCST000719	Alopecia_areata	PIK3CA	IL2RA,IL2	0.00632384	0.0172325	European	has excess PPI edges	PPI only
GCST000719	Alopecia_areata	FYN	CTLA4,IL2	0.00859934	0.0213029	European	has excess PPI edges	PPI only
GCST000733	Primary_biliary_cholangitis	EBI3	IL12A,IL12RB2	9.61644e-06	0.000534965	European	has excess PPI edges	PPI only
GCST000733	Primary_biliary_cholangitis	IL6ST	IL12RB2,IL12A	0.000102506	0.00123007	European	has excess PPI edges	PPI only
GCST000755	HDL_cholesterol	APOA1	HNF4A,LCAT,CETP,ABCA1,PLTP,SCARB1,APOB	1.94063e-11	1.67864e-08	European	has excess PPI edges	PPI only
GCST000755	HDL_cholesterol	APOE	ABCA1,LRP1,LPL,APOB,SCARB1	9.27521e-08	4.01153e-05	European	has excess PPI edges	PPI only
GCST000755	HDL_cholesterol	ITGAM	APOB,LRP1,PLG,LPA	4.57644e-05	0.0131954	European	has excess PPI edges	PPI only
GCST000755	HDL_cholesterol	ITGB2	LRP1,APOB,PLG,LPA	0.000127688	0.0276126	European	has excess PPI edges	PPI only
GCST000755	HDL_cholesterol	LPL	ANGPTL4,LIPC	0.000180489	0.0310161	European	has excess PPI edges	PPI-GWAS
GCST000755	HDL_cholesterol	PNLIPRP3	LIPC,LIPG	0.000335411	0.0310161	European	has excess PPI edges	PPI only
GCST000755	HDL_cholesterol	PNPLA3	LIPG,LIPC	0.000335411	0.0310161	European	has excess PPI edges	PPI only
GCST000755	HDL_cholesterol	CEL	LIPG,LIPC	0.000430282	0.0310161	European	has excess PPI edges	PPI only
GCST000755	HDL_cholesterol	LIPF	LIPG,LIPC	0.000430282	0.0310161	European	has excess PPI edges	PPI only
GCST000755	HDL_cholesterol	PLAT	LRP1,PLG	0.000430282	0.0310161	European	has excess PPI edges	PPI only
GCST000755	HDL_cholesterol	PNLIPRP1	LIPC,LIPG	0.000430282	0.0310161	European	has excess PPI edges	PPI only
GCST000755	HDL_cholesterol	PNLIP	LIPC,LIPG	0.000430282	0.0310161	European	has excess PPI edges	PPI only
GCST000755	HDL_cholesterol	LIPC	LIPG,LPL	0.000654447	0.0377398	European	has excess PPI edges	PPI-GWAS
GCST000755	HDL_cholesterol	PNPLA2	LIPC,LIPG	0.000654447	0.0377398	European	has excess PPI edges	PPI only
GCST000755	HDL_cholesterol	ABCG2	ABCA8,ABCA1	0.000783586	0.0423626	European	has excess PPI edges	PPI only
GCST000758	Triglycerides	APOE	LRP1,LPL,APOB	6.76182e-05	0.0142048	European	has excess PPI edges	PPI only
GCST000758	Triglycerides	APOA1	CETP,PLTP,APOB	7.40412e-05	0.0142048	European	has excess PPI edges	PPI only
GCST000758	Triglycerides	LPL	LIPC,ANGPTL3	8.57431e-05	0.0142048	European	has excess PPI edges	PPI-GWAS
GCST000759	LDL_cholesterol	LPL	ANGPTL3,SORT1	0.000162299	0.0240452	European	has excess PPI edges	PPI only
GCST000759	LDL_cholesterol	APOE	CYP7A1,LDLR,APOB	0.000176003	0.0240452	European	has excess PPI edges	PPI only
GCST000759	LDL_cholesterol	DNM2	LDLRAP1,SORT1,LDLR,HLA-DRA,APOB	0.000179288	0.0240452	European	has excess PPI edges	PPI-GWAS
GCST000759	LDL_cholesterol	CLTA	HLA-DRA,APOB,PCSK9,LDLRAP1,LDLR	0.000201207	0.0240452	European	has excess PPI edges	PPI only
GCST000759	LDL_cholesterol	CLTC	LDLR,LDLRAP1,PCSK9,APOB,HLA-DRA	0.00025114	0.0240452	European	has excess PPI edges	PPI only
GCST000759	LDL_cholesterol	SH3GL2	APOB,HLA-DRA,LDLR,SORT1,LDLRAP1	0.00025114	0.0240452	European	has excess PPI edges	PPI only
GCST000759	LDL_cholesterol	AP2S1	LDLR,LDLRAP1,PCSK9,APOB,HLA-DRA	0.000318044	0.0240452	European	has excess PPI edges	PPI only
GCST000759	LDL_cholesterol	AP2A2	HLA-DRA,APOB,PCSK9,LDLRAP1,LDLR	0.000326238	0.0240452	European	has excess PPI edges	PPI only
GCST000759	LDL_cholesterol	AP2B1	APOB,HLA-DRA,LDLR,LDLRAP1,PCSK9	0.000334592	0.0240452	European	has excess PPI edges	PPI only
GCST000759	LDL_cholesterol	AP2M1	APOB,HLA-DRA,LDLR,PCSK9,LDLRAP1	0.000369642	0.0240452	European	has excess PPI edges	PPI only
GCST000759	LDL_cholesterol	APOB	PCSK9,LDLRAP1,LPA,LDLR	0.000371354	0.0240452	European	has excess PPI edges	PPI-GWAS
GCST000759	LDL_cholesterol	LDLR	APOB,MYLIP,LDLRAP1,PCSK9	5.85754e-05	0.0240452	European	has excess PPI edges	PPI-GWAS
GCST000759	LDL_cholesterol	AP2A1	APOB,HLA-DRA,LDLR,PCSK9,LDLRAP1	0.00040741	0.0243506	European	has excess PPI edges	PPI only
GCST000759	LDL_cholesterol	PCSK9	APOB,LDLR	0.000588847	0.032681	European	has excess PPI edges	PPI-GWAS
GCST000759	LDL_cholesterol	DNM3	LDLR,APOB,HLA-DRA,LDLRAP1	0.000705046	0.0365214	European	has excess PPI edges	PPI only
GCST000760	Cholesterol_total	LPL	LIPC,ANGPTL3,SORT1	1.72752e-06	0.0015254	European	has excess PPI edges	PPI only
GCST000760	Cholesterol_total	APOE	CYP7A1,LDLR,ABCA1,APOB	1.37845e-05	0.0045829	European	has excess PPI edges	PPI only
GCST000760	Cholesterol_total	APOA1	HNF4A,CETP,ABCA1,APOB	1.55705e-05	0.0045829	European	has excess PPI edges	PPI only
GCST000760	Cholesterol_total	LDLR	APOB,MYLIP,LDLRAP1,PCSK9	0.000193058	0.0426175	European	has excess PPI edges	PPI-GWAS
GCST000775	Central_corneal_thickness	TP53	FOXO1,BANP	0.0038173	0.0247025	European	.	PPI only
GCST000780	Protein_C_levels	F2R	PROCR,PROC	8.83305e-05	0.00697811	European	has excess PPI edges	PPI only
GCST000803	Glycated_hemoglobin_levels	GBF1	YKT6,ANK1,SPTA1	1.31918e-05	0.000454765	European	has excess PPI edges	PPI only
GCST000803	Glycated_hemoglobin_levels	ARFGAP1	SPTA1,YKT6,ANK1	1.48948e-05	0.000454765	European	has excess PPI edges	PPI only
GCST000803	Glycated_hemoglobin_levels	GOLGB1	SPTA1,ANK1,YKT6	1.48948e-05	0.000454765	European	has excess PPI edges	PPI only
GCST000803	Glycated_hemoglobin_levels	TMEM115	SPTA1,ANK1,YKT6	1.48948e-05	0.000454765	European	has excess PPI edges	PPI only
GCST000803	Glycated_hemoglobin_levels	ARF5	SPTA1,ANK1,YKT6	1.77117e-05	0.000454765	European	has excess PPI edges	PPI only
GCST000803	Glycated_hemoglobin_levels	ARF3	SPTA1,YKT6,ANK1	1.87234e-05	0.000454765	European	has excess PPI edges	PPI only
GCST000803	Glycated_hemoglobin_levels	DYNC1I2	YKT6,SPTA1,TUBGCP3,ANK1	1.88168e-05	0.000454765	European	has excess PPI edges	PPI only
GCST000803	Glycated_hemoglobin_levels	ADPGK	GCK,HK1	1.88723e-05	0.000454765	European	has excess PPI edges	PPI only
GCST000803	Glycated_hemoglobin_levels	G6PC3	HK1,GCK	1.88723e-05	0.000454765	European	has excess PPI edges	PPI only
GCST000803	Glycated_hemoglobin_levels	HK3	GCK,HK1	1.88723e-05	0.000454765	European	has excess PPI edges	PPI only
GCST000803	Glycated_hemoglobin_levels	ARF4	ANK1,YKT6,SPTA1	1.97724e-05	0.000454765	European	has excess PPI edges	PPI only
GCST000803	Glycated_hemoglobin_levels	INS	ANK1,YKT6,HFE,SPTA1	3.01571e-06	0.000454765	European	has excess PPI edges	PPI only
GCST000803	Glycated_hemoglobin_levels	ARFGAP2	YKT6,ANK1,SPTA1	8.86522e-06	0.000454765	European	has excess PPI edges	PPI only
GCST000803	Glycated_hemoglobin_levels	ARFGAP3	ANK1,YKT6,SPTA1	8.86522e-06	0.000454765	European	has excess PPI edges	PPI only
GCST000803	Glycated_hemoglobin_levels	DCTN3	YKT6,ANK1,SPTA1,TUBGCP3	2.33953e-05	0.000502219	European	has excess PPI edges	PPI only
GCST000803	Glycated_hemoglobin_levels	G6PC	HK1,GCK	2.51494e-05	0.000506133	European	has excess PPI edges	PPI only
GCST000803	Glycated_hemoglobin_levels	DCTN2	YKT6,SPTA1,TUBGCP3,ANK1	2.81752e-05	0.000533672	European	has excess PPI edges	PPI only
GCST000803	Glycated_hemoglobin_levels	DYNC1I1	SPTA1,YKT6,ANK1	0.000102845	0.000719912	European	has excess PPI edges	PPI only
GCST000803	Glycated_hemoglobin_levels	SPTBN1	ANK1,YKT6,SPTA1	0.000102845	0.000719912	European	has excess PPI edges	PPI only
GCST000803	Glycated_hemoglobin_levels	DYNC1H1	ANK1,TUBGCP3,SPTA1,YKT6	4.20903e-05	0.000719912	European	has excess PPI edges	PPI only
GCST000803	Glycated_hemoglobin_levels	CD55	ANK1,SPTA1,YKT6	4.57873e-05	0.000719912	European	has excess PPI edges	PPI only
GCST000803	Glycated_hemoglobin_levels	DYNLL1	SPTA1,TUBGCP3,ANK1,YKT6	4.85302e-05	0.000719912	European	has excess PPI edges	PPI only
GCST000803	Glycated_hemoglobin_levels	HKDC1	HK1,GCK	4.93202e-05	0.000719912	European	has excess PPI edges	PPI-GWAS
GCST000803	Glycated_hemoglobin_levels	DCTN5	SPTA1,YKT6,ANK1	6.22808e-05	0.000719912	European	has excess PPI edges	PPI only
GCST000803	Glycated_hemoglobin_levels	DCTN4	SPTA1,YKT6,ANK1	6.93477e-05	0.000719912	European	has excess PPI edges	PPI only
GCST000803	Glycated_hemoglobin_levels	HK2	GCK,HK1	6.98691e-05	0.000719912	European	has excess PPI edges	PPI only
GCST000803	Glycated_hemoglobin_levels	COG1	SPTA1,YKT6,ANK1	7.18151e-05	0.000719912	European	has excess PPI edges	PPI only
GCST000803	Glycated_hemoglobin_levels	COG5	YKT6,SPTA1,ANK1	7.18151e-05	0.000719912	European	has excess PPI edges	PPI only
GCST000803	Glycated_hemoglobin_levels	COG6	YKT6,SPTA1,ANK1	7.18151e-05	0.000719912	European	has excess PPI edges	PPI only
GCST000803	Glycated_hemoglobin_levels	COG7	ANK1,SPTA1,YKT6	7.18151e-05	0.000719912	European	has excess PPI edges	PPI only
GCST000803	Glycated_hemoglobin_levels	COG8	SPTA1,YKT6,ANK1	7.18151e-05	0.000719912	European	has excess PPI edges	PPI only
GCST000803	Glycated_hemoglobin_levels	COG2	YKT6,SPTA1,ANK1	7.43394e-05	0.000719912	European	has excess PPI edges	PPI only
GCST000803	Glycated_hemoglobin_levels	COG4	SPTA1,YKT6,ANK1	7.43394e-05	0.000719912	European	has excess PPI edges	PPI only
GCST000803	Glycated_hemoglobin_levels	COG3	ANK1,YKT6,SPTA1	7.95611e-05	0.000719912	European	has excess PPI edges	PPI only
GCST000803	Glycated_hemoglobin_levels	DCTN6	YKT6,SPTA1,ANK1	7.95611e-05	0.000719912	European	has excess PPI edges	PPI only
GCST000803	Glycated_hemoglobin_levels	GOLGA2	SPTA1,YKT6,ANK1	7.95611e-05	0.000719912	European	has excess PPI edges	PPI only
GCST000803	Glycated_hemoglobin_levels	DYNC1LI2	SPTA1,YKT6,ANK1	8.50177e-05	0.000719912	European	has excess PPI edges	PPI only
GCST000803	Glycated_hemoglobin_levels	GORASP1	ANK1,SPTA1,YKT6	8.50177e-05	0.000719912	European	has excess PPI edges	PPI only
GCST000803	Glycated_hemoglobin_levels	FOLR1	YKT6,SPTA1,ANK1	9.0714e-05	0.000719912	European	has excess PPI edges	PPI only
GCST000803	Glycated_hemoglobin_levels	SPTBN4	YKT6,SPTA1,ANK1	9.36535e-05	0.000719912	European	has excess PPI edges	PPI only
GCST000803	Glycated_hemoglobin_levels	SPTBN5	YKT6,SPTA1,ANK1	9.36535e-05	0.000719912	European	has excess PPI edges	PPI only
GCST000803	Glycated_hemoglobin_levels	SPTB	SPTA1,YKT6,ANK1	9.36535e-05	0.000719912	European	has excess PPI edges	PPI only
GCST000803	Glycated_hemoglobin_levels	ANK2	YKT6,SPTA1,ANK1	9.66547e-05	0.000719912	European	has excess PPI edges	PPI only
GCST000803	Glycated_hemoglobin_levels	BET1L	YKT6,SPTA1,ANK1	9.97182e-05	0.000719912	European	has excess PPI edges	PPI only
GCST000803	Glycated_hemoglobin_levels	DYNC2LI1	YKT6,SPTA1,ANK1	9.97182e-05	0.000719912	European	has excess PPI edges	PPI only
GCST000803	Glycated_hemoglobin_levels	SPTBN2	SPTA1,YKT6,ANK1	9.97182e-05	0.000719912	European	has excess PPI edges	PPI only
GCST000803	Glycated_hemoglobin_levels	GOSR1	YKT6,SPTA1,ANK1	0.000106035	0.000726449	European	has excess PPI edges	PPI only
GCST000803	Glycated_hemoglobin_levels	CD59	YKT6,SPTA1,ANK1	0.000109289	0.000733144	European	has excess PPI edges	PPI only
GCST000803	Glycated_hemoglobin_levels	DCTN1	SPTA1,YKT6,ANK1	0.000119441	0.000782838	European	has excess PPI edges	PPI only
GCST000803	Glycated_hemoglobin_levels	SCN7A	SPTA1,ANK1	0.000121559	0.000782838	European	has excess PPI edges	PPI only
GCST000803	Glycated_hemoglobin_levels	ARF1	YKT6,SPTA1,ANK1	0.000157687	0.0009654	European	has excess PPI edges	PPI only
GCST000803	Glycated_hemoglobin_levels	BET1	YKT6,SPTA1,ANK1	0.000161899	0.0009654	European	has excess PPI edges	PPI only
GCST000803	Glycated_hemoglobin_levels	DYNLL2	ANK1,YKT6,SPTA1	0.000161899	0.0009654	European	has excess PPI edges	PPI only
GCST000803	Glycated_hemoglobin_levels	GOSR2	ANK1,SPTA1,YKT6	0.000161899	0.0009654	European	has excess PPI edges	PPI only
GCST000803	Glycated_hemoglobin_levels	KDELR1	ANK1,YKT6,SPTA1	0.000179482	0.000996432	European	has excess PPI edges	PPI only
GCST000803	Glycated_hemoglobin_levels	KDELR2	SPTA1,YKT6,ANK1	0.000179482	0.000996432	European	has excess PPI edges	PPI only
GCST000803	Glycated_hemoglobin_levels	KDELR3	ANK1,SPTA1,YKT6	0.000179482	0.000996432	European	has excess PPI edges	PPI only
GCST000803	Glycated_hemoglobin_levels	USO1	YKT6,SPTA1,ANK1	0.000179482	0.000996432	European	has excess PPI edges	PPI only
GCST000803	Glycated_hemoglobin_levels	SPTAN1	YKT6,SPTA1,ANK1	0.000193454	0.0010382	European	has excess PPI edges	PPI only
GCST000803	Glycated_hemoglobin_levels	TMED9	ANK1,SPTA1,YKT6	0.000193454	0.0010382	European	has excess PPI edges	PPI only
GCST000803	Glycated_hemoglobin_levels	COPG2	SPTA1,YKT6,ANK1	0.000198264	0.00104657	European	has excess PPI edges	PPI only
GCST000803	Glycated_hemoglobin_levels	STX5	YKT6,SPTA1,ANK1	0.000239573	0.00124423	European	has excess PPI edges	PPI only
GCST000803	Glycated_hemoglobin_levels	SCN11A	ANK1,SPTA1	0.000245756	0.00125609	European	has excess PPI edges	PPI only
GCST000803	Glycated_hemoglobin_levels	DYNC2H1	YKT6,ANK1,SPTA1	0.00027397	0.00129624	European	has excess PPI edges	PPI only
GCST000803	Glycated_hemoglobin_levels	KCNQ2	ANK1,SPTA1	0.000289072	0.00129624	European	has excess PPI edges	PPI only
GCST000803	Glycated_hemoglobin_levels	KCNQ3	ANK1,SPTA1	0.000289072	0.00129624	European	has excess PPI edges	PPI only
GCST000803	Glycated_hemoglobin_levels	COPE	ANK1,SPTA1,YKT6	0.000298592	0.00129624	European	has excess PPI edges	PPI only
GCST000803	Glycated_hemoglobin_levels	COPZ1	YKT6,ANK1,SPTA1	0.000298592	0.00129624	European	has excess PPI edges	PPI only
GCST000803	Glycated_hemoglobin_levels	COPZ2	SPTA1,ANK1,YKT6	0.000298592	0.00129624	European	has excess PPI edges	PPI only
GCST000803	Glycated_hemoglobin_levels	COPG1	SPTA1,ANK1,YKT6	0.000304964	0.00129624	European	has excess PPI edges	PPI only
GCST000803	Glycated_hemoglobin_levels	TMED3	ANK1,SPTA1,YKT6	0.000304964	0.00129624	European	has excess PPI edges	PPI only
GCST000803	Glycated_hemoglobin_levels	TMED7	ANK1,SPTA1,YKT6	0.000304964	0.00129624	European	has excess PPI edges	PPI only
GCST000803	Glycated_hemoglobin_levels	ARCN1	YKT6,ANK1,SPTA1	0.000311424	0.00129624	European	has excess PPI edges	PPI only
GCST000803	Glycated_hemoglobin_levels	COPB2	YKT6,SPTA1,ANK1	0.000311424	0.00129624	European	has excess PPI edges	PPI only
GCST000803	Glycated_hemoglobin_levels	SCN3A	ANK1,SPTA1	0.000312029	0.00129624	European	has excess PPI edges	PPI only
GCST000803	Glycated_hemoglobin_levels	SCN8A	ANK1,SPTA1	0.000312029	0.00129624	European	has excess PPI edges	PPI only
GCST000803	Glycated_hemoglobin_levels	SCN9A	ANK1,SPTA1	0.000312029	0.00129624	European	has excess PPI edges	PPI only
GCST000803	Glycated_hemoglobin_levels	COPB1	YKT6,ANK1,SPTA1	0.000324608	0.00129624	European	has excess PPI edges	PPI only
GCST000803	Glycated_hemoglobin_levels	SCN10A	SPTA1,ANK1	0.000335848	0.00129624	European	has excess PPI edges	PPI only
GCST000803	Glycated_hemoglobin_levels	SCN1B	ANK1,SPTA1	0.000335848	0.00129624	European	has excess PPI edges	PPI only
GCST000803	Glycated_hemoglobin_levels	SCN2B	SPTA1,ANK1	0.000335848	0.00129624	European	has excess PPI edges	PPI only
GCST000803	Glycated_hemoglobin_levels	SCN3B	SPTA1,ANK1	0.000335848	0.00129624	European	has excess PPI edges	PPI only
GCST000803	Glycated_hemoglobin_levels	SCN4B	ANK1,SPTA1	0.000335848	0.00129624	European	has excess PPI edges	PPI only
GCST000803	Glycated_hemoglobin_levels	TMED2	YKT6,SPTA1,ANK1	0.000338149	0.00129624	European	has excess PPI edges	PPI only
GCST000803	Glycated_hemoglobin_levels	TMED10	YKT6,SPTA1,ANK1	0.00035205	0.00133365	European	has excess PPI edges	PPI only
GCST000803	Glycated_hemoglobin_levels	COPA	YKT6,ANK1,SPTA1	0.000359138	0.00133438	European	has excess PPI edges	PPI only
GCST000803	Glycated_hemoglobin_levels	SCN1A	SPTA1,ANK1	0.00036053	0.00133438	European	has excess PPI edges	PPI only
GCST000803	Glycated_hemoglobin_levels	SCN4A	ANK1,SPTA1	0.000412474	0.00150928	European	has excess PPI edges	PPI only
GCST000803	Glycated_hemoglobin_levels	NFASC	SPTA1,ANK1	0.000467849	0.00169267	European	has excess PPI edges	PPI only
GCST000803	Glycated_hemoglobin_levels	RAB1B	SPTA1,ANK1,YKT6	0.00047676	0.00170574	European	has excess PPI edges	PPI only
GCST000803	Glycated_hemoglobin_levels	NRCAM	ANK1,SPTA1	0.00049682	0.00175798	European	has excess PPI edges	PPI only
GCST000803	Glycated_hemoglobin_levels	RAB1A	SPTA1,ANK1,YKT6	0.000511835	0.00179142	European	has excess PPI edges	PPI only
GCST000803	Glycated_hemoglobin_levels	SCN2A	SPTA1,ANK1	0.000588847	0.0020388	European	has excess PPI edges	PPI only
GCST000803	Glycated_hemoglobin_levels	SCN5A	SPTA1,ANK1	0.000795793	0.00272601	European	has excess PPI edges	PPI only
GCST000803	Glycated_hemoglobin_levels	L1CAM	ANK1,SPTA1	0.00134762	0.00452013	European	has excess PPI edges	PPI only
GCST000803	Glycated_hemoglobin_levels	ANK3	YKT6,SPTA1	0.00344054	0.0113046	European	has excess PPI edges	PPI only
GCST000803	Glycated_hemoglobin_levels	ANK1	SPTA1,YKT6	0.0038253	0.0124325	European	has excess PPI edges	PPI-GWAS
GCST000803	Glycated_hemoglobin_levels	SPTA1	YKT6,ANK1	0.00422931	0.0130946	European	has excess PPI edges	PPI-GWAS
GCST000803	Glycated_hemoglobin_levels	YKT6	SPTA1,ANK1	0.0107733	0.0297489	European	has excess PPI edges	PPI-GWAS
GCST000829	Waist-hip_ratio	LGR4	ZNRF3,RSPO3	2.67482e-05	0.00198829	European	has excess PPI edges	PPI only
GCST000829	Waist-hip_ratio	LGR5	RSPO3,ZNRF3	2.67482e-05	0.00198829	European	has excess PPI edges	PPI only
GCST000829	Waist-hip_ratio	LGR6	ZNRF3,RSPO3	2.67482e-05	0.00198829	European	has excess PPI edges	PPI only
GCST000829	Waist-hip_ratio	ANGPT1	VEGFA,GRB14	0.000193462	0.0107855	European	has excess PPI edges	PPI only
GCST000829	Waist-hip_ratio	FZD8	RSPO3,ZNRF3	0.000621369	0.0277131	European	has excess PPI edges	PPI only
GCST000830	Body_mass_index	AGRP	POMC,MC4R	3.44009e-05	0.0200902	European	.	PPI only
GCST000833	Psoriasis	IL23A	TYK2,IL12B	1.10379e-05	0.00212925	European	has excess PPI edges	PPI only
GCST000833	Psoriasis	IL23R	IL12B,TYK2	2.05843e-05	0.00212925	European	has excess PPI edges	PPI only
GCST000833	Psoriasis	BCL3	REL,NFKBIA	3.30499e-05	0.00212925	European	has excess PPI edges	PPI only
GCST000833	Psoriasis	RELB	NFKBIA,REL	4.03749e-05	0.00212925	European	has excess PPI edges	PPI only
GCST000833	Psoriasis	SOCS3	NFKBIA,IL12B,TYK2	5.62667e-05	0.00212925	European	has excess PPI edges	PPI only
GCST000833	Psoriasis	RELA	IL12B,NFKBIA,REL	0.000112493	0.00376852	European	has excess PPI edges	PPI only
GCST000833	Psoriasis	STAT4	TYK2,IL12B	0.000153416	0.00467221	European	has excess PPI edges	PPI only
GCST000833	Psoriasis	IL6	TYK2,IL12B	0.000168676	0.00470887	European	has excess PPI edges	PPI only
GCST000833	Psoriasis	NFKBIE	NFKBIA,REL	0.000255682	0.00658554	European	has excess PPI edges	PPI only
GCST000833	Psoriasis	NFKBIB	REL,NFKBIA	0.000275216	0.00658554	European	has excess PPI edges	PPI only
GCST000833	Psoriasis	NFKB2	REL,NFKBIA	0.00033807	0.00755022	European	has excess PPI edges	PPI only
GCST000833	Psoriasis	PSMD10	PSMA6,REL	0.00102889	0.0188164	European	has excess PPI edges	PPI only
GCST000833	Psoriasis	STAT1	IL12B,TYK2	0.0010672	0.0188164	European	has excess PPI edges	PPI only
GCST000833	Psoriasis	NFKB1	REL,NFKBIA	0.00197508	0.0215646	European	has excess PPI edges	PPI only
GCST000833	Psoriasis	FBXW11	NFKBIA,REL	0.00252867	0.022812	European	has excess PPI edges	PPI only
GCST000833	Psoriasis	CHUK	NFKBIA,IFIH1	0.00321278	0.0229319	European	has excess PPI edges	PPI only
GCST000833	Psoriasis	IKBKB	NFKBIA,IFIH1	0.00334552	0.0229319	European	has excess PPI edges	PPI only
GCST000833	Psoriasis	STAT3	TYK2,REL	0.00383018	0.0229319	European	has excess PPI edges	PPI only
GCST000833	Psoriasis	BTRC	REL,NFKBIA	0.00481212	0.0240606	European	has excess PPI edges	PPI only
GCST000833	Psoriasis	SKP1	REL,NFKBIA	0.0107829	0.0309579	European	has excess PPI edges	PPI only
GCST000833	Psoriasis	PIK3R1	TYK2,NFKBIA	0.0116059	0.0311295	European	has excess PPI edges	PPI only
GCST000833	Psoriasis	PIK3CA	NFKBIA,TYK2	0.0130799	0.0334487	European	has excess PPI edges	PPI only
GCST000833	Psoriasis	CUL1	NFKBIA,REL	0.0164015	0.0359117	European	has excess PPI edges	PPI only
GCST000842	Bladder_cancer	RBL1	MYC,CCNE1	0.000352937	0.0316167	European	.	PPI only
GCST000842	Bladder_cancer	CDC6	MYC,CCNE1	0.00111185	0.0326655	European	.	PPI only
GCST000842	Bladder_cancer	CDKN1A	CCNE1,MYC	0.00130632	0.0326655	European	.	PPI only
GCST000842	Bladder_cancer	EZH2	CBX6,MYC	0.00151598	0.0326655	European	.	PPI only
GCST000842	Bladder_cancer	CCNB1	CCNE1,MYC	0.00185871	0.0326655	European	.	PPI only
GCST000842	Bladder_cancer	FBXW7	CCNE1,MYC	0.00193945	0.0326655	European	.	PPI only
GCST000842	Bladder_cancer	RB1	MYC,CCNE1	0.00202184	0.0326655	European	.	PPI only
GCST000842	Bladder_cancer	SKP2	CCNE1,MYC	0.00241299	0.0326655	European	.	PPI only
GCST000842	Bladder_cancer	STAT3	FGFR3,MYC	0.00241299	0.0326655	European	.	PPI only
GCST000842	Bladder_cancer	CDK4	MYC,CCNE1	0.00418663	0.0344364	European	.	PPI only
GCST000879	Crohns_disease	FOXP3	IL2RA,REL,STAT3,SMAD3	2.12204e-06	0.00176178	European	has excess PPI edges	PPI only
GCST000879	Crohns_disease	IL23A	JAK2,IL23R,IL12B	2.86004e-06	0.00176178	European	has excess PPI edges	PPI only
GCST000879	Crohns_disease	IL10RA	IL10,STAT3,JAK2	1.69009e-05	0.00421797	European	has excess PPI edges	PPI only
GCST000879	Crohns_disease	IL18	IL10,STAT3,IL12B	1.69009e-05	0.00421797	European	has excess PPI edges	PPI only
GCST000879	Crohns_disease	WWP2	UBE2L3,SMAD3,UBE2D1	3.98235e-05	0.00700893	European	has excess PPI edges	PPI only
GCST000879	Crohns_disease	SOCS3	UBE2L3,UBE2D1,IL12B,JAK2,IL23R	0.000101997	0.0124861	European	has excess PPI edges	PPI only
GCST000879	Crohns_disease	IFNG	IL10,JAK2,IL12B	0.000111483	0.0124861	European	has excess PPI edges	PPI only
GCST000879	Crohns_disease	JAK1	IL23R,JAK2,IL10,STAT3,IL2RA,PTPN2	8.21334e-05	0.0124861	European	has excess PPI edges	PPI only
GCST000879	Crohns_disease	IL12B	IL10,IL23R,JAK2	9.32563e-05	0.0124861	European	has excess PPI edges	PPI-GWAS
GCST000879	Crohns_disease	FOS	CREM,SMAD3,CEBPA,STAT3	0.000163979	0.015809	European	has excess PPI edges	PPI only
GCST000879	Crohns_disease	STAT4	JAK2,IL12B,STAT3	0.000179648	0.015809	European	has excess PPI edges	PPI only
GCST000879	Crohns_disease	STAT1	JAK2,IL12B,PDGFB,STAT3	0.000204131	0.0159563	European	has excess PPI edges	PPI only
GCST000879	Crohns_disease	IL6	JAK2,STAT3,IL12B	0.000207225	0.0159563	European	has excess PPI edges	PPI only
GCST000879	Crohns_disease	STAT3	PDGFB,SMAD3,JAK2,IL10,REL	0.000234611	0.0170024	European	has excess PPI edges	PPI-GWAS
GCST000879	Crohns_disease	RIPK2	CARD9,LRRK2,NOD2	0.000704171	0.0394335	European	has excess PPI edges	PPI only
GCST000879	Crohns_disease	IL23R	IL12B,JAK2	0.000768884	0.0394694	European	has excess PPI edges	PPI-GWAS
GCST000879	Crohns_disease	OSM	STAT3,JAK2	0.000768884	0.0394694	European	has excess PPI edges	PPI only
GCST000879	Crohns_disease	IL20RA	IL19,JAK2	0.000985172	0.0433476	European	has excess PPI edges	PPI only
GCST000879	Crohns_disease	IL20RB	JAK2,IL19	0.000985172	0.0433476	European	has excess PPI edges	PPI only
GCST000879	Crohns_disease	NOD2	ATG16L1,CARD9	0.000985172	0.0433476	European	has excess PPI edges	PPI-GWAS
GCST000879	Crohns_disease	SOCS1	JAK2,IL12B,UBE2D1,UBE2L3	0.00102938	0.043731	European	has excess PPI edges	PPI only
GCST000945	Coronary_artery_disease	E2F1	CDKN2A,SORT1	6.00373e-05	0.00300186	European	has excess PPI edges	PPI only
GCST000964	Ulcerative_colitis	IL12B	IL10,IL23R,JAK2,IFNG	7.67597e-08	2.8094e-05	European	has excess PPI edges	PPI-GWAS
GCST000964	Ulcerative_colitis	IL23A	JAK2,IL23R,IL12B	2.90042e-07	5.30777e-05	European	has excess PPI edges	PPI only
GCST000964	Ulcerative_colitis	IL20RA	IL19,IL26,JAK2	1.21198e-06	0.000147862	European	has excess PPI edges	PPI only
GCST000964	Ulcerative_colitis	IFNG	IL10,JAK2,IL12B	1.1595e-05	0.000707294	European	has excess PPI edges	PPI-GWAS
GCST000964	Ulcerative_colitis	STAT4	IFNG,JAK2,IL12B	1.88027e-05	0.000883874	European	has excess PPI edges	PPI only
GCST000964	Ulcerative_colitis	JAK1	IFNG,IL23R,IL7R,JAK2,IL10	2.05425e-05	0.000883874	European	has excess PPI edges	PPI only
GCST000964	Ulcerative_colitis	IL6	IFNG,JAK2,IL12B	2.17346e-05	0.000883874	European	has excess PPI edges	PPI only
GCST000964	Ulcerative_colitis	SOCS3	IL12B,JAK2,IL23R,IFNG	6.64678e-05	0.00243272	European	has excess PPI edges	PPI only
GCST000964	Ulcerative_colitis	CRLF2	JAK2,IL7R	9.23164e-05	0.00307162	European	has excess PPI edges	PPI only
GCST000964	Ulcerative_colitis	IL23R	IL12B,JAK2	0.000171784	0.00483638	European	has excess PPI edges	PPI-GWAS
GCST000964	Ulcerative_colitis	IL20RB	JAK2,IL19	0.000220519	0.00559607	European	has excess PPI edges	PPI only
GCST000964	Ulcerative_colitis	IFNGR2	IFNG,JAK2	0.000275216	0.00559607	European	has excess PPI edges	PPI only
GCST000964	Ulcerative_colitis	IL10RA	IL10,JAK2	0.000275216	0.00559607	European	has excess PPI edges	PPI only
GCST000964	Ulcerative_colitis	IL12A	IL12B,JAK2	0.000275216	0.00559607	European	has excess PPI edges	PPI only
GCST000964	Ulcerative_colitis	IL18	IL10,IL12B	0.000275216	0.00559607	European	has excess PPI edges	PPI only
GCST000964	Ulcerative_colitis	IFNGR1	JAK2,IFNG	0.000402386	0.00625395	European	has excess PPI edges	PPI only
GCST000964	Ulcerative_colitis	IL10	IL12B,IFNG	0.000402386	0.00625395	European	has excess PPI edges	PPI-GWAS
GCST000964	Ulcerative_colitis	SOCS1	IFNG,JAK2,IL12B	0.00121061	0.0164105	European	has excess PPI edges	PPI only
GCST000964	Ulcerative_colitis	IL4	JAK2,IL10	0.00126239	0.0165012	European	has excess PPI edges	PPI only
GCST000964	Ulcerative_colitis	DNAJA3	IFNG,JAK2	0.00165136	0.0208413	European	has excess PPI edges	PPI only
GCST000964	Ulcerative_colitis	IRF1	IFNG,IRF5	0.00311494	0.0345475	European	has excess PPI edges	PPI only
GCST000964	Ulcerative_colitis	IRF4	PRDM1,IRF5	0.00433072	0.0466189	European	has excess PPI edges	PPI only
GCST000965	C-reactive_protein_levels	JAK2	LEPR,IL5,PTPN2,IL6R	5.31589e-05	0.00962176	European	.	PPI only
GCST000965	C-reactive_protein_levels	JAK3	LEPR,PTPN2,IL6R	0.000433137	0.0293532	European	.	PPI only
GCST000965	C-reactive_protein_levels	TYK2	IL6R,PTPN2,LEPR	0.000486517	0.0293532	European	.	PPI only
GCST000965	C-reactive_protein_levels	LEP	LEPR,CRP	0.00100929	0.0395716	European	.	PPI only
GCST000965	C-reactive_protein_levels	JAK1	LEPR,IL6R,PTPN2	0.00109314	0.0395716	European	.	PPI-GWAS
GCST000992	Coffee_consumption	CYP1A1	AHR,CYP1A2	4.91435e-07	2.62099e-06	European	has excess PPI edges	PPI-GWAS
GCST000992	Coffee_consumption	CYP1A2	CYP1A1,AHR	1.03189e-06	4.12755e-06	European	has excess PPI edges	PPI-GWAS
GCST000998	Coronary_heart_disease	COL7A1	COL4A2,MIA3,COL4A1	0.000100546	0.0156711	European	.	PPI only
GCST000998	Coronary_heart_disease	IBSP	COL4A1,COL4A2	0.000111936	0.0156711	European	.	PPI only
GCST000998	Coronary_heart_disease	MSR1	COL4A1,COL4A2	0.000111936	0.0156711	European	.	PPI only
GCST000998	Coronary_heart_disease	ALPL	COL4A2,COL4A1	6.9784e-05	0.0156711	European	.	PPI only
GCST000998	Coronary_heart_disease	COL15A1	COL4A1,COL4A2	8.96357e-05	0.0156711	European	.	PPI only
GCST000998	Coronary_heart_disease	ENPP1	COL4A2,COL4A1	0.000336018	0.0338664	European	.	PPI only
GCST000998	Coronary_heart_disease	COL27A1	COL4A1,COL4A2	0.00046808	0.0338664	European	.	PPI only
GCST000998	Coronary_heart_disease	COL5A3	COL4A1,COL4A2	0.000516852	0.0338664	European	.	PPI only
GCST000998	Coronary_heart_disease	NF1	SMARCA4,MRAS	0.000567989	0.0338664	European	.	PPI only
GCST000998	Coronary_heart_disease	COL11A1	COL4A2,COL4A1	0.000621483	0.0338664	European	.	PPI only
GCST000998	Coronary_heart_disease	COL5A2	COL4A2,COL4A1	0.000621483	0.0338664	European	.	PPI only
GCST000998	Coronary_heart_disease	COL8A1	COL4A1,COL4A2	0.000621483	0.0338664	European	.	PPI only
GCST000998	Coronary_heart_disease	COL2A1	COL4A2,COL4A1	0.000677328	0.0338664	European	.	PPI only
GCST000998	Coronary_heart_disease	COL5A1	COL4A1,COL4A2	0.000677328	0.0338664	European	.	PPI only
GCST000998	Coronary_heart_disease	COL3A1	COL4A1,COL4A2	0.000796041	0.0371486	European	.	PPI only
GCST000998	Coronary_heart_disease	COL6A3	COL4A1,COL4A2	0.000924072	0.0402623	European	.	PPI only
GCST000998	Coronary_heart_disease	TERT	SMARCA4,SMG6	0.000991565	0.0402623	European	.	PPI only
GCST000998	Coronary_heart_disease	COL6A1	COL4A1,COL4A2	0.00106137	0.0402623	European	.	PPI only
GCST000998	Coronary_heart_disease	COL4A6	COL4A2,COL4A1	0.00113347	0.0402623	European	.	PPI only
GCST000998	Coronary_heart_disease	COL1A1	COL4A1,COL4A2	0.00120787	0.0402623	European	.	PPI only
GCST000998	Coronary_heart_disease	COL1A2	COL4A1,COL4A2	0.00120787	0.0402623	European	.	PPI only
GCST000998	Coronary_heart_disease	COL4A4	COL4A2,COL4A1	0.00128456	0.0408723	European	.	PPI only
GCST000998	Coronary_heart_disease	COL4A3	COL4A2,COL4A1	0.00136353	0.0414986	European	.	PPI only
GCST000998	Coronary_heart_disease	COL4A5	COL4A2,COL4A1	0.00152828	0.0445749	European	.	PPI only
GCST001010	Primary_biliary_cholangitis	STAT1	STAT4,PDGFB,TNFRSF1A	0.000145688	0.00968297	European	.	PPI-GWAS
GCST001010	Primary_biliary_cholangitis	IL18	TNFRSF1A,STAT4	0.000153416	0.00968297	European	.	PPI only
GCST001010	Primary_biliary_cholangitis	DOCK4	PDGFB,ELMO1	0.000265008	0.00968297	European	.	PPI only
GCST001010	Primary_biliary_cholangitis	EBI3	IL12A,IL12RB2	9.56779e-05	0.00968297	European	.	PPI only
GCST001010	Primary_biliary_cholangitis	PIK3R1	IL7R,CD80,NFKB1,PDGFB	0.000371857	0.0126166	European	.	PPI only
GCST001010	Primary_biliary_cholangitis	JAK3	STAT4,IL7R,IL12RB2	0.000825417	0.0261382	European	.	PPI only
GCST001010	Primary_biliary_cholangitis	IL6ST	IL12RB2,IL12A	0.00100534	0.0265298	European	.	PPI only
GCST001010	Primary_biliary_cholangitis	YES1	ELMO1,PDGFB,CD80	0.00112059	0.0280148	European	.	PPI only
GCST001026	Alzheimers_disease_late_onset	BIN2	PICALM,BIN1	5.13737e-05	0.00940139	European	.	PPI only
GCST001026	Alzheimers_disease_late_onset	EPN1	BIN1,PICALM	0.00105059	0.0108222	European	.	PPI only
GCST001026	Alzheimers_disease_late_onset	GAPVD1	PICALM,BIN1	0.00123567	0.0108222	European	.	PPI only
GCST001026	Alzheimers_disease_late_onset	AMPH	PICALM,BIN1	0.00135876	0.0108222	European	.	PPI only
GCST001026	Alzheimers_disease_late_onset	PACSIN2	BIN1,PICALM	0.00135876	0.0108222	European	.	PPI only
GCST001026	Alzheimers_disease_late_onset	SNX18	BIN1,PICALM	0.00135876	0.0108222	European	.	PPI only
GCST001026	Alzheimers_disease_late_onset	FNBP1L	PICALM,BIN1	0.00138406	0.0108222	European	.	PPI only
GCST001026	Alzheimers_disease_late_onset	PACSIN1	BIN1,PICALM	0.00138406	0.0108222	European	.	PPI only
GCST001026	Alzheimers_disease_late_onset	PACSIN3	PICALM,BIN1	0.00138406	0.0108222	European	.	PPI only
GCST001026	Alzheimers_disease_late_onset	FNBP1	PICALM,BIN1	0.00140959	0.0108222	European	.	PPI only
GCST001026	Alzheimers_disease_late_onset	RAB5B	BIN1,PICALM	0.00140959	0.0108222	European	.	PPI only
GCST001026	Alzheimers_disease_late_onset	HIP1	PICALM,BIN1	0.00143535	0.0108222	European	.	PPI only
GCST001026	Alzheimers_disease_late_onset	REPS1	BIN1,PICALM	0.00143535	0.0108222	European	.	PPI only
GCST001026	Alzheimers_disease_late_onset	AAK1	PICALM,BIN1	0.00148754	0.0108222	European	.	PPI only
GCST001026	Alzheimers_disease_late_onset	ITSN2	BIN1,PICALM	0.00156753	0.0108222	European	.	PPI only
GCST001026	Alzheimers_disease_late_onset	RAB5C	PICALM,BIN1	0.00164954	0.0108222	European	.	PPI only
GCST001026	Alzheimers_disease_late_onset	TRIP10	PICALM,BIN1	0.00167733	0.0108222	European	.	PPI only
GCST001026	Alzheimers_disease_late_onset	VAMP3	BIN1,PICALM	0.00170535	0.0108222	European	.	PPI only
GCST001026	Alzheimers_disease_late_onset	DNAJC6	PICALM,BIN1	0.00176206	0.0108222	European	.	PPI only
GCST001026	Alzheimers_disease_late_onset	DNM3	BIN1,PICALM	0.00176206	0.0108222	European	.	PPI only
GCST001026	Alzheimers_disease_late_onset	HIP1R	BIN1,PICALM	0.00176206	0.0108222	European	.	PPI only
GCST001026	Alzheimers_disease_late_onset	SNX9	BIN1,PICALM	0.00176206	0.0108222	European	.	PPI only
GCST001026	Alzheimers_disease_late_onset	NECAP1	BIN1,PICALM	0.00179075	0.0108222	European	.	PPI only
GCST001026	Alzheimers_disease_late_onset	RAB5A	PICALM,BIN1	0.00179075	0.0108222	European	.	PPI only
GCST001026	Alzheimers_disease_late_onset	SH3GL3	BIN1,PICALM	0.00179075	0.0108222	European	.	PPI only
GCST001026	Alzheimers_disease_late_onset	SH3GL1	PICALM,BIN1	0.0018488	0.0108222	European	.	PPI only
GCST001026	Alzheimers_disease_late_onset	SYNJ2	BIN1,PICALM	0.00187817	0.0108222	European	.	PPI only
GCST001026	Alzheimers_disease_late_onset	CLTCL1	PICALM,BIN1	0.0019676	0.0108222	European	.	PPI only
GCST001026	Alzheimers_disease_late_onset	OCRL	PICALM,BIN1	0.0021525	0.0108222	European	.	PPI only
GCST001026	Alzheimers_disease_late_onset	DNM1	PICALM,BIN1	0.00221592	0.0108222	European	.	PPI only
GCST001026	Alzheimers_disease_late_onset	GAK	PICALM,BIN1	0.00221592	0.0108222	European	.	PPI only
GCST001026	Alzheimers_disease_late_onset	NECAP2	PICALM,BIN1	0.00221592	0.0108222	European	.	PPI only
GCST001026	Alzheimers_disease_late_onset	SYNJ1	BIN1,PICALM	0.00221592	0.0108222	European	.	PPI only
GCST001026	Alzheimers_disease_late_onset	VAMP8	BIN1,PICALM	0.00224796	0.0108222	European	.	PPI only
GCST001026	Alzheimers_disease_late_onset	EPS15	PICALM,BIN1	0.00237835	0.0108222	European	.	PPI only
GCST001026	Alzheimers_disease_late_onset	SGIP1	PICALM,BIN1	0.0024115	0.0108222	European	.	PPI only
GCST001026	Alzheimers_disease_late_onset	CLTB	BIN1,PICALM	0.00244487	0.0108222	European	.	PPI only
GCST001026	Alzheimers_disease_late_onset	ITSN1	BIN1,PICALM	0.00247846	0.0108222	European	.	PPI only
GCST001026	Alzheimers_disease_late_onset	VAMP7	BIN1,PICALM	0.00247846	0.0108222	European	.	PPI only
GCST001026	Alzheimers_disease_late_onset	ARPC5	BIN1,PICALM	0.00251227	0.0108222	European	.	PPI only
GCST001026	Alzheimers_disease_late_onset	ARPC1A	BIN1,PICALM	0.00254631	0.0108222	European	.	PPI only
GCST001026	Alzheimers_disease_late_onset	ARPC4	BIN1,PICALM	0.00261504	0.0108222	European	.	PPI only
GCST001026	Alzheimers_disease_late_onset	ARPC2	PICALM,BIN1	0.00271978	0.0108222	European	.	PPI only
GCST001026	Alzheimers_disease_late_onset	ARPC3	BIN1,PICALM	0.0029352	0.0108222	European	.	PPI only
GCST001026	Alzheimers_disease_late_onset	ACTR3	BIN1,PICALM	0.00300875	0.0108222	European	.	PPI only
GCST001026	Alzheimers_disease_late_onset	DNM2	PICALM,BIN1	0.00300875	0.0108222	European	.	PPI only
GCST001026	Alzheimers_disease_late_onset	VAMP2	PICALM,BIN1	0.00300875	0.0108222	European	.	PPI only
GCST001026	Alzheimers_disease_late_onset	CTTN	BIN1,PICALM	0.00312073	0.0108222	European	.	PPI only
GCST001026	Alzheimers_disease_late_onset	CLTA	BIN1,PICALM	0.00315849	0.0108222	European	.	PPI only
GCST001026	Alzheimers_disease_late_onset	WASL	PICALM,BIN1	0.00319647	0.0108222	European	.	PPI only
GCST001026	Alzheimers_disease_late_onset	ACTR2	PICALM,BIN1	0.0033117	0.0108222	European	.	PPI only
GCST001026	Alzheimers_disease_late_onset	CLTC	PICALM,BIN1	0.00346839	0.0109434	European	.	PPI only
GCST001026	Alzheimers_disease_late_onset	SH3GL2	BIN1,PICALM	0.00346839	0.0109434	European	.	PPI only
GCST001026	Alzheimers_disease_late_onset	ARRB1	BIN1,PICALM	0.00362854	0.0111908	European	.	PPI only
GCST001026	Alzheimers_disease_late_onset	CBL	CD2AP,BIN1	0.00366912	0.0111908	European	.	PPI only
GCST001026	Alzheimers_disease_late_onset	AP2S1	PICALM,BIN1	0.00383358	0.0112005	European	.	PPI only
GCST001026	Alzheimers_disease_late_onset	AP2A2	BIN1,PICALM	0.00387524	0.0112005	European	.	PPI only
GCST001026	Alzheimers_disease_late_onset	AP2B1	BIN1,PICALM	0.00391711	0.0112005	European	.	PPI only
GCST001026	Alzheimers_disease_late_onset	AP2M1	BIN1,PICALM	0.00408672	0.0115057	European	.	PPI only
GCST001026	Alzheimers_disease_late_onset	AP2A1	BIN1,PICALM	0.00425976	0.0118112	European	.	PPI only
GCST001026	Alzheimers_disease_late_onset	FYN	CD2AP,EPHA1	0.00622824	0.0156133	European	.	PPI only
GCST001026	Alzheimers_disease_late_onset	HSPA8	BIN1,PICALM	0.0151043	0.0329058	European	.	PPI only
GCST001038	Dehydroepiandrosterone_sulphate_levels	BCL2A1	BCL2L11,BMF	1.64734e-05	0.00377241	European	.	PPI only
GCST001038	Dehydroepiandrosterone_sulphate_levels	BAK1	BCL2L11,BMF	0.000105208	0.00803085	European	.	PPI only
GCST001038	Dehydroepiandrosterone_sulphate_levels	MCL1	BMF,BCL2L11	0.000105208	0.00803085	European	.	PPI only
GCST001038	Dehydroepiandrosterone_sulphate_levels	BCL2L1	BMF,BCL2L11	0.000197545	0.0113094	European	.	PPI only
GCST001038	Dehydroepiandrosterone_sulphate_levels	MYO1C	EXOC6,ARPC1A	0.000795109	0.0303466	European	.	PPI only
GCST001038	Dehydroepiandrosterone_sulphate_levels	BCL2	BMF,BCL2L11	0.0011432	0.0373991	European	.	PPI only
GCST001043	Response_to_interferon_beta_therapy	FYN	PTK2,HLA-DRB1	0.00129881	0.0230707	European	has excess PPI edges	PPI only
GCST001049	D-dimer_levels	F10	F5,F3	5.89081e-06	0.000129598	European	has excess PPI edges	PPI only
GCST001100	Age-related_macular_degeneration	CR1	C3,CFB,CFI,C2	5.63266e-11	8.39266e-09	European	has excess PPI edges	PPI only
GCST001100	Age-related_macular_degeneration	CFHR3	C3,CFI,CFB	1.61958e-09	1.20658e-07	European	has excess PPI edges	PPI only
GCST001100	Age-related_macular_degeneration	CFH	CFI,CFB,C3	1.61716e-08	8.03189e-07	European	has excess PPI edges	PPI-GWAS
GCST001100	Age-related_macular_degeneration	C4A	C3,CFI,C2	1.35436e-07	5.04499e-06	European	has excess PPI edges	PPI only
GCST001100	Age-related_macular_degeneration	C4B	CFI,C2,C3	1.93335e-07	5.76139e-06	European	has excess PPI edges	PPI only
GCST001100	Age-related_macular_degeneration	C3	C2,CFI,CFH,CFB	3.59247e-07	8.9213e-06	European	has excess PPI edges	PPI-GWAS
GCST001100	Age-related_macular_degeneration	CFD	C3,CFB	8.93278e-06	0.000190141	European	has excess PPI edges	PPI only
GCST001100	Age-related_macular_degeneration	CD46	C3,CFI	1.48772e-05	0.000277088	European	has excess PPI edges	PPI only
GCST001100	Age-related_macular_degeneration	CRP	CFH,VEGFA	9.76929e-05	0.00105959	European	has excess PPI edges	PPI only
GCST001100	Age-related_macular_degeneration	CD55	C3,CFB,C2	9.95591e-05	0.00105959	European	has excess PPI edges	PPI only
GCST001100	Age-related_macular_degeneration	ADM	CFH,VEGFA	0.000339458	0.00337195	European	has excess PPI edges	PPI only
GCST001126	Parkinsons_disease	SNCAIP	SNCA,LRRK2	5.15477e-06	0.00136086	European	.	PPI only
GCST001126	Parkinsons_disease	BIN1	MAPT,GAK,SCARB2	3.44552e-05	0.00401373	European	.	PPI only
GCST001126	Parkinsons_disease	RAB5A	LRRK2,GAK,SCARB2	4.56106e-05	0.00401373	European	.	PPI only
GCST001126	Parkinsons_disease	CLTC	LRRK2,GAK,SCARB2	0.000123926	0.00817912	European	.	PPI only
GCST001126	Parkinsons_disease	GSK3B	MAPT,LRRK2	0.00103569	0.015418	European	.	PPI only
GCST001126	Parkinsons_disease	HSPA8	SCARB2,LRRK2,GAK	0.00115157	0.015418	European	.	PPI only
GCST001126	Parkinsons_disease	GAPVD1	SCARB2,GAK	0.00171952	0.015418	European	.	PPI only
GCST001126	Parkinsons_disease	HSPA4	GAK,LRRK2	0.00178688	0.015418	European	.	PPI only
GCST001126	Parkinsons_disease	AMPH	SCARB2,GAK	0.00189025	0.015418	European	.	PPI only
GCST001126	Parkinsons_disease	PACSIN2	SCARB2,GAK	0.00189025	0.015418	European	.	PPI only
GCST001126	Parkinsons_disease	SNX18	SCARB2,GAK	0.00189025	0.015418	European	.	PPI only
GCST001126	Parkinsons_disease	FNBP1L	GAK,SCARB2	0.00192533	0.015418	European	.	PPI only
GCST001126	Parkinsons_disease	PACSIN1	GAK,SCARB2	0.00192533	0.015418	European	.	PPI only
GCST001126	Parkinsons_disease	PACSIN3	GAK,SCARB2	0.00192533	0.015418	European	.	PPI only
GCST001126	Parkinsons_disease	FNBP1	SCARB2,GAK	0.00196073	0.015418	European	.	PPI only
GCST001126	Parkinsons_disease	RAB5B	SCARB2,GAK	0.00196073	0.015418	European	.	PPI only
GCST001126	Parkinsons_disease	HIP1	GAK,SCARB2	0.00199643	0.015418	European	.	PPI only
GCST001126	Parkinsons_disease	REPS1	GAK,SCARB2	0.00199643	0.015418	European	.	PPI only
GCST001126	Parkinsons_disease	AAK1	SCARB2,GAK	0.00206877	0.015418	European	.	PPI only
GCST001126	Parkinsons_disease	ITSN2	GAK,SCARB2	0.00217962	0.015418	European	.	PPI only
GCST001126	Parkinsons_disease	RAB5C	GAK,SCARB2	0.00229325	0.015418	European	.	PPI only
GCST001126	Parkinsons_disease	TRIP10	GAK,SCARB2	0.00233174	0.015418	European	.	PPI only
GCST001126	Parkinsons_disease	DNM3	GAK,SCARB2	0.00244908	0.015418	European	.	PPI only
GCST001126	Parkinsons_disease	HIP1R	GAK,SCARB2	0.00244908	0.015418	European	.	PPI only
GCST001126	Parkinsons_disease	SNX9	SCARB2,GAK	0.00244908	0.015418	European	.	PPI only
GCST001126	Parkinsons_disease	NECAP1	SCARB2,GAK	0.0024888	0.015418	European	.	PPI only
GCST001126	Parkinsons_disease	SH3GL3	GAK,SCARB2	0.0024888	0.015418	European	.	PPI only
GCST001126	Parkinsons_disease	SH3GL1	SCARB2,GAK	0.00256918	0.015418	European	.	PPI only
GCST001126	Parkinsons_disease	SYNJ2	GAK,SCARB2	0.00260982	0.015418	European	.	PPI only
GCST001126	Parkinsons_disease	CLTCL1	SCARB2,GAK	0.0027336	0.015418	European	.	PPI only
GCST001126	Parkinsons_disease	DVL2	GAK,LRRK2	0.00294601	0.015418	European	.	PPI only
GCST001126	Parkinsons_disease	OCRL	GAK,SCARB2	0.00298941	0.015418	European	.	PPI only
GCST001126	Parkinsons_disease	DNM1	GAK,SCARB2	0.00307711	0.015418	European	.	PPI only
GCST001126	Parkinsons_disease	NECAP2	GAK,SCARB2	0.00307711	0.015418	European	.	PPI only
GCST001126	Parkinsons_disease	SYNJ1	GAK,SCARB2	0.00307711	0.015418	European	.	PPI only
GCST001126	Parkinsons_disease	EPS15	GAK,SCARB2	0.00330166	0.015418	European	.	PPI only
GCST001126	Parkinsons_disease	SGIP1	GAK,SCARB2	0.00334748	0.015418	European	.	PPI only
GCST001126	Parkinsons_disease	CLTB	GAK,SCARB2	0.0033936	0.015418	European	.	PPI only
GCST001126	Parkinsons_disease	ITSN1	SCARB2,GAK	0.00344002	0.015418	European	.	PPI only
GCST001126	Parkinsons_disease	ARPC5	SCARB2,GAK	0.00348674	0.015418	European	.	PPI only
GCST001126	Parkinsons_disease	ARPC1A	GAK,SCARB2	0.00353376	0.015418	European	.	PPI only
GCST001126	Parkinsons_disease	ARPC4	SCARB2,GAK	0.00362871	0.015418	European	.	PPI only
GCST001126	Parkinsons_disease	ARPC2	SCARB2,GAK	0.00377337	0.015418	European	.	PPI only
GCST001126	Parkinsons_disease	ARPC3	GAK,SCARB2	0.00407076	0.0158087	European	.	PPI only
GCST001126	Parkinsons_disease	ACTR3	SCARB2,GAK	0.00417228	0.0158087	European	.	PPI only
GCST001126	Parkinsons_disease	DNM2	GAK,SCARB2	0.00417228	0.0158087	European	.	PPI only
GCST001126	Parkinsons_disease	CTTN	SCARB2,GAK	0.00432677	0.0158087	European	.	PPI only
GCST001126	Parkinsons_disease	CLTA	GAK,SCARB2	0.00437886	0.0158087	European	.	PPI only
GCST001126	Parkinsons_disease	WASL	SCARB2,GAK	0.00443124	0.0158087	European	.	PPI only
GCST001126	Parkinsons_disease	ACTR2	SCARB2,GAK	0.00459016	0.0161574	European	.	PPI only
GCST001126	Parkinsons_disease	SH3GL2	SCARB2,GAK	0.00480618	0.0166952	European	.	PPI only
GCST001126	Parkinsons_disease	AP2S1	GAK,SCARB2	0.00530934	0.0174638	European	.	PPI only
GCST001126	Parkinsons_disease	AP2A2	SCARB2,GAK	0.00536671	0.0174638	European	.	PPI only
GCST001126	Parkinsons_disease	AP2B1	SCARB2,GAK	0.00542436	0.0174638	European	.	PPI only
GCST001126	Parkinsons_disease	AP2M1	SCARB2,GAK	0.00565788	0.0178813	European	.	PPI only
GCST001126	Parkinsons_disease	AP2A1	SCARB2,GAK	0.00589602	0.0183123	European	.	PPI only
GCST001144	Dupuytrens_disease	WNT9B	WNT4,WNT2,WNT7B,SFRP4	6.32562e-09	6.39559e-07	European	has excess PPI edges	PPI only
GCST001144	Dupuytrens_disease	WNT9A	WNT4,WNT7B,WNT2,SFRP4	7.22665e-09	6.39559e-07	European	has excess PPI edges	PPI only
GCST001144	Dupuytrens_disease	PORCN	WNT4,WNT7B,WNT2	1.35436e-07	7.99072e-06	European	has excess PPI edges	PPI only
GCST001144	Dupuytrens_disease	SFRP2	WNT2,WNT4,WNT7B	3.59808e-07	1.06143e-05	European	has excess PPI edges	PPI only
GCST001144	Dupuytrens_disease	SFRP4	WNT2,WNT4,WNT7B	3.59808e-07	1.06143e-05	European	has excess PPI edges	PPI-GWAS
GCST001144	Dupuytrens_disease	SFRP5	WNT7B,WNT4,WNT2	3.59808e-07	1.06143e-05	European	has excess PPI edges	PPI only
GCST001144	Dupuytrens_disease	SFRP1	WNT7B,WNT2,WNT4	4.23131e-07	1.06992e-05	European	has excess PPI edges	PPI only
GCST001144	Dupuytrens_disease	WLS	WNT7B,WNT4,WNT2	6.56534e-07	1.45258e-05	European	has excess PPI edges	PPI only
GCST001144	Dupuytrens_disease	FZD9	WNT7B,WNT4,WNT2	7.50019e-07	1.47504e-05	European	has excess PPI edges	PPI only
GCST001144	Dupuytrens_disease	FZD10	WNT7B,WNT2,WNT4	8.51947e-07	1.50795e-05	European	has excess PPI edges	PPI only
GCST001144	Dupuytrens_disease	FZD7	WNT7B,WNT4,WNT2	9.62677e-07	1.54904e-05	European	has excess PPI edges	PPI only
GCST001144	Dupuytrens_disease	FZD1	WNT2,WNT4,WNT7B	1.50081e-06	2.21369e-05	European	has excess PPI edges	PPI only
GCST001144	Dupuytrens_disease	FZD8	WNT7B,WNT4,WNT2	1.832e-06	2.49434e-05	European	has excess PPI edges	PPI only
GCST001144	Dupuytrens_disease	AXIN2	WNT7B,WNT4,WNT2	2.01438e-06	2.54675e-05	European	has excess PPI edges	PPI only
GCST001144	Dupuytrens_disease	LRP5	WNT2,WNT7B,WNT4	4.5378e-06	5.3546e-05	European	has excess PPI edges	PPI only
GCST001144	Dupuytrens_disease	FZD3	WNT2,WNT4,WNT7B	5.57487e-06	6.1672e-05	European	has excess PPI edges	PPI only
GCST001144	Dupuytrens_disease	FZD2	WNT7B,WNT4,WNT2	6.34679e-06	6.60813e-05	European	has excess PPI edges	PPI only
GCST001144	Dupuytrens_disease	FZD6	WNT2,WNT4,WNT7B	6.75795e-06	6.64532e-05	European	has excess PPI edges	PPI only
GCST001144	Dupuytrens_disease	LRP6	WNT2,WNT4,WNT7B	9.07958e-06	8.45835e-05	European	has excess PPI edges	PPI only
GCST001144	Dupuytrens_disease	FZD5	WNT7B,WNT4,WNT2	1.01387e-05	8.97276e-05	European	has excess PPI edges	PPI only
GCST001144	Dupuytrens_disease	DVL3	WNT2,WNT7B,WNT4	1.99072e-05	0.000167789	European	has excess PPI edges	PPI only
GCST001144	Dupuytrens_disease	AXIN1	WNT7B,WNT4,WNT2	2.2591e-05	0.000181755	European	has excess PPI edges	PPI only
GCST001144	Dupuytrens_disease	DVL1	WNT2,WNT7B,WNT4	2.97571e-05	0.000229	European	has excess PPI edges	PPI only
GCST001144	Dupuytrens_disease	FZD4	WNT2,WNT4,WNT7B	7.30999e-05	0.000539112	European	has excess PPI edges	PPI only
GCST001144	Dupuytrens_disease	DVL2	WNT7B,WNT4,WNT2	0.000138902	0.000983426	European	has excess PPI edges	PPI only
GCST001144	Dupuytrens_disease	WNT3	WNT2,SFRP4	0.000307376	0.00209252	European	has excess PPI edges	PPI only
GCST001191	Type_1_diabetes	JAK1	IL10,IL27,IL2RA,PTPN2	1.00702e-05	0.000906313	European	.	PPI only
GCST001191	Type_1_diabetes	JAK2	SH2B3,IL27,PTPN2,IL2RA	1.16194e-05	0.000906313	European	.	PPI only
GCST001191	Type_1_diabetes	PTPN6	PTPN2,IL2RA,CTLA4	2.92045e-05	0.00151863	European	.	PPI only
GCST001191	Type_1_diabetes	TYK2	IL2RA,PTPN2,IL27	0.000162833	0.00635048	European	.	PPI only
GCST001191	Type_1_diabetes	PTPN11	IL2RA,ERBB3,CTLA4	0.00056357	0.0169343	European	.	PPI only
GCST001191	Type_1_diabetes	GRB2	SH2B3,ERBB3,IL2RA	0.000651588	0.0169343	European	.	PPI only
GCST001191	Type_1_diabetes	CDH1	IGF2,ERBB3	0.00172807	0.0169343	European	.	PPI only
GCST001191	Type_1_diabetes	PIK3CD	IL2RA,ERBB3	0.0056517	0.0195925	European	.	PPI only
GCST001191	Type_1_diabetes	SHC1	ERBB3,IL2RA	0.00596689	0.0202355	European	.	PPI only
GCST001191	Type_1_diabetes	PIK3CB	ERBB3,IL2RA	0.0102195	0.0276508	European	.	PPI only
GCST001191	Type_1_diabetes	SOS1	IL2RA,ERBB3	0.0166503	0.0405852	European	.	PPI only
GCST001191	Type_1_diabetes	CTNNB1	ERBB3,IGF2	0.0183828	0.0415612	European	.	PPI only
GCST001191	Type_1_diabetes	PIK3CA	IL2RA,ERBB3	0.0187383	0.0417596	European	.	PPI only
GCST001198	Multiple_sclerosis	JAK2	STAT5A,TNFRSF1A,MAPK1,IL7R,STAT3,IL22RA2,IL12B,IL20RA,IL2RA	2.7092e-09	1.2838e-06	European	has excess PPI edges	PPI only
GCST001198	Multiple_sclerosis	JAK3	IL20RA,MAPK1,IL7R,STAT5A,STAT3,IL22RA2,CD40,IL2RA	3.49293e-09	1.2838e-06	European	has excess PPI edges	PPI only
GCST001198	Multiple_sclerosis	TYK2	IL2RA,IL7R,MAPK1,IL20RA,IL12B,IL22RA2,STAT3,STAT5A	4.79627e-09	1.2838e-06	European	has excess PPI edges	PPI only
GCST001198	Multiple_sclerosis	JAK1	TNFRSF1A,STAT5A,IL7R,MAPK1,IL22RA2,STAT3,IL20RA,IL2RA	4.32319e-08	8.67881e-06	European	has excess PPI edges	PPI only
GCST001198	Multiple_sclerosis	STAT1	IL12B,MAPK1,STAT5A,STAT3,TNFRSF1A	2.11585e-06	0.000339806	European	has excess PPI edges	PPI only
GCST001198	Multiple_sclerosis	IL18	TNFRSF1A,STAT3,IL12B	6.46497e-06	0.000865229	European	has excess PPI edges	PPI only
GCST001198	Multiple_sclerosis	LCK	IL2RA,CD86,STAT3,STAT5A,CD5,MAPK1	8.42251e-06	0.000966182	European	has excess PPI edges	PPI only
GCST001198	Multiple_sclerosis	IL2RG	MAPK1,IL7R,STAT5A,IL2RA	2.63847e-05	0.00264836	European	has excess PPI edges	PPI only
GCST001198	Multiple_sclerosis	TRAF3	TNFSF14,MALT1,TNFRSF1A,CD40	7.74728e-05	0.00622106	European	has excess PPI edges	PPI only
GCST001198	Multiple_sclerosis	DAPK3	STAT3,MAPK1	0.000306869	0.0205347	European	has excess PPI edges	PPI only
GCST001198	Multiple_sclerosis	PTPN11	IL2RA,STAT3,CD86,STAT5A,MAPK1	0.000338342	0.0208991	European	has excess PPI edges	PPI only
GCST001198	Multiple_sclerosis	IL2RB	STAT5A,IL2RA,MAPK1	0.000421237	0.0225502	European	has excess PPI edges	PPI only
GCST001198	Multiple_sclerosis	IL2	MAPK1,IL2RA,STAT5A	0.000527981	0.026498	European	has excess PPI edges	PPI only
GCST001198	Multiple_sclerosis	IL7	IL7R,STAT5A	0.000652715	0.0308312	European	has excess PPI edges	PPI only
GCST001198	Multiple_sclerosis	CD2	CD58,CD5	0.000795793	0.0353522	European	has excess PPI edges	PPI-GWAS
GCST001198	Multiple_sclerosis	YES1	CD86,STAT3,STAT5A,MAPK1	0.000851165	0.0353522	European	has excess PPI edges	PPI only
GCST001198	Multiple_sclerosis	RELA	STAT3,VCAM1,IL12B,NFKBIZ	0.000880503	0.0353522	European	has excess PPI edges	PPI only
GCST001198	Multiple_sclerosis	IL10	STAT3,IL12B	0.000952594	0.0355035	European	has excess PPI edges	PPI only
GCST001198	Multiple_sclerosis	PIK3CA	CD40,IL2RA,PLEK,CD86,STAT5A	0.000972699	0.0355035	European	has excess PPI edges	PPI only
GCST001198	Multiple_sclerosis	ZBTB17	MYC,IRF8	0.00112301	0.0392078	European	has excess PPI edges	PPI only
GCST001198	Multiple_sclerosis	RNF31	TNFRSF1A,CD40	0.00130695	0.0410673	European	has excess PPI edges	PPI only
GCST001198	Multiple_sclerosis	LYN	MAPK1,STAT5A,STAT3,CD86	0.0013297	0.0410673	European	has excess PPI edges	PPI only
GCST001198	Multiple_sclerosis	FSCN1	VCAM1,STAT3	0.0015043	0.044739	European	has excess PPI edges	PPI only
GCST001198	Multiple_sclerosis	FYN	MAPK1,STAT5A,CD86,CD5,STAT3	0.00196364	0.0477819	European	has excess PPI edges	PPI only
GCST001198	Multiple_sclerosis	FOXP3	IL2RA,STAT3	0.0021758	0.0499191	European	has excess PPI edges	PPI only
GCST001267	Melanoma	RAD1	ATM,TERT	0.000467302	0.0207239	European	.	PPI only
GCST001267	Melanoma	HUS1	TERT,ATM	0.000508923	0.0207239	European	.	PPI only
GCST001267	Melanoma	RAD9A	ATM,TERT	0.000552286	0.0207239	European	.	PPI only
GCST001267	Melanoma	XRCC5	TERT,ATM	0.000552286	0.0207239	European	.	PPI only
GCST001267	Melanoma	TERF1	ATM,TERT	0.000597388	0.0207239	European	.	PPI only
GCST001267	Melanoma	XRCC6	TERT,ATM	0.000743089	0.0207239	European	.	PPI only
GCST001267	Melanoma	ABL1	TERT,ATM	0.00170221	0.0356046	European	.	PPI only
GCST001316	IgE_levels	FYN	HLA-A,FCER1A	0.0143391	0.0291408	European	.	PPI only
GCST001335	Mean_platelet_volume	RHOJ	DOCK8,ARHGEF3,KALRN	1.72943e-05	0.0154438	European	.	PPI only
GCST001335	Mean_platelet_volume	RHOQ	DOCK8,ARHGEF3,KALRN	5.48379e-05	0.0244851	European	.	PPI only
GCST001335	Mean_platelet_volume	RHOG	PIK3CG,ARHGEF3,KALRN	0.000124957	0.0371956	European	.	PPI only
GCST001335	Mean_platelet_volume	MAPK1	MEF2C,AP2B1,F2R,VWF	0.000427242	0.0489012	European	.	PPI only
GCST001335	Mean_platelet_volume	AP1M2	AP2B1,CTSZ,DNM3	0.0004382	0.0489012	European	.	PPI only
GCST001335	Mean_platelet_volume	CDC42	ARHGEF3,KALRN,TAOK1,DOCK8,PIK3CG	0.000472159	0.0489012	European	.	PPI only
GCST001335	Mean_platelet_volume	AP1M1	DNM3,CTSZ,AP2B1	0.000501488	0.0489012	European	.	PPI only
GCST001335	Mean_platelet_volume	RHOF	KALRN,ARHGEF3	0.000626155	0.0489012	European	.	PPI only
GCST001335	Mean_platelet_volume	RHOH	ARHGEF3,KALRN	0.000626155	0.0489012	European	.	PPI only
GCST001335	Mean_platelet_volume	AP1S2	AP2B1,CTSZ,DNM3	0.000671235	0.0489012	European	.	PPI only
GCST001335	Mean_platelet_volume	ARRB1	DNM3,CTSZ,F2R,AP2B1	0.00070719	0.0489012	European	.	PPI only
GCST001335	Mean_platelet_volume	RAC3	ARHGEF3,KALRN,PIK3CG	0.000725671	0.0489012	European	.	PPI only
GCST001335	Mean_platelet_volume	RHOU	ARHGEF3,KALRN	0.000796041	0.0489012	European	.	PPI only
GCST001335	Mean_platelet_volume	RHOV	KALRN,ARHGEF3	0.000796041	0.0489012	European	.	PPI only
GCST001335	Mean_platelet_volume	AP1G1	CTSZ,AP2B1,DNM3	0.000873877	0.0489012	European	.	PPI only
GCST001335	Mean_platelet_volume	RHOBTB1	ARHGEF3,KALRN	0.000888406	0.0489012	European	.	PPI only
GCST001335	Mean_platelet_volume	RHOBTB2	KALRN,ARHGEF3	0.000985691	0.0489012	European	.	PPI only
GCST001335	Mean_platelet_volume	RHOD	ARHGEF3,KALRN	0.000985691	0.0489012	European	.	PPI only
GCST001337	Platelet_count	HLA-DRB1	CBL,HLA-B,AP2B1,DNM3,HLA-DOA	5.54195e-06	0.00834063	European	.	PPI only
GCST001337	Platelet_count	ACTR3	WASL,CBL,DNM3,TPM1,TPM4,AP2B1	0.000109822	0.0251647	European	.	PPI only
GCST001337	Platelet_count	CD3G	CBL,DNM3,HLA-B,AP2B1,WASL	0.000128469	0.0251647	European	.	PPI-GWAS
GCST001337	Platelet_count	ACTR2	AP2B1,CBL,DNM3,TPM1,TPM4,WASL	0.000143587	0.0251647	European	.	PPI only
GCST001337	Platelet_count	ACTR3B	TPM4,WASL,TPM1	0.000150487	0.0251647	European	.	PPI only
GCST001337	Platelet_count	VCL	VWF,TPM1,TPM4,ITGA2B,WASL	5.13769e-05	0.0251647	European	.	PPI only
GCST001337	Platelet_count	CD3D	CBL,DNM3,AP2B1,HLA-B,WASL	6.7603e-05	0.0251647	European	.	PPI-GWAS
GCST001337	Platelet_count	MAPK1	ITGA2B,MEF2C,PTPN11,AP2B1,F2R,VWF	8.89175e-05	0.0251647	European	.	PPI only
GCST001337	Platelet_count	ACTR3C	TPM4,WASL,TPM1	0.000172474	0.0259573	European	.	PPI only
GCST001337	Platelet_count	KIT	SH2B3,PTPN11,CD9,CBL	0.000257278	0.0327706	European	.	PPI only
GCST001337	Platelet_count	REPS2	AP2B1,WASL,CBL,DNM3	0.000289212	0.0327706	European	.	PPI only
GCST001337	Platelet_count	EGF	CBL,DNM3,PTPN11,AP2B1,WASL	0.00029497	0.0327706	European	.	PPI only
GCST001337	Platelet_count	EGFR	WASL,PTPN11,DNM3,CBL,PIK3CG,AP2B1	0.000304843	0.0327706	European	.	PPI only
GCST001337	Platelet_count	SYNJ2	WASL,PIK3CG,AP2B1,DNM3,CBL	0.000329805	0.0327989	European	.	PPI only
GCST001337	Platelet_count	SORBS1	TPM1,CBL,TPM4	0.000348693	0.0327989	European	.	PPI only
GCST001337	Platelet_count	PDGFRB	CBL,PTPN11,PIK3CG,WASL	0.000381383	0.0337636	European	.	PPI only
GCST001337	Platelet_count	SYNJ1	WASL,DNM3,CBL,PIK3CG,AP2B1	0.000484817	0.0405361	European	.	PPI only
GCST001337	Platelet_count	ERBB3	CBL,PIK3CG,PTPN11	0.000561454	0.0422494	European	.	PPI only
GCST001337	Platelet_count	NEB	TPM4,WASL,TPM1	0.000561454	0.0422494	European	.	PPI only
GCST001337	Platelet_count	CD4	DNM3,HLA-DOA,WASL,AP2B1	0.000625873	0.0448542	European	.	PPI only
GCST001337	Platelet_count	DES	TPM1,PLEC,TPM4	0.000665399	0.0455193	European	.	PPI only
GCST001337	Platelet_count	CSF1R	PIK3CG,PTPN11,CBL	0.000780876	0.047836	European	.	PPI only
GCST001337	Platelet_count	EPN2	WASL,AP2B1,DNM3,CBL	0.000782555	0.047836	European	.	PPI only
GCST001337	Platelet_count	CHRM2	AP2B1,F2R,WASL,DNM3	0.000926447	0.047836	European	.	PPI only
GCST001337	Platelet_count	PPID	PTGES3,MYB	0.000991259	0.047836	European	.	PPI only
GCST001337	Platelet_count	EPN1	AP2B1,WASL,CBL,DNM3	0.00104593	0.047836	European	.	PPI only
GCST001337	Platelet_count	FLNA	VWF,GP1BA,ITGA2B	0.00104837	0.047836	European	.	PPI only
GCST001337	Platelet_count	AGTR1	WASL,AP2B1,F2R,DNM3	0.00113137	0.047836	European	.	PPI only
GCST001337	Platelet_count	TLN1	TPM4,TPM1,VWF,ITGA2B	0.00113137	0.047836	European	.	PPI only
GCST001337	Platelet_count	GP1BB	GP1BA,VWF	0.00120782	0.047836	European	.	PPI only
GCST001337	Platelet_count	GP9	VWF,GP1BA	0.00120782	0.047836	European	.	PPI only
GCST001337	Platelet_count	RAD54L	RAD51B,FEN1	0.00120782	0.047836	European	.	PPI only
GCST001337	Platelet_count	RAP1B	PIK3CG,ITGA2B,VWF	0.00128278	0.0493242	European	.	PPI only
GCST001337	Platelet_count	ERBB4	CBL,PTPN11,PIK3CG	0.00136765	0.0493242	European	.	PPI only
GCST001337	Platelet_count	GAPVD1	CBL,DNM3,AP2B1,WASL	0.00141697	0.0493242	European	.	PPI only
GCST001337	Platelet_count	GP5	VWF,GP1BA	0.00144494	0.0493242	European	.	PPI only
GCST001337	Platelet_count	CRK	VWF,CBL,PTPN11,ITGA2B	0.00146903	0.0493242	European	.	PPI only
GCST001337	Platelet_count	CBL	PIK3CG,AP2B1,PTPN11,DNM3,WASL	0.0015362	0.0493242	European	.	PPI-GWAS
GCST001337	Platelet_count	HUS1	PTGES3,FEN1,RAD51B	0.0015478	0.0493242	European	.	PPI only
GCST001337	Platelet_count	AMPH	CBL,DNM3,AP2B1,WASL	0.00169067	0.0493242	European	.	PPI only
GCST001337	Platelet_count	PACSIN2	AP2B1,WASL,CBL,DNM3	0.00169067	0.0493242	European	.	PPI only
GCST001337	Platelet_count	SNX18	AP2B1,WASL,CBL,DNM3	0.00169067	0.0493242	European	.	PPI only
GCST001337	Platelet_count	FNBP1L	DNM3,CBL,WASL,AP2B1	0.00174952	0.0493242	European	.	PPI only
GCST001337	Platelet_count	PACSIN1	WASL,AP2B1,DNM3,CBL	0.00174952	0.0493242	European	.	PPI only
GCST001337	Platelet_count	PACSIN3	DNM3,CBL,WASL,AP2B1	0.00174952	0.0493242	European	.	PPI only
GCST001337	Platelet_count	FNBP1	CBL,DNM3,AP2B1,WASL	0.00180978	0.0493242	European	.	PPI only
GCST001337	Platelet_count	RAB5B	AP2B1,WASL,CBL,DNM3	0.00180978	0.0493242	European	.	PPI only
GCST001337	Platelet_count	SHC1	PIK3CG,ITGA2B,CBL,PTPN11	0.00180978	0.0493242	European	.	PPI only
GCST001337	Platelet_count	HIP1	DNM3,CBL,WASL,AP2B1	0.00187146	0.0493242	European	.	PPI only
GCST001337	Platelet_count	REPS1	WASL,AP2B1,DNM3,CBL	0.00187146	0.0493242	European	.	PPI only
GCST001337	Platelet_count	PIK3R1	CBL,PTPN11,VWF,GP1BA,PIK3CG	0.001911	0.0493242	European	.	PPI only
GCST001337	Platelet_count	GATA3	ZFPM2,MYB	0.00198006	0.0493242	European	.	PPI only
GCST001337	Platelet_count	AAK1	CBL,DNM3,AP2B1,WASL	0.00199919	0.0493242	European	.	PPI only
GCST001337	Platelet_count	BIN1	DNM3,CBL,WASL,AP2B1	0.00199919	0.0493242	European	.	PPI only
GCST001337	Platelet_count	MAPK3	VWF,PTPN11,F2R,ITGA2B	0.00199919	0.0493242	European	.	PPI only
GCST001341	Multiple_sclerosis	FYN	STAT5A,HLA-A,HLA-DRB1,STAT3	5.56665e-05	0.000400469	European	has excess PPI edges	PPI only
GCST001341	Multiple_sclerosis	FOXP3	IL2RA,STAT3	0.000136679	0.000629796	European	has excess PPI edges	PPI only
GCST001341	Multiple_sclerosis	IL2	IL2RA,STAT5A	0.000723433	0.00246386	European	has excess PPI edges	PPI only
GCST001341	Multiple_sclerosis	PIK3CD	IL2RA,STAT5A	0.0047393	0.010919	European	has excess PPI edges	PPI only
GCST001341	Multiple_sclerosis	SYK	IL2RA,STAT3	0.00673657	0.0145238	European	has excess PPI edges	PPI only
GCST001341	Multiple_sclerosis	PIK3CB	STAT5A,IL2RA	0.0085892	0.0175518	European	has excess PPI edges	PPI only
GCST001341	Multiple_sclerosis	CBL	HLA-DRB1,HLA-A	0.0127631	0.0232691	European	has excess PPI edges	PPI only
GCST001341	Multiple_sclerosis	PIK3CA	IL2RA,STAT5A	0.0157997	0.0261832	European	has excess PPI edges	PPI only
GCST001381	Menopause_age_at_onset	POLD1	EXO1,POLG,PRIM1	0.000131547	0.0388464	European	.	PPI only
GCST001381	Menopause_age_at_onset	RPA4	PRIM1,MCM8	0.000482802	0.0388464	European	.	PPI only
GCST001381	Menopause_age_at_onset	RPA3	MCM8,PRIM1,EXO1	0.000492304	0.0388464	European	.	PPI only
GCST001381	Menopause_age_at_onset	RPA2	EXO1,PRIM1,MCM8	0.000575234	0.0388464	European	.	PPI only
GCST001381	Menopause_age_at_onset	RPA1	EXO1,PRIM1,MCM8	0.000647689	0.0388464	European	.	PPI only
GCST001381	Menopause_age_at_onset	REV3L	POLG,PRIM1	0.000683467	0.0388464	European	.	PPI only
GCST001381	Menopause_age_at_onset	POLA1	PRIM1,HELQ	0.000747045	0.0388464	European	.	PPI only
GCST001381	Menopause_age_at_onset	CLSPN	EXO1,MCM8	0.00122724	0.0477323	European	.	PPI only
GCST001381	Menopause_age_at_onset	DNA2	EXO1,PRIM1	0.00131133	0.0477323	European	.	PPI only
GCST001526	Fasting_blood_insulin_BMI_interaction	INS	GRB14,IRS1,PDGFC,IGF1	1.16948e-06	0.000285354	European	has excess PPI edges	PPI only
GCST001526	Fasting_blood_insulin_BMI_interaction	INSR	IGF1,IRS1,GRB14	3.92289e-06	0.000478593	European	has excess PPI edges	PPI only
GCST001526	Fasting_blood_insulin_BMI_interaction	PDGFD	IGF1,PDGFC	2.11711e-05	0.00161362	European	has excess PPI edges	PPI only
GCST001526	Fasting_blood_insulin_BMI_interaction	PDGFA	PDGFC,IGF1	2.64527e-05	0.00161362	European	has excess PPI edges	PPI only
GCST001526	Fasting_blood_insulin_BMI_interaction	IRS4	IRS1,IGF1	7.03619e-05	0.00343366	European	has excess PPI edges	PPI only
GCST001526	Fasting_blood_insulin_BMI_interaction	IGF2	IGF1,IRS1	0.000135104	0.00549422	European	has excess PPI edges	PPI only
GCST001526	Fasting_blood_insulin_BMI_interaction	PTPN1	IRS1,IGF1	0.000220519	0.00768666	European	has excess PPI edges	PPI only
GCST001526	Fasting_blood_insulin_BMI_interaction	GDNF	IRS1,CHL1	0.000387058	0.0118053	European	has excess PPI edges	PPI only
GCST001526	Fasting_blood_insulin_BMI_interaction	TGFA	IGF1,PDGFC	0.000475753	0.0128982	European	has excess PPI edges	PPI only
GCST001526	Fasting_blood_insulin_BMI_interaction	IRS2	IRS1,IGF1	0.000625592	0.0141965	European	has excess PPI edges	PPI only
GCST001526	Fasting_blood_insulin_BMI_interaction	IGF1	PDGFC,IRS1	0.000679995	0.0141965	European	has excess PPI edges	PPI-GWAS
GCST001526	Fasting_blood_insulin_BMI_interaction	NCK2	IRS1,IGF1	0.000765757	0.0141965	European	has excess PPI edges	PPI only
GCST001526	Fasting_blood_insulin_BMI_interaction	RACK1	IGF1,IRS1	0.00079545	0.0141965	European	has excess PPI edges	PPI only
GCST001526	Fasting_blood_insulin_BMI_interaction	IGF1R	IRS1,IGF1	0.00101871	0.0165711	European	has excess PPI edges	PPI only
GCST001526	Fasting_blood_insulin_BMI_interaction	PDGFB	IGF1,PDGFC	0.0013451	0.0205127	European	has excess PPI edges	PPI only
GCST001526	Fasting_blood_insulin_BMI_interaction	CRK	IGF1,IRS1	0.00296884	0.034495	European	has excess PPI edges	PPI only
GCST001526	Fasting_blood_insulin_BMI_interaction	SHC1	IRS1,IGF1	0.00331815	0.0352013	European	has excess PPI edges	PPI only
GCST001526	Fasting_blood_insulin_BMI_interaction	ITGB3	IGF1,IRS1	0.003749	0.0353777	European	has excess PPI edges	PPI only
GCST001526	Fasting_blood_insulin_BMI_interaction	EGF	IGF1,PDGFC	0.00420473	0.0353777	European	has excess PPI edges	PPI only
GCST001526	Fasting_blood_insulin_BMI_interaction	PTPN11	IGF1,IRS1	0.00676466	0.0471677	European	has excess PPI edges	PPI only
GCST001526	Fasting_blood_insulin_BMI_interaction	GRB2	IRS1,IGF1	0.00744866	0.0471677	European	has excess PPI edges	PPI only
GCST001526	Fasting_blood_insulin_BMI_interaction	SOS1	IGF1,IRS1	0.00938798	0.0497971	European	has excess PPI edges	PPI only
GCST001548	Male-pattern_baldness	RAN	HDAC4,HDAC9,AR	5.24704e-06	0.000730849	European	.	PPI only
GCST001548	Male-pattern_baldness	NCOR2	AR,HDAC9,HDAC4	7.33139e-06	0.000730849	European	.	PPI only
GCST001548	Male-pattern_baldness	SIRT3	HDAC9,HDAC4	9.61644e-06	0.000730849	European	.	PPI only
GCST001548	Male-pattern_baldness	NCOR1	HDAC4,HDAC9,AR	2.75893e-05	0.00118548	European	.	PPI only
GCST001548	Male-pattern_baldness	CBX5	HDAC9,HDAC4	3.11969e-05	0.00118548	European	.	PPI only
GCST001548	Male-pattern_baldness	TBL1Y	HDAC9,HDAC4	3.11969e-05	0.00118548	European	.	PPI only
GCST001548	Male-pattern_baldness	BRMS1L	HDAC4,HDAC9	5.85343e-05	0.00190654	European	.	PPI only
GCST001548	Male-pattern_baldness	SUMO1	HDAC4,HDAC9,AR	0.00010563	0.00256387	European	.	PPI only
GCST001548	Male-pattern_baldness	SIRT2	HDAC9,HDAC4	0.00012904	0.00256387	European	.	PPI only
GCST001548	Male-pattern_baldness	MEF2D	HDAC4,HDAC9	0.000138557	0.00256387	European	.	PPI only
GCST001548	Male-pattern_baldness	HINT1	HDAC9,HDAC4	0.000169118	0.00256387	European	.	PPI only
GCST001548	Male-pattern_baldness	MEF2C	HDAC9,HDAC4	0.000169118	0.00256387	European	.	PPI only
GCST001548	Male-pattern_baldness	SINHCAF	HDAC9,HDAC4	0.000169118	0.00256387	European	.	PPI only
GCST001548	Male-pattern_baldness	ZNF541	HDAC4,HDAC9	0.000169118	0.00256387	European	.	PPI only
GCST001548	Male-pattern_baldness	ZNF217	HDAC4,HDAC9	0.000179975	0.00256387	European	.	PPI only
GCST001548	Male-pattern_baldness	DNTTIP1	HDAC4,HDAC9	0.000191165	0.00256387	European	.	PPI only
GCST001548	Male-pattern_baldness	BRMS1	HDAC4,HDAC9	9.43338e-05	0.00256387	European	.	PPI only
GCST001548	Male-pattern_baldness	TBL1XR1	HDAC4,HDAC9	0.00022674	0.00287117	European	.	PPI only
GCST001548	Male-pattern_baldness	TBL1X	HDAC4,HDAC9	0.000239264	0.00287117	European	.	PPI only
GCST001548	Male-pattern_baldness	ING2	HDAC4,HDAC9	0.000278832	0.00302732	European	.	PPI only
GCST001548	Male-pattern_baldness	PHF12	HDAC9,HDAC4	0.000278832	0.00302732	European	.	PPI only
GCST001548	Male-pattern_baldness	CHD5	HDAC4,HDAC9	0.000321385	0.00333072	European	.	PPI only
GCST001548	Male-pattern_baldness	RBPJ	HDAC9,HDAC4	0.000336232	0.00333308	European	.	PPI only
GCST001548	Male-pattern_baldness	FOXO1	HDAC9,AR	0.000382753	0.00349071	European	.	PPI only
GCST001548	Male-pattern_baldness	MTA2	HDAC4,HDAC9	0.000382753	0.00349071	European	.	PPI only
GCST001548	Male-pattern_baldness	MBD3	HDAC4,HDAC9	0.00039892	0.00349822	European	.	PPI only
GCST001548	Male-pattern_baldness	GATAD2A	HDAC9,HDAC4	0.000415416	0.00350796	European	.	PPI only
GCST001548	Male-pattern_baldness	HIST2H2BE	AR,HDAC4,HDAC9	0.000444524	0.00361969	European	.	PPI only
GCST001548	Male-pattern_baldness	CSNK2A1	HDAC9,HDAC4	0.000559203	0.00383367	European	.	PPI only
GCST001548	Male-pattern_baldness	SUDS3	HDAC4,HDAC9	0.000559203	0.00383367	European	.	PPI only
GCST001548	Male-pattern_baldness	SAP18	HDAC9,HDAC4	0.00057865	0.00383367	European	.	PPI only
GCST001548	Male-pattern_baldness	SAP30	HDAC4,HDAC9	0.00057865	0.00383367	European	.	PPI only
GCST001548	Male-pattern_baldness	PHF21A	HDAC4,HDAC9	0.000638945	0.00383367	European	.	PPI only
GCST001548	Male-pattern_baldness	SIN3B	HDAC9,HDAC4	0.000638945	0.00383367	European	.	PPI only
GCST001548	Male-pattern_baldness	CHD3	HDAC4,HDAC9	0.000680769	0.00388038	European	.	PPI only
GCST001548	Male-pattern_baldness	HDAC7	HDAC4,HDAC9	0.000680769	0.00388038	European	.	PPI only
GCST001548	Male-pattern_baldness	CHD4	HDAC4,HDAC9	0.000768312	0.00417084	European	.	PPI only
GCST001548	Male-pattern_baldness	MORF4L1	HDAC9,HDAC4	0.000768312	0.00417084	European	.	PPI only
GCST001548	Male-pattern_baldness	TAF6L	HDAC4,HDAC9	0.000814026	0.00431623	European	.	PPI only
GCST001548	Male-pattern_baldness	SUV39H1	HDAC4,HDAC9	0.000909328	0.00471197	European	.	PPI only
GCST001548	Male-pattern_baldness	EZH2	HDAC9,AR	0.00114255	0.00544937	European	.	PPI only
GCST001548	Male-pattern_baldness	CCND1	AR,HDAC9	0.00140162	0.00562477	European	.	PPI only
GCST001548	Male-pattern_baldness	SIN3A	HDAC9,HDAC4	0.00146268	0.00562477	European	.	PPI only
GCST001548	Male-pattern_baldness	HDAC11	HDAC4,HDAC9	0.00149368	0.00562477	European	.	PPI only
GCST001548	Male-pattern_baldness	EHMT1	HDAC9,HDAC4	0.001525	0.00562477	European	.	PPI only
GCST001548	Male-pattern_baldness	HDAC10	HDAC4,HDAC9	0.001525	0.00562477	European	.	PPI only
GCST001548	Male-pattern_baldness	AKT1	FOXA2,AR	0.00158858	0.00562477	European	.	PPI only
GCST001548	Male-pattern_baldness	UBE2I	HDAC4,AR	0.00168632	0.00562477	European	.	PPI only
GCST001548	Male-pattern_baldness	HDAC6	HDAC9,HDAC4	0.00178688	0.00562477	European	.	PPI only
GCST001548	Male-pattern_baldness	HDAC8	HDAC4,HDAC9	0.00182102	0.00562477	European	.	PPI only
GCST001548	Male-pattern_baldness	HIST1H4B	HDAC4,HDAC9	0.00185548	0.00562477	European	.	PPI only
GCST001548	Male-pattern_baldness	HIST1H4D	HDAC4,HDAC9	0.00185548	0.00562477	European	.	PPI only
GCST001548	Male-pattern_baldness	HIST1H4E	HDAC4,HDAC9	0.00185548	0.00562477	European	.	PPI only
GCST001548	Male-pattern_baldness	HIST1H4I	HDAC4,HDAC9	0.00185548	0.00562477	European	.	PPI only
GCST001548	Male-pattern_baldness	HIST1H4J	HDAC9,HDAC4	0.00185548	0.00562477	European	.	PPI only
GCST001548	Male-pattern_baldness	HIST1H4K	HDAC4,HDAC9	0.00185548	0.00562477	European	.	PPI only
GCST001548	Male-pattern_baldness	HIST1H4L	HDAC9,HDAC4	0.00185548	0.00562477	European	.	PPI only
GCST001548	Male-pattern_baldness	HIST2H4A	HDAC9,HDAC4	0.00185548	0.00562477	European	.	PPI only
GCST001548	Male-pattern_baldness	HIST2H4B	HDAC4,HDAC9	0.00185548	0.00562477	European	.	PPI only
GCST001548	Male-pattern_baldness	HIST1H4C	HDAC9,HDAC4	0.00189025	0.00562477	European	.	PPI only
GCST001548	Male-pattern_baldness	HIST1H4F	HDAC4,HDAC9	0.00189025	0.00562477	European	.	PPI only
GCST001548	Male-pattern_baldness	HIST4H4	HDAC4,HDAC9	0.00189025	0.00562477	European	.	PPI only
GCST001548	Male-pattern_baldness	HIST1H4A	HDAC4,HDAC9	0.00203245	0.005941	European	.	PPI only
GCST001548	Male-pattern_baldness	HIST1H4H	HDAC9,HDAC4	0.00210541	0.00607638	European	.	PPI only
GCST001548	Male-pattern_baldness	SIRT1	HDAC4,HDAC9	0.00214236	0.00610572	European	.	PPI only
GCST001548	Male-pattern_baldness	HDAC5	HDAC9,HDAC4	0.00217962	0.00613522	European	.	PPI only
GCST001548	Male-pattern_baldness	EHMT2	HDAC9,HDAC4	0.00240966	0.00670002	European	.	PPI only
GCST001548	Male-pattern_baldness	ASH1L	HDAC4,HDAC9	0.00260982	0.00700047	European	.	PPI only
GCST001548	Male-pattern_baldness	SMARCA2	HDAC4,HDAC9	0.00358109	0.00907209	European	.	PPI only
GCST001548	Male-pattern_baldness	HDAC3	HDAC9,HDAC4	0.00432677	0.0104947	European	.	PPI only
GCST001548	Male-pattern_baldness	RANBP2	HDAC9,HDAC4	0.00554054	0.01276	European	.	PPI only
GCST001548	Male-pattern_baldness	H2AFJ	AR,HDAC4	0.00607765	0.0133421	European	.	PPI only
GCST001548	Male-pattern_baldness	SMARCA4	HDAC4,HDAC9	0.00607765	0.0133421	European	.	PPI only
GCST001548	Male-pattern_baldness	RBBP7	HDAC4,HDAC9	0.0065746	0.0137524	European	.	PPI only
GCST001548	Male-pattern_baldness	HDAC2	HDAC4,HDAC9	0.00670169	0.0138908	European	.	PPI only
GCST001548	Male-pattern_baldness	H2AFV	AR,HDAC4	0.00676566	0.013897	European	.	PPI only
GCST001548	Male-pattern_baldness	H2AFZ	HDAC4,AR	0.00748804	0.0144017	European	.	PPI only
GCST001548	Male-pattern_baldness	HIST1H2AC	AR,HDAC4	0.0075554	0.0144017	European	.	PPI only
GCST001548	Male-pattern_baldness	HIST1H2AD	AR,HDAC4	0.0075554	0.0144017	European	.	PPI only
GCST001548	Male-pattern_baldness	HIST1H2AJ	AR,HDAC4	0.0075554	0.0144017	European	.	PPI only
GCST001548	Male-pattern_baldness	HIST2H2AC	AR,HDAC4	0.0075554	0.0144017	European	.	PPI only
GCST001548	Male-pattern_baldness	HDAC1	HDAC4,HDAC9	0.00796545	0.0149737	European	.	PPI only
GCST001548	Male-pattern_baldness	HIST2H2AA3	HDAC4,AR	0.00810437	0.0149737	European	.	PPI only
GCST001548	Male-pattern_baldness	RBBP4	HDAC9,HDAC4	0.00810437	0.0149737	European	.	PPI only
GCST001548	Male-pattern_baldness	SNW1	HDAC4,HDAC9	0.00881562	0.0159521	European	.	PPI only
GCST001548	Male-pattern_baldness	H2AFX	AR,HDAC4	0.00940448	0.0168632	European	.	PPI only
GCST001548	Male-pattern_baldness	HIST1H2BJ	HDAC4,AR	0.0112755	0.0182405	European	.	PPI only
GCST001548	Male-pattern_baldness	HIST1H2BN	HDAC4,AR	0.0112755	0.0182405	European	.	PPI only
GCST001548	Male-pattern_baldness	HIST3H2BB	AR,HDAC4	0.0112755	0.0182405	European	.	PPI only
GCST001548	Male-pattern_baldness	HIST1H2BA	AR,HDAC4	0.0113569	0.0182405	European	.	PPI only
GCST001548	Male-pattern_baldness	HIST1H2BB	AR,HDAC4	0.0113569	0.0182405	European	.	PPI only
GCST001548	Male-pattern_baldness	HIST1H2BK	AR,HDAC4	0.0114385	0.0182405	European	.	PPI only
GCST001548	Male-pattern_baldness	HIST1H2BM	AR,HDAC4	0.0114385	0.0182405	European	.	PPI only
GCST001548	Male-pattern_baldness	HIST1H2BO	AR,HDAC4	0.0114385	0.0182405	European	.	PPI only
GCST001548	Male-pattern_baldness	HIST1H2BD	AR,HDAC4	0.0115203	0.0182405	European	.	PPI only
GCST001548	Male-pattern_baldness	HIST1H2BH	HDAC4,AR	0.0115203	0.0182405	European	.	PPI only
GCST001578	Age-related_macular_degeneration_geographic_atrophy	CFHR3	C3,CFB	2.94879e-07	1.59215e-05	European	has excess PPI edges	PPI only
GCST001578	Age-related_macular_degeneration_geographic_atrophy	CFD	C3,CFB	5.89686e-07	1.59215e-05	European	has excess PPI edges	PPI only
GCST001578	Age-related_macular_degeneration_geographic_atrophy	CFH	CFB,C3	9.82692e-07	1.76885e-05	European	has excess PPI edges	PPI-GWAS
GCST001578	Age-related_macular_degeneration_geographic_atrophy	CR1	C3,CFB	2.06315e-06	2.22821e-05	European	has excess PPI edges	PPI only
GCST001578	Age-related_macular_degeneration_geographic_atrophy	CD55	C3,CFB	0.000263219	0.00150379	European	has excess PPI edges	PPI only
GCST001585	Breast_size	ERBB2	ESR1,EREG	0.00147998	0.0227917	European	.	PPI only
GCST001585	Breast_size	SMAD3	INHBB,ESR1	0.00283725	0.0289866	European	.	PPI only
GCST001585	Breast_size	SMAD4	ESR1,INHBB	0.00372776	0.0289866	European	.	PPI only
GCST001585	Breast_size	PIK3R1	EREG,ESR1	0.00738308	0.0289866	European	.	PPI only
GCST001585	Breast_size	SOS1	EREG,ESR1	0.00738308	0.0289866	European	.	PPI only
GCST001585	Breast_size	PIK3CA	ESR1,EREG	0.00833277	0.0289866	European	.	PPI only
GCST001725	Inflammatory_bowel_disease	TYK2	STAT1,IL2RA,CNTF,SOCS1,PTPN2,IL12RB2,MAPK1,STAT4,JAK2,IL12B,IL15RA,IL23R	1.67539e-11	2.11931e-08	European	has excess PPI edges	PPI only
GCST001725	Inflammatory_bowel_disease	JAK1	HCK,IL23R,IL15RA,IL12RB2,STAT4,MAPK1,JAK2,IL2,CNTF,SOCS1,STAT1,IL2RA,PTPN2	2.89523e-11	2.11931e-08	European	has excess PPI edges	PPI only
GCST001725	Inflammatory_bowel_disease	JAK2	IL23R,IL15RA,EPO,MAPK1,STAT4,IL12RB2,SOCS1,CNTF,STAT1,IL12B,PTPN2,IL2RA	6.90773e-10	3.37097e-07	European	has excess PPI edges	PPI-GWAS
GCST001725	Inflammatory_bowel_disease	FOXP3	FOS,IL2RA,IL2,REL,STAT1,SMAD3	2.98843e-09	8.75011e-07	European	has excess PPI edges	PPI only
GCST001725	Inflammatory_bowel_disease	JAK3	JAK2,STAT4,MAPK1,IL12RB2,IL23R,IL15RA,PTPN2,SOCS1,IL2,IL2RA	3.77131e-09	9.20199e-07	European	has excess PPI edges	PPI only
GCST001725	Inflammatory_bowel_disease	IL2RB	IL15RA,SOCS1,IL2RA,IL2,MAPK1,JAK2	3.93026e-07	7.19238e-05	European	has excess PPI edges	PPI only
GCST001725	Inflammatory_bowel_disease	IL12A	IL12B,JAK2,SOCS1,IL12RB2	6.61344e-07	0.000107579	European	has excess PPI edges	PPI only
GCST001725	Inflammatory_bowel_disease	IL2RG	JAK2,MAPK1,SOCS1,IL15RA,IL2RA,IL2	1.1108e-06	0.000162621	European	has excess PPI edges	PPI only
GCST001725	Inflammatory_bowel_disease	CREB1	IL2,CEBPB,NFIL3,CREM,CRTC3,FOS	2.10164e-06	0.000279709	European	has excess PPI edges	PPI only
GCST001725	Inflammatory_bowel_disease	SOCS3	STAT1,UBE2L3,SOCS1,IL12B,JAK2,IL23R,EPO	4.76543e-06	0.000581382	European	has excess PPI edges	PPI only
GCST001725	Inflammatory_bowel_disease	IL23A	JAK2,IL23R,IL12B	8.64337e-06	0.000961462	European	has excess PPI edges	PPI only
GCST001725	Inflammatory_bowel_disease	IFNG	SOCS1,STAT4,JAK2,IL12B	9.19431e-06	0.000961462	European	has excess PPI edges	PPI only
GCST001725	Inflammatory_bowel_disease	IL6	HCK,STAT1,JAK2,IL12B	2.14693e-05	0.0020954	European	has excess PPI edges	PPI only
GCST001725	Inflammatory_bowel_disease	MAPK1	JAK2,IL2,STAT1,VDR,SMAD3,DUSP16,IL2RA,RPS6KA2	2.30423e-05	0.00210837	European	has excess PPI edges	PPI-GWAS
GCST001725	Inflammatory_bowel_disease	JUN	STAT4,CREM,FOSL2,STAT1,IL2,FOS,SMAD3,CEBPB	2.64862e-05	0.00228093	European	has excess PPI edges	PPI only
GCST001725	Inflammatory_bowel_disease	JUNB	FOSL2,SMAD3,FOS,IL2	3.08233e-05	0.00250696	European	has excess PPI edges	PPI only
GCST001725	Inflammatory_bowel_disease	ZFYVE9	SMAD7,SMAD3,SMURF1	3.56999e-05	0.00267032	European	has excess PPI edges	PPI only
GCST001725	Inflammatory_bowel_disease	IL6ST	IL12RB2,CNTF,HCK,JAK2	3.64798e-05	0.00267032	European	has excess PPI edges	PPI only
GCST001725	Inflammatory_bowel_disease	FOS	CREM,FOSL2,STAT1,SMAD3,IL2	4.68112e-05	0.0031893	European	has excess PPI edges	PPI-GWAS
GCST001725	Inflammatory_bowel_disease	GH2	SOCS1,JAK2,EPO,CNTF	5.00205e-05	0.0031893	European	has excess PPI edges	PPI only
GCST001725	Inflammatory_bowel_disease	LCK	SOCS1,IL2,IL2RA,STAT1,HCK,JAK2,MAPK1	5.01052e-05	0.0031893	European	has excess PPI edges	PPI only
GCST001725	Inflammatory_bowel_disease	GH1	JAK2,SOCS1,CNTF,EPO	5.80162e-05	0.00342525	European	has excess PPI edges	PPI only
GCST001725	Inflammatory_bowel_disease	CEBPG	CEBPB,FOS	5.84913e-05	0.00342525	European	has excess PPI edges	PPI only
GCST001725	Inflammatory_bowel_disease	STAT1	JAK2,IL12B,STAT4,MAPK1,FOS	6.15354e-05	0.00346492	European	has excess PPI edges	PPI-GWAS
GCST001725	Inflammatory_bowel_disease	IFNGR1	JAK2,STAT1,SOCS1	9.195e-05	0.00480767	European	has excess PPI edges	PPI only
GCST001725	Inflammatory_bowel_disease	SPHK2	IL12RB2,IL12B,JAK2	0.000118871	0.00561379	European	has excess PPI edges	PPI only
GCST001725	Inflammatory_bowel_disease	WWP2	UBE2L3,SMAD7,SMAD3	0.000118871	0.00561379	European	has excess PPI edges	PPI only
GCST001725	Inflammatory_bowel_disease	STAT3	FOS,SMAD3,STAT4,JAK2,REL,STAT1	0.000151963	0.00674162	European	has excess PPI edges	PPI only
GCST001725	Inflammatory_bowel_disease	FOSL1	MAPK1,FOS,FOSL2	0.00018702	0.00782279	European	has excess PPI edges	PPI only
GCST001725	Inflammatory_bowel_disease	RELA	CEBPB,TNFAIP3,IL12B,IL2,REL,SOCS1	0.000206101	0.00838146	European	has excess PPI edges	PPI only
GCST001725	Inflammatory_bowel_disease	MAPK3	RPS6KA2,IL2RA,IL2,MAPK1,JAK2,DUSP16	0.000216441	0.00856403	European	has excess PPI edges	PPI only
GCST001725	Inflammatory_bowel_disease	ATF3	CREM,CRTC3,SMAD3	0.000228902	0.00859262	European	has excess PPI edges	PPI only
GCST001725	Inflammatory_bowel_disease	CRTC1	CREM,CRTC3,FOS	0.000228902	0.00859262	European	has excess PPI edges	PPI only
GCST001725	Inflammatory_bowel_disease	SMAD3	MAPK1,SMURF1,FOS,CEBPB,VDR,SMAD7	0.000238345	0.00872343	European	has excess PPI edges	PPI-GWAS
GCST001725	Inflammatory_bowel_disease	IL2	FOS,CREM,MAPK1,IL2RA	0.000265927	0.00949552	European	has excess PPI edges	PPI-GWAS
GCST001725	Inflammatory_bowel_disease	HACE1	SMURF1,CUL2,UBQLN4,LRRK2,UBE2L3	0.000306165	0.010672	European	has excess PPI edges	PPI only
GCST001725	Inflammatory_bowel_disease	CXCL12	JAK2,MAPK1,HCK,CCR6,CXCR5	0.000325176	0.0107313	European	has excess PPI edges	PPI only
GCST001725	Inflammatory_bowel_disease	CREM	IL2,CRTC3,FOS	0.000329854	0.0107313	European	has excess PPI edges	PPI-GWAS
GCST001725	Inflammatory_bowel_disease	CSH1	CNTF,EPO,JAK2	0.000329854	0.0107313	European	has excess PPI edges	PPI only
GCST001725	Inflammatory_bowel_disease	CREBBP	STAT4,REL,CREM,STAT1,CEBPB,FOS,SMAD3,HDAC7	0.00036756	0.0114491	European	has excess PPI edges	PPI only
GCST001725	Inflammatory_bowel_disease	SMAD4	VDR,SMURF1,SMAD7,FOS,SMAD3,CEBPB	0.000503457	0.0153554	European	has excess PPI edges	PPI only
GCST001725	Inflammatory_bowel_disease	PRL	JAK2,CNTF,EPO	0.000528743	0.0154816	European	has excess PPI edges	PPI only
GCST001725	Inflammatory_bowel_disease	STAT4	JAK2,IL12B,STAT1	0.000528743	0.0154816	European	has excess PPI edges	PPI-GWAS
GCST001725	Inflammatory_bowel_disease	PDPK1	RPS6KB1,RPS6KA2,JAK2,PRKCB	0.000573779	0.0164708	European	has excess PPI edges	PPI only
GCST001725	Inflammatory_bowel_disease	YWHAB	ZFP36L1,LRRK2,JAK2,LNPEP,MAPK1	0.000662533	0.0183009	European	has excess PPI edges	PPI only
GCST001725	Inflammatory_bowel_disease	IL21R	IL21,JAK2	0.000859938	0.0225732	European	has excess PPI edges	PPI only
GCST001725	Inflammatory_bowel_disease	GAB2	JAK2,MAPK1,IL2,IL2RA	0.000883611	0.0225732	European	has excess PPI edges	PPI only
GCST001725	Inflammatory_bowel_disease	JUND	FOSL2,SMAD3,FOS	0.000894293	0.0225732	European	has excess PPI edges	PPI only
GCST001725	Inflammatory_bowel_disease	SMAD9	SMURF1,SMAD3,SMAD7	0.000894293	0.0225732	European	has excess PPI edges	PPI only
GCST001725	Inflammatory_bowel_disease	CCL11	MAPK1,HCK,CCR6,CXCR5	0.00100886	0.0246162	European	has excess PPI edges	PPI only
GCST001725	Inflammatory_bowel_disease	PTPN6	PTPN2,IL2,IL2RA,JAK2	0.00100886	0.0246162	European	has excess PPI edges	PPI only
GCST001725	Inflammatory_bowel_disease	ATF4	CRTC3,CREM,FOS	0.00112477	0.026559	European	has excess PPI edges	PPI only
GCST001725	Inflammatory_bowel_disease	SPI1	CEBPB,FOS,IRF8	0.00112477	0.026559	European	has excess PPI edges	PPI only
GCST001725	Inflammatory_bowel_disease	ATF2	SMAD3,FOS,CREM,CRTC3	0.0011461	0.0266333	European	has excess PPI edges	PPI only
GCST001725	Inflammatory_bowel_disease	CXCL8	HCK,CEBPB,CCR6,CXCR5	0.00121941	0.027894	European	has excess PPI edges	PPI only
GCST001725	Inflammatory_bowel_disease	PTPN11	IL2RA,IL2,STAT1,HCK,MAPK1,JAK2	0.00129819	0.0292392	European	has excess PPI edges	PPI only
GCST001725	Inflammatory_bowel_disease	IRS1	IL2RA,IL2,SOCS1,JAK2	0.00145897	0.0323626	European	has excess PPI edges	PPI only
GCST001725	Inflammatory_bowel_disease	KIT	SOCS1,STAT1,EPO,JAK2	0.00154562	0.0332373	European	has excess PPI edges	PPI only
GCST001725	Inflammatory_bowel_disease	EBI3	JAK2,IL12RB2	0.00158922	0.0332373	European	has excess PPI edges	PPI only
GCST001725	Inflammatory_bowel_disease	IL23R	IL12B,JAK2	0.00158922	0.0332373	European	has excess PPI edges	PPI-GWAS
GCST001725	Inflammatory_bowel_disease	GRB2	JAK2,MAPK1,HCK,IL2,SOCS1,IL2RA	0.00167397	0.0343757	European	has excess PPI edges	PPI only
GCST001725	Inflammatory_bowel_disease	LEP	CNTF,EPO,JAK2	0.00169061	0.0343757	European	has excess PPI edges	PPI only
GCST001725	Inflammatory_bowel_disease	CAV1	SMAD7,MAPK1,SMAD3,SMURF1	0.001827	0.0357371	European	has excess PPI edges	PPI only
GCST001725	Inflammatory_bowel_disease	NFATC2	FOS,CREM,IL2	0.0018552	0.0357371	European	has excess PPI edges	PPI only
GCST001725	Inflammatory_bowel_disease	PML	SMURF1,SMAD3,SMAD7	0.0018552	0.0357371	European	has excess PPI edges	PPI only
GCST001725	Inflammatory_bowel_disease	SMAD5	SMAD7,SMURF1,SMAD3	0.0018552	0.0357371	European	has excess PPI edges	PPI only
GCST001725	Inflammatory_bowel_disease	IL2RA	IL2,JAK2,MAPK1	0.00202946	0.0372073	European	has excess PPI edges	PPI-GWAS
GCST001725	Inflammatory_bowel_disease	CSH2	CNTF,EPO	0.00203308	0.0372073	European	has excess PPI edges	PPI only
GCST001725	Inflammatory_bowel_disease	FOSB	FOS,FOSL2	0.00203308	0.0372073	European	has excess PPI edges	PPI only
GCST001725	Inflammatory_bowel_disease	SMURF2	SMAD3,SMURF1,SMAD7,UBE2L3	0.00203319	0.0372073	European	has excess PPI edges	PPI only
GCST001725	Inflammatory_bowel_disease	BTRC	UBE2L3,MAP3K8,REL,CUL2,JAK2	0.00212049	0.038326	European	has excess PPI edges	PPI only
GCST001725	Inflammatory_bowel_disease	RIPK1	TNFAIP3,IFIH1,LRRK2,STAT1	0.00225495	0.0402591	European	has excess PPI edges	PPI only
GCST001725	Inflammatory_bowel_disease	SMAD1	SMAD7,SMAD3,SMURF1	0.00240776	0.0415952	European	has excess PPI edges	PPI only
GCST001725	Inflammatory_bowel_disease	CNTFR	JAK2,CNTF	0.00252867	0.0415952	European	has excess PPI edges	PPI only
GCST001725	Inflammatory_bowel_disease	IL10RA	STAT1,JAK2	0.00252867	0.0415952	European	has excess PPI edges	PPI only
GCST001725	Inflammatory_bowel_disease	IL18	STAT4,IL12B	0.00252867	0.0415952	European	has excess PPI edges	PPI only
GCST001725	Inflammatory_bowel_disease	THPO	CNTF,EPO	0.00252867	0.0415952	European	has excess PPI edges	PPI only
GCST001725	Inflammatory_bowel_disease	TNIP2	MAP3K8,TNFAIP3	0.00252867	0.0415952	European	has excess PPI edges	PPI only
GCST001725	Inflammatory_bowel_disease	NFATC1	IL2,CREM,FOS	0.00261217	0.0423535	European	has excess PPI edges	PPI only
GCST001725	Inflammatory_bowel_disease	LYN	JAK2,MAPK1,HCK,EPO,STAT1	0.00263263	0.0423535	European	has excess PPI edges	PPI only
GCST001729	Crohns_disease	CARD9	RIPK2,NOD2	4.12945e-05	0.0124296	European	has excess PPI edges	PPI only
GCST001729	Crohns_disease	NOD2	ATG16L1,RIPK2	0.000147908	0.0148401	European	has excess PPI edges	PPI-GWAS
GCST001729	Crohns_disease	NOD1	RIPK2,NOD2	0.000318848	0.0239933	European	has excess PPI edges	PPI only
GCST001758	Birth_weight	GNG11	ADRB1,ADCY5	0.0076196	0.0225137	European	.	PPI only
GCST001758	Birth_weight	GNG13	ADCY5,ADRB1	0.00765647	0.0225137	European	.	PPI only
GCST001758	Birth_weight	GNG10	ADRB1,ADCY5	0.00799209	0.0225137	European	.	PPI only
GCST001758	Birth_weight	GNG12	ADCY5,ADRB1	0.00799209	0.0225137	European	.	PPI only
GCST001758	Birth_weight	GNG3	ADCY5,ADRB1	0.00799209	0.0225137	European	.	PPI only
GCST001758	Birth_weight	GNG4	ADCY5,ADRB1	0.00799209	0.0225137	European	.	PPI only
GCST001758	Birth_weight	GNG5	ADRB1,ADCY5	0.00799209	0.0225137	European	.	PPI only
GCST001758	Birth_weight	GNG8	ADRB1,ADCY5	0.00799209	0.0225137	European	.	PPI only
GCST001758	Birth_weight	GNGT2	ADCY5,ADRB1	0.00799209	0.0225137	European	.	PPI only
GCST001758	Birth_weight	GNG7	ADCY5,ADRB1	0.0080298	0.0225137	European	.	PPI only
GCST001758	Birth_weight	GNB5	ADRB1,ADCY5	0.00814344	0.0225137	European	.	PPI only
GCST001758	Birth_weight	GNG2	ADCY5,ADRB1	0.00841153	0.0225137	European	.	PPI only
GCST001758	Birth_weight	GNB4	ADRB1,ADCY5	0.00848889	0.0225137	European	.	PPI only
GCST001758	Birth_weight	GNB2	ADCY5,ADRB1	0.00876225	0.0225137	European	.	PPI only
GCST001758	Birth_weight	GNB3	ADRB1,ADCY5	0.00876225	0.0225137	European	.	PPI only
GCST001758	Birth_weight	GNGT1	ADCY5,ADRB1	0.028474	0.0443799	European	.	PPI only
GCST001758	Birth_weight	GNB1	ADCY5,ADRB1	0.0303263	0.0443799	European	.	PPI only
GCST001915	Alzheimers_disease_cognitive_decline	AFDN	CTNNA2,RRAS2	0.000220519	0.0401344	European	.	PPI only
GCST001916	Breast_Cancer_in_BRCA1_mutation_carriers	BRCA1	BABAM1,ESR1	0.000188024	0.005591	European	.	PPI only
GCST001930	Breast_cancer	NFKB1	ESR1,TERT	0.00044868	0.0160413	European	.	PPI only
GCST001930	Breast_cancer	ABL1	TERT,ESR1	0.000617476	0.0160413	European	.	PPI only
GCST001930	Breast_cancer	BRCA1	BABAM1,ESR1	0.0018297	0.0254851	European	.	PPI only
GCST001930	Breast_cancer	CTNNB1	TERT,ESR1	0.00302247	0.0257759	European	.	PPI only
GCST001930	Breast_cancer	GNG2	PTHLH,ESR1	0.0136637	0.0422923	European	.	PPI only
GCST001937	Breast_cancer	PGR	ESR1,MYC,CCND1	1.22683e-05	0.00987602	European	has excess PPI edges	PPI only
GCST001937	Breast_cancer	BRCA1	CHEK2,ESR1,MYC,RAD51B,BRCA2	0.000140967	0.026418	European	has excess PPI edges	PPI only
GCST001937	Breast_cancer	HBP1	MYC,TCF7L2	0.000162299	0.026418	European	has excess PPI edges	PPI only
GCST001937	Breast_cancer	TNIK	MAP3K1,TCF7L2	0.000162299	0.026418	European	has excess PPI edges	PPI only
GCST001937	Breast_cancer	JUN	MYC,ESR1,TCF7L2,MAP3K1,NRIP1	0.000164087	0.026418	European	has excess PPI edges	PPI only
GCST001937	Breast_cancer	ESR1	CCND1,MYC,NRIP1,TERT	0.000240931	0.0288614	European	has excess PPI edges	PPI-GWAS
GCST001937	Breast_cancer	MED1	ESR1,MYC,NRIP1,HNF4G	0.000251159	0.0288614	European	has excess PPI edges	PPI only
GCST001937	Breast_cancer	KAT5	CHEK2,TCF7L2,MYC,RAD51B,BRCA2	0.000286822	0.0288614	European	has excess PPI edges	PPI only
GCST001937	Breast_cancer	STAT3	FGFR2,ESR1,MYC,CCND1	0.000399592	0.0338587	European	has excess PPI edges	PPI only
GCST001937	Breast_cancer	CTNNB1	TERT,TCF7L2,ESR1,MYC,CCND1	0.00045865	0.0338587	European	has excess PPI edges	PPI only
GCST001937	Breast_cancer	SMAD3	TGFBR2,MYC,ESR1,DLX1	0.000545953	0.0338587	European	has excess PPI edges	PPI only
GCST001937	Breast_cancer	AR	CCND1,ZMIZ1,TCF7L2,NRIP1	0.00058304	0.0338587	European	has excess PPI edges	PPI only
GCST001937	Breast_cancer	NR0B1	NRIP1,ESR1	0.000588847	0.0338587	European	has excess PPI edges	PPI only
GCST001937	Breast_cancer	SRA1	NRIP1,ESR1	0.000588847	0.0338587	European	has excess PPI edges	PPI only
GCST001937	Breast_cancer	FOS	MYC,ESR1,TCF7L2	0.000682385	0.0366213	European	has excess PPI edges	PPI only
GCST001937	Breast_cancer	BARD1	BRCA2,EWSR1,RAD51B,CHEK2	0.000749453	0.0373866	European	has excess PPI edges	PPI only
GCST001937	Breast_cancer	HPGDS	ESR1,MYC	0.000831574	0.0373866	European	has excess PPI edges	PPI only
GCST001937	Breast_cancer	TCF7L2	CCND1,TERT,MYC	0.00089313	0.0373866	European	has excess PPI edges	PPI-GWAS
GCST001937	Breast_cancer	SMAD4	DLX1,MYC,ESR1,TGFBR2	0.00092053	0.0373866	European	has excess PPI edges	PPI only
GCST001937	Breast_cancer	CREBBP	ESR1,TCF7L2,MYC,NRIP1,CCND1	0.000928858	0.0373866	European	has excess PPI edges	PPI only
GCST001937	Breast_cancer	CDKN2A	MYC,CCND1	0.00127127	0.0487322	European	has excess PPI edges	PPI only
GCST001942	Prostate_cancer	SMARCD3	TBX5,TBL1X	0.000225083	0.0363834	European	.	PPI only
GCST001956	Height	MLLT10	YEATS4,DOT1L	0.000161402	0.045717	European	.	PPI only
GCST001956	Height	UBN1	HMGA2,HMGA1	0.000268094	0.0470782	European	.	PPI only
GCST001968	Interstitial_lung_disease	AKT1	MAPT,TERT	0.0011413	0.0163586	European	.	PPI only
GCST002012	Venous_thromboembolism	F2	F5,F11,FGG	3.79622e-07	3.30271e-05	European	.	PPI only
GCST002021	Body_mass_index	AGRP	POMC,MC4R	1.47386e-06	0.000132647	European	has excess PPI edges	PPI only
GCST002021	Body_mass_index	SDC3	POMC,MC4R	4.18531e-05	0.00188339	European	has excess PPI edges	PPI only
GCST002021	Body_mass_index	GNG11	POMC,MC4R	0.0181428	0.0389363	European	has excess PPI edges	PPI only
GCST002021	Body_mass_index	GNG13	MC4R,POMC	0.0182284	0.0389363	European	has excess PPI edges	PPI only
GCST002021	Body_mass_index	GNG10	POMC,MC4R	0.0190066	0.0389363	European	has excess PPI edges	PPI only
GCST002021	Body_mass_index	GNG12	MC4R,POMC	0.0190066	0.0389363	European	has excess PPI edges	PPI only
GCST002021	Body_mass_index	GNG3	MC4R,POMC	0.0190066	0.0389363	European	has excess PPI edges	PPI only
GCST002021	Body_mass_index	GNG4	MC4R,POMC	0.0190066	0.0389363	European	has excess PPI edges	PPI only
GCST002021	Body_mass_index	GNG5	POMC,MC4R	0.0190066	0.0389363	European	has excess PPI edges	PPI only
GCST002021	Body_mass_index	GNG8	POMC,MC4R	0.0190066	0.0389363	European	has excess PPI edges	PPI only
GCST002021	Body_mass_index	GNGT2	MC4R,POMC	0.0190066	0.0389363	European	has excess PPI edges	PPI only
GCST002021	Body_mass_index	GNG7	MC4R,POMC	0.019094	0.0389363	European	has excess PPI edges	PPI only
GCST002021	Body_mass_index	GNB5	POMC,MC4R	0.0193571	0.0389363	European	has excess PPI edges	PPI only
GCST002021	Body_mass_index	GNG2	MC4R,POMC	0.0199773	0.0389363	European	has excess PPI edges	PPI only
GCST002021	Body_mass_index	GNB4	POMC,MC4R	0.0201561	0.0389363	European	has excess PPI edges	PPI only
GCST002021	Body_mass_index	GNB2	MC4R,POMC	0.0207875	0.0389363	European	has excess PPI edges	PPI only
GCST002021	Body_mass_index	GNB3	POMC,MC4R	0.0207875	0.0389363	European	has excess PPI edges	PPI only
GCST002030	Primary_tooth_development_time_to_first_tooth_eruption	SMAD9	HMGA2,BMP4	0.000175237	0.00894059	European	has excess PPI edges	PPI only
GCST002030	Primary_tooth_development_time_to_first_tooth_eruption	SMAD5	BMP4,HMGA2	0.000288869	0.00894059	European	has excess PPI edges	PPI only
GCST002030	Primary_tooth_development_time_to_first_tooth_eruption	SMAD1	BMP4,HMGA2	0.000346087	0.00894059	European	has excess PPI edges	PPI only
GCST002030	Primary_tooth_development_time_to_first_tooth_eruption	SMAD2	BMP4,HMGA2	0.00296884	0.0381349	European	has excess PPI edges	PPI only
GCST002030	Primary_tooth_development_time_to_first_tooth_eruption	SMAD3	HMGA2,BMP4	0.00362335	0.0381349	European	has excess PPI edges	PPI only
GCST002030	Primary_tooth_development_time_to_first_tooth_eruption	SMAD4	HMGA2,BMP4	0.00475573	0.0381349	European	has excess PPI edges	PPI only
GCST002031	Primary_tooth_development_number_of_teeth	SCN5A	KCNJ2,CACNB2	0.000523465	0.0273511	European	has excess PPI edges	PPI only
GCST002069	Systemic_lupus_erythematosus_and_Systemic_sclerosis	RASA1	BLK,CSK	0.000679995	0.015463	European	.	PPI only
GCST002069	Systemic_lupus_erythematosus_and_Systemic_sclerosis	HMGB1	IRF5,ITGAM	0.000765757	0.015463	European	.	PPI only
GCST002069	Systemic_lupus_erythematosus_and_Systemic_sclerosis	ZAP70	CSK,BLK	0.000825695	0.015463	European	.	PPI only
GCST002069	Systemic_lupus_erythematosus_and_Systemic_sclerosis	FGR	CSK,BLK	0.0010528	0.0166828	European	.	PPI only
GCST002069	Systemic_lupus_erythematosus_and_Systemic_sclerosis	HCK	ITGAM,BLK	0.0010528	0.0166828	European	.	PPI only
GCST002069	Systemic_lupus_erythematosus_and_Systemic_sclerosis	TLN1	ITGAM,CSK	0.00258482	0.0280249	European	.	PPI only
GCST002069	Systemic_lupus_erythematosus_and_Systemic_sclerosis	YES1	BLK,CSK	0.00337817	0.0322221	European	.	PPI only
GCST002069	Systemic_lupus_erythematosus_and_Systemic_sclerosis	RELA	TNFAIP3,IRF5	0.0034387	0.0322221	European	.	PPI only
GCST002069	Systemic_lupus_erythematosus_and_Systemic_sclerosis	ACACB	BLK,CSK	0.0057964	0.0334747	European	.	PPI only
GCST002069	Systemic_lupus_erythematosus_and_Systemic_sclerosis	ACACA	CSK,BLK	0.00587442	0.0334747	European	.	PPI only
GCST002069	Systemic_lupus_erythematosus_and_Systemic_sclerosis	PHLPP2	BLK,CSK	0.00871863	0.0374174	European	.	PPI only
GCST002069	Systemic_lupus_erythematosus_and_Systemic_sclerosis	PHLPP1	BLK,CSK	0.00958338	0.0385687	European	.	PPI only
GCST002069	Systemic_lupus_erythematosus_and_Systemic_sclerosis	FYN	CSK,BLK	0.0143391	0.0435049	European	.	PPI only
GCST002073	Chronic_lymphocytic_leukemia	BID	PMAIP1,BCL2L11,BCL2,BAK1	4.3526e-10	2.45051e-07	European	has excess PPI edges	PPI only
GCST002073	Chronic_lymphocytic_leukemia	BBC3	BAK1,BCL2,BCL2L11,PMAIP1	2.04526e-09	5.7574e-07	European	has excess PPI edges	PPI only
GCST002073	Chronic_lymphocytic_leukemia	MCL1	BCL2L11,BAK1,BCL2,PMAIP1	4.47975e-08	7.62436e-06	European	has excess PPI edges	PPI only
GCST002073	Chronic_lymphocytic_leukemia	CFLAR	CASP10,MYC,CASP8,FAS	5.41695e-08	7.62436e-06	European	has excess PPI edges	PPI-GWAS
GCST002073	Chronic_lymphocytic_leukemia	BCL2	CASP10,CASP8,BCL2L11,BAK1,PMAIP1	1.10542e-07	1.2447e-05	European	has excess PPI edges	PPI-GWAS
GCST002073	Chronic_lymphocytic_leukemia	BCL2L1	BAK1,BCL2,PMAIP1,BCL2L11	1.66376e-07	1.53471e-05	European	has excess PPI edges	PPI only
GCST002073	Chronic_lymphocytic_leukemia	APAF1	CASP8,CASP10,BAK1,BCL2	1.90816e-07	1.53471e-05	European	has excess PPI edges	PPI only
GCST002073	Chronic_lymphocytic_leukemia	BCL2A1	BCL2L11,BCL2,BAK1	3.59808e-07	2.53215e-05	European	has excess PPI edges	PPI only
GCST002073	Chronic_lymphocytic_leukemia	BCL2L11	BAK1,BCL2,PMAIP1	1.93629e-06	9.91029e-05	European	has excess PPI edges	PPI-GWAS
GCST002073	Chronic_lymphocytic_leukemia	CASP10	CASP8,FAS,BCL2	1.22863e-05	0.000532091	European	has excess PPI edges	PPI-GWAS
GCST002073	Chronic_lymphocytic_leukemia	BAX	BAK1,BCL2,BCL2L11	1.53151e-05	0.000615885	European	has excess PPI edges	PPI only
GCST002073	Chronic_lymphocytic_leukemia	VDAC1	BAK1,BCL2L11,BCL2	2.96992e-05	0.00104504	European	has excess PPI edges	PPI only
GCST002073	Chronic_lymphocytic_leukemia	BMF	BCL2,BAK1	4.18531e-05	0.00137936	European	has excess PPI edges	PPI only
GCST002073	Chronic_lymphocytic_leukemia	PMAIP1	BCL2,BCL2L11	5.85343e-05	0.00164774	European	has excess PPI edges	PPI-GWAS
GCST002073	Chronic_lymphocytic_leukemia	CASP8	FAS,BCL2,CASP10	7.55603e-05	0.00202573	European	has excess PPI edges	PPI-GWAS
GCST002073	Chronic_lymphocytic_leukemia	CD34	BAK1,BCL2	0.000152676	0.00343827	European	has excess PPI edges	PPI only
GCST002073	Chronic_lymphocytic_leukemia	PIN1	BCL2,MYC	0.000216079	0.00450564	European	has excess PPI edges	PPI only
GCST002073	Chronic_lymphocytic_leukemia	ZBTB17	MYC,IRF8	0.000216079	0.00450564	European	has excess PPI edges	PPI only
GCST002073	Chronic_lymphocytic_leukemia	C8A	BAK1,BCL2	0.000251833	0.00472607	European	has excess PPI edges	PPI only
GCST002073	Chronic_lymphocytic_leukemia	C7	BAK1,BCL2	0.000290279	0.00527184	European	has excess PPI edges	PPI only
GCST002073	Chronic_lymphocytic_leukemia	BAD	BCL2L11,BCL2	0.000331407	0.00565401	European	has excess PPI edges	PPI only
GCST002073	Chronic_lymphocytic_leukemia	CDKN2A	CDKN2B,MYC	0.000331407	0.00565401	European	has excess PPI edges	PPI-GWAS
GCST002073	Chronic_lymphocytic_leukemia	BAK1	BCL2,BCL2L11	0.000634046	0.0101991	European	has excess PPI edges	PPI-GWAS
GCST002073	Chronic_lymphocytic_leukemia	SPI1	IRF4,IRF8	0.000958496	0.0142009	European	has excess PPI edges	PPI only
GCST002073	Chronic_lymphocytic_leukemia	SMAD4	MYC,CDKN2B,LEF1	0.0013736	0.0193334	European	has excess PPI edges	PPI only
GCST002073	Chronic_lymphocytic_leukemia	MAP3K5	CASP8,FAS	0.00180015	0.0211142	European	has excess PPI edges	PPI only
GCST002073	Chronic_lymphocytic_leukemia	CALM2	FAS,ACTA2,BCL2	0.00194969	0.0219535	European	has excess PPI edges	PPI only
GCST002073	Chronic_lymphocytic_leukemia	BECN1	BCL2,BAK1	0.00220733	0.0243672	European	has excess PPI edges	PPI only
GCST002073	Chronic_lymphocytic_leukemia	EP400	ACTA2,MYC	0.00289209	0.0285658	European	has excess PPI edges	PPI only
GCST002073	Chronic_lymphocytic_leukemia	MYB	LEF1,MYC	0.00366411	0.0317369	European	has excess PPI edges	PPI only
GCST002073	Chronic_lymphocytic_leukemia	SMARCB1	IRF4,MYC	0.00380115	0.032425	European	has excess PPI edges	PPI only
GCST002073	Chronic_lymphocytic_leukemia	TCF7L2	LEF1,MYC	0.00422644	0.0355148	European	has excess PPI edges	PPI only
GCST002073	Chronic_lymphocytic_leukemia	MAX	MYC,IRF8	0.00452172	0.0374372	European	has excess PPI edges	PPI only
GCST002073	Chronic_lymphocytic_leukemia	NUP62	BAK1,BCL2	0.00613679	0.0460668	European	has excess PPI edges	PPI only
GCST002073	Chronic_lymphocytic_leukemia	CREBBP	IRF4,MYC,LEF1	0.00666216	0.0471111	European	has excess PPI edges	PPI only
GCST002078	Migraine_without_aura	TSC2	TBC1D7,TSC1	6.6195e-05	0.00225063	European	has excess PPI edges	PPI only
GCST002083	Self-reported_allergy	FOXP3	NFATC2,GATA3,SMAD3	4.06791e-06	0.00135462	European	has excess PPI edges	PPI only
GCST002083	Self-reported_allergy	TBX21	BCL6,GATA3	1.86374e-05	0.00310312	European	has excess PPI edges	PPI only
GCST002083	Self-reported_allergy	USP21	IL33,GATA3	0.00052258	0.0463669	European	has excess PPI edges	PPI only
GCST002083	Self-reported_allergy	JUNB	SMAD3,NFATC2	0.000838898	0.0463669	European	has excess PPI edges	PPI only
GCST002083	Self-reported_allergy	GATA4	NFATC2,FOXA1	0.00106339	0.0463669	European	has excess PPI edges	PPI only
GCST002083	Self-reported_allergy	MEF2C	NFATC2,SMAD3	0.00149456	0.0463669	European	has excess PPI edges	PPI only
GCST002084	Allergic_sensitization	IRF4	BCL6,STAT6	0.000252121	0.0132139	European	has excess PPI edges	PPI only
GCST002084	Allergic_sensitization	NCOR1	BCL6,MYC	0.00178688	0.0173338	European	has excess PPI edges	PPI only
GCST002084	Allergic_sensitization	STAT3	MYC,STAT6	0.00182102	0.0173338	European	has excess PPI edges	PPI only
GCST002087	Homocysteine_levels	BHMT2	MTHFR,MTR	1.72033e-06	0.000110101	European	has excess PPI edges	PPI only
GCST002087	Homocysteine_levels	BHMT	MTR,MTHFR	1.72033e-06	0.000110101	European	has excess PPI edges	PPI only
GCST002087	Homocysteine_levels	CTH	CBS,MTHFR	5.15695e-06	0.00022003	European	has excess PPI edges	PPI only
GCST002184	Mean_platelet_volume	WDR88	SETD1B,RBBP5	2.51494e-05	0.00526454	European	.	PPI only
GCST002184	Mean_platelet_volume	WDR90	SETD1B,RBBP5	2.51494e-05	0.00526454	European	.	PPI only
GCST002184	Mean_platelet_volume	WSB2	SETD1B,RBBP5	3.23174e-05	0.00526454	European	.	PPI only
GCST002184	Mean_platelet_volume	CFAP52	RBBP5,SETD1B	4.03749e-05	0.00526454	European	.	PPI only
GCST002184	Mean_platelet_volume	CXXC1	SETD1B,RBBP5	5.91522e-05	0.00526454	European	.	PPI only
GCST002184	Mean_platelet_volume	WDR38	RBBP5,SETD1B	5.91522e-05	0.00526454	European	.	PPI only
GCST002184	Mean_platelet_volume	WDR5B	SETD1B,RBBP5	5.91522e-05	0.00526454	European	.	PPI only
GCST002184	Mean_platelet_volume	ATG14	NRBF2,PIK3CG	8.14697e-05	0.00634445	European	.	PPI only
GCST002184	Mean_platelet_volume	DPY30	SETD1B,RBBP5	0.000121559	0.0075731	European	.	PPI only
GCST002184	Mean_platelet_volume	KMT2E	RBBP5,SETD1B	0.000121559	0.0075731	European	.	PPI only
GCST002184	Mean_platelet_volume	BPTF	SETD1B,RBBP5	0.000205911	0.011662	European	.	PPI only
GCST002184	Mean_platelet_volume	PIK3C3	NRBF2,PIK3CG	0.000688517	0.033784	European	.	PPI only
GCST002184	Mean_platelet_volume	BECN1	NRBF2,PIK3CG	0.000723433	0.033784	European	.	PPI only
GCST002184	Mean_platelet_volume	RHOG	PIK3CG,ARHGEF3	0.000759192	0.033784	European	.	PPI only
GCST002216	Triglycerides	APOE	APOA1,LRP1,LPL	0.000136377	0.0176863	European	has excess PPI edges	PPI only
GCST002216	Triglycerides	LPL	LIPC,ANGPTL3	0.000136811	0.0176863	European	has excess PPI edges	PPI-GWAS
GCST002216	Triglycerides	HSPG2	LRP1,APOA1,VEGFA	0.000162911	0.0176863	European	has excess PPI edges	PPI only
GCST002216	Triglycerides	INPP5D	IRS1,INSR,MET	0.000192591	0.0176863	European	has excess PPI edges	PPI only
GCST002216	Triglycerides	IGF1	INSR,VEGFA,IRS1	0.000445295	0.0350511	European	has excess PPI edges	PPI only
GCST002216	Triglycerides	NCK2	MET,INSR,IRS1	0.000530787	0.036558	European	has excess PPI edges	PPI only
GCST002221	Cholesterol_total	APOA1	HNF4A,CETP,APOE,ABCA1,CUBN,APOB,HPR	1.27636e-09	1.38868e-06	European	has excess PPI edges	PPI-GWAS
GCST002221	Cholesterol_total	LPL	LIPC,ANGPTL3,SORT1,APOE	2.06973e-08	1.12593e-05	European	has excess PPI edges	PPI only
GCST002221	Cholesterol_total	LRP8	DLG4,VLDLR,LRPAP1,APOE,APOB	3.39494e-08	1.23123e-05	European	has excess PPI edges	PPI only
GCST002221	Cholesterol_total	APOE	VLDLR,CYP7A1,APOA1,LDLR,ABCA1,APOB	4.60925e-08	1.25372e-05	European	has excess PPI edges	PPI-GWAS
GCST002221	Cholesterol_total	APOB	PCSK9,LDLRAP1,VLDLR,APOC1,APOE,LPA,LDLR,APOA1	2.26556e-07	4.58454e-05	European	has excess PPI edges	PPI-GWAS
GCST002221	Cholesterol_total	VLDLR	PCSK9,APOC1,LRPAP1,APOB,APOE	2.52824e-07	4.58454e-05	European	has excess PPI edges	PPI-GWAS
GCST002221	Cholesterol_total	APOC3	HNF4A,APOA1,APOB,APOE	3.98999e-06	0.000556094	European	has excess PPI edges	PPI-GWAS
GCST002221	Cholesterol_total	GPC4	APOB,APOE,APOA1	4.60004e-06	0.000556094	European	has excess PPI edges	PPI only
GCST002221	Cholesterol_total	GPC6	APOE,APOB,APOA1	4.60004e-06	0.000556094	European	has excess PPI edges	PPI only
GCST002221	Cholesterol_total	GPC2	APOA1,APOE,APOB	8.01402e-06	0.000871925	European	has excess PPI edges	PPI only
GCST002221	Cholesterol_total	GPC5	APOE,APOB,APOA1	1.90618e-05	0.00188539	European	has excess PPI edges	PPI only
GCST002221	Cholesterol_total	MSR1	APOB,APOE,APOA1	2.71093e-05	0.00245791	European	has excess PPI edges	PPI only
GCST002221	Cholesterol_total	PCSK9	VLDLR,APOB,LDLR	3.71085e-05	0.00278798	European	has excess PPI edges	PPI-GWAS
GCST002221	Cholesterol_total	APOBR	APOC1,APOB	3.84372e-05	0.00278798	European	has excess PPI edges	PPI only
GCST002221	Cholesterol_total	PLTP	APOA1,ABCA1	3.84372e-05	0.00278798	European	has excess PPI edges	PPI only
GCST002221	Cholesterol_total	LDLR	APOB,MYLIP,LDLRAP1,PCSK9,APOE	4.69974e-05	0.00319582	European	has excess PPI edges	PPI-GWAS
GCST002221	Cholesterol_total	GPC3	APOE,APOB,APOA1	6.37474e-05	0.00407983	European	has excess PPI edges	PPI only
GCST002221	Cholesterol_total	AMN	APOA1,CUBN	0.000114845	0.00624758	European	has excess PPI edges	PPI only
GCST002221	Cholesterol_total	APOC1	VLDLR,APOB	0.000114845	0.00624758	European	has excess PPI edges	PPI-GWAS
GCST002221	Cholesterol_total	CYP7A1	APOE,HNF4A	0.000114845	0.00624758	European	has excess PPI edges	PPI-GWAS
GCST002221	Cholesterol_total	APOA2	APOE,APOB,APOA1	0.000148876	0.00736258	European	has excess PPI edges	PPI only
GCST002221	Cholesterol_total	APOA4	APOA1,APOE,APOB	0.000148876	0.00736258	European	has excess PPI edges	PPI-GWAS
GCST002221	Cholesterol_total	SDC3	APOA1,APOE,APOB	0.000210257	0.00994607	European	has excess PPI edges	PPI only
GCST002221	Cholesterol_total	APOL1	HPR,APOA1	0.000228762	0.0103706	European	has excess PPI edges	PPI only
GCST002221	Cholesterol_total	CLTA	HLA-DRA,APOB,PCSK9,LDLRAP1,VLDLR,LDLR	0.000540389	0.0226132	European	has excess PPI edges	PPI only
GCST002221	Cholesterol_total	CLTC	LDLR,LDLRAP1,VLDLR,PCSK9,APOB,HLA-DRA	0.000694648	0.0269921	European	has excess PPI edges	PPI only
GCST002221	Cholesterol_total	SDC1	APOB,APOE,APOA1	0.000758198	0.0284455	European	has excess PPI edges	PPI-GWAS
GCST002221	Cholesterol_total	SCARB1	APOE,APOA1	0.000791008	0.0286872	European	has excess PPI edges	PPI only
GCST002221	Cholesterol_total	AP2S1	LDLR,LDLRAP1,VLDLR,PCSK9,APOB,HLA-DRA	0.000906863	0.0307503	European	has excess PPI edges	PPI only
GCST002221	Cholesterol_total	AP2A2	HLA-DRA,APOB,PCSK9,LDLRAP1,VLDLR,LDLR	0.000933221	0.0307503	European	has excess PPI edges	PPI only
GCST002221	Cholesterol_total	AP2B1	APOB,HLA-DRA,LDLR,VLDLR,LDLRAP1,PCSK9	0.000960166	0.0307503	European	has excess PPI edges	PPI only
GCST002221	Cholesterol_total	TF	CUBN,HFE,VIM,APOE	0.00104107	0.0307503	European	has excess PPI edges	PPI only
GCST002221	Cholesterol_total	HP	APOA1,APOE	0.00105042	0.0307503	European	has excess PPI edges	PPI only
GCST002221	Cholesterol_total	PNLIPRP3	LIPC,LIPG	0.00105042	0.0307503	European	has excess PPI edges	PPI only
GCST002221	Cholesterol_total	PNPLA3	LIPG,LIPC	0.00105042	0.0307503	European	has excess PPI edges	PPI only
GCST002221	Cholesterol_total	AP2M1	APOB,HLA-DRA,LDLR,PCSK9,LDLRAP1,VLDLR	0.001074	0.0307503	European	has excess PPI edges	PPI only
GCST002221	Cholesterol_total	AP2A1	APOB,HLA-DRA,LDLR,PCSK9,VLDLR,LDLRAP1	0.00119795	0.0325214	European	has excess PPI edges	PPI only
GCST002221	Cholesterol_total	SDC4	APOE,APOB,APOA1	0.00121427	0.0325214	European	has excess PPI edges	PPI only
GCST002221	Cholesterol_total	HSPG2	APOA1,APOB,APOE	0.0013222	0.0325214	European	has excess PPI edges	PPI only
GCST002221	Cholesterol_total	CEL	LIPG,LIPC	0.0013451	0.0325214	European	has excess PPI edges	PPI only
GCST002221	Cholesterol_total	LIPF	LIPG,LIPC	0.0013451	0.0325214	European	has excess PPI edges	PPI only
GCST002221	Cholesterol_total	PNLIPRP1	LIPC,LIPG	0.0013451	0.0325214	European	has excess PPI edges	PPI only
GCST002221	Cholesterol_total	PNLIP	LIPC,LIPG	0.0013451	0.0325214	European	has excess PPI edges	PPI only
GCST002221	Cholesterol_total	PNPLA2	LIPC,LIPG	0.00203848	0.0482144	European	has excess PPI edges	PPI only
GCST002221	Cholesterol_total	SDC2	APOA1,APOB,APOE	0.00209671	0.0485365	European	has excess PPI edges	PPI only
GCST002222	LDL_cholesterol	LRP8	DLG4,VLDLR,LRPAP1,APOE,APOB	9.67344e-09	9.49932e-06	European	has excess PPI edges	PPI only
GCST002222	LDL_cholesterol	APOB	PCSK9,LDLRAP1,VLDLR,APOC1,APOE,LPA,LDLR,APOA1	3.16291e-08	1.55299e-05	European	has excess PPI edges	PPI-GWAS
GCST002222	LDL_cholesterol	VLDLR	PCSK9,APOC1,LRPAP1,APOB,APOE	7.26129e-08	2.37686e-05	European	has excess PPI edges	PPI-GWAS
GCST002222	LDL_cholesterol	GPC4	APOB,APOE,APOA1	2.18441e-06	0.000357514	European	has excess PPI edges	PPI only
GCST002222	LDL_cholesterol	GPC6	APOE,APOB,APOA1	2.18441e-06	0.000357514	European	has excess PPI edges	PPI only
GCST002222	LDL_cholesterol	LPL	ANGPTL3,SORT1,APOE	2.18441e-06	0.000357514	European	has excess PPI edges	PPI only
GCST002222	LDL_cholesterol	GPC2	APOA1,APOE,APOB	3.80948e-06	0.000534415	European	has excess PPI edges	PPI only
GCST002222	LDL_cholesterol	GPC5	APOE,APOB,APOA1	9.07958e-06	0.00111452	European	has excess PPI edges	PPI only
GCST002222	LDL_cholesterol	MSR1	APOB,APOE,APOA1	1.2926e-05	0.00138831	European	has excess PPI edges	PPI only
GCST002222	LDL_cholesterol	LDLR	APOB,MYLIP,LDLRAP1,PCSK9,APOE	1.41375e-05	0.00138831	European	has excess PPI edges	PPI-GWAS
GCST002222	LDL_cholesterol	PCSK9	VLDLR,APOB,LDLR	1.77117e-05	0.00153606	European	has excess PPI edges	PPI-GWAS
GCST002222	LDL_cholesterol	APOE	VLDLR,APOA1,LDLR,APOB	1.87706e-05	0.00153606	European	has excess PPI edges	PPI-GWAS
GCST002222	LDL_cholesterol	APOA1	CETP,APOE,APOB,HPR	2.11965e-05	0.00160115	European	has excess PPI edges	PPI-GWAS
GCST002222	LDL_cholesterol	APOBR	APOC1,APOB	2.34457e-05	0.00164455	European	has excess PPI edges	PPI only
GCST002222	LDL_cholesterol	GPC3	APOE,APOB,APOA1	3.04884e-05	0.00199597	European	has excess PPI edges	PPI only
GCST002222	LDL_cholesterol	SDC2	APOA1,APOB,APOE,FN1	4.51284e-05	0.00276976	European	has excess PPI edges	PPI only
GCST002222	LDL_cholesterol	APOC1	VLDLR,APOB	7.01163e-05	0.00369505	European	has excess PPI edges	PPI-GWAS
GCST002222	LDL_cholesterol	APOA2	APOE,APOB,APOA1	7.14928e-05	0.00369505	European	has excess PPI edges	PPI only
GCST002222	LDL_cholesterol	APOA4	APOA1,APOE,APOB	7.14928e-05	0.00369505	European	has excess PPI edges	PPI-GWAS
GCST002222	LDL_cholesterol	APOC3	APOA1,APOB,APOE	8.54949e-05	0.0041978	European	has excess PPI edges	PPI-GWAS
GCST002222	LDL_cholesterol	SDC3	APOA1,APOE,APOB	0.000101175	0.00473111	European	has excess PPI edges	PPI only
GCST002222	LDL_cholesterol	DNM2	LDLRAP1,SORT1,LDLR,SNX5,HLA-DRA,APOB	0.000122086	0.00521252	European	has excess PPI edges	PPI-GWAS
GCST002222	LDL_cholesterol	APOL1	HPR,APOA1	0.000139793	0.00549181	European	has excess PPI edges	PPI only
GCST002222	LDL_cholesterol	CLTA	HLA-DRA,APOB,PCSK9,LDLRAP1,VLDLR,LDLR	0.000139812	0.00549181	European	has excess PPI edges	PPI only
GCST002222	LDL_cholesterol	CLTC	LDLR,LDLRAP1,VLDLR,PCSK9,APOB,HLA-DRA	0.000181377	0.00659676	European	has excess PPI edges	PPI only
GCST002222	LDL_cholesterol	SH3GL2	APOB,HLA-DRA,SNX5,LDLR,SORT1,LDLRAP1	0.000181377	0.00659676	European	has excess PPI edges	PPI only
GCST002222	LDL_cholesterol	AP2S1	LDLR,LDLRAP1,VLDLR,PCSK9,APOB,HLA-DRA	0.000239238	0.00831034	European	has excess PPI edges	PPI only
GCST002222	LDL_cholesterol	AP2A2	HLA-DRA,APOB,PCSK9,LDLRAP1,VLDLR,LDLR	0.000246473	0.00831034	European	has excess PPI edges	PPI only
GCST002222	LDL_cholesterol	AP2B1	APOB,HLA-DRA,LDLR,VLDLR,LDLRAP1,PCSK9	0.00025388	0.00831034	European	has excess PPI edges	PPI only
GCST002222	LDL_cholesterol	AP2M1	APOB,HLA-DRA,LDLR,PCSK9,LDLRAP1,VLDLR	0.00028528	0.00903692	European	has excess PPI edges	PPI only
GCST002222	LDL_cholesterol	AP2A1	APOB,HLA-DRA,LDLR,PCSK9,VLDLR,LDLRAP1	0.00031966	0.00980956	European	has excess PPI edges	PPI only
GCST002222	LDL_cholesterol	SDC1	APOB,APOE,APOA1	0.000368554	0.0106447	European	has excess PPI edges	PPI-GWAS
GCST002222	LDL_cholesterol	SCARB1	APOE,APOA1	0.000484687	0.0135989	European	has excess PPI edges	PPI only
GCST002222	LDL_cholesterol	SDC4	APOE,APOB,APOA1	0.000593234	0.0161821	European	has excess PPI edges	PPI only
GCST002222	LDL_cholesterol	HP	APOA1,APOE	0.000644225	0.0162814	European	has excess PPI edges	PPI only
GCST002222	LDL_cholesterol	NR2F1	PPARA,NR0B2	0.000644225	0.0162814	European	has excess PPI edges	PPI only
GCST002222	LDL_cholesterol	HSPG2	APOA1,APOB,APOE	0.000646614	0.0162814	European	has excess PPI edges	PPI only
GCST002222	LDL_cholesterol	PIK3C2A	MTMR3,APOB,LDLR,LDLRAP1	0.00157531	0.038674	European	has excess PPI edges	PPI only
GCST002222	LDL_cholesterol	GPC1	APOE,APOB,APOA1	0.00163388	0.0391334	European	has excess PPI edges	PPI only
GCST002222	LDL_cholesterol	CD36	APOB,APOA1	0.00205473	0.0469242	European	has excess PPI edges	PPI only
GCST002222	LDL_cholesterol	LRP1	APOE,DLG4	0.00205473	0.0469242	European	has excess PPI edges	PPI only
GCST002222	LDL_cholesterol	AGRN	APOE,APOA1,APOB	0.00217519	0.0485464	European	has excess PPI edges	PPI only
GCST002223	HDL_cholesterol	APOA1	HNF4A,LCAT,CETP,APOE,ABCA1,PLTP,SCARB1	6.63021e-10	7.96951e-07	European	has excess PPI edges	PPI-GWAS
GCST002223	HDL_cholesterol	APOE	APOA1,ABCA1,LRP1,LPL,SCARB1	1.07624e-06	0.000646818	European	has excess PPI edges	PPI-GWAS
GCST002223	HDL_cholesterol	LPL	ANGPTL4,LIPC,APOE	3.49079e-06	0.00104898	European	has excess PPI edges	PPI-GWAS
GCST002223	HDL_cholesterol	PLTP	APOA1,ABCA1	3.19982e-05	0.00769237	European	has excess PPI edges	PPI-GWAS
GCST002223	HDL_cholesterol	HSPG2	LRP1,APOA1,VEGFA,APOE	4.40141e-05	0.00881748	European	has excess PPI edges	PPI only
GCST002223	HDL_cholesterol	CYP7A1	APOE,HNF4A	9.56412e-05	0.016423	European	has excess PPI edges	PPI only
GCST002223	HDL_cholesterol	APOC3	HNF4A,APOA1,APOE	0.000135627	0.0176212	European	has excess PPI edges	PPI-GWAS
GCST002223	HDL_cholesterol	FOXO1	ATG7,HNF4A,IRS1,AKT1	0.000154742	0.0176212	European	has excess PPI edges	PPI only
GCST002223	HDL_cholesterol	SDC3	APOA1,APOE,MC4R	0.000160403	0.0176212	European	has excess PPI edges	PPI only
GCST002223	HDL_cholesterol	ANGPTL3	ANGPTL8,LPL	0.000190579	0.0176212	European	has excess PPI edges	PPI only
GCST002223	HDL_cholesterol	FOXA2	AKT1,HNF4A	0.000190579	0.0176212	European	has excess PPI edges	PPI only
GCST002223	HDL_cholesterol	MAPT	GSK3B,AKT1	0.000316463	0.0271706	European	has excess PPI edges	PPI only
GCST002223	HDL_cholesterol	SDC1	VEGFA,APOE,APOA1	0.000580767	0.0377596	European	has excess PPI edges	PPI only
GCST002223	HDL_cholesterol	PLA2G4A	KAT5,ALOX5	0.000659694	0.0377596	European	has excess PPI edges	PPI only
GCST002223	HDL_cholesterol	SCARB1	APOE,APOA1	0.000659694	0.0377596	European	has excess PPI edges	PPI-GWAS
GCST002223	HDL_cholesterol	APP	APOE,GSK3B,KAT5,LRP1	0.000738705	0.0403601	European	has excess PPI edges	PPI only
GCST002223	HDL_cholesterol	HP	APOA1,APOE	0.000876361	0.0421354	European	has excess PPI edges	PPI only
GCST002223	HDL_cholesterol	PNLIPRP3	LIPC,LIPG	0.000876361	0.0421354	European	has excess PPI edges	PPI only
GCST002223	HDL_cholesterol	PNPLA3	LIPG,LIPC	0.000876361	0.0421354	European	has excess PPI edges	PPI only
GCST002223	HDL_cholesterol	CEL	LIPG,LIPC	0.00112261	0.0435284	European	has excess PPI edges	PPI only					26
GCST002223	HDL_cholesterol	LIPF	LIPG,LIPC	0.00112261	0.0435284	European	has excess PPI edges	PPI only
GCST002223	HDL_cholesterol	PLAT	LRP1,F2	0.00112261	0.0435284	European	has excess PPI edges	PPI only
GCST002223	HDL_cholesterol	PNLIPRP1	LIPC,LIPG	0.00112261	0.0435284	European	has excess PPI edges	PPI only
GCST002223	HDL_cholesterol	PNLIP	LIPC,LIPG	0.00112261	0.0435284	European	has excess PPI edges	PPI only
GCST002245	Alzheimers_disease_late_onset	FCER1A	INPP5D,MS4A2	0.000125045	0.00411388	European	has excess PPI edges	PPI only
GCST002245	Alzheimers_disease_late_onset	DNM2	PICALM,HLA-DRB1,BIN1,HLA-DRB5	0.000138544	0.00411388	European	has excess PPI edges	PPI only
GCST002245	Alzheimers_disease_late_onset	CLTA	BIN1,HLA-DRB5,PICALM,HLA-DRB1	0.000152401	0.00411388	European	has excess PPI edges	PPI only
GCST002245	Alzheimers_disease_late_onset	CLTC	HLA-DRB1,PICALM,BIN1,HLA-DRB5	0.000183097	0.00411388	European	has excess PPI edges	PPI only
GCST002245	Alzheimers_disease_late_onset	SH3GL2	HLA-DRB5,BIN1,HLA-DRB1,PICALM	0.000183097	0.00411388	European	has excess PPI edges	PPI only
GCST002245	Alzheimers_disease_late_onset	FYN	CD2AP,MS4A2,EPHA1,HLA-DRB1,PTK2B	3.57381e-05	0.00411388	European	has excess PPI edges	PPI only
GCST002245	Alzheimers_disease_late_onset	ASAP2	PTK2B,BIN1	4.18531e-05	0.00411388	European	has excess PPI edges	PPI only
GCST002245	Alzheimers_disease_late_onset	DNM3	BIN1,HLA-DRB1,HLA-DRB5,PICALM	4.82389e-05	0.00411388	European	has excess PPI edges	PPI only
GCST002245	Alzheimers_disease_late_onset	DNM1	HLA-DRB1,PICALM,BIN1,HLA-DRB5	7.58777e-05	0.00411388	European	has excess PPI edges	PPI only
GCST002245	Alzheimers_disease_late_onset	AP2S1	HLA-DRB1,PICALM,BIN1,HLA-DRB5	0.000222728	0.0042165	European	has excess PPI edges	PPI only
GCST002245	Alzheimers_disease_late_onset	AP2A2	HLA-DRB5,BIN1,PICALM,HLA-DRB1	0.000227485	0.0042165	European	has excess PPI edges	PPI only
GCST002245	Alzheimers_disease_late_onset	AP2B1	HLA-DRB5,BIN1,HLA-DRB1,PICALM	0.000232314	0.0042165	European	has excess PPI edges	PPI only
GCST002245	Alzheimers_disease_late_onset	AP2M1	HLA-DRB5,BIN1,HLA-DRB1,PICALM	0.000252376	0.00426902	European	has excess PPI edges	PPI only
GCST002245	Alzheimers_disease_late_onset	AP2A1	HLA-DRB5,BIN1,HLA-DRB1,PICALM	0.000273661	0.00431908	European	has excess PPI edges	PPI only
GCST002245	Alzheimers_disease_late_onset	FCER1G	INPP5D,MS4A2	0.00052258	0.00654531	European	has excess PPI edges	PPI only
GCST002245	Alzheimers_disease_late_onset	BIN2	PICALM,BIN1	0.000576997	0.00654531	European	has excess PPI edges	PPI only
GCST002245	Alzheimers_disease_late_onset	DOK1	INPP5D,MS4A2	0.000576997	0.00654531	European	has excess PPI edges	PPI only
GCST002245	Alzheimers_disease_late_onset	FCGR2B	MS4A2,INPP5D	0.000576997	0.00654531	European	has excess PPI edges	PPI only
GCST002245	Alzheimers_disease_late_onset	LYN	PTK2B,MS4A2,EPHA1	0.00117232	0.0121586	European	has excess PPI edges	PPI only
GCST002245	Alzheimers_disease_late_onset	IL2RA	PTK2B,INPP5D	0.001433	0.0136889	European	has excess PPI edges	PPI only
GCST002245	Alzheimers_disease_late_onset	IL2RB	INPP5D,PTK2B	0.00189821	0.0164059	European	has excess PPI edges	PPI only
GCST002245	Alzheimers_disease_late_onset	IL2	PTK2B,INPP5D	0.00220733	0.0178058	European	has excess PPI edges	PPI only
GCST002245	Alzheimers_disease_late_onset	IL2RG	PTK2B,INPP5D	0.00265406	0.0188907	European	has excess PPI edges	PPI only
GCST002245	Alzheimers_disease_late_onset	RASA1	MS4A2,INPP5D	0.00313982	0.0215048	European	has excess PPI edges	PPI only
GCST002245	Alzheimers_disease_late_onset	CBL	HLA-DRB1,CD2AP,BIN1	0.00324245	0.0217964	European	has excess PPI edges	PPI only
GCST002245	Alzheimers_disease_late_onset	FGR	PTK2B,EPHA1	0.00482633	0.0302061	European	has excess PPI edges	PPI only
GCST002245	Alzheimers_disease_late_onset	APP	SORL1,CLU	0.00666565	0.0389185	European	has excess PPI edges	PPI only
GCST002245	Alzheimers_disease_late_onset	LRP2	BIN1,CLU	0.0070294	0.0392565	European	has excess PPI edges	PPI only
GCST002331	Basal_cell_carcinoma	CDKN2A	CDKN2B,TP53	4.11139e-05	0.00922338	European	has excess PPI edges	PPI-GWAS
GCST002331	Basal_cell_carcinoma	NCL	TERT,TP53	5.23886e-05	0.00922338	European	has excess PPI edges	PPI only
GCST002331	Basal_cell_carcinoma	BCL2L1	TP53,CDKN2A	0.000148409	0.0156201	European	has excess PPI edges	PPI only
GCST002331	Basal_cell_carcinoma	MDM2	TP53,CDKN2A	0.00026531	0.0156895	European	has excess PPI edges	PPI only
GCST002331	Basal_cell_carcinoma	XRCC5	TERT,TP53	0.000415416	0.0156895	European	has excess PPI edges	PPI only
GCST002331	Basal_cell_carcinoma	XRCC6	TERT,TP53	0.000559203	0.0156895	European	has excess PPI edges	PPI only
GCST002331	Basal_cell_carcinoma	NPM1	TP53,CDKN2A	0.0011979	0.016321	European	has excess PPI edges	PPI only
GCST002331	Basal_cell_carcinoma	ABL1	TERT,TP53	0.0012833	0.016321	European	has excess PPI edges	PPI only
GCST002331	Basal_cell_carcinoma	MTOR	TERT,TP53	0.00134183	0.016321	European	has excess PPI edges	PPI only
GCST002331	Basal_cell_carcinoma	CCND1	CDKN2A,TP53	0.00140162	0.016321	European	has excess PPI edges	PPI only
GCST002331	Basal_cell_carcinoma	ESR1	TP53,TERT	0.00140162	0.016321	European	has excess PPI edges	PPI only
GCST002331	Basal_cell_carcinoma	AKT1	TP53,TERT	0.00158858	0.016321	European	has excess PPI edges	PPI only
GCST002331	Basal_cell_carcinoma	MYC	TP53,CDKN2A	0.00165343	0.016321	European	has excess PPI edges	PPI only
GCST002331	Basal_cell_carcinoma	HSPA4	TP53,CDKN2A	0.00178688	0.016321	European	has excess PPI edges	PPI only
GCST002331	Basal_cell_carcinoma	SP1	CDKN2B,TP53	0.00210541	0.0169209	European	has excess PPI edges	PPI only
GCST002331	Basal_cell_carcinoma	BIRC5	RCC2,TP53	0.00252884	0.0169209	European	has excess PPI edges	PPI only
GCST002331	Basal_cell_carcinoma	BUB1	RCC2,TP53	0.00265078	0.0174372	European	has excess PPI edges	PPI only
GCST002331	Basal_cell_carcinoma	SMAD4	CDKN2B,TP53	0.00281765	0.0182497	European	has excess PPI edges	PPI only
GCST002331	Basal_cell_carcinoma	XPO1	TP53,RCC2	0.00294601	0.0185022	European	has excess PPI edges	PPI only
GCST002331	Basal_cell_carcinoma	AURKB	TP53,RCC2	0.00432677	0.0219295	European	has excess PPI edges	PPI-GWAS
GCST002331	Basal_cell_carcinoma	SMARCA4	TERT,TP53	0.00607765	0.0251009	European	has excess PPI edges	PPI only
GCST002331	Basal_cell_carcinoma	PLK1	TP53,RCC2	0.01278	0.0373636	European	has excess PPI edges	PPI only
GCST002331	Basal_cell_carcinoma	HSP90AA1	TERT,TP53	0.0185009	0.0453651	European	has excess PPI edges	PPI only
GCST002346	Breast_cancer_early_onset	CHUK	MAP3K1,CCND1	0.0004432	0.0237217	European	.	PPI only
GCST002346	Breast_cancer_early_onset	STAT3	FGFR2,CCND1	0.000530095	0.0237217	European	.	PPI only
GCST002346	Breast_cancer_early_onset	GRB2	MAP3K1,FGFR2	0.00130404	0.0251803	European	.	PPI only
GCST002374	Plasma_plasminogen_activator_levels	STX1B	STXBP5,STX2	0.000101206	0.00147279	European	has excess PPI edges	PPI only
GCST002374	Plasma_plasminogen_activator_levels	STX12	STX2,STXBP5	0.000110273	0.00147279	European	has excess PPI edges	PPI only
GCST002374	Plasma_plasminogen_activator_levels	SNAP23	STXBP5,STX2	0.000129567	0.00147279	European	has excess PPI edges	PPI only
GCST002374	Plasma_plasminogen_activator_levels	SNAP29	STX2,STXBP5	0.00014505	0.00147279	European	has excess PPI edges	PPI only
GCST002374	Plasma_plasminogen_activator_levels	VTI1B	STXBP5,STX2	0.000150404	0.00147279	European	has excess PPI edges	PPI only
GCST002374	Plasma_plasminogen_activator_levels	NAPA	STX2,STXBP5	0.000161402	0.00147279	European	has excess PPI edges	PPI only
GCST002374	Plasma_plasminogen_activator_levels	STX3	STXBP5,STX2	9.68174e-05	0.00147279	European	has excess PPI edges	PPI only
GCST002374	Plasma_plasminogen_activator_levels	STX7	STXBP5,STX2	9.68174e-05	0.00147279	European	has excess PPI edges	PPI only
GCST002374	Plasma_plasminogen_activator_levels	SNAP25	STX2,STXBP5	0.000249149	0.0019215	European	has excess PPI edges	PPI only
GCST002374	Plasma_plasminogen_activator_levels	STX6	STXBP5,STX2	0.000263219	0.0019215	European	has excess PPI edges	PPI only
GCST002374	Plasma_plasminogen_activator_levels	VAMP8	STX2,STXBP5	0.000914091	0.00606624	European	has excess PPI edges	PPI only
GCST002374	Plasma_plasminogen_activator_levels	VAMP7	STXBP5,STX2	0.00100867	0.00609705	European	has excess PPI edges	PPI only
GCST002374	Plasma_plasminogen_activator_levels	VAMP2	STX2,STXBP5	0.00122672	0.0061192	European	has excess PPI edges	PPI only
GCST002374	Plasma_plasminogen_activator_levels	YKT6	STX2,STXBP5	0.00125737	0.0061192	European	has excess PPI edges	PPI only
GCST002411	Colorectal_cancer	MYB	MYC,GATA3	0.000991259	0.044111	European	.	PPI only
GCST002421	Prostate_cancer	CTNNB1	MYC,SOX9	0.000928305	0.00959016	European	.	PPI only
GCST002456	PR_segment	FLNA	ARHGAP24,CAV1	0.000499329	0.00837544	European	.	PPI only
GCST002456	PR_segment	GJA1	SCN5A,CAV1	0.000523465	0.00837544	European	.	PPI only
GCST002456	PR_segment	CACNB2	SCN5A,MICU2	0.000765757	0.0103177	European	.	PPI only
GCST002456	PR_segment	PPARG	MED13,CAV1	0.00115833	0.0140854	European	.	PPI only
GCST002456	PR_segment	CALM3	CAV1,SCN5A	0.00274628	0.0224091	European	.	PPI only
GCST002456	PR_segment	CALM1	SCN5A,CAV1	0.00504319	0.0356542	European	.	PPI only
GCST002456	PR_segment	CALM2	SCN5A,CAV1	0.00603192	0.0374225	European	.	PPI only
GCST002463	Systemic_lupus_erythematosus	HMGB1	IRF5,ITGAM	0.00139125	0.0284925	European	.	PPI only
GCST002500	QT_interval	KCNQ1	KCNJ2,KCNAB2,SCN5A,KCNE1	1.20039e-06	0.000947109	European	has excess PPI edges	PPI-GWAS
GCST002500	QT_interval	KCNA5	KCNAB2,KCNE1,SCN5A	2.41447e-06	0.00095251	European	has excess PPI edges	PPI only
GCST002500	QT_interval	KCNQ4	KCNAB2,KCNJ2,KCNQ1	4.72214e-06	0.00124192	European	has excess PPI edges	PPI only
GCST002500	QT_interval	ABCB6	ATP1B1,ATP2A2,PLN	2.30005e-05	0.00180308	European	has excess PPI edges	PPI only
GCST002500	QT_interval	ABCB8	ATP1B1,ATP2A2,PLN	2.30005e-05	0.00180308	European	has excess PPI edges	PPI only
GCST002500	QT_interval	ABCG8	ATP1B1,ATP2A2,PLN	2.30005e-05	0.00180308	European	has excess PPI edges	PPI only
GCST002500	QT_interval	ABCA2	ATP1B1,PLN,ATP2A2	2.72539e-05	0.00180308	European	has excess PPI edges	PPI only
GCST002500	QT_interval	ABCF2	PLN,ATP2A2,ATP1B1	2.72539e-05	0.00180308	European	has excess PPI edges	PPI only
GCST002500	QT_interval	ABCG5	ATP2A2,PLN,ATP1B1	2.72539e-05	0.00180308	European	has excess PPI edges	PPI only
GCST002500	QT_interval	ATP2A3	PLN,ATP2A2	2.91874e-05	0.00180308	European	has excess PPI edges	PPI only
GCST002500	QT_interval	KCNE4	KCNQ1,KCNH2	2.91874e-05	0.00180308	European	has excess PPI edges	PPI only
GCST002500	QT_interval	KCNE5	KCNH2,KCNQ1	2.91874e-05	0.00180308	European	has excess PPI edges	PPI only
GCST002500	QT_interval	ABCA7	ATP1B1,PLN,ATP2A2	3.19938e-05	0.00180308	European	has excess PPI edges	PPI only
GCST002500	QT_interval	ABCD4	ATP1B1,ATP2A2,PLN	3.19938e-05	0.00180308	European	has excess PPI edges	PPI only
GCST002500	QT_interval	ATP12A	ATP1B1,PLN,ATP2A2	4.93798e-05	0.00236777	European	has excess PPI edges	PPI only
GCST002500	QT_interval	KCNE1	KCNH2,KCNQ1	5.82586e-05	0.00236777	European	has excess PPI edges	PPI-GWAS
GCST002500	QT_interval	KCNE2	KCNQ1,KCNH2	5.82586e-05	0.00236777	European	has excess PPI edges	PPI only
GCST002500	QT_interval	CALM1	SCN5A,KCNQ1,PLN,CAV1,TTN	6.11318e-05	0.00236777	European	has excess PPI edges	PPI only
GCST002500	QT_interval	ATP1A1	ATP2A2,PLN,ATP1B1	6.38516e-05	0.00236777	European	has excess PPI edges	PPI only
GCST002500	QT_interval	ATP1A4	ATP1B1,ATP2A2,PLN	6.38516e-05	0.00236777	European	has excess PPI edges	PPI only
GCST002500	QT_interval	ATP1A2	ATP1B1,ATP2A2,PLN	7.20235e-05	0.00236777	European	has excess PPI edges	PPI only
GCST002500	QT_interval	ATP1A3	PLN,ATP2A2,ATP1B1	7.20235e-05	0.00236777	European	has excess PPI edges	PPI only
GCST002500	QT_interval	KCNQ2	KCNQ1,KCNJ2,KCNAB2	7.20235e-05	0.00236777	European	has excess PPI edges	PPI only
GCST002500	QT_interval	KCNQ3	KCNQ1,KCNAB2,KCNJ2	7.20235e-05	0.00236777	European	has excess PPI edges	PPI only
GCST002500	QT_interval	ATP1B2	ATP2A2,PLN,ATP1B1	8.08507e-05	0.00245351	European	has excess PPI edges	PPI only
GCST002500	QT_interval	ATP1B3	ATP2A2,PLN,ATP1B1	8.08507e-05	0.00245351	European	has excess PPI edges	PPI only
GCST002500	QT_interval	CALM2	KCNQ1,SCN5A,PLN,TTN,CAV1	9.462e-05	0.00276501	European	has excess PPI edges	PPI only
GCST002500	QT_interval	KCNQ5	KCNJ2,KCNAB2,KCNQ1	0.000100564	0.00283374	European	has excess PPI edges	PPI only
GCST002500	QT_interval	SLC9A1	PLN,ATP2A2,ATP1B1	0.000135621	0.00368981	European	has excess PPI edges	PPI only
GCST002500	QT_interval	KCNE3	KCNQ1,KCNH2	0.000145067	0.00381527	European	has excess PPI edges	PPI only
GCST002500	QT_interval	KCNA4	KCNAB2,SCN5A	0.00020269	0.00515879	European	has excess PPI edges	PPI only
GCST002500	QT_interval	CAV3	SLC8A1,CAV1,SCN5A	0.000227681	0.00561375	European	has excess PPI edges	PPI only
GCST002500	QT_interval	CALM3	CAV1,PLN,SCN5A,KCNQ1	0.000256563	0.00613419	European	has excess PPI edges	PPI only
GCST002500	QT_interval	KCNJ14	KCNQ1,KCNJ2	0.000269716	0.00625899	European	has excess PPI edges	PPI only
GCST002500	QT_interval	GJA1	SCN5A,CAV1,PRKCA	0.00032948	0.00722111	European	has excess PPI edges	PPI only
GCST002500	QT_interval	SCN5A	SCN10A,KCNQ1,KCNJ2	0.00032948	0.00722111	European	has excess PPI edges	PPI-GWAS
GCST002500	QT_interval	FXYD1	PLN,ATP1B1	0.000431749	0.00896447	European	has excess PPI edges	PPI only
GCST002500	QT_interval	KCNH2	KCNAB2,KCNE1	0.000431749	0.00896447	European	has excess PPI edges	PPI-GWAS
GCST002500	QT_interval	SRA1	CREBBP,NCOA2	0.000526644	0.010388	European	has excess PPI edges	PPI only
GCST002500	QT_interval	ATP2A1	ATP2A2,PLN	0.000630716	0.0118484	European	has excess PPI edges	PPI only
GCST002500	QT_interval	KCND3	KCNAB2,SCN5A	0.000630716	0.0118484	European	has excess PPI edges	PPI only
GCST002500	QT_interval	MED6	TCEA3,NCOA2,CREBBP	0.000646614	0.0118646	European	has excess PPI edges	PPI only
GCST002500	QT_interval	KCND2	SCN5A,KCNAB2	0.00074391	0.0130432	European	has excess PPI edges	PPI only
GCST002500	QT_interval	PPARG	CREBBP,NCOA2,CAV1	0.00106286	0.0178426	European	has excess PPI edges	PPI only
GCST002500	QT_interval	CARM1	NCOA2,CREBBP	0.00113767	0.0187004	European	has excess PPI edges	PPI only
GCST002500	QT_interval	FXYD2	ATP1B1,ATP2A2	0.0012868	0.02072	European	has excess PPI edges	PPI only
GCST002500	QT_interval	ATP2A2	PLN,ATP1B1	0.00197123	0.031106	European	has excess PPI edges	PPI-GWAS
GCST002500	QT_interval	NRIP1	NCOA2,CREBBP	0.00236545	0.0336983	European	has excess PPI edges	PPI only
GCST002500	QT_interval	KCNJ12	KCNJ2,KCNQ1	0.00257537	0.0336983	European	has excess PPI edges	PPI only
GCST002500	QT_interval	PLN	ATP2A2,ATP1B1	0.00257537	0.0336983	European	has excess PPI edges	PPI-GWAS
GCST002500	QT_interval	ESR1	CREBBP,NCOA2,CAV1	0.00301536	0.0336983	European	has excess PPI edges	PPI only
GCST002500	QT_interval	BSG	CAV1,ATP1B1	0.00302057	0.0336983	European	has excess PPI edges	PPI only
GCST002500	QT_interval	KCNJ4	KCNQ1,KCNJ2	0.00302057	0.0336983	European	has excess PPI edges	PPI only
GCST002500	QT_interval	ATP1B1	PLN,ATP2A2	0.00325575	0.0336983	European	has excess PPI edges	PPI-GWAS
GCST002500	QT_interval	KCNJ2	KCNQ1,SCN5A	0.00349924	0.0336983	European	has excess PPI edges	PPI-GWAS
GCST002500	QT_interval	GRB7	CAV1,GFRA3	0.003751	0.0352326	European	has excess PPI edges	PPI only
GCST002500	QT_interval	THRA	NCOA2,CREBBP	0.00401096	0.0363753	European	has excess PPI edges	PPI only
GCST002500	QT_interval	THRB	NCOA2,CREBBP	0.00401096	0.0363753	European	has excess PPI edges	PPI only
GCST002500	QT_interval	ARTN	PRKCA,GFRA3	0.00455531	0.0403836	European	has excess PPI edges	PPI only
GCST002500	QT_interval	GFRA2	PRKCA,GFRA3	0.0048396	0.0419609	European	has excess PPI edges	PPI only
GCST002500	QT_interval	SMAD3	CAV1,CREBBP,SP3	0.00550617	0.0450296	European	has excess PPI edges	PPI only
GCST002500	QT_interval	RXRB	NCOA2,CREBBP	0.0057403	0.0450296	European	has excess PPI edges	PPI only
GCST002500	QT_interval	TBL1XR1	CREBBP,NCOA2	0.0060563	0.0450296	European	has excess PPI edges	PPI only
GCST002500	QT_interval	TBL1X	CREBBP,NCOA2	0.00638012	0.0450296	European	has excess PPI edges	PPI only
GCST002500	QT_interval	PPARA	CREBBP,NCOA2	0.00671168	0.0450296	European	has excess PPI edges	PPI only
GCST002500	QT_interval	KCNAB1	KCNH2,KCNQ1	0.00705096	0.0450296	European	has excess PPI edges	PPI only
GCST002500	QT_interval	KCNAB3	KCNQ1,KCNH2	0.00705096	0.0450296	European	has excess PPI edges	PPI only
GCST002500	QT_interval	MED10	NCOA2,CREBBP	0.00705096	0.0450296	European	has excess PPI edges	PPI only
GCST002500	QT_interval	MED23	CREBBP,NCOA2	0.00705096	0.0450296	European	has excess PPI edges	PPI only
GCST002500	QT_interval	MED25	NCOA2,CREBBP	0.00705096	0.0450296	European	has excess PPI edges	PPI only
GCST002500	QT_interval	MED28	NCOA2,CREBBP	0.00705096	0.0450296	European	has excess PPI edges	PPI only
GCST002500	QT_interval	MED9	NCOA2,CREBBP	0.00705096	0.0450296	European	has excess PPI edges	PPI only
GCST002500	QT_interval	KCNAB2	KCNQ1,KCNH2	0.00739789	0.0450296	European	has excess PPI edges	PPI-GWAS
GCST002500	QT_interval	MED19	CREBBP,NCOA2	0.00739789	0.0450296	European	has excess PPI edges	PPI only
GCST002500	QT_interval	MED31	NCOA2,CREBBP	0.00739789	0.0450296	European	has excess PPI edges	PPI only
GCST002500	QT_interval	MED7	NCOA2,CREBBP	0.00739789	0.0450296	European	has excess PPI edges	PPI only
GCST002500	QT_interval	MED11	NCOA2,CREBBP	0.00811452	0.0450296	European	has excess PPI edges	PPI only
GCST002500	QT_interval	MED15	CREBBP,NCOA2	0.00811452	0.0450296	European	has excess PPI edges	PPI only
GCST002500	QT_interval	MED18	CREBBP,NCOA2	0.00811452	0.0450296	European	has excess PPI edges	PPI only
GCST002500	QT_interval	MED20	CREBBP,NCOA2	0.00811452	0.0450296	European	has excess PPI edges	PPI only
GCST002500	QT_interval	MED21	NCOA2,CREBBP	0.00811452	0.0450296	European	has excess PPI edges	PPI only
GCST002500	QT_interval	MED22	CREBBP,NCOA2	0.00811452	0.0450296	European	has excess PPI edges	PPI only
GCST002500	QT_interval	MED29	NCOA2,CREBBP	0.00811452	0.0450296	European	has excess PPI edges	PPI only
GCST002500	QT_interval	MED8	NCOA2,CREBBP	0.00811452	0.0450296	European	has excess PPI edges	PPI only
GCST002500	QT_interval	KAT6A	NCOA2,CREBBP	0.00848412	0.0450296	European	has excess PPI edges	PPI only
GCST002500	QT_interval	RXRG	CREBBP,NCOA2	0.00848412	0.0450296	European	has excess PPI edges	PPI only
GCST002500	QT_interval	MED13L	NCOA2,CREBBP	0.00886119	0.0450296	European	has excess PPI edges	PPI only
GCST002500	QT_interval	MED27	NCOA2,CREBBP	0.00886119	0.0450296	European	has excess PPI edges	PPI only
GCST002500	QT_interval	MED13	CREBBP,NCOA2	0.0100367	0.0460403	European	has excess PPI edges	PPI only
GCST002500	QT_interval	MED16	CREBBP,NCOA2	0.0100367	0.0460403	European	has excess PPI edges	PPI only
GCST002500	QT_interval	MED17	CREBBP,NCOA2	0.0100367	0.0460403	European	has excess PPI edges	PPI only
GCST002500	QT_interval	MED24	NCOA2,CREBBP	0.0100367	0.0460403	European	has excess PPI edges	PPI only
GCST002500	QT_interval	MED30	CREBBP,NCOA2	0.0100367	0.0460403	European	has excess PPI edges	PPI only
GCST002500	QT_interval	MED4	NCOA2,CREBBP	0.0100367	0.0460403	European	has excess PPI edges	PPI only
GCST002500	QT_interval	CDK19	NCOA2,CREBBP	0.0104431	0.0476278	European	has excess PPI edges	PPI only
GCST002500	QT_interval	MED12	NCOA2,CREBBP	0.0108568	0.0489485	European	has excess PPI edges	PPI only
GCST002541	Menarche_age_at_onset	NCOA2	PGR,NR5A2,VDR,RXRG,THRB,ESR1,ARNTL	3.29888e-06	0.00525182	European	.	PPI only
GCST002541	Menarche_age_at_onset	MED1	PGR,VDR,RXRG,ESR1,THRB,RORA,NR4A2	1.16671e-05	0.009287	European	.	PPI only
GCST002541	Menarche_age_at_onset	NCOA1	VDR,PGR,ARNTL,RXRG,ESR1,THRB	5.95489e-05	0.0316006	European	.	PPI only
GCST002544	Parkinsons_disease	SNCAIP	SNCA,LRRK2	3.33028e-05	0.0112896	European	has excess PPI edges	PPI only
GCST002598	Educational_attainment	UBE2H	RNF123,ASB18	0.0022241	0.00476266	European	.	PPI only
GCST002598	Educational_attainment	UBE2O	ASB18,RNF123	0.0022241	0.00476266	European	.	PPI only
GCST002598	Educational_attainment	UBE2F	RNF123,ASB18	0.00224452	0.00476266	European	.	PPI only
GCST002598	Educational_attainment	UBE2Q1	ASB18,RNF123	0.00226503	0.00476266	European	.	PPI only
GCST002598	Educational_attainment	UBE2Q2	ASB18,RNF123	0.00226503	0.00476266	European	.	PPI only
GCST002598	Educational_attainment	UBE2Z	ASB18,RNF123	0.00226503	0.00476266	European	.	PPI only
GCST002598	Educational_attainment	UBE2J1	RNF123,ASB18	0.00232709	0.00476266	European	.	PPI only
GCST002598	Educational_attainment	UBE2G1	ASB18,RNF123	0.00234796	0.00476266	European	.	PPI only
GCST002598	Educational_attainment	UBE2R2	ASB18,RNF123	0.00234796	0.00476266	European	.	PPI only
GCST002598	Educational_attainment	CDC34	ASB18,RNF123	0.00236892	0.00476266	European	.	PPI only
GCST002598	Educational_attainment	UBE2M	RNF123,ASB18	0.00238997	0.00476266	European	.	PPI only
GCST002598	Educational_attainment	UBA7	RNF123,ASB18	0.00243234	0.00476266	European	.	PPI-GWAS
GCST002598	Educational_attainment	UBE2J2	ASB18,RNF123	0.00243234	0.00476266	European	.	PPI only
GCST002598	Educational_attainment	UBE2L3	RNF123,ASB18	0.00245366	0.00476266	European	.	PPI only
GCST002598	Educational_attainment	UBE2K	RNF123,ASB18	0.00251816	0.00476266	European	.	PPI only
GCST002598	Educational_attainment	UBE2E3	ASB18,RNF123	0.00253985	0.00476266	European	.	PPI only
GCST002598	Educational_attainment	UBE2D4	ASB18,RNF123	0.00256162	0.00476266	European	.	PPI only
GCST002598	Educational_attainment	UBE2E2	RNF123,ASB18	0.00258348	0.00476266	European	.	PPI only
GCST002598	Educational_attainment	UBE2U	ASB18,RNF123	0.00260543	0.00476266	European	.	PPI only
GCST002598	Educational_attainment	UBE2G2	RNF123,ASB18	0.00264961	0.00476266	European	.	PPI only
GCST002598	Educational_attainment	UBE2D3	ASB18,RNF123	0.00276163	0.00476266	European	.	PPI only
GCST002598	Educational_attainment	UBE2S	RNF123,ASB18	0.00276163	0.00476266	European	.	PPI only
GCST002598	Educational_attainment	UBE2V1	ASB18,RNF123	0.00282992	0.00476266	European	.	PPI only
GCST002598	Educational_attainment	UBE2D2	RNF123,ASB18	0.00287589	0.00476266	European	.	PPI only
GCST002598	Educational_attainment	UBE2L6	ASB18,RNF123	0.00287589	0.00476266	European	.	PPI only
GCST002598	Educational_attainment	UBE2A	ASB18,RNF123	0.00289901	0.00476266	European	.	PPI only
GCST002598	Educational_attainment	UBE2E1	RNF123,ASB18	0.00301597	0.00477042	European	.	PPI only
GCST002598	Educational_attainment	UBE2B	RNF123,ASB18	0.00311114	0.00477042	European	.	PPI only
GCST002598	Educational_attainment	UBE2C	ASB18,RNF123	0.00323213	0.00479606	European	.	PPI only
GCST002598	Educational_attainment	UBE2D1	RNF123,ASB18	0.00338025	0.0048591	European	.	PPI only
GCST002598	Educational_attainment	UBE2V2	ASB18,RNF123	0.00379088	0.00528426	European	.	PPI only
GCST002598	Educational_attainment	UBE2N	ASB18,RNF123	0.00392385	0.00530874	European	.	PPI only
GCST002598	Educational_attainment	UBB	ASB18,RNF123	0.0188669	0.0241078	European	.	PPI only
GCST002598	Educational_attainment	UBC	RNF123,ASB18	0.0188669	0.0241078	European	.	PPI only
GCST002598	Educational_attainment	RPS27A	ASB18,RNF123	0.0280023	0.0348136	European	.	PPI only
GCST002598	Educational_attainment	UBA52	RNF123,ASB18	0.0313776	0.0379834	European	.	PPI only
GCST002636	Diffuse_large_B_cell_lymphoma	PGR	MYC,NCOA1	1.48772e-05	0.00531116	European	.	PPI only
GCST002636	Diffuse_large_B_cell_lymphoma	HIF1A	MYC,NCOA1	0.000133404	0.0201941	European	.	PPI only
GCST002636	Diffuse_large_B_cell_lymphoma	ESR1	NCOA1,MYC	0.000674732	0.0210645	European	.	PPI only
GCST002636	Diffuse_large_B_cell_lymphoma	MED1	NCOA1,MYC	0.000689436	0.0210645	European	.	PPI only
GCST002636	Diffuse_large_B_cell_lymphoma	BIN1	ITSN2,MYC	0.000998305	0.0210645	European	.	PPI only
GCST002636	Diffuse_large_B_cell_lymphoma	TRIP10	ITSN2,EXOC2	0.00112615	0.0210645	European	.	PPI only
GCST002636	Diffuse_large_B_cell_lymphoma	KAT2A	MYC,NCOA1	0.00144658	0.0215179	European	.	PPI only
GCST002636	Diffuse_large_B_cell_lymphoma	EGFR	MYC,ITSN2	0.00293203	0.0279418	European	.	PPI only
GCST002636	Diffuse_large_B_cell_lymphoma	KAT2B	MYC,NCOA1	0.00317615	0.0279418	European	.	PPI only
GCST002636	Diffuse_large_B_cell_lymphoma	EP300	NCOA1,MYC	0.00647097	0.0288767	European	.	PPI only
GCST002643	Follicular_lymphoma	CEBPA	ETS1,BCL2	1.27542e-05	0.00267838	European	.	PPI only
GCST002643	Follicular_lymphoma	TP53	BCL2,ETS1	0.00625435	0.0295036	European	.	PPI only
GCST002678	Iron_status_biomarkers_transferrin_levels	TFR2	TFRC,TF,HFE	2.48997e-09	4.53174e-07	European	has excess PPI edges	PPI only
GCST002678	Iron_status_biomarkers_transferrin_levels	HFE	TFRC,TF	6.87137e-06	0.000625295	European	has excess PPI edges	PPI-GWAS
GCST002678	Iron_status_biomarkers_transferrin_levels	B2M	HFE,TF,TFRC	1.22142e-05	0.000740994	European	has excess PPI edges	PPI only
GCST002678	Iron_status_biomarkers_transferrin_levels	TF	HFE,TFRC	0.0011432	0.0151797	European	has excess PPI edges	PPI-GWAS
GCST002678	Iron_status_biomarkers_transferrin_levels	FCHO1	TF,TFRC	0.00127285	0.0151797	European	has excess PPI edges	PPI only
GCST002678	Iron_status_biomarkers_transferrin_levels	FCHO2	TFRC,TF	0.00127285	0.0151797	European	has excess PPI edges	PPI only
GCST002678	Iron_status_biomarkers_transferrin_levels	TFRC	TF,HFE	0.00137452	0.0151797	European	has excess PPI edges	PPI-GWAS
GCST002678	Iron_status_biomarkers_transferrin_levels	GAPVD1	TF,TFRC	0.00227891	0.0151797	European	has excess PPI edges	PPI only
GCST002678	Iron_status_biomarkers_transferrin_levels	PIK3C2A	TF,TFRC	0.00232319	0.0151797	European	has excess PPI edges	PPI only
GCST002678	Iron_status_biomarkers_transferrin_levels	AMPH	TF,TFRC	0.00250442	0.0151797	European	has excess PPI edges	PPI only
GCST002678	Iron_status_biomarkers_transferrin_levels	PACSIN2	TF,TFRC	0.00250442	0.0151797	European	has excess PPI edges	PPI only
GCST002678	Iron_status_biomarkers_transferrin_levels	SNX18	TF,TFRC	0.00250442	0.0151797	European	has excess PPI edges	PPI only
GCST002678	Iron_status_biomarkers_transferrin_levels	FNBP1L	TFRC,TF	0.00255075	0.0151797	European	has excess PPI edges	PPI only
GCST002678	Iron_status_biomarkers_transferrin_levels	PACSIN1	TFRC,TF	0.00255075	0.0151797	European	has excess PPI edges	PPI only
GCST002678	Iron_status_biomarkers_transferrin_levels	PACSIN3	TFRC,TF	0.00255075	0.0151797	European	has excess PPI edges	PPI only
GCST002678	Iron_status_biomarkers_transferrin_levels	FNBP1	TF,TFRC	0.00259748	0.0151797	European	has excess PPI edges	PPI only
GCST002678	Iron_status_biomarkers_transferrin_levels	RAB5B	TF,TFRC	0.00259748	0.0151797	European	has excess PPI edges	PPI only
GCST002678	Iron_status_biomarkers_transferrin_levels	HIP1	TFRC,TF	0.00264462	0.0151797	European	has excess PPI edges	PPI only
GCST002678	Iron_status_biomarkers_transferrin_levels	REPS1	TFRC,TF	0.00264462	0.0151797	European	has excess PPI edges	PPI only
GCST002678	Iron_status_biomarkers_transferrin_levels	AAK1	TF,TFRC	0.00274012	0.0151797	European	has excess PPI edges	PPI only
GCST002678	Iron_status_biomarkers_transferrin_levels	BIN1	TFRC,TF	0.00274012	0.0151797	European	has excess PPI edges	PPI only
GCST002678	Iron_status_biomarkers_transferrin_levels	ITSN2	TFRC,TF	0.00288642	0.0151797	European	has excess PPI edges	PPI only
GCST002678	Iron_status_biomarkers_transferrin_levels	RAB5C	TFRC,TF	0.00303635	0.0151797	European	has excess PPI edges	PPI only
GCST002678	Iron_status_biomarkers_transferrin_levels	TRIP10	TFRC,TF	0.00308713	0.0151797	European	has excess PPI edges	PPI only
GCST002678	Iron_status_biomarkers_transferrin_levels	DNAJC6	TFRC,TF	0.00324189	0.0151797	European	has excess PPI edges	PPI only
GCST002678	Iron_status_biomarkers_transferrin_levels	DNM3	TFRC,TF	0.00324189	0.0151797	European	has excess PPI edges	PPI only
GCST002678	Iron_status_biomarkers_transferrin_levels	HIP1R	TFRC,TF	0.00324189	0.0151797	European	has excess PPI edges	PPI only
GCST002678	Iron_status_biomarkers_transferrin_levels	SNX9	TF,TFRC	0.00324189	0.0151797	European	has excess PPI edges	PPI only
GCST002678	Iron_status_biomarkers_transferrin_levels	NECAP1	TF,TFRC	0.00329427	0.0151797	European	has excess PPI edges	PPI only
GCST002678	Iron_status_biomarkers_transferrin_levels	RAB5A	TFRC,TF	0.00329427	0.0151797	European	has excess PPI edges	PPI only
GCST002678	Iron_status_biomarkers_transferrin_levels	SH3GL3	TFRC,TF	0.00329427	0.0151797	European	has excess PPI edges	PPI only
GCST002678	Iron_status_biomarkers_transferrin_levels	SH3GL1	TF,TFRC	0.00340025	0.0151797	European	has excess PPI edges	PPI only
GCST002678	Iron_status_biomarkers_transferrin_levels	SYNJ2	TFRC,TF	0.00345384	0.0151797	European	has excess PPI edges	PPI only
GCST002678	Iron_status_biomarkers_transferrin_levels	CLTCL1	TF,TFRC	0.003617	0.0151797	European	has excess PPI edges	PPI only
GCST002678	Iron_status_biomarkers_transferrin_levels	OCRL	TFRC,TF	0.00395404	0.0151797	European	has excess PPI edges	PPI only
GCST002678	Iron_status_biomarkers_transferrin_levels	DNM1	TFRC,TF	0.00406955	0.0151797	European	has excess PPI edges	PPI only
GCST002678	Iron_status_biomarkers_transferrin_levels	GAK	TFRC,TF	0.00406955	0.0151797	European	has excess PPI edges	PPI only
GCST002678	Iron_status_biomarkers_transferrin_levels	NECAP2	TFRC,TF	0.00406955	0.0151797	European	has excess PPI edges	PPI only
GCST002678	Iron_status_biomarkers_transferrin_levels	SYNJ1	TFRC,TF	0.00406955	0.0151797	European	has excess PPI edges	PPI only
GCST002678	Iron_status_biomarkers_transferrin_levels	EPS15	TFRC,TF	0.00436521	0.0151797	European	has excess PPI edges	PPI only
GCST002678	Iron_status_biomarkers_transferrin_levels	SGIP1	TFRC,TF	0.00442552	0.0151797	European	has excess PPI edges	PPI only
GCST002678	Iron_status_biomarkers_transferrin_levels	CLTB	TFRC,TF	0.00448622	0.0151797	European	has excess PPI edges	PPI only
GCST002678	Iron_status_biomarkers_transferrin_levels	ITSN1	TF,TFRC	0.00454732	0.0151797	European	has excess PPI edges	PPI only
GCST002678	Iron_status_biomarkers_transferrin_levels	ARPC5	TF,TFRC	0.0046088	0.0151797	European	has excess PPI edges	PPI only
GCST002678	Iron_status_biomarkers_transferrin_levels	ARPC1A	TFRC,TF	0.00467067	0.0151797	European	has excess PPI edges	PPI only
GCST002678	Iron_status_biomarkers_transferrin_levels	ARPC4	TF,TFRC	0.00479558	0.0153122	European	has excess PPI edges	PPI only
GCST002678	Iron_status_biomarkers_transferrin_levels	ARPC2	TF,TFRC	0.00498587	0.0153447	European	has excess PPI edges	PPI only
GCST002678	Iron_status_biomarkers_transferrin_levels	ARPC3	TFRC,TF	0.00537688	0.0159186	European	has excess PPI edges	PPI only
GCST002678	Iron_status_biomarkers_transferrin_levels	ACTR3	TF,TFRC	0.00551029	0.0159186	European	has excess PPI edges	PPI only
GCST002678	Iron_status_biomarkers_transferrin_levels	DNM2	TFRC,TF	0.00551029	0.0159186	European	has excess PPI edges	PPI only
GCST002678	Iron_status_biomarkers_transferrin_levels	CTTN	TF,TFRC	0.0057133	0.0161333	European	has excess PPI edges	PPI only
GCST002678	Iron_status_biomarkers_transferrin_levels	CLTA	TFRC,TF	0.00578173	0.0161333	European	has excess PPI edges	PPI only
GCST002678	Iron_status_biomarkers_transferrin_levels	WASL	TF,TFRC	0.00585054	0.0161333	European	has excess PPI edges	PPI only
GCST002678	Iron_status_biomarkers_transferrin_levels	ACTR2	TF,TFRC	0.00605927	0.0162053	European	has excess PPI edges	PPI only
GCST002678	Iron_status_biomarkers_transferrin_levels	CLTC	TFRC,TF	0.0063429	0.0162053	European	has excess PPI edges	PPI only
GCST002678	Iron_status_biomarkers_transferrin_levels	SH3GL2	TF,TFRC	0.0063429	0.0162053	European	has excess PPI edges	PPI only
GCST002678	Iron_status_biomarkers_transferrin_levels	AP2S1	TFRC,TF	0.00700315	0.0170651	European	has excess PPI edges	PPI only
GCST002678	Iron_status_biomarkers_transferrin_levels	AP2A2	TF,TFRC	0.00707839	0.0170651	European	has excess PPI edges	PPI only
GCST002678	Iron_status_biomarkers_transferrin_levels	AP2B1	TF,TFRC	0.007154	0.0170651	European	has excess PPI edges	PPI only
GCST002678	Iron_status_biomarkers_transferrin_levels	AP2M1	TF,TFRC	0.00746019	0.0174071	European	has excess PPI edges	PPI only
GCST002678	Iron_status_biomarkers_transferrin_levels	AP2A1	TF,TFRC	0.00777231	0.0179058	European	has excess PPI edges	PPI only
GCST002678	Iron_status_biomarkers_transferrin_levels	HSPA8	TF,TFRC	0.0269814	0.049002	European	has excess PPI edges	PPI only
GCST002679	Iron_status_biomarkers_iron_levels	TFRC	TF,TFR2,HFE	1.40015e-06	2.24027e-05	European	has excess PPI edges	PPI only
GCST002679	Iron_status_biomarkers_iron_levels	HFE	TFR2,TF	1.47386e-06	2.24027e-05	European	has excess PPI edges	PPI-GWAS
GCST002679	Iron_status_biomarkers_iron_levels	B2M	HFE,TF,TFR2	8.88006e-07	2.24027e-05	European	has excess PPI edges	PPI only
GCST002679	Iron_status_biomarkers_iron_levels	HJV	TFR2,TMPRSS6	9.82692e-07	2.24027e-05	European	has excess PPI edges	PPI only
GCST002679	Iron_status_biomarkers_iron_levels	TFR2	TF,HFE	9.82692e-07	2.24027e-05	European	has excess PPI edges	PPI-GWAS
GCST002679	Iron_status_biomarkers_iron_levels	TF	HFE,TFR2	0.000249149	0.00315589	European	has excess PPI edges	PPI-GWAS
GCST002680	Iron_status_biomarkers_transferrin_saturation	TFRC	TF,TFR2,HFE	1.40015e-06	2.24027e-05	European	has excess PPI edges	PPI only
GCST002680	Iron_status_biomarkers_transferrin_saturation	HFE	TFR2,TF	1.47386e-06	2.24027e-05	European	has excess PPI edges	PPI-GWAS
GCST002680	Iron_status_biomarkers_transferrin_saturation	B2M	HFE,TF,TFR2	8.88006e-07	2.24027e-05	European	has excess PPI edges	PPI only
GCST002680	Iron_status_biomarkers_transferrin_saturation	HJV	TFR2,TMPRSS6	9.82692e-07	2.24027e-05	European	has excess PPI edges	PPI only
GCST002680	Iron_status_biomarkers_transferrin_saturation	TFR2	TF,HFE	9.82692e-07	2.24027e-05	European	has excess PPI edges	PPI-GWAS
GCST002680	Iron_status_biomarkers_transferrin_saturation	TF	HFE,TFR2	0.000249149	0.00315589	European	has excess PPI edges	PPI-GWAS
GCST002738	Psoriasis	DHX58	IFIH1,DDX58	1.03058e-05	0.000216443	European	has excess PPI edges	PPI only
GCST002738	Psoriasis	NLRC5	DDX58,IFIH1	1.71629e-05	0.000216443	European	has excess PPI edges	PPI only
GCST002738	Psoriasis	USP17L10	IFIH1,DDX58	1.71629e-05	0.000216443	European	has excess PPI edges	PPI only
GCST002738	Psoriasis	USP17L11	DDX58,IFIH1	1.71629e-05	0.000216443	European	has excess PPI edges	PPI only
GCST002738	Psoriasis	USP17L12	DDX58,IFIH1	1.71629e-05	0.000216443	European	has excess PPI edges	PPI only
GCST002738	Psoriasis	USP17L13	IFIH1,DDX58	1.71629e-05	0.000216443	European	has excess PPI edges	PPI only
GCST002738	Psoriasis	USP17L15	DDX58,IFIH1	1.71629e-05	0.000216443	European	has excess PPI edges	PPI only
GCST002738	Psoriasis	USP17L17	IFIH1,DDX58	1.71629e-05	0.000216443	European	has excess PPI edges	PPI only
GCST002738	Psoriasis	USP17L18	IFIH1,DDX58	1.71629e-05	0.000216443	European	has excess PPI edges	PPI only
GCST002738	Psoriasis	USP17L19	DDX58,IFIH1	1.71629e-05	0.000216443	European	has excess PPI edges	PPI only
[truncated: 3,567 more rows]
