# Supplementary material for: Protein-Protein interactions uncover candidate ‘core genes’ within omnigenic disease networks
Source: PLoS Genet. 2020 Jul 17;16(7):e1008903. doi: 10.1371/journal.pgen.1008903 (PMC7390454; doi:10.1371/journal.pgen.1008903)
Supplement: S4 Table — (XLSX) [file pgen.1008903.s015.xlsx]

## Sheet: S4 Table
Clinvar pathogenic variant containing genes
AAAS
AARS
AARS2
ABAT
ABCA1
ABCA3
ABCA4
ABCA5
ABCB1
ABCB11
ABCB6
ABCB7
ABCC2
ABCC8
ABCC9
ABCD1
ABCD3
ABCD4
ABCG5
ABCG8
ABHD12
ABHD5
ABL1
ABRAXAS1
ACAD9
ACADM
ACADS
ACADSB
ACADVL
ACAN
ACAT1
ACD
ACE
ACKR1
ACO2
ACOX1
ACOX2
ACSL4
ACTA1
ACTA2
ACTB
ACTC1
ACTG1
ACTG2
ACTN1
ACTN2
ACTN4
ACVR1
ACVR1B
ACVR2B
ACVRL1
ACY1
ADA
ADA2
ADAM10
ADAM17
ADAM22
ADAM9
ADAMTS10
ADAMTS13
ADAMTSL2
ADAR
ADCY1
ADCY5
ADCY6
ADD3
ADGRE2
ADGRV1
ADIPOQ
ADK
ADRA2B
ADSL
ADSSL1
AFF4
AFG3L2
AGL
AGPAT2
AGPS
AGRN
AGT
AGTR1
AGXT
AHCY
AHI1
AHSG
AIMP1
AIMP2
AIP
AIPL1
AIRE
AK1
AK2
AK7
AKT1
AKT2
AKT3
ALAS2
ALB
ALDH18A1
ALDH1A3
ALDH3A2
ALDH4A1
ALDH5A1
ALDH6A1
ALDH7A1
ALDOA
ALDOB
ALG11
ALG13
ALG14
ALG2
ALK
ALMS1
ALPL
ALS2
AMER1
AMH
AMHR2
AMN
AMPD1
AMPD2
AMT
ANAPC15
ANG
ANGPT2
ANGPTL3
ANK1
ANK3
ANKLE2
ANO6
ANOS1
ANTXR1
ANTXR2
ANXA11
AP1S2
AP2S1
AP3B1
AP3B2
AP3D1
AP4B1
AP4M1
AP4S1
AP5Z1
APC
APC2
APOA1
APOA4
APOB
APOC2
APOC3
APOE
APP
APPL1
APRT
APTX
AQP5
AR
ARCN1
ARFGEF1
ARFGEF2
ARG1
ARHGAP29
ARHGAP31
ARHGDIA
ARHGEF18
ARHGEF2
ARHGEF9
ARID1A
ARID1B
ARID2
ARL13B
ARL2BP
ARL6
ARL6IP1
ARPC1B
ARR3
ARSA
ARSB
ARSE
ASAH1
ASB10
ASCC1
ASCL1
ASH1L
ASL
ASPA
ASPH
ASS1
ASXL1
ASXL2
ATF6
ATG5
ATIC
ATL1
ATM
ATP1A1
ATP1A2
ATP1A3
ATP2A1
ATP2A2
ATP5F1A
ATP5F1D
ATP5F1E
ATP6AP1
ATP6AP2
ATP6V0A2
ATP6V0A4
ATP6V1A
ATP6V1B1
ATP6V1B2
ATP6V1E1
ATP7A
ATP7B
ATP8B1
ATPAF2
ATR
ATRX
AUH
AURKC
AUTS2
AVP
AVPR2
AXIN1
AXIN2
B2M
B4GALNT1
B9D1
B9D2
BAG3
BANF1
BAP1
BARD1
BAX
BAZ1A
BBIP1
BBS1
BBS10
BBS12
BBS2
BBS4
BBS5
BBS7
BBS9
BCAP31
BCAT2
BCKDHA
BCKDHB
BCKDK
BCL10
BCL11A
BCL11B
BCOR
BCS1L
BEST1
BFSP1
BFSP2
BGN
BICD2
BIN1
BLK
BLM
BLNK
BLOC1S3
BLOC1S6
BLVRA
BMP15
BMP2
BMP4
BMP7
BMPER
BMPR1A
BMPR1B
BMPR2
BMS1
BPGM
BPTF
BRAF
BRCA1
BRCA2
BRDT
BRF1
BRIP1
BRPF1
BSND
BTD
BTK
BUB1
BUB1B
C12orf57
C12orf65
C1GALT1C1
C1QA
C1QB
C1QBP
C1QC
C1S
C2CD3
C5
C6
C7
C8B
C9
CA2
CA4
CABP4
CACNA1A
CACNA1B
CACNA1C
CACNA1D
CACNA1E
CACNA1F
CACNA1G
CACNA1H
CACNA1S
CACNA2D2
CACNB2
CACNB4
CAD
CALM1
CALM2
CALM3
CALR
CAMK2A
CAMK2B
CANT1
CAPN1
CAPN3
CAPN5
CARD11
CARD14
CARD9
CARS2
CASK
CASP10
CASP8
CASQ2
CASR
CATSPER1
CAV1
CAV3
CBL
CBS
CBX2
CC2D1A
CC2D2A
CCDC114
CCDC151
CCDC22
CCDC88C
CCM2
CCND2
CCNO
CCR5
CCT7
CD164
CD19
CD247
CD27
CD2AP
CD36
CD3D
CD3E
CD3EAP
CD3G
CD4
CD40
CD40LG
CD46
CD55
CD59
CD79B
CD81
CD8A
CD96
CDC14A
CDC42
CDC45
CDC6
CDC73
CDH1
CDH11
CDH15
CDH23
CDH3
CDHR1
CDK10
CDK13
CDK20
CDK4
CDK5
CDK5RAP2
CDK6
CDKL5
CDKN1B
CDKN1C
CDKN2A
CDON
CDT1
CEBPA
CENPE
CENPF
CENPJ
CEP120
CEP135
CEP152
CEP164
CEP290
CEP41
CEP55
CEP57
CEP63
CEP78
CEP83
CERKL
CES1
CFB
CFC1
CFD
CFH
CFHR5
CFI
CFL2
CFP
CFTR
CHCHD2
CHD1
CHD2
CHD4
CHD7
CHD8
CHEK2
CHKB
CHM
CHMP1A
CHMP2B
CHMP4B
CHPT1
CHRDL1
CHRM3
CHRNA1
CHRNA2
CHRNA4
CHRNB1
CHRNB2
CHRND
CHRNE
CHRNG
CHST3
CHSY1
CHUK
CIB2
CIC
CIDEC
CIITA
CIT
CLASP1
CLCF1
CLCN1
CLCN2
CLCN5
CLCN7
CLCNKA
CLCNKB
CLDN1
CLDN10
CLDN14
CLDN16
CLDN19
CLIC2
CLIC5
CLN3
CLN5
CLPB
CLPP
CLTC
CLUAP1
CNGA1
CNGA3
CNGB1
CNGB3
CNKSR2
CNPY3
CNTN1
CNTN2
CNTNAP1
CNTNAP2
COA6
COA7
COASY
COG2
COG4
COG5
COG6
COG7
COG8
COL10A1
COL11A1
COL12A1
COL13A1
COL17A1
COL18A1
COL1A1
COL1A2
COL25A1
COL27A1
COL2A1
COL3A1
COL4A1
COL4A2
COL4A3
COL4A4
COL4A5
COL4A6
COL5A1
COL5A2
COL6A1
COL6A2
COL6A3
COL7A1
COL8A2
COL9A1
COL9A2
COL9A3
COLEC10
COLEC11
COLQ
COMP
COPA
COPB2
COQ2
COQ4
COQ7
COQ8A
CORO1A
COX10
COX14
COX15
COX6A1
COX6B1
COX7B
COX8A
CP
CPLX1
CPS1
CPT1A
CPT1C
CPT2
CR2
CRADD
CRAT
CRB1
CRB2
CREBBP
CRH
CRIPT
CRLF1
CRLF2
CRTAP
CRX
CRYAA
CRYAB
CSF1R
CSF2RA
CSF2RB
CSF3R
CSNK1D
CSNK2A1
CSNK2B
CSRP3
CSTB
CTBP1
CTC1
CTCF
CTDP1
CTH
CTHRC1
CTLA4
CTNNA1
CTNNA3
CTNNB1
CTNND1
CTPS1
CTRC
CTSA
CTSC
CTSD
CUBN
CUL3
CUL4B
CUL7
CWC27
CXCR4
CYB5A
CYB5R3
CYBA
CYBB
CYC1
CYCS
CYLD
CYP11A1
CYP11B1
CYP11B2
CYP17A1
CYP19A1
CYP1B1
CYP24A1
CYP26B1
CYP27A1
CYP2A6
CYP2C9
CYP2R1
CYP2U1
DACT1
DAG1
DARS
DARS2
DBT
DCAF17
DCAF8
DCC
DCHS1
DCLRE1C
DCN
DCPS
DCTN1
DCX
DDB2
DDC
DDHD2
DDOST
DDRGK1
DDX11
DDX3X
DDX41
DDX58
DDX59
DEPDC5
DES
DGAT1
DGKZ
DGUOK
DHCR24
DHDDS
DHFR
DHH
DHODH
DHTKD1
DHX30
DIABLO
DIAPH1
DICER1
DIS3L2
DKC1
DLAT
DLC1
DLD
DLG3
DLG4
DLL3
DLL4
DLX5
DMD
DMP1
DMXL2
DNA2
DNAAF2
DNAAF5
DNAH1
DNAH11
DNAH5
DNAH7
DNAH8
DNAI1
DNAI2
DNAJB13
DNAJB2
DNAJB6
DNAJC12
DNAJC19
DNAJC5
DNAJC6
DNAL1
DNAL4
DNM1
DNM1L
DNM2
DNMT1
DNMT3A
DNMT3B
DOCK2
DOCK6
DOCK7
DOCK8
DOK7
DOLK
DPAGT1
DPM1
DPM2
DPM3
DPT
DPYD
DPYS
DRD4
DSC2
DSC3
DSCAM
DSG1
DSG2
DSP
DSPP
DST
DSTYK
DTNA
DTNBP1
DUOX2
DUSP6
DVL1
DVL3
DYNC1H1
DYNC2H1
DYNC2LI1
DYRK1A
DYRK1B
DYSF
E2F1
EARS2
ECHS1
ECM1
EDA
EDARADD
EDC3
EDN1
EDN3
EDNRA
EDNRB
EED
EEF1A2
EEF2
EFEMP1
EFEMP2
EFL1
EFNB1
EFTUD2
EGF
EGFR
EGLN1
EGR2
EHHADH
EHMT1
EIF2AK3
EIF2AK4
EIF2B1
EIF2B2
EIF2B3
EIF2B4
EIF2B5
EIF2S3
EIF4A3
ELANE
ELMO2
ELN
ELOVL5
ELP1
ELP2
ELP4
EMD
ENG
ENO3
ENPP1
ENTPD1
ENTPD5
EOGT
EP300
EPAS1
EPB41
EPCAM
EPHA2
EPHB1
EPHB2
EPM2A
EPO
EPOR
EPRS
EPS8
ERBB2
ERBB4
ERCC1
ERCC2
ERCC3
ERCC4
ERCC5
ERCC6
ERCC6L2
ERCC8
ERGIC1
ERLIN1
ERLIN2
ESCO2
ESPN
ESR1
ESRRB
ETF1
ETFA
ETFB
ETFDH
ETV6
EVC
EVC2
EXOSC2
EXOSC3
EXOSC8
EXT1
EXT2
EXTL3
EYA1
EYA4
EZH2
F10
F11
F12
F13A1
F13B
F2
F5
F7
F8
F9
FAAH2
FADD
FAM83H
FAN1
FANCA
FANCB
FANCC
FANCD2
FANCE
FANCF
FANCG
FANCI
FANCL
FAR1
FARS2
FAS
FASLG
FAT2
FAT4
FBLN5
FBN1
FBN2
FBP1
FBXL4
FBXO31
FBXO38
FBXO7
FCGR1A
FCN3
FDPS
FDXR
FECH
FERMT1
FERMT3
FGA
FGB
FGD1
FGF10
FGF12
FGF14
FGF16
FGF17
FGF20
FGF23
FGF3
FGF5
FGF8
FGF9
FGFR1
FGFR2
FGFR3
FGFR4
FGG
FH
FHL1
FIBP
FIG4
FIGLA
FKRP
FKTN
FLAD1
FLCN
FLNA
FLNB
FLNC
FLRT3
FLT3
FLT4
FMN2
FMR1
FN1
FOLR1
FOXG1
FOXL2
FOXP2
FOXP3
FOXRED1
FRAS1
FREM2
FSHB
FSHR
FTH1
FTL
FTSJ1
FUCA1
FUS
FUT1
FUT2
FXN
FXYD2
FYB1
FZD4
FZD6
G6PC
G6PC3
G6PD
GAA
GABBR2
GABRA1
GABRB1
GABRB2
GABRB3
GABRG2
GAD1
GAL
GALC
GALE
GALK1
GALT
GANAB
GATA1
GATA2
GATA3
GATA4
GATA5
GATA6
GATAD2B
GATM
GBA
GBA2
GBE1
GCDH
GCGR
GCH1
GCK
GCLC
GCM2
GCSH
GDF1
GDF3
GDF5
GDF6
GDI1
GFAP
GFER
GFI1
GFI1B
GFM1
GFM2
GFPT1
GH1
GHR
GHRHR
GHSR
GIF
GINS1
GJA1
GJA5
GJB1
GJB2
GK
GLB1
GLDC
GLDN
GLE1
GLI2
GLI3
GLMN
GLRA1
GLRB
GLRX5
GLUD1
GLUD2
GLUL
GLYCTK
GMNN
GMPPA
GMPPB
GNA11
GNAI2
GNAI3
GNAL
GNAO1
GNAQ
GNAS
GNAT1
GNAT2
GNB1
GNB3
GNB4
GNB5
GNE
GNPAT
GNPTAB
GNPTG
GNRH1
GNRHR
GNS
GORAB
GOSR2
GP1BA
GP1BB
GP6
GP9
GPAA1
GPC3
GPC6
GPD1
GPD2
GPHN
GPI
GPIHBP1
GPNMB
GPR68
GPSM2
GPT2
GREM2
GRHPR
GRIA3
GRID2
GRIK2
GRIN1
GRIN2A
GRIN2B
GRIN2D
GRIP1
GRM1
GRM6
GRN
GSC
GSN
GSPT2
GTF2E2
GTF2H5
GTPBP2
GTPBP3
GUCA1A
GUCY1A1
GUCY2C
GUCY2D
GUSB
GYG1
GYPA
GYS1
GYS2
H6PD
HACE1
HADH
HADHA
HADHB
HAMP
HARS
HARS2
HAX1
HBA1
HBA2
HBB
HBD
HBG1
HBG2
HCFC1
HCN1
HCN4
HCRT
HDAC6
HDAC8
HDC
HECW2
HELLS
HERC1
HERC2
HESX1
HEXA
HEXB
HFE
HFM1
HGF
HIBCH
HIKESHI
HINT1
HIST1H1E
HIVEP1
HIVEP2
HJV
HK1
HMCN1
HMGA2
HMGB3
HMGCL
HMGCS2
HNF1A
HNF4A
HNMT
HNRNPA1
HNRNPA2B1
HNRNPH2
HNRNPK
HNRNPU
HOMER2
HOXA2
HOXB1
HPCA
HPRT1
HPS1
HPS3
HPS4
HPS5
HPS6
HPSE2
HRAS
HRG
HSD17B10
HSD17B3
HSD17B4
HSD3B2
HSD3B7
HSF4
HSPA9
HSPB1
HSPD1
HSPG2
HTR1A
HTRA2
HTT
HUWE1
IARS
IARS2
IBA57
IDH1
IDH2
IDH3B
IFIH1
IFNAR2
IFNGR1
IFNGR2
IFT122
IFT140
IFT172
IFT27
IFT43
IFT52
IFT57
IFT74
IFT80
IFT81
IGF1
IGF1R
IGF2
IGF2R
IGFALS
IGFBP7
IGHMBP2
IGLL1
IHH
IKBKB
IKZF1
IL10
IL10RA
IL10RB
IL11RA
IL12B
IL12RB1
IL17F
IL17RA
IL17RC
IL17RD
IL1RAPL1
IL1RN
IL21
IL21R
IL2RA
IL2RG
IL7R
IMPA1
IMPAD1
IMPDH1
ING1
INPP5E
INPP5K
INPPL1
INS
INSL3
INSR
INVS
IQCB1
IQCE
IRAK4
IRF1
IRF2BP2
IRF6
IRF7
IRF8
IRGM
IRS1
ISCA1
ISCA2
ISCU
ISG15
ITCH
ITGA2B
ITGA3
ITGA4
ITGA7
ITGA8
ITGB2
ITGB3
ITGB4
ITGB6
ITK
ITM2B
ITPA
ITPR1
ITPR2
IVD
JAG1
JAK2
JAK3
JAM3
JPH2
JUP
KANSL1
KARS
KAT6A
KAT6B
KATNB1
KBTBD13
KCNA1
KCNA2
KCNA5
KCNB1
KCNC1
KCNC3
KCND3
KCNE1
KCNE2
KCNH1
KCNH2
KCNJ1
KCNJ10
KCNJ11
KCNJ2
KCNJ5
KCNJ6
KCNK3
KCNK9
KCNMA1
KCNN4
KCNQ1
KCNQ2
KCNQ3
KCNQ4
KCNQ5
KCNV2
KCTD1
KCTD17
KCTD7
KDM1A
KDM5C
KDM6A
KDR
KERA
KIDINS220
KIF11
KIF14
KIF1A
KIF1B
KIF1C
KIF21A
KIF22
KIF26B
KIF2A
KIF4A
KIF5A
KIF5C
KIF7
KISS1
KISS1R
KIT
KITLG
KL
KLC2
KLF1
KLF11
KLF6
KLHL10
KLHL3
KLHL41
KLK4
KLKB1
KLRG1
KMT2A
KMT2C
KMT2D
KMT5B
KNG1
KNL1
KPNA7
KRAS
KREMEN1
KRIT1
KRT14
KRT16
KRT17
KRT5
KRT6A
KRT6B
KRT8
L1CAM
LAGE3
LAMA1
LAMA2
LAMA3
LAMA4
LAMA5
LAMB1
LAMB2
LAMB3
LAMC2
LAMC3
LAMP2
LARP7
LARS
LARS2
LAT
LBR
LCA5
LCAT
LCK
LCT
LDB3
LDLR
LDLRAP1
LEMD2
LEMD3
LEP
LEPR
LFNG
LGI1
LGI4
LHB
LHCGR
LHX3
LIFR
LIG4
LIMS2
LIPA
LIPC
LIPE
LMAN1
LMAN2L
LMF1
LMNA
LMNB2
LMOD1
LMX1B
LONP1
LOX
LOXL2
LPA
LPIN1
LPIN2
LPL
LRIG2
LRIT3
LRMDA
LRP1
LRP2
LRP4
LRP5
LRP6
LRPAP1
LRPPRC
LRRC6
LRRK1
LRRK2
LRSAM1
LSS
LTBP3
LTBP4
LYRM4
LZTFL1
MAD1L1
MAD2L2
MAF
MAFB
MAG
MAGED2
MAGEL2
MAGI2
MAGT1
MALT1
MAMLD1
MAOA
MAP2K1
MAP2K2
MAP3K1
MAP3K20
MAP3K7
MAPK1
MAPK8IP1
MAPKAPK3
MAPRE2
MAPT
MARS
MARS2
MASP1
MAT1A
MATN3
MATR3
MAX
MBD5
MBL2
MBOAT7
MC2R
MC4R
MCCC1
MCCC2
MCEE
MCFD2
MCIDAS
MCM2
MCM5
MCM8
MCM9
MCPH1
MDH2
MECOM
MECP2
MECR
MED12
MED13L
MED17
MED23
MED25
MEF2A
MEF2C
MEFV
MEGF10
MEIS2
MEN1
MEOX1
MERTK
MESP2
MET
MFAP5
MFN2
MFRP
MICU1
MIP
MITF
MKKS
MKS1
MLC1
MLH1
MLH3
MLPH
MMAA
MMACHC
MMADHC
MME
MMP13
MMP14
MMP2
MMP20
MMP9
MOCOS
MOCS1
MOCS2
MOGAT2
MPC1
MPDZ
MPI
MPIG6B
MPL
MPO
MPP4
MPV17
MPZ
MRAP
MRE11
MRPL3
MRPS16
MRPS2
MRPS22
MRPS34
MRPS7
MSH2
MSH3
MSH5
MSH6
MSMO1
MSN
MSR1
MSTN
MSX1
MSX2
MT-ATP6
MT-CO1
MT-CO2
MT-CO3
MT-CYB
MT-ND1
MT-ND2
MT-ND3
MT-ND4
MT-ND4L
MT-ND5
MT-ND6
MTHFD1
MTHFR
MTM1
MTMR2
MTO1
MTOR
MTR
MTRR
MTTP
MUSK
MUT
MUTYH
MVD
MVK
MXI1
MYBPC1
MYBPC3
MYC
MYCN
MYD88
MYH10
MYH11
MYH14
MYH2
MYH3
MYH6
MYH7
MYH8
MYH9
MYL2
MYL3
MYL4
MYLK
MYO15A
MYO18B
MYO1E
MYO3A
MYO5A
MYO5B
MYO6
MYO7A
MYOC
MYOT
MYOZ2
MYPN
NAA10
NAA15
NADK2
NAGS
NALCN
NARS2
NAT8
NAT8L
NAXE
NBAS
NBN
NCAPD2
NCAPD3
NCAPH
NCF1
NCF2
NCF4
NCR1
NCSTN
NDE1
NDP
NDRG1
NDST1
NDUFA1
NDUFA10
NDUFA11
NDUFA12
NDUFA13
NDUFA2
NDUFA9
NDUFAF1
NDUFAF2
NDUFAF3
NDUFAF4
NDUFAF5
NDUFAF6
NDUFB11
NDUFB3
NDUFB9
NDUFS1
NDUFS2
NDUFS3
NDUFS4
NDUFS6
NDUFS7
NDUFS8
NDUFV1
NDUFV2
NEB
NECTIN1
NECTIN4
NEDD4L
NEFH
NEK1
NEK2
NEK9
NEU1
NEUROD1
NF1
NF2
NFE2L2
NFKB1
NFKB2
NFKBIA
NFU1
NGF
NGLY1
NHEJ1
NHLRC1
NHP2
NIN
NIPBL
NKX2-1
NKX2-5
NLGN3
NLGN4X
NLRC4
NLRP1
NLRP3
NME8
NMNAT1
NNT
NOD2
NOG
NOL3
NONO
NOP10
NOTCH1
NOTCH2
NOTCH3
NPC1
NPC2
NPHP1
NPHP3
NPHP4
NPHS1
NPHS2
NPM1
NPPA
NPR2
NPRL2
NPRL3
NR0B1
NR0B2
NR1H3
NR1H4
NR2F1
NR2F2
NR3C1
NR3C2
NR5A1
NRAS
NRL
NRXN1
NRXN3
NSD1
NSDHL
NSMCE2
NSUN2
NT5C2
NT5C3A
NT5E
NTF4
NTRK1
NTRK2
NUP107
NUP155
NUP205
NUP62
NUP93
NUS1
NYX
OBSCN
OBSL1
OCLN
OCRL
OFD1
OGG1
OGT
OPN1LW
OPN1SW
OPTN
ORC1
ORC4
ORC6
OSBPL2
OSGEP
OSMR
OSTM1
OTOF
OTULIN
OXCT1
P2RX2
P2RY12
P3H1
P4HA2
P4HB
PABPN1
PACS1
PAFAH1B1
PAK3
PALB2
PAM16
PAPSS2
PARD3
PARK7
PARN
PAX1
PAX2
PAX3
PAX6
PAX8
PAX9
PBRM1
PBX1
PC
PCCA
PCCB
PCDH15
PCK1
PCLO
PCNA
PCNT
PCSK9
PCYT1A
PDCD10
PDE10A
PDE3A
PDE4D
PDE6A
PDE6B
PDE6C
PDE6D
PDE6H
PDGFB
PDGFRA
PDGFRB
PDGFRL
PDHA1
PDHA2
PDHB
PDHX
PDK3
PDP1
PDSS1
PDSS2
PDYN
PER2
PER3
PEX1
PEX10
PEX11B
PEX12
PEX13
PEX14
PEX16
PEX19
PEX2
PEX26
PEX3
PEX5
PEX6
PEX7
PFKM
PFN1
PGAM2
PGK1
PGM1
PGM3
PHEX
PHF8
PHGDH
PHIP
PHKA1
PHKA2
PHKB
PHKG2
PHYH
PHYKPL
PI4KA
PIGA
PIGC
PIGG
PIGM
PIGO
PIGQ
PIGT
PIGV
PIGY
PIK3C2G
PIK3CA
PIK3CD
PIK3R1
PIK3R2
PIK3R5
PIKFYVE
PINK1
PIP5K1C
PITX1
PITX2
PKD1
PKD1L1
PKD2
PKLR
PKP1
PKP2
PLA2G2A
PLA2G4A
PLA2G6
PLA2G7
PLAA
PLCB1
PLCB4
PLCD1
PLCE1
PLCG2
PLD1
PLD3
PLEC
PLEKHG5
PLEKHM1
PLG
PLK4
PLN
PLOD1
PLOD2
PLOD3
PLP1
PLS3
PMM2
PMP22
PMPCA
PMPCB
PMS2
PNKP
PNLIP
PNP
PNPLA2
PNPLA6
PNPT1
POFUT1
POLA1
POLD1
POLE
POLG
POLG2
POLH
POLK
POLR1A
POLR1C
POLR1D
POLR3A
POLR3B
POMC
POMGNT1
POMP
POMT1
POMT2
POP1
POR
PORCN
POU1F1
PPA2
PPARG
PPIB
PPM1D
PPP1CB
PPP1R13L
PPP1R15B
PPP2R1A
PPP2R1B
PPP3CA
PPT1
PQBP1
PRDM16
PRDX1
PRICKLE1
PRICKLE2
PRKACA
PRKACG
PRKAG2
PRKAG3
PRKAR1A
PRKAR1B
PRKCB
PRKCD
PRKCG
PRKCSH
PRKD1
PRKDC
PRKG1
PRKN
PRKRA
PRLR
PRMT7
PRNP
PROC
PRODH
PROK2
PROKR2
PROM1
PROS1
PRPF3
PRPF31
PRPF4
PRPF6
PRPF8
PRPH2
PRPS1
PRSS1
PRX
PSAP
PSEN1
PSEN2
PSENEN
PSMB8
PSMD12
PSTPIP1
PTCH1
PTCH2
PTDSS1
PTEN
PTF1A
PTH
PTH1R
PTHLH
PTPN11
PTPN12
PTPRC
PTPRF
PTPRJ
PTPRR
PTRH2
PUF60
PURA
PUS1
PUS3
PYCR1
PYGL
QARS
QDPR
RAB11B
RAB18
RAB27A
RAB28
RAB33B
RAB39B
RAB3GAP1
RAB3GAP2
RAB7A
RAC1
RAC2
RAD21
RAD50
RAD51
RAD51C
RAD51D
RAD54B
RAD54L
RAF1
RAG1
RAG2
RANBP2
RAPSN
RARB
RARS
RARS2
RASA1
RASGRP2
[truncated: 647 more rows]
