# Supplementary material for: Protein-Protein interactions uncover candidate ‘core genes’ within omnigenic disease networks
Source: PLoS Genet. 2020 Jul 17;16(7):e1008903. doi: 10.1371/journal.pgen.1008903 (PMC7390454; doi:10.1371/journal.pgen.1008903)
Supplement: S5 Table — Rank fractions calculated from GWAS p-values for GWAS hits and PPI-GWAS from 119 GWAS studies that contain at least 1 PPI-GWAS. This table contains the rank, study accession, GWAS p-value, disease trait, GWAS hit, SNP, whether the GWAS hits is PPI-GWAS or not, the number of GWAS hits in each study and the rank fraction. (XLSX) [file pgen.1008903.s016.xlsx]

## Sheet: S5 Table
Rank	Study Accession	P-value	Disease Trait	GWAS Hit	ID	Type	Number of GWAS HITS in the study	Rank Fraction
1	GCST000132	3e-43	LDL cholesterol	APOC1	GCST000132_rs4420638-G_APOC1	.	10	0.1
2	GCST000132	3e-43	LDL cholesterol	APOE	GCST000132_rs4420638-G_APOE	PPI-GWAS	10	0.2
3	GCST000132	6e-33	LDL cholesterol	SORT1	GCST000132_rs599839-A_SORT1	.	10	0.3
4	GCST000132	4e-26	LDL cholesterol	LDLR	GCST000132_rs6511720-G_LDLR	PPI-GWAS	10	0.4
5	GCST000132	6e-22	LDL cholesterol	APOB	GCST000132_rs562338-G_APOB	PPI-GWAS	10	0.5
6	GCST000132	4e-11	LDL cholesterol	BSND	GCST000132_rs11206510-T_BSND	.	10	0.6
7	GCST000132	4e-11	LDL cholesterol	PCSK9	GCST000132_rs11206510-T_PCSK9	PPI-GWAS	10	0.7
8	GCST000132	3e-09	LDL cholesterol	NCAN	GCST000132_rs16996148-G_NCAN	.	10	0.8
9	GCST000132	3e-09	LDL cholesterol	PBX4	GCST000132_rs16996148-G_PBX4	.	10	0.9
10	GCST000132	5e-08	LDL cholesterol	B3GALT4	GCST000132_rs2254287-G_B3GALT4	.	10	1
1	GCST000134	2e-51	LDL cholesterol	LDLR	GCST000134_rs6511720-T_LDLR	PPI-GWAS	6	0.166667
2	GCST000134	2e-44	LDL cholesterol	PCSK9	GCST000134_rs11591147-T_PCSK9	PPI-GWAS	6	0.333333
3	GCST000134	3e-29	LDL cholesterol	SORT1	GCST000134_rs646776-C_SORT1	.	6	0.5
4	GCST000134	1e-21	LDL cholesterol	APOB	GCST000134_rs693-A_APOB	PPI-GWAS	6	0.666667
5	GCST000134	1e-20	LDL cholesterol	HMGCR	GCST000134_rs12654264-T_HMGCR	.	6	0.833333
6	GCST000134	3e-08	LDL cholesterol	PBX4	GCST000134_rs16996148-T_PBX4	.	6	1
1	GCST000135	2e-57	HDL cholesterol	CETP	GCST000135_rs3764261-A_CETP	.	9	0.111111
2	GCST000135	2e-57	HDL cholesterol	HERPUD1	GCST000135_rs3764261-A_HERPUD1	.	9	0.222222
3	GCST000135	3e-20	HDL cholesterol	LIPC	GCST000135_rs4775041-C_LIPC	PPI-GWAS	9	0.333333
4	GCST000135	4e-19	HDL cholesterol	LPL	GCST000135_rs10503669-A_LPL	.	9	0.444444
5	GCST000135	3e-14	HDL cholesterol	GALNT2	GCST000135_rs2144300-T_GALNT2	.	9	0.555556
6	GCST000135	6e-12	HDL cholesterol	LIPG	GCST000135_rs2156552-T_LIPG	.	9	0.666667
7	GCST000135	1e-10	HDL cholesterol	ABCA1	GCST000135_rs4149268-C_ABCA1	.	9	0.777778
8	GCST000135	3e-08	HDL cholesterol	KCTD10	GCST000135_rs2338104-G_KCTD10	.	9	0.888889
9	GCST000135	3e-08	HDL cholesterol	MVK	GCST000135_rs2338104-G_MVK	.	9	1
1	GCST000139	6e-32	Triglycerides	GCKR	GCST000139_rs780094-T_GCKR	.	9	0.111111
2	GCST000139	4e-22	Triglycerides	LPL	GCST000139_rs10503669-C_LPL	PPI-GWAS	9	0.222222
3	GCST000139	7e-13	Triglycerides	TRIB1	GCST000139_rs17321515-A_TRIB1	.	9	0.333333
4	GCST000139	2e-12	Triglycerides	MLXIPL	GCST000139_rs17145738-C_MLXIPL	.	9	0.444444
5	GCST000139	2e-10	Triglycerides	ANGPTL3	GCST000139_rs1748195-C_ANGPTL3	.	9	0.555556
6	GCST000139	2e-10	Triglycerides	DOCK7	GCST000139_rs1748195-C_DOCK7	.	9	0.666667
7	GCST000139	3e-09	Triglycerides	NCAN	GCST000139_rs16996148-G_NCAN	.	9	0.777778
8	GCST000139	3e-09	Triglycerides	PBX4	GCST000139_rs16996148-G_PBX4	.	9	0.888889
9	GCST000139	2e-08	Triglycerides	LIPC	GCST000139_rs4775041-C_LIPC	.	9	1
1	GCST000174	8e-23	Height	CDK6	GCST000174_rs2282978-C_CDK6	.	13	0.0769231
2	GCST000174	3e-18	Height	HMGA2	GCST000174_rs1042725-C_HMGA2	.	13	0.153846
3	GCST000174	2e-17	Height	GDF5	GCST000174_rs6060373-A_GDF5	.	13	0.230769
4	GCST000174	2e-17	Height	UQCC1	GCST000174_rs6060373-A_UQCC1	.	13	0.307692
5	GCST000174	2e-12	Height	EFEMP1	GCST000174_rs3791675-C_EFEMP1	.	13	0.384615
6	GCST000174	4e-11	Height	PTCH1	GCST000174_rs10512248-G_PTCH1	.	13	0.461538
7	GCST000174	4e-11	Height	SPAG17	GCST000174_rs12735613-A_SPAG17	.	13	0.538462
8	GCST000174	6e-10	Height	SOCS2	GCST000174_rs11107116-G_SOCS2	.	13	0.615385
9	GCST000174	2e-09	Height	HHIP	GCST000174_rs6854783-A_HHIP	.	13	0.692308
10	GCST000174	5e-09	Height	ZNF678	GCST000174_rs1390401-A_ZNF678	.	13	0.769231
11	GCST000174	2e-08	Height	IHH	GCST000174_rs6724465-A_IHH	PPI-GWAS	13	0.846154
12	GCST000174	2e-08	Height	NHEJ1	GCST000174_rs6724465-A_NHEJ1	.	13	0.923077
13	GCST000174	2e-08	Height	SCMH1	GCST000174_rs6686842-C_SCMH1	.	13	1
1	GCST000207	7e-63	Crohns disease	IL23R	GCST000207_rs11465804-T_IL23R	PPI-GWAS	23	0.0434783
2	GCST000207	2e-32	Crohns disease	ATG16L1	GCST000207_rs3828309-G_ATG16L1	.	23	0.0869565
3	GCST000207	7e-27	Crohns disease	PTGER4	GCST000207_rs4613763-C_PTGER4	.	23	0.130435
4	GCST000207	3e-24	Crohns disease	NOD2	GCST000207_rs2066847-C_NOD2	.	23	0.173913
5	GCST000207	5e-17	Crohns disease	PTPN2	GCST000207_rs2542151-G_PTPN2	.	23	0.217391
6	GCST000207	3e-16	Crohns disease	IRGM	GCST000207_rs11747270-G_IRGM	.	23	0.26087
7	GCST000207	4e-13	Crohns disease	IL12B	GCST000207_rs10045431-C_IL12B	.	23	0.304348
8	GCST000207	1e-12	Crohns disease	CCR6	GCST000207_rs2301436-T_CCR6	.	23	0.347826
9	GCST000207	1e-12	Crohns disease	FGFR1OP	GCST000207_rs2301436-T_FGFR1OP	.	23	0.391304
10	GCST000207	1e-12	Crohns disease	MST1	GCST000207_rs3197999-A_MST1	.	23	0.434783
11	GCST000207	7e-12	Crohns disease	STAT3	GCST000207_rs744166-A_STAT3	.	23	0.478261
12	GCST000207	7e-12	Crohns disease	STAT5A	GCST000207_rs744166-A_STAT5A	.	23	0.521739
13	GCST000207	1e-11	Crohns disease	KIF21B	GCST000207_rs11584383-T_KIF21B	.	23	0.565217
14	GCST000207	2e-10	Crohns disease	PRDM1	GCST000207_rs7746082-C_PRDM1	.	23	0.608696
15	GCST000207	3e-10	Crohns disease	LRRK2	GCST000207_rs11175593-T_LRRK2	.	23	0.652174
16	GCST000207	3e-10	Crohns disease	TNFSF15	GCST000207_rs4263839-G_TNFSF15	.	23	0.695652
17	GCST000207	1e-09	Crohns disease	ICOSLG	GCST000207_rs762421-G_ICOSLG	.	23	0.73913
18	GCST000207	2e-09	Crohns disease	CUL2	GCST000207_rs17582416-G_CUL2	.	23	0.782609
19	GCST000207	2e-09	Crohns disease	TNFSF18	GCST000207_rs9286879-G_TNFSF18	.	23	0.826087
20	GCST000207	3e-09	Crohns disease	JAK2	GCST000207_rs10758669-C_JAK2	.	23	0.869565
21	GCST000207	5e-09	Crohns disease	IKZF1	GCST000207_rs1456893-A_IKZF1	.	23	0.913043
22	GCST000207	5e-09	Crohns disease	ORMDL3	GCST000207_rs2872507-A_ORMDL3	.	23	0.956522
23	GCST000207	1e-08	Crohns disease	PTPN22	GCST000207_rs2476601-G_PTPN22	.	23	1
1	GCST000282	2e-19	LDL cholesterol	APOE	GCST000282_rs157580-G_APOE	PPI-GWAS	8	0.125
2	GCST000282	2e-19	LDL cholesterol	TOMM40	GCST000282_rs157580-G_TOMM40	.	8	0.25
3	GCST000282	4e-17	LDL cholesterol	APOB	GCST000282_rs693-G_APOB	.	8	0.375
4	GCST000282	4e-14	LDL cholesterol	LDLR	GCST000282_rs2228671-G_LDLR	PPI-GWAS	8	0.5
5	GCST000282	2e-11	LDL cholesterol	HMGCR	GCST000282_rs3846662-G_HMGCR	.	8	0.625
6	GCST000282	3e-10	LDL cholesterol	ABCG5	GCST000282_rs6756629-G_ABCG5	.	8	0.75
7	GCST000282	3e-10	LDL cholesterol	ABCG8	GCST000282_rs6756629-G_ABCG8	.	8	0.875
8	GCST000282	6e-09	LDL cholesterol	DNAH11	GCST000282_rs12670798-G_DNAH11	.	8	1
1	GCST000285	9e-24	Cholesterol total	LDLR	GCST000285_rs2228671-G_LDLR	PPI-GWAS	12	0.0833333
2	GCST000285	9e-23	Cholesterol total	APOB	GCST000285_rs693-G_APOB	.	12	0.166667
3	GCST000285	3e-19	Cholesterol total	APOE	GCST000285_rs2075650-G_APOE	PPI-GWAS	12	0.25
4	GCST000285	3e-19	Cholesterol total	HMGCR	GCST000285_rs3846662-G_HMGCR	.	12	0.333333
5	GCST000285	3e-19	Cholesterol total	TOMM40	GCST000285_rs2075650-G_TOMM40	.	12	0.416667
6	GCST000285	2e-15	Cholesterol total	NCAN	GCST000285_rs2304130-G_NCAN	.	12	0.5
7	GCST000285	2e-15	Cholesterol total	ZNF101	GCST000285_rs2304130-G_ZNF101	.	12	0.583333
8	GCST000285	4e-12	Cholesterol total	DOCK7	GCST000285_rs10889353-C_DOCK7	.	12	0.666667
9	GCST000285	2e-11	Cholesterol total	ABCG5	GCST000285_rs6756629-G_ABCG5	.	12	0.75
10	GCST000285	2e-11	Cholesterol total	ABCG8	GCST000285_rs6756629-G_ABCG8	.	12	0.833333
11	GCST000285	2e-11	Cholesterol total	LIPG	GCST000285_rs4939883-G_LIPG	.	12	0.916667
12	GCST000285	3e-09	Cholesterol total	TRIB1	GCST000285_rs6987702-G_TRIB1	.	12	1
1	GCST000287	2e-42	LDL cholesterol	SORT1	GCST000287_rs12740374-T_SORT1	.	9	0.111111
2	GCST000287	5e-29	LDL cholesterol	APOB	GCST000287_rs515135-T_APOB	PPI-GWAS	9	0.222222
3	GCST000287	2e-26	LDL cholesterol	LDLR	GCST000287_rs6511720-T_LDLR	PPI-GWAS	9	0.333333
4	GCST000287	2e-20	LDL cholesterol	ABCG8	GCST000287_rs6544713-T_ABCG8	.	9	0.444444
5	GCST000287	8e-12	LDL cholesterol	HMGCR	GCST000287_rs3846663-T_HMGCR	.	9	0.555556
6	GCST000287	4e-09	LDL cholesterol	MAFB	GCST000287_rs6102059-T_MAFB	.	9	0.666667
7	GCST000287	2e-08	LDL cholesterol	HNF1A	GCST000287_rs2650000-A_HNF1A	.	9	0.777778
8	GCST000287	4e-08	LDL cholesterol	BSND	GCST000287_rs11206510-C_BSND	.	9	0.888889
9	GCST000287	4e-08	LDL cholesterol	PCSK9	GCST000287_rs11206510-C_PCSK9	PPI-GWAS	9	1
1	GCST000288	9e-94	HDL cholesterol	CETP	GCST000288_rs1532624-C_CETP	.	10	0.1
2	GCST000288	1e-35	HDL cholesterol	LIPC	GCST000288_rs1532085-G_LIPC	PPI-GWAS	10	0.2
3	GCST000288	6e-18	HDL cholesterol	LPL	GCST000288_rs2083637-G_LPL	.	10	0.3
4	GCST000288	8e-16	HDL cholesterol	CTCF	GCST000288_rs2271293-G_CTCF	.	10	0.4
5	GCST000288	8e-16	HDL cholesterol	NUTF2	GCST000288_rs2271293-G_NUTF2	.	10	0.5
6	GCST000288	9e-13	HDL cholesterol	ABCA1	GCST000288_rs3905000-G_ABCA1	.	10	0.6
7	GCST000288	2e-11	HDL cholesterol	LIPG	GCST000288_rs4939883-G_LIPG	.	10	0.7
8	GCST000288	6e-11	HDL cholesterol	FOLH1	GCST000288_rs7395662-G_FOLH1	.	10	0.8
9	GCST000288	6e-11	HDL cholesterol	MADD	GCST000288_rs7395662-G_MADD	.	10	0.9
10	GCST000288	4e-08	HDL cholesterol	APOB	GCST000288_rs6754295-C_APOB	.	10	1
1	GCST000290	4e-75	HDL cholesterol	CETP	GCST000290_rs173539-T_CETP	.	13	0.0769231
2	GCST000290	4e-75	HDL cholesterol	HERPUD1	GCST000290_rs173539-T_HERPUD1	.	13	0.153846
3	GCST000290	2e-34	HDL cholesterol	LPL	GCST000290_rs12678919-G_LPL	.	13	0.230769
4	GCST000290	8e-23	HDL cholesterol	LIPC	GCST000290_rs10468017-T_LIPC	PPI-GWAS	13	0.307692
5	GCST000290	7e-15	HDL cholesterol	LIPG	GCST000290_rs4939883-T_LIPG	.	13	0.384615
6	GCST000290	9e-13	HDL cholesterol	LCAT	GCST000290_rs2271293-A_LCAT	.	13	0.461538
7	GCST000290	9e-13	HDL cholesterol	NUTF2	GCST000290_rs2271293-A_NUTF2	.	13	0.538462
8	GCST000290	1e-10	HDL cholesterol	KCTD10	GCST000290_rs2338104-C_KCTD10	.	13	0.615385
9	GCST000290	1e-10	HDL cholesterol	MVK	GCST000290_rs2338104-C_MVK	.	13	0.692308
10	GCST000290	8e-10	HDL cholesterol	HNF4A	GCST000290_rs1800961-T_HNF4A	.	13	0.769231
11	GCST000290	1e-09	HDL cholesterol	ABCA1	GCST000290_rs1883025-T_ABCA1	.	13	0.846154
12	GCST000290	4e-09	HDL cholesterol	PLTP	GCST000290_rs7679-C_PLTP	.	13	0.923077
13	GCST000290	4e-08	HDL cholesterol	GALNT2	GCST000290_rs4846914-G_GALNT2	.	13	1
1	GCST000322	1e-100	Psoriasis	HLA-C	GCST000322_rs12191877-T_HLA-C	.	10	0.1
2	GCST000322	2e-28	Psoriasis	IL12B	GCST000322_rs2082412-G_IL12B	.	10	0.2
3	GCST000322	2e-28	Psoriasis	UBLCP1	GCST000322_rs2082412-G_UBLCP1	.	10	0.3
4	GCST000322	1e-20	Psoriasis	ANXA6	GCST000322_rs17728338-A_ANXA6	.	10	0.4
5	GCST000322	1e-20	Psoriasis	TNIP1	GCST000322_rs17728338-A_TNIP1	.	10	0.5
6	GCST000322	5e-15	Psoriasis	IL13	GCST000322_rs20541-G_IL13	.	10	0.6
7	GCST000322	9e-12	Psoriasis	TNFAIP3	GCST000322_rs610604-G_TNFAIP3	.	10	0.7
8	GCST000322	1e-09	Psoriasis	IL23A	GCST000322_rs2066808-A_IL23A	PPI-GWAS	10	0.8
9	GCST000322	1e-09	Psoriasis	STAT2	GCST000322_rs2066808-A_STAT2	.	10	0.9
10	GCST000322	3e-08	Psoriasis	IL23R	GCST000322_rs2201841-G_IL23R	PPI-GWAS	10	1
1	GCST000495	1e-13	Bone mineral density hip	MEF2C	GCST000495_rs1366594-C_MEF2C	.	9	0.111111
2	GCST000495	2e-12	Bone mineral density hip	WLS	GCST000495_rs2566755-C_WLS	.	9	0.222222
3	GCST000495	2e-10	Bone mineral density hip	ESR1	GCST000495_rs2941740-G_ESR1	.	9	0.333333
4	GCST000495	6e-10	Bone mineral density hip	SOX6	GCST000495_rs7117858-G_SOX6	.	9	0.444444
5	GCST000495	8e-10	Bone mineral density hip	CTNNB1	GCST000495_rs87938-A_CTNNB1	PPI-GWAS	9	0.555556
6	GCST000495	4e-09	Bone mineral density hip	ARHGAP1	GCST000495_rs7932354-T_ARHGAP1	.	9	0.666667
7	GCST000495	7e-09	Bone mineral density hip	COLEC10	GCST000495_rs11995824-G_COLEC10	.	9	0.777778
8	GCST000495	7e-09	Bone mineral density hip	TNFRSF11B	GCST000495_rs11995824-G_TNFRSF11B	.	9	0.888889
9	GCST000495	2e-08	Bone mineral density hip	HDAC5	GCST000495_rs228769-G_HDAC5	.	9	1
1	GCST000503	7e-86	Mean corpuscular volume	HBS1L	GCST000503_rs4895441-G_HBS1L	.	18	0.0555556
2	GCST000503	7e-86	Mean corpuscular volume	MYB	GCST000503_rs4895441-G_MYB	.	18	0.111111
3	GCST000503	1e-46	Mean corpuscular volume	HFE	GCST000503_rs1800562-A_HFE	PPI-GWAS	18	0.166667
4	GCST000503	3e-41	Mean corpuscular volume	TMPRSS6	GCST000503_rs2413450-T_TMPRSS6	.	18	0.222222
5	GCST000503	1e-31	Mean corpuscular volume	BYSL	GCST000503_rs9349205-A_BYSL	.	18	0.277778
6	GCST000503	1e-31	Mean corpuscular volume	CCND3	GCST000503_rs9349205-A_CCND3	.	18	0.333333
7	GCST000503	5e-25	Mean corpuscular volume	CITED2	GCST000503_rs643381-A_CITED2	.	18	0.388889
8	GCST000503	3e-20	Mean corpuscular volume	RCL1	GCST000503_rs10758658-A_RCL1	.	18	0.444444
9	GCST000503	1e-15	Mean corpuscular volume	KIT	GCST000503_rs172629-G_KIT	.	18	0.5
10	GCST000503	1e-14	Mean corpuscular volume	BCL11A	GCST000503_rs2540917-C_BCL11A	.	18	0.555556
11	GCST000503	8e-14	Mean corpuscular volume	TFRC	GCST000503_rs9859260-C_TFRC	.	18	0.611111
12	GCST000503	5e-13	Mean corpuscular volume	IKZF1	GCST000503_rs12718597-A_IKZF1	.	18	0.666667
13	GCST000503	2e-12	Mean corpuscular volume	RNASEH2A	GCST000503_rs7255045-A_RNASEH2A	.	18	0.722222
14	GCST000503	3e-11	Mean corpuscular volume	TFR2	GCST000503_rs7786877-G_TFR2	PPI-GWAS	18	0.777778
15	GCST000503	1e-10	Mean corpuscular volume	2020-03-08	GCST000503_rs11239550-G_MARCH8	.	18	0.833333
16	GCST000503	4e-10	Mean corpuscular volume	CD164	GCST000503_rs9374080-C_CD164	.	18	0.888889
17	GCST000503	5e-08	Mean corpuscular volume	FNTB	GCST000503_rs4466998-A_FNTB	.	18	0.944444
18	GCST000503	5e-08	Mean corpuscular volume	MAX	GCST000503_rs4466998-A_MAX	.	18	1
1	GCST000755	7E-380	HDL cholesterol	CETP	GCST000755_rs3764261-A_CETP	.	39	0.025641
2	GCST000755	7E-380	HDL cholesterol	HERPUD1	GCST000755_rs3764261-A_HERPUD1	.	39	0.0512821
3	GCST000755	1e-97	HDL cholesterol	LPL	GCST000755_rs12678919-G_LPL	PPI-GWAS	39	0.0769231
4	GCST000755	3e-96	HDL cholesterol	LIPC	GCST000755_rs1532085-A_LIPC	PPI-GWAS	39	0.102564
5	GCST000755	3e-49	HDL cholesterol	LIPG	GCST000755_rs7241918-G_LIPG	.	39	0.128205
6	GCST000755	2e-33	HDL cholesterol	ABCA1	GCST000755_rs1883025-T_ABCA1	.	39	0.153846
7	GCST000755	8e-33	HDL cholesterol	LCAT	GCST000755_rs16942887-A_LCAT	.	39	0.179487
8	GCST000755	1e-30	HDL cholesterol	APOB	GCST000755_rs1042034-C_APOB	.	39	0.205128
9	GCST000755	6e-25	HDL cholesterol	PPP1R3B	GCST000755_rs9987289-A_PPP1R3B	.	39	0.230769
10	GCST000755	2e-22	HDL cholesterol	PLTP	GCST000755_rs6065906-C_PLTP	.	39	0.25641
11	GCST000755	4e-21	HDL cholesterol	GALNT2	GCST000755_rs4846914-G_GALNT2	.	39	0.282051
12	GCST000755	6e-19	HDL cholesterol	TRIB1	GCST000755_rs2954029-T_TRIB1	.	39	0.307692
13	GCST000755	4e-16	HDL cholesterol	LILRA5	GCST000755_rs386000-C_LILRA5	.	39	0.333333
14	GCST000755	4e-16	HDL cholesterol	LILRB2	GCST000755_rs386000-C_LILRB2	.	39	0.358974
15	GCST000755	1e-15	HDL cholesterol	HNF4A	GCST000755_rs1800961-T_HNF4A	.	39	0.384615
16	GCST000755	7e-15	HDL cholesterol	MVK	GCST000755_rs7134594-C_MVK	.	39	0.410256
17	GCST000755	3e-14	HDL cholesterol	SCARB1	GCST000755_rs838880-C_SCARB1	.	39	0.435897
18	GCST000755	2e-11	HDL cholesterol	CMIP	GCST000755_rs2925979-T_CMIP	.	39	0.461538
19	GCST000755	6e-11	HDL cholesterol	TRPS1	GCST000755_rs2293889-T_TRPS1	.	39	0.487179
20	GCST000755	2e-10	HDL cholesterol	ABCA8	GCST000755_rs4148008-G_ABCA8	.	39	0.512821
21	GCST000755	3e-10	HDL cholesterol	ZNF664	GCST000755_rs4765127-T_ZNF664	.	39	0.538462
22	GCST000755	4e-10	HDL cholesterol	MACF1	GCST000755_rs4660293-G_MACF1	.	39	0.564103
23	GCST000755	4e-10	HDL cholesterol	PABPC4	GCST000755_rs4660293-G_PABPC4	.	39	0.589744
24	GCST000755	1e-09	HDL cholesterol	MLXIPL	GCST000755_rs17145738-T_MLXIPL	.	39	0.615385
25	GCST000755	2e-09	HDL cholesterol	IRS1	GCST000755_rs2972146-C_IRS1	.	39	0.641026
26	GCST000755	3e-09	HDL cholesterol	DOCK6	GCST000755_rs737337-C_DOCK6	.	39	0.666667
27	GCST000755	5e-09	HDL cholesterol	PGS1	GCST000755_rs4129767-G_PGS1	.	39	0.692308
28	GCST000755	7e-09	HDL cholesterol	MC4R	GCST000755_rs12967135-A_MC4R	.	39	0.717949
29	GCST000755	7e-09	HDL cholesterol	RPS3A	GCST000755_rs12967135-A_RPS3A	.	39	0.74359
30	GCST000755	9e-09	HDL cholesterol	TPM1	GCST000755_rs2652834-A_TPM1	.	39	0.769231
31	GCST000755	1e-08	HDL cholesterol	UBE2L3	GCST000755_rs181362-T_UBE2L3	.	39	0.794872
32	GCST000755	2e-08	HDL cholesterol	LRP1	GCST000755_rs11613352-T_LRP1	.	39	0.820513
33	GCST000755	3e-08	HDL cholesterol	ANGPTL4	GCST000755_rs7255436-C_ANGPTL4	.	39	0.846154
34	GCST000755	3e-08	HDL cholesterol	CITED2	GCST000755_rs605066-C_CITED2	.	39	0.871795
35	GCST000755	3e-08	HDL cholesterol	LPA	GCST000755_rs1084651-A_LPA	.	39	0.897436
36	GCST000755	3e-08	HDL cholesterol	PLG	GCST000755_rs1084651-A_PLG	.	39	0.923077
37	GCST000755	4e-08	HDL cholesterol	PDE3A	GCST000755_rs7134375-A_PDE3A	.	39	0.948718
38	GCST000755	5e-08	HDL cholesterol	ADM	GCST000755_rs2923084-G_ADM	.	39	0.974359
39	GCST000755	5e-08	HDL cholesterol	AMPD3	GCST000755_rs2923084-G_AMPD3	.	39	1
1	GCST000758	6e-133	Triglycerides	GCKR	GCST000758_rs1260326-T_GCKR	.	27	0.037037
2	GCST000758	2e-115	Triglycerides	LPL	GCST000758_rs12678919-G_LPL	PPI-GWAS	27	0.0740741
3	GCST000758	9e-59	Triglycerides	MLXIPL	GCST000758_rs17145738-G_MLXIPL	.	27	0.111111
4	GCST000758	3e-55	Triglycerides	TRIB1	GCST000758_rs2954029-T_TRIB1	.	27	0.148148
5	GCST000758	1e-45	Triglycerides	APOB	GCST000758_rs1042034-C_APOB	.	27	0.185185
6	GCST000758	9e-43	Triglycerides	ANGPTL3	GCST000758_rs2131925-G_ANGPTL3	.	27	0.222222
7	GCST000758	9e-43	Triglycerides	DOCK7	GCST000758_rs2131925-G_DOCK7	.	27	0.259259
8	GCST000758	2e-29	Triglycerides	PBX4	GCST000758_rs10401969-C_PBX4	.	27	0.296296
9	GCST000758	2e-29	Triglycerides	SUGP1	GCST000758_rs10401969-C_SUGP1	.	27	0.333333
10	GCST000758	5e-18	Triglycerides	PLTP	GCST000758_rs6065906-C_PLTP	.	27	0.37037
11	GCST000758	2e-14	Triglycerides	GALNT2	GCST000758_rs4846914-G_GALNT2	.	27	0.407407
12	GCST000758	4e-14	Triglycerides	NAT2	GCST000758_rs1495741-G_NAT2	.	27	0.444444
13	GCST000758	2e-13	Triglycerides	LIPC	GCST000758_rs1532085-G_LIPC	.	27	0.481481
14	GCST000758	1e-12	Triglycerides	CETP	GCST000758_rs3764261-A_CETP	.	27	0.518519
15	GCST000758	1e-12	Triglycerides	HERPUD1	GCST000758_rs3764261-A_HERPUD1	.	27	0.555556
16	GCST000758	9e-12	Triglycerides	AFF1	GCST000758_rs442177-G_AFF1	.	27	0.592593
17	GCST000758	1e-10	Triglycerides	MAP3K1	GCST000758_rs9686661-T_MAP3K1	.	27	0.62963
18	GCST000758	2e-10	Triglycerides	GRB14	GCST000758_rs10195252-C_GRB14	.	27	0.666667
19	GCST000758	4e-10	Triglycerides	LRP1	GCST000758_rs11613352-T_LRP1	.	27	0.703704
20	GCST000758	1e-08	Triglycerides	PINX1	GCST000758_rs11776767-C_PINX1	.	27	0.740741
21	GCST000758	1e-08	Triglycerides	ZNF664	GCST000758_rs4765127-G_ZNF664	.	27	0.777778
22	GCST000758	2e-08	Triglycerides	CAPN3	GCST000758_rs2412710-A_CAPN3	.	27	0.814815
23	GCST000758	2e-08	Triglycerides	CYP26A1	GCST000758_rs2068888-A_CYP26A1	.	27	0.851852
24	GCST000758	2e-08	Triglycerides	IRS1	GCST000758_rs2972146-C_IRS1	.	27	0.888889
25	GCST000758	3e-08	Triglycerides	CTF1	GCST000758_rs11649653-G_CTF1	.	27	0.925926
26	GCST000758	3e-08	Triglycerides	PCCB	GCST000758_rs645040-G_PCCB	.	27	0.962963
27	GCST000758	4e-08	Triglycerides	PLA2G6	GCST000758_rs5756931-C_PLA2G6	.	27	1
1	GCST000759	1e-170	LDL cholesterol	SORT1	GCST000759_rs629301-G_SORT1	.	37	0.027027
2	GCST000759	4e-117	LDL cholesterol	LDLR	GCST000759_rs6511720-T_LDLR	PPI-GWAS	37	0.0540541
3	GCST000759	4e-114	LDL cholesterol	APOB	GCST000759_rs1367117-A_APOB	PPI-GWAS	37	0.0810811
4	GCST000759	2e-47	LDL cholesterol	ABCG5	GCST000759_rs4299376-G_ABCG5	.	37	0.108108
5	GCST000759	2e-47	LDL cholesterol	ABCG8	GCST000759_rs4299376-G_ABCG8	.	37	0.135135
6	GCST000759	5e-45	LDL cholesterol	HMGCR	GCST000759_rs12916-C_HMGCR	.	37	0.162162
7	GCST000759	3e-29	LDL cholesterol	TRIB1	GCST000759_rs2954029-A_TRIB1	.	37	0.189189
8	GCST000759	2e-28	LDL cholesterol	BSND	GCST000759_rs2479409-G_BSND	.	37	0.216216
9	GCST000759	2e-28	LDL cholesterol	PCSK9	GCST000759_rs2479409-G_PCSK9	PPI-GWAS	37	0.243243
10	GCST000759	7e-22	LDL cholesterol	PBX4	GCST000759_rs10401969-C_PBX4	.	37	0.27027
11	GCST000759	7e-22	LDL cholesterol	SUGP1	GCST000759_rs10401969-C_SUGP1	.	37	0.297297
12	GCST000759	3e-19	LDL cholesterol	TOP1	GCST000759_rs6029526-A_TOP1	.	37	0.324324
13	GCST000759	3e-18	LDL cholesterol	ANGPTL3	GCST000759_rs2131925-G_ANGPTL3	.	37	0.351351
14	GCST000759	3e-18	LDL cholesterol	DOCK7	GCST000759_rs2131925-G_DOCK7	.	37	0.378378
15	GCST000759	2e-17	LDL cholesterol	LPA	GCST000759_rs1564348-C_LPA	.	37	0.405405
16	GCST000759	1e-15	LDL cholesterol	HNF1A	GCST000759_rs1169288-C_HNF1A	.	37	0.432432
17	GCST000759	1e-15	LDL cholesterol	ST3GAL4	GCST000759_rs11220462-A_ST3GAL4	.	37	0.459459
18	GCST000759	2e-15	LDL cholesterol	HLA-DRA	GCST000759_rs3177928-A_HLA-DRA	.	37	0.486486
19	GCST000759	7e-15	LDL cholesterol	PPP1R3B	GCST000759_rs9987289-T_PPP1R3B	.	37	0.513514
20	GCST000759	4e-13	LDL cholesterol	PLEC	GCST000759_rs11136341-G_PLEC	.	37	0.540541
21	GCST000759	9e-13	LDL cholesterol	CETP	GCST000759_rs3764261-T_CETP	.	37	0.567568
22	GCST000759	9e-13	LDL cholesterol	HERPUD1	GCST000759_rs3764261-T_HERPUD1	.	37	0.594595
23	GCST000759	9e-12	LDL cholesterol	IRF2BP2	GCST000759_rs514230-A_IRF2BP2	.	37	0.621622
24	GCST000759	9e-12	LDL cholesterol	TOMM20	GCST000759_rs514230-A_TOMM20	.	37	0.648649
25	GCST000759	1e-11	LDL cholesterol	MYLIP	GCST000759_rs3757354-T_MYLIP	.	37	0.675676
26	GCST000759	1e-10	LDL cholesterol	LDLRAP1	GCST000759_rs12027135-A_LDLRAP1	.	37	0.702703
27	GCST000759	6e-10	LDL cholesterol	HFE	GCST000759_rs1800562-A_HFE	.	37	0.72973
28	GCST000759	6e-10	LDL cholesterol	HIST1H4C	GCST000759_rs1800562-A_HIST1H4C	.	37	0.756757
29	GCST000759	7e-10	LDL cholesterol	DNAH11	GCST000759_rs12670798-C_DNAH11	.	37	0.783784
30	GCST000759	2e-09	LDL cholesterol	ATXN2	GCST000759_rs11065987-G_ATXN2	.	37	0.810811
31	GCST000759	2e-09	LDL cholesterol	BRAP	GCST000759_rs11065987-G_BRAP	.	37	0.837838
32	GCST000759	2e-09	LDL cholesterol	GPAM	GCST000759_rs2255141-A_GPAM	.	37	0.864865
33	GCST000759	3e-09	LDL cholesterol	FRK	GCST000759_rs9488822-T_FRK	.	37	0.891892
34	GCST000759	4e-09	LDL cholesterol	CYP7A1	GCST000759_rs2081687-A_CYP7A1	.	37	0.918919
35	GCST000759	4e-09	LDL cholesterol	EFCAB13	GCST000759_rs7206971-T_EFCAB13	.	37	0.945946
36	GCST000759	4e-09	LDL cholesterol	UBXN2B	GCST000759_rs2081687-A_UBXN2B	.	37	0.972973
37	GCST000759	1e-08	LDL cholesterol	MAFB	GCST000759_rs2902940-G_MAFB	.	37	1
1	GCST000760	6e-131	Cholesterol total	SORT1	GCST000760_rs629301-G_SORT1	.	50	0.02
2	GCST000760	7e-97	Cholesterol total	LDLR	GCST000760_rs6511720-T_LDLR	PPI-GWAS	50	0.04
3	GCST000760	4e-96	Cholesterol total	APOB	GCST000760_rs1367117-A_APOB	.	50	0.06
4	GCST000760	9e-47	Cholesterol total	HMGCR	GCST000760_rs12916-C_HMGCR	.	50	0.08
5	GCST000760	4e-45	Cholesterol total	ABCG5	GCST000760_rs4299376-G_ABCG5	.	50	0.1
6	GCST000760	4e-45	Cholesterol total	ABCG8	GCST000760_rs4299376-G_ABCG8	.	50	0.12
7	GCST000760	5e-41	Cholesterol total	ANGPTL3	GCST000760_rs2131925-G_ANGPTL3	.	50	0.14
8	GCST000760	5e-41	Cholesterol total	DOCK7	GCST000760_rs2131925-G_DOCK7	.	50	0.16
9	GCST000760	3e-38	Cholesterol total	PBX4	GCST000760_rs10401969-C_PBX4	.	50	0.18
10	GCST000760	3e-38	Cholesterol total	SUGP1	GCST000760_rs10401969-C_SUGP1	.	50	0.2
11	GCST000760	5e-36	Cholesterol total	TRIB1	GCST000760_rs2954029-A_TRIB1	.	50	0.22
12	GCST000760	3e-27	Cholesterol total	ABCA1	GCST000760_rs1883025-T_ABCA1	.	50	0.24
13	GCST000760	7e-27	Cholesterol total	GCKR	GCST000760_rs1260326-T_GCKR	.	50	0.26
14	GCST000760	4e-24	Cholesterol total	BSND	GCST000760_rs2479409-G_BSND	.	50	0.28
15	GCST000760	4e-24	Cholesterol total	PCSK9	GCST000760_rs2479409-G_PCSK9	.	50	0.3
16	GCST000760	9e-24	Cholesterol total	PPP1R3B	GCST000760_rs9987289-T_PPP1R3B	.	50	0.32
17	GCST000760	9e-20	Cholesterol total	LIPC	GCST000760_rs1532085-A_LIPC	.	50	0.34
18	GCST000760	2e-19	Cholesterol total	LIPG	GCST000760_rs7241918-A_LIPG	.	50	0.36
19	GCST000760	4e-19	Cholesterol total	HLA-DRA	GCST000760_rs3177928-A_HLA-DRA	.	50	0.38
20	GCST000760	3e-17	Cholesterol total	TOP1	GCST000760_rs4297946-C_TOP1	.	50	0.4
21	GCST000760	3e-17	Cholesterol total	ZHX3	GCST000760_rs4297946-C_ZHX3	.	50	0.42
22	GCST000760	1e-16	Cholesterol total	LPA	GCST000760_rs1564348-C_LPA	.	50	0.44
23	GCST000760	1e-14	Cholesterol total	HNF1A	GCST000760_rs1169288-C_HNF1A	.	50	0.46
24	GCST000760	5e-14	Cholesterol total	IRF2BP2	GCST000760_rs514230-A_IRF2BP2	.	50	0.48
25	GCST000760	5e-14	Cholesterol total	TOMM20	GCST000760_rs514230-A_TOMM20	.	50	0.5
26	GCST000760	7e-14	Cholesterol total	CETP	GCST000760_rs3764261-A_CETP	.	50	0.52
27	GCST000760	7e-14	Cholesterol total	HERPUD1	GCST000760_rs3764261-A_HERPUD1	.	50	0.54
28	GCST000760	6e-13	Cholesterol total	HNF4A	GCST000760_rs1800961-T_HNF4A	.	50	0.56
29	GCST000760	9e-13	Cholesterol total	CYP7A1	GCST000760_rs2081687-A_CYP7A1	.	50	0.58
30	GCST000760	9e-13	Cholesterol total	UBXN2B	GCST000760_rs2081687-A_UBXN2B	.	50	0.6
31	GCST000760	7e-12	Cholesterol total	ATXN2	GCST000760_rs11065987-G_ATXN2	.	50	0.62
32	GCST000760	7e-12	Cholesterol total	BRAP	GCST000760_rs11065987-G_BRAP	.	50	0.64
33	GCST000760	2e-11	Cholesterol total	ST3GAL4	GCST000760_rs11220462-T_ST3GAL4	.	50	0.66
34	GCST000760	4e-11	Cholesterol total	LDLRAP1	GCST000760_rs12027135-A_LDLRAP1	.	50	0.68
35	GCST000760	6e-11	Cholesterol total	MAFB	GCST000760_rs2902940-G_MAFB	.	50	0.7
36	GCST000760	2e-10	Cholesterol total	FRK	GCST000760_rs9488822-T_FRK	.	50	0.72
37	GCST000760	2e-10	Cholesterol total	FUT2	GCST000760_rs492602-G_FUT2	.	50	0.74
38	GCST000760	2e-10	Cholesterol total	GPAM	GCST000760_rs2255141-A_GPAM	.	50	0.76
39	GCST000760	4e-10	Cholesterol total	ERGIC3	GCST000760_rs2277862-T_ERGIC3	.	50	0.78
40	GCST000760	7e-10	Cholesterol total	DNAH11	GCST000760_rs12670798-T_DNAH11	.	50	0.8
41	GCST000760	9e-10	Cholesterol total	PLEC	GCST000760_rs11136341-G_PLEC	.	50	0.82
42	GCST000760	2e-09	Cholesterol total	NAT2	GCST000760_rs1495741-G_NAT2	.	50	0.84
43	GCST000760	3e-09	Cholesterol total	MYLIP	GCST000760_rs3757354-T_MYLIP	.	50	0.86
44	GCST000760	4e-09	Cholesterol total	RAF1	GCST000760_rs2290159-C_RAF1	.	50	0.88
45	GCST000760	1e-08	Cholesterol total	EFCAB13	GCST000760_rs7206971-A_EFCAB13	.	50	0.9
46	GCST000760	1e-08	Cholesterol total	RAB3GAP1	GCST000760_rs7570971-T_RAB3GAP1	.	50	0.92
47	GCST000760	2e-08	Cholesterol total	HFE	GCST000760_rs1800562-A_HFE	.	50	0.94
48	GCST000760	2e-08	Cholesterol total	HIST1H4C	GCST000760_rs1800562-A_HIST1H4C	.	50	0.96
49	GCST000760	2e-08	Cholesterol total	TRPS1	GCST000760_rs2737229-C_TRPS1	.	50	0.98
50	GCST000760	3e-08	Cholesterol total	EVI5	GCST000760_rs7515577-C_EVI5	.	50	1
1	GCST000803	3e-54	Glycated hemoglobin levels	HK1	GCST000803_rs16926246-C_HK1	.	11	0.0909091
2	GCST000803	1e-20	Glycated hemoglobin levels	GCK	GCST000803_rs1799884-T_GCK	.	11	0.181818
3	GCST000803	1e-20	Glycated hemoglobin levels	YKT6	GCST000803_rs1799884-T_YKT6	PPI-GWAS	11	0.272727
4	GCST000803	3e-20	Glycated hemoglobin levels	HFE	GCST000803_rs1800562-G_HFE	.	11	0.363636
5	GCST000803	8e-18	Glycated hemoglobin levels	ABCB11	GCST000803_rs552976-G_ABCB11	.	11	0.454545
6	GCST000803	3e-14	Glycated hemoglobin levels	TMPRSS6	GCST000803_rs855791-A_TMPRSS6	.	11	0.545455
7	GCST000803	6e-12	Glycated hemoglobin levels	ANK1	GCST000803_rs4737009-A_ANK1	PPI-GWAS	11	0.636364
8	GCST000803	4e-11	Glycated hemoglobin levels	MTNR1B	GCST000803_rs1387153-T_MTNR1B	.	11	0.727273
9	GCST000803	3e-09	Glycated hemoglobin levels	SPTA1	GCST000803_rs2779116-T_SPTA1	PPI-GWAS	11	0.818182
10	GCST000803	5e-09	Glycated hemoglobin levels	ATP11A	GCST000803_rs7998202-G_ATP11A	.	11	0.909091
11	GCST000803	5e-09	Glycated hemoglobin levels	TUBGCP3	GCST000803_rs7998202-G_TUBGCP3	.	11	1
1	GCST000879	4e-69	Crohns disease	NOD2	GCST000879_rs2076756-G_NOD2	PPI-GWAS	59	0.0169492
2	GCST000879	1e-64	Crohns disease	IL23R	GCST000879_rs11209026-G_IL23R	PPI-GWAS	59	0.0338983
3	GCST000879	7e-41	Crohns disease	ATG16L1	GCST000879_rs3792109-A_ATG16L1	.	59	0.0508475
4	GCST000879	1e-36	Crohns disease	CARD9	GCST000879_rs4077515-T_CARD9	.	59	0.0677966
5	GCST000879	1e-36	Crohns disease	SNAPC4	GCST000879_rs4077515-T_SNAPC4	.	59	0.0847458
6	GCST000879	7e-36	Crohns disease	PTGER4	GCST000879_rs11742570-C_PTGER4	.	59	0.101695
7	GCST000879	1e-30	Crohns disease	ZMIZ1	GCST000879_rs1250550-G_ZMIZ1	.	59	0.118644
8	GCST000879	1e-26	Crohns disease	PDGFB	GCST000879_rs2413583-C_PDGFB	.	59	0.135593
9	GCST000879	6e-21	Crohns disease	LRRK2	GCST000879_rs11564258-A_LRRK2	.	59	0.152542
10	GCST000879	3e-19	Crohns disease	SMAD3	GCST000879_rs17293632-T_SMAD3	.	59	0.169492
11	GCST000879	8e-19	Crohns disease	IRGM	GCST000879_rs7714584-G_IRGM	.	59	0.186441
12	GCST000879	4e-18	Crohns disease	GALC	GCST000879_rs8005161-T_GALC	.	59	0.20339
13	GCST000879	4e-18	Crohns disease	GPR65	GCST000879_rs8005161-T_GPR65	.	59	0.220339
14	GCST000879	9e-17	Crohns disease	UBE2D1	GCST000879_rs1819658-C_UBE2D1	.	59	0.237288
15	GCST000879	5e-16	Crohns disease	UBE2L3	GCST000879_rs181359-T_UBE2L3	.	59	0.254237
16	GCST000879	1e-15	Crohns disease	TNFSF15	GCST000879_rs3810936-C_TNFSF15	.	59	0.271186
17	GCST000879	1e-15	Crohns disease	TNFSF8	GCST000879_rs3810936-C_TNFSF8	.	59	0.288136
18	GCST000879	3e-15	Crohns disease	RTEL1	GCST000879_rs4809330-G_RTEL1	.	59	0.305085
19	GCST000879	3e-15	Crohns disease	SLC2A4RG	GCST000879_rs4809330-G_SLC2A4RG	.	59	0.322034
20	GCST000879	1e-14	Crohns disease	PTPN2	GCST000879_rs1893217-G_PTPN2	.	59	0.338983
21	GCST000879	2e-14	Crohns disease	ICOSLG	GCST000879_rs2838519-G_ICOSLG	.	59	0.355932
22	GCST000879	2e-14	Crohns disease	IL10	GCST000879_rs3024505-T_IL10	.	59	0.372881
23	GCST000879	2e-14	Crohns disease	IL19	GCST000879_rs3024505-T_IL19	.	59	0.389831
24	GCST000879	2e-14	Crohns disease	THADA	GCST000879_rs10495903-T_THADA	.	59	0.40678
25	GCST000879	5e-14	Crohns disease	IL12B	GCST000879_rs6556412-A_IL12B	PPI-GWAS	59	0.423729
26	GCST000879	1e-13	Crohns disease	JAK2	GCST000879_rs10758669-C_JAK2	.	59	0.440678
27	GCST000879	2e-13	Crohns disease	CCL2	GCST000879_rs3091315-A_CCL2	.	59	0.457627
28	GCST000879	2e-13	Crohns disease	CCL7	GCST000879_rs3091315-A_CCL7	.	59	0.474576
29	GCST000879	2e-13	Crohns disease	MUC1	GCST000879_rs3180018-A_MUC1	.	59	0.491525
30	GCST000879	3e-12	Crohns disease	CCR6	GCST000879_rs415890-C_CCR6	.	59	0.508475
31	GCST000879	7e-12	Crohns disease	FUT2	GCST000879_rs281379-A_FUT2	.	59	0.525424
32	GCST000879	7e-12	Crohns disease	MTMR3	GCST000879_rs713875-C_MTMR3	.	59	0.542373
33	GCST000879	7e-12	Crohns disease	RASIP1	GCST000879_rs281379-A_RASIP1	.	59	0.559322
34	GCST000879	5e-11	Crohns disease	GCKR	GCST000879_rs780093-T_GCKR	.	59	0.576271
35	GCST000879	2e-10	Crohns disease	ZFP36L1	GCST000879_rs4902642-G_ZFP36L1	.	59	0.59322
36	GCST000879	5e-10	Crohns disease	TNFSF11	GCST000879_rs2062305-G_TNFSF11	.	59	0.610169
37	GCST000879	6e-10	Crohns disease	ESRRA	GCST000879_rs694739-A_ESRRA	.	59	0.627119
38	GCST000879	6e-10	Crohns disease	PRDX5	GCST000879_rs694739-A_PRDX5	.	59	0.644068
39	GCST000879	9e-10	Crohns disease	DNMT3A	GCST000879_rs13428812-G_DNMT3A	.	59	0.661017
40	GCST000879	1e-09	Crohns disease	CCNY	GCST000879_rs12242110-G_CCNY	.	59	0.677966
41	GCST000879	1e-09	Crohns disease	CREM	GCST000879_rs12242110-G_CREM	.	59	0.694915
42	GCST000879	2e-09	Crohns disease	IKZF3	GCST000879_rs2872507-A_IKZF3	.	59	0.711864
43	GCST000879	2e-09	Crohns disease	NDFIP1	GCST000879_rs11167764-C_NDFIP1	.	59	0.728814
44	GCST000879	2e-09	Crohns disease	ORMDL3	GCST000879_rs2872507-A_ORMDL3	.	59	0.745763
45	GCST000879	3e-09	Crohns disease	IL2RA	GCST000879_rs12722489-C_IL2RA	.	59	0.762712
46	GCST000879	4e-09	Crohns disease	PLCL1	GCST000879_rs6738825-A_PLCL1	.	59	0.779661
47	GCST000879	4e-09	Crohns disease	PTPN22	GCST000879_rs2476601-G_PTPN22	.	59	0.79661
48	GCST000879	5e-09	Crohns disease	BACH2	GCST000879_rs1847472-G_BACH2	.	59	0.813559
49	GCST000879	7e-09	Crohns disease	PER3	GCST000879_rs2797685-A_PER3	.	59	0.830508
50	GCST000879	7e-09	Crohns disease	REL	GCST000879_rs10181042-T_REL	.	59	0.847458
51	GCST000879	7e-09	Crohns disease	VAMP3	GCST000879_rs2797685-A_VAMP3	.	59	0.864407
52	GCST000879	9e-09	Crohns disease	CEBPA	GCST000879_rs736289-T_CEBPA	.	59	0.881356
53	GCST000879	9e-09	Crohns disease	DENND1B	GCST000879_rs1998598-G_DENND1B	.	59	0.898305
54	GCST000879	9e-09	Crohns disease	SLC7A10	GCST000879_rs736289-T_SLC7A10	.	59	0.915254
55	GCST000879	1e-08	Crohns disease	FIGNL1	GCST000879_rs1456896-T_FIGNL1	.	59	0.932203
56	GCST000879	1e-08	Crohns disease	IKZF1	GCST000879_rs1456896-T_IKZF1	.	59	0.949153
57	GCST000879	3e-08	Crohns disease	MLX	GCST000879_rs11871801-A_MLX	.	59	0.966102
58	GCST000879	3e-08	Crohns disease	STAT3	GCST000879_rs11871801-A_STAT3	PPI-GWAS	59	0.983051
59	GCST000879	4e-08	Crohns disease	PRDM1	GCST000879_rs6568421-G_PRDM1	.	59	1
1	GCST000964	5e-28	Ulcerative colitis	IL23R	GCST000964_rs11209026-G_IL23R	PPI-GWAS	28	0.0357143
2	GCST000964	2e-25	Ulcerative colitis	JAK2	GCST000964_rs10758669-C_JAK2	.	28	0.0714286
3	GCST000964	1e-21	Ulcerative colitis	IL12B	GCST000964_rs6871626-A_IL12B	PPI-GWAS	28	0.107143
4	GCST000964	1e-20	Ulcerative colitis	HNF4A	GCST000964_rs6017342-C_HNF4A	.	28	0.142857
5	GCST000964	6e-17	Ulcerative colitis	IL10	GCST000964_rs3024505-A_IL10	PPI-GWAS	28	0.178571
6	GCST000964	6e-17	Ulcerative colitis	IL19	GCST000964_rs3024505-A_IL19	.	28	0.214286
7	GCST000964	1e-16	Ulcerative colitis	IFNG	GCST000964_rs7134599-A_IFNG	PPI-GWAS	28	0.25
8	GCST000964	1e-16	Ulcerative colitis	IL26	GCST000964_rs7134599-A_IL26	.	28	0.285714
9	GCST000964	3e-15	Ulcerative colitis	GNA12	GCST000964_rs798502-A_GNA12	.	28	0.321429
10	GCST000964	3e-12	Ulcerative colitis	IL1R1	GCST000964_rs2310173-T_IL1R1	.	28	0.357143
11	GCST000964	3e-12	Ulcerative colitis	IL1R2	GCST000964_rs2310173-T_IL1R2	.	28	0.392857
12	GCST000964	6e-12	Ulcerative colitis	TNFSF15	GCST000964_rs4246905-C_TNFSF15	.	28	0.428571
13	GCST000964	6e-12	Ulcerative colitis	TNFSF8	GCST000964_rs4246905-C_TNFSF8	.	28	0.464286
14	GCST000964	5e-11	Ulcerative colitis	IKZF3	GCST000964_rs2872507-A_IKZF3	.	28	0.5
15	GCST000964	5e-11	Ulcerative colitis	ORMDL3	GCST000964_rs2872507-A_ORMDL3	.	28	0.535714
16	GCST000964	6e-11	Ulcerative colitis	ICOSLG	GCST000964_rs2838519-G_ICOSLG	.	28	0.571429
17	GCST000964	1e-10	Ulcerative colitis	LSP1	GCST000964_rs907611-A_LSP1	.	28	0.607143
18	GCST000964	7e-10	Ulcerative colitis	CCNY	GCST000964_rs12261843-G_CCNY	.	28	0.642857
19	GCST000964	3e-09	Ulcerative colitis	PLCH2	GCST000964_rs734999-C_PLCH2	.	28	0.678571
20	GCST000964	3e-09	Ulcerative colitis	PTGER4	GCST000964_rs6451493-T_PTGER4	.	28	0.714286
21	GCST000964	3e-09	Ulcerative colitis	TNFRSF14	GCST000964_rs734999-C_TNFRSF14	.	28	0.75
22	GCST000964	1e-08	Ulcerative colitis	PRDM1	GCST000964_rs6911490-T_PRDM1	.	28	0.785714
23	GCST000964	2e-08	Ulcerative colitis	IRF5	GCST000964_rs4728142-A_IRF5	.	28	0.821429
24	GCST000964	2e-08	Ulcerative colitis	TNPO3	GCST000964_rs4728142-A_TNPO3	.	28	0.857143
25	GCST000964	3e-08	Ulcerative colitis	EXOC3	GCST000964_rs11739663-T_EXOC3	.	28	0.892857
26	GCST000964	4e-08	Ulcerative colitis	CDH3	GCST000964_rs6499188-A_CDH3	.	28	0.928571
27	GCST000964	4e-08	Ulcerative colitis	IL7R	GCST000964_rs3194051-G_IL7R	.	28	0.964286
28	GCST000964	4e-08	Ulcerative colitis	ZFP90	GCST000964_rs6499188-A_ZFP90	.	28	1
1	GCST000992	5e-14	Coffee consumption	CYP1A1	GCST000992_rs2472297-T_CYP1A1	PPI-GWAS	3	0.333333
2	GCST000992	5e-14	Coffee consumption	CYP1A2	GCST000992_rs2472297-T_CYP1A2	PPI-GWAS	3	0.666667
3	GCST000992	2e-11	Coffee consumption	AHR	GCST000992_rs6968865-T_AHR	.	3	1
1	GCST001100	4E-322	Age-related macular degeneration	ARMS2	GCST001100_rs10490924-T_ARMS2	.	14	0.0714286
2	GCST001100	1e-261	Age-related macular degeneration	CFH	GCST001100_rs1061170-C_CFH	PPI-GWAS	14	0.142857
3	GCST001100	6e-31	Age-related macular degeneration	CFB	GCST001100_rs641153-?_CFB	.	14	0.214286
4	GCST001100	5e-29	Age-related macular degeneration	C3	GCST001100_rs2230199-C_C3	PPI-GWAS	14	0.285714
5	GCST001100	2e-23	Age-related macular degeneration	C2	GCST001100_rs9332739-?_C2	.	14	0.357143
6	GCST001100	2e-15	Age-related macular degeneration	SYN3	GCST001100_rs9621532-?_SYN3	.	14	0.428571
7	GCST001100	2e-15	Age-related macular degeneration	TIMP3	GCST001100_rs9621532-?_TIMP3	.	14	0.5
8	GCST001100	3e-12	Age-related macular degeneration	LIPC	GCST001100_rs10468017-?_LIPC	.	14	0.571429
9	GCST001100	4e-10	Age-related macular degeneration	CFI	GCST001100_rs10033900-T_CFI	.	14	0.642857
10	GCST001100	7e-09	Age-related macular degeneration	CETP	GCST001100_rs3764261-A_CETP	.	14	0.714286
11	GCST001100	7e-09	Age-related macular degeneration	HERPUD1	GCST001100_rs3764261-A_HERPUD1	.	14	0.785714
12	GCST001100	9e-09	Age-related macular degeneration	VEGFA	GCST001100_rs4711751-T_VEGFA	.	14	0.857143
13	GCST001100	1e-08	Age-related macular degeneration	COL10A1	GCST001100_rs1999930-?_COL10A1	.	14	0.928571
14	GCST001100	1e-08	Age-related macular degeneration	FRK	GCST001100_rs1999930-?_FRK	.	14	1
1	GCST001144	6e-39	Dupuytrens disease	SFRP4	GCST001144_rs16879765-A_SFRP4	PPI-GWAS	9	0.111111
2	GCST001144	3e-33	Dupuytrens disease	WNT7B	GCST001144_rs6519955-A_WNT7B	.	9	0.222222
3	GCST001144	8e-15	Dupuytrens disease	EIF3E	GCST001144_rs611744-?_EIF3E	.	9	0.333333
4	GCST001144	8e-15	Dupuytrens disease	RSPO2	GCST001144_rs611744-?_RSPO2	.	9	0.444444
5	GCST001144	7e-14	Dupuytrens disease	ZNF264	GCST001144_rs11672517-A_ZNF264	.	9	0.555556
6	GCST001144	2e-13	Dupuytrens disease	SULF1	GCST001144_rs2912522-?_SULF1	.	9	0.666667
7	GCST001144	8e-10	Dupuytrens disease	MAFB	GCST001144_rs8124695-A_MAFB	.	9	0.777778
8	GCST001144	3e-09	Dupuytrens disease	WNT4	GCST001144_rs7524102-G_WNT4	.	9	0.888889
9	GCST001144	3e-08	Dupuytrens disease	WNT2	GCST001144_rs4730775-?_WNT2	.	9	1
1	GCST001237	8e-43	HDL cholesterol	LPL	GCST001237_rs10503669-T_LPL	.	8	0.125
2	GCST001237	7e-37	HDL cholesterol	HECTD4	GCST001237_rs2074356-T_HECTD4	.	8	0.25
3	GCST001237	3e-34	HDL cholesterol	BUD13	GCST001237_rs11216126-C_BUD13	.	8	0.375
4	GCST001237	2e-28	HDL cholesterol	CETP	GCST001237_rs12708980-C_CETP	.	8	0.5
5	GCST001237	3e-23	HDL cholesterol	MYL2	GCST001237_rs12229654-G_MYL2	.	8	0.625
6	GCST001237	2e-18	HDL cholesterol	ABCA1	GCST001237_rs12686004-T_ABCA1	.	8	0.75
7	GCST001237	8e-11	HDL cholesterol	APOE	GCST001237_rs519113-C_APOE	PPI-GWAS	8	0.875
8	GCST001237	8e-11	HDL cholesterol	TOMM40	GCST001237_rs519113-C_TOMM40	.	8	1
1	GCST001337	3e-54	Platelet count	ARHGEF3	GCST001337_rs1354034-C_ARHGEF3	.	53	0.0188679
2	GCST001337	3e-49	Platelet count	AK3	GCST001337_rs409801-C_AK3	.	53	0.0377358
3	GCST001337	5e-47	Platelet count	HBS1L	GCST001337_rs9399137-C_HBS1L	.	53	0.0566038
4	GCST001337	5e-47	Platelet count	MYB	GCST001337_rs9399137-C_MYB	.	53	0.0754717
5	GCST001337	7e-36	Platelet count	BAK1	GCST001337_rs210134-G_BAK1	.	53	0.0943396
6	GCST001337	1e-29	Platelet count	RCL1	GCST001337_rs13300663-C_RCL1	.	53	0.113208
7	GCST001337	1e-26	Platelet count	SH2B3	GCST001337_rs3184504-T_SH2B3	.	53	0.132075
8	GCST001337	6e-25	Platelet count	PIK3CG	GCST001337_rs342275-C_PIK3CG	.	53	0.150943
9	GCST001337	7e-25	Platelet count	NLRP6	GCST001337_rs505404-G_NLRP6	.	53	0.169811
10	GCST001337	7e-25	Platelet count	PSMD13	GCST001337_rs505404-G_PSMD13	.	53	0.188679
11	GCST001337	3e-18	Platelet count	TAOK1	GCST001337_rs559972-T_TAOK1	.	53	0.207547
12	GCST001337	4e-17	Platelet count	ZFPM2	GCST001337_rs6993770-A_ZFPM2	.	53	0.226415
13	GCST001337	2e-14	Platelet count	AP2B1	GCST001337_rs10512472-C_AP2B1	.	53	0.245283
14	GCST001337	6e-14	Platelet count	CDKN2A	GCST001337_rs3731211-A_CDKN2A	.	53	0.264151
15	GCST001337	9e-14	Platelet count	EHD3	GCST001337_rs625132-G_EHD3	.	53	0.283019
16	GCST001337	2e-12	Platelet count	DNM3	GCST001337_rs10914144-T_DNM3	.	53	0.301887
17	GCST001337	3e-12	Platelet count	WASL	GCST001337_rs4731120-C_WASL	.	53	0.320755
18	GCST001337	7e-12	Platelet count	ABCC4	GCST001337_rs4148441-G_ABCC4	.	53	0.339623
19	GCST001337	3e-11	Platelet count	GP1BA	GCST001337_rs6065-T_GP1BA	.	53	0.358491
20	GCST001337	4e-11	Platelet count	CD9	GCST001337_rs7342306-G_CD9	.	53	0.377358
21	GCST001337	4e-11	Platelet count	VWF	GCST001337_rs7342306-G_VWF	.	53	0.396226
22	GCST001337	5e-11	Platelet count	CABLES1	GCST001337_rs11082304-G_CABLES1	.	53	0.415094
23	GCST001337	8e-11	Platelet count	CBL	GCST001337_rs4938642-C_CBL	PPI-GWAS	53	0.433962
24	GCST001337	1e-10	Platelet count	HLA-DOA	GCST001337_rs399604-C_HLA-DOA	.	53	0.45283
25	GCST001337	1e-10	Platelet count	IRF1	GCST001337_rs2070729-A_IRF1	.	53	0.471698
26	GCST001337	1e-10	Platelet count	THADA	GCST001337_rs17030845-C_THADA	.	53	0.490566
27	GCST001337	2e-10	Platelet count	BAZ2A	GCST001337_rs941207-G_BAZ2A	.	53	0.509434
28	GCST001337	2e-10	Platelet count	BRD3	GCST001337_rs11789898-T_BRD3	.	53	0.528302
29	GCST001337	2e-10	Platelet count	EXOC3L4	GCST001337_rs2297067-T_EXOC3L4	.	53	0.54717
30	GCST001337	2e-10	Platelet count	PTGES3	GCST001337_rs941207-G_PTGES3	.	53	0.566038
31	GCST001337	2e-10	Platelet count	RAD51B	GCST001337_rs8022206-G_RAD51B	.	53	0.584906
32	GCST001337	2e-10	Platelet count	RCOR1	GCST001337_rs11628318-A_RCOR1	.	53	0.603774
33	GCST001337	3e-10	Platelet count	FEN1	GCST001337_rs4246215-T_FEN1	.	53	0.622642
34	GCST001337	3e-10	Platelet count	TPM4	GCST001337_rs8109288-G_TPM4	.	53	0.641509
35	GCST001337	4e-10	Platelet count	EXOC3L2	GCST001337_rs17356664-C_EXOC3L2	.	53	0.660377
36	GCST001337	4e-10	Platelet count	MARK4	GCST001337_rs17356664-C_MARK4	.	53	0.679245
37	GCST001337	4e-10	Platelet count	TPM1	GCST001337_rs3809566-G_TPM1	.	53	0.698113
38	GCST001337	5e-10	Platelet count	PLEC	GCST001337_rs6995402-C_PLEC	.	53	0.716981
39	GCST001337	9e-10	Platelet count	GCKR	GCST001337_rs1260326-T_GCKR	.	53	0.735849
40	GCST001337	9e-10	Platelet count	HLA-B	GCST001337_rs3819299-G_HLA-B	.	53	0.754717
41	GCST001337	1e-09	Platelet count	F2R	GCST001337_rs17568628-T_F2R	.	53	0.773585
42	GCST001337	1e-09	Platelet count	F2RL1	GCST001337_rs17568628-T_F2RL1	.	53	0.792453
43	GCST001337	1e-09	Platelet count	MEF2C	GCST001337_rs700585-C_MEF2C	.	53	0.811321
44	GCST001337	2e-09	Platelet count	AKAP10	GCST001337_rs397969-C_AKAP10	.	53	0.830189
45	GCST001337	2e-09	Platelet count	ULK2	GCST001337_rs397969-C_ULK2	.	53	0.849057
46	GCST001337	4e-09	Platelet count	PDIA5	GCST001337_rs3792366-G_PDIA5	.	53	0.867925
47	GCST001337	9e-09	Platelet count	HSD17B13	GCST001337_rs7694379-A_HSD17B13	.	53	0.886792
48	GCST001337	1e-08	Platelet count	MFN2	GCST001337_rs2336384-G_MFN2	.	53	0.90566
49	GCST001337	1e-08	Platelet count	PTPN11	GCST001337_rs17824620-C_PTPN11	.	53	0.924528
50	GCST001337	1e-08	Platelet count	RPH3A	GCST001337_rs17824620-C_RPH3A	.	53	0.943396
51	GCST001337	2e-08	Platelet count	ITGA2B	GCST001337_rs708382-T_ITGA2B	.	53	0.962264
52	GCST001337	3e-08	Platelet count	ARVCF	GCST001337_rs1034566-T_ARVCF	.	53	0.981132
53	GCST001337	3e-08	Platelet count	DLK1	GCST001337_rs7149242-G_DLK1	.	53	1
1	GCST001526	3e-24	Fasting blood insulin BMI interaction	TUBA3C	GCST001526_rs9552416-T_TUBA3C	.	9	0.111111
2	GCST001526	4e-20	Fasting blood insulin BMI interaction	GRB14	GCST001526_rs7607980-T_GRB14	.	9	0.222222
3	GCST001526	2e-14	Fasting blood insulin BMI interaction	IRS1	GCST001526_rs2943634-A_IRS1	.	9	0.333333
4	GCST001526	2e-10	Fasting blood insulin BMI interaction	PPP1R3B	GCST001526_rs4841132-A_PPP1R3B	.	9	0.444444
5	GCST001526	3e-10	Fasting blood insulin BMI interaction	GCKR	GCST001526_rs780094-T_GCKR	.	9	0.555556
6	GCST001526	1e-09	Fasting blood insulin BMI interaction	IGF1	GCST001526_rs35747-A_IGF1	PPI-GWAS	9	0.666667
7	GCST001526	5e-09	Fasting blood insulin BMI interaction	PDGFC	GCST001526_rs4691380-T_PDGFC	.	9	0.777778
8	GCST001526	7e-09	Fasting blood insulin BMI interaction	CHL1	GCST001526_rs9841287-A_CHL1	.	9	0.888889
9	GCST001526	4e-08	Fasting blood insulin BMI interaction	TAF11	GCST001526_rs4646949-T_TAF11	.	9	1
1	GCST001578	5e-67	Age-related macular degeneration geographic atrophy	CFH	GCST001578_rs1061170-?_CFH	PPI-GWAS	4	0.25
2	GCST001578	7e-47	Age-related macular degeneration geographic atrophy	ARMS2	GCST001578_rs10490924-T_ARMS2	.	4	0.5
3	GCST001578	5e-13	Age-related macular degeneration geographic atrophy	C3	GCST001578_rs2230199-C_C3	.	4	0.75
4	GCST001578	2e-09	Age-related macular degeneration geographic atrophy	CFB	GCST001578_rs641153-?_CFB	.	4	1
1	GCST001725	8e-161	Inflammatory bowel disease	IL12RB2	GCST001725_rs11209026-G_IL12RB2	.	85	0.0117647
2	GCST001725	8e-161	Inflammatory bowel disease	IL23R	GCST001725_rs11209026-G_IL23R	PPI-GWAS	85	0.0235294
3	GCST001725	2e-82	Inflammatory bowel disease	PTGER4	GCST001725_rs11742570-C_PTGER4	.	85	0.0352941
4	GCST001725	8e-45	Inflammatory bowel disease	JAK2	GCST001725_rs10758669-C_JAK2	PPI-GWAS	85	0.0470588
5	GCST001725	1e-42	Inflammatory bowel disease	IL12B	GCST001725_rs6871626-A_IL12B	.	85	0.0588235
6	GCST001725	1e-32	Inflammatory bowel disease	KIF21B	GCST001725_rs7554511-C_KIF21B	.	85	0.0705882
7	GCST001725	9e-32	Inflammatory bowel disease	REL	GCST001725_rs7608910-G_REL	.	85	0.0823529
8	GCST001725	6e-29	Inflammatory bowel disease	LRRK2	GCST001725_rs11564258-A_LRRK2	.	85	0.0941176
9	GCST001725	2e-26	Inflammatory bowel disease	ICOSLG	GCST001725_rs7282490-G_ICOSLG	.	85	0.105882
10	GCST001725	3e-26	Inflammatory bowel disease	PTPN2	GCST001725_rs1893217-G_PTPN2	.	85	0.117647
11	GCST001725	2e-25	Inflammatory bowel disease	CREM	GCST001725_rs11010067-G_CREM	PPI-GWAS	85	0.129412
12	GCST001725	2e-25	Inflammatory bowel disease	CUL2	GCST001725_rs11010067-G_CUL2	.	85	0.141176
13	GCST001725	1e-23	Inflammatory bowel disease	SLC2A4RG	GCST001725_rs6062504-G_SLC2A4RG	.	85	0.152941
14	GCST001725	1e-23	Inflammatory bowel disease	TNFRSF6B	GCST001725_rs6062504-G_TNFRSF6B	.	85	0.164706
15	GCST001725	1e-21	Inflammatory bowel disease	TNFAIP3	GCST001725_rs6920220-A_TNFAIP3	.	85	0.176471
16	GCST001725	7e-21	Inflammatory bowel disease	CCR6	GCST001725_rs1819333-T_CCR6	.	85	0.188235
17	GCST001725	7e-21	Inflammatory bowel disease	RPS6KA2	GCST001725_rs1819333-T_RPS6KA2	.	85	0.2
18	GCST001725	8e-20	Inflammatory bowel disease	PRDM1	GCST001725_rs6568421-G_PRDM1	.	85	0.211765
19	GCST001725	8e-20	Inflammatory bowel disease	TRIB1	GCST001725_rs921720-G_TRIB1	.	85	0.223529
20	GCST001725	3e-18	Inflammatory bowel disease	ZMIZ1	GCST001725_rs1250546-A_ZMIZ1	.	85	0.235294
21	GCST001725	1e-16	Inflammatory bowel disease	MAPK1	GCST001725_rs2266959-T_MAPK1	PPI-GWAS	85	0.247059
22	GCST001725	1e-16	Inflammatory bowel disease	UBE2L3	GCST001725_rs2266959-T_UBE2L3	.	85	0.258824
23	GCST001725	2e-16	Inflammatory bowel disease	RMI2	GCST001725_rs529866-C_RMI2	.	85	0.270588
24	GCST001725	2e-16	Inflammatory bowel disease	SOCS1	GCST001725_rs529866-C_SOCS1	.	85	0.282353
25	GCST001725	4e-16	Inflammatory bowel disease	RORC	GCST001725_rs4845604-G_RORC	.	85	0.294118
26	GCST001725	6e-16	Inflammatory bowel disease	ADCY3	GCST001725_rs6545800-T_ADCY3	.	85	0.305882
27	GCST001725	6e-16	Inflammatory bowel disease	SMAD3	GCST001725_rs17293632-T_SMAD3	PPI-GWAS	85	0.317647
28	GCST001725	1e-15	Inflammatory bowel disease	PARK7	GCST001725_rs35675666-G_PARK7	.	85	0.329412
29	GCST001725	1e-15	Inflammatory bowel disease	TNFRSF9	GCST001725_rs35675666-G_TNFRSF9	.	85	0.341176
30	GCST001725	2e-15	Inflammatory bowel disease	FEN1	GCST001725_rs4246215-T_FEN1	.	85	0.352941
31	GCST001725	3e-15	Inflammatory bowel disease	FOSL2	GCST001725_rs925255-C_FOSL2	.	85	0.364706
32	GCST001725	7e-15	Inflammatory bowel disease	IKZF1	GCST001725_rs1456896-T_IKZF1	.	85	0.376471
33	GCST001725	2e-14	Inflammatory bowel disease	GALC	GCST001725_rs8005161-T_GALC	.	85	0.388235
34	GCST001725	2e-14	Inflammatory bowel disease	GPR18	GCST001725_rs9557195-T_GPR18	.	85	0.4
35	GCST001725	2e-14	Inflammatory bowel disease	GPR65	GCST001725_rs8005161-T_GPR65	.	85	0.411765
36	GCST001725	2e-14	Inflammatory bowel disease	UBAC2	GCST001725_rs9557195-T_UBAC2	.	85	0.423529
37	GCST001725	4e-14	Inflammatory bowel disease	NDFIP1	GCST001725_rs6863411-T_NDFIP1	.	85	0.435294
38	GCST001725	4e-14	Inflammatory bowel disease	SPRY4	GCST001725_rs6863411-T_SPRY4	.	85	0.447059
39	GCST001725	2e-13	Inflammatory bowel disease	EPO	GCST001725_rs1734907-A_EPO	.	85	0.458824
40	GCST001725	2e-13	Inflammatory bowel disease	POP7	GCST001725_rs1734907-A_POP7	.	85	0.470588
41	GCST001725	3e-13	Inflammatory bowel disease	IL2	GCST001725_rs7657746-A_IL2	PPI-GWAS	85	0.482353
42	GCST001725	3e-13	Inflammatory bowel disease	IL21	GCST001725_rs7657746-A_IL21	.	85	0.494118
43	GCST001725	6e-13	Inflammatory bowel disease	LNPEP	GCST001725_rs1363907-A_LNPEP	.	85	0.505882
44	GCST001725	8e-13	Inflammatory bowel disease	DENND1B	GCST001725_rs2488389-A_DENND1B	.	85	0.517647
45	GCST001725	8e-13	Inflammatory bowel disease	TNFRSF18	GCST001725_rs12103-A_TNFRSF18	.	85	0.529412
46	GCST001725	8e-13	Inflammatory bowel disease	TNFRSF4	GCST001725_rs12103-A_TNFRSF4	.	85	0.541176
47	GCST001725	9e-13	Inflammatory bowel disease	RPS6KB1	GCST001725_rs1292053-G_RPS6KB1	.	85	0.552941
48	GCST001725	9e-13	Inflammatory bowel disease	TUBD1	GCST001725_rs1292053-G_TUBD1	.	85	0.564706
49	GCST001725	1e-12	Inflammatory bowel disease	CTSZ	GCST001725_rs259964-A_CTSZ	.	85	0.576471
50	GCST001725	8e-12	Inflammatory bowel disease	KPNA7	GCST001725_rs9297145-C_KPNA7	.	85	0.588235
51	GCST001725	8e-12	Inflammatory bowel disease	SMURF1	GCST001725_rs9297145-C_SMURF1	.	85	0.6
52	GCST001725	8e-12	Inflammatory bowel disease	THADA	GCST001725_rs10495903-T_THADA	.	85	0.611765
53	GCST001725	3e-11	Inflammatory bowel disease	STAT1	GCST001725_rs1517352-C_STAT1	PPI-GWAS	85	0.623529
54	GCST001725	3e-11	Inflammatory bowel disease	STAT4	GCST001725_rs1517352-C_STAT4	PPI-GWAS	85	0.635294
55	GCST001725	6e-11	Inflammatory bowel disease	MAP3K8	GCST001725_rs1042058-C_MAP3K8	.	85	0.647059
56	GCST001725	6e-11	Inflammatory bowel disease	RIT1	GCST001725_rs670523-A_RIT1	.	85	0.658824
57	GCST001725	6e-11	Inflammatory bowel disease	UBQLN4	GCST001725_rs670523-A_UBQLN4	.	85	0.670588
58	GCST001725	9e-11	Inflammatory bowel disease	CRTC3	GCST001725_rs7495132-C_CRTC3	.	85	0.682353
59	GCST001725	2e-10	Inflammatory bowel disease	BACH2	GCST001725_rs1847472-C_BACH2	.	85	0.694118
60	GCST001725	3e-10	Inflammatory bowel disease	LSP1	GCST001725_rs907611-A_LSP1	.	85	0.705882
61	GCST001725	3e-10	Inflammatory bowel disease	TNNI2	GCST001725_rs907611-A_TNNI2	.	85	0.717647
62	GCST001725	3e-10	Inflammatory bowel disease	ZFP36L1	GCST001725_rs194749-C_ZFP36L1	.	85	0.729412
63	GCST001725	4e-10	Inflammatory bowel disease	IL15RA	GCST001725_rs12722515-C_IL15RA	.	85	0.741176
64	GCST001725	4e-10	Inflammatory bowel disease	IL2RA	GCST001725_rs12722515-C_IL2RA	PPI-GWAS	85	0.752941
65	GCST001725	6e-10	Inflammatory bowel disease	HCK	GCST001725_rs6142618-G_HCK	.	85	0.764706
66	GCST001725	7e-10	Inflammatory bowel disease	CNTF	GCST001725_rs10896794-T_CNTF	.	85	0.776471
67	GCST001725	7e-10	Inflammatory bowel disease	LPXN	GCST001725_rs10896794-T_LPXN	.	85	0.788235
68	GCST001725	7e-10	Inflammatory bowel disease	PLAU	GCST001725_rs2227564-C_PLAU	.	85	0.8
69	GCST001725	1e-09	Inflammatory bowel disease	CTIF	GCST001725_rs7240004-A_CTIF	.	85	0.811765
70	GCST001725	1e-09	Inflammatory bowel disease	DNMT3B	GCST001725_rs4911259-G_DNMT3B	.	85	0.823529
71	GCST001725	1e-09	Inflammatory bowel disease	IRF8	GCST001725_rs10521318-C_IRF8	.	85	0.835294
72	GCST001725	1e-09	Inflammatory bowel disease	PRKCB	GCST001725_rs7404095-C_PRKCB	.	85	0.847059
73	GCST001725	1e-09	Inflammatory bowel disease	SMAD7	GCST001725_rs7240004-A_SMAD7	.	85	0.858824
74	GCST001725	4e-09	Inflammatory bowel disease	NFIL3	GCST001725_rs4743820-T_NFIL3	.	85	0.870588
75	GCST001725	5e-09	Inflammatory bowel disease	CD226	GCST001725_rs727088-G_CD226	.	85	0.882353
76	GCST001725	7e-09	Inflammatory bowel disease	CXCR5	GCST001725_rs630923-C_CXCR5	.	85	0.894118
77	GCST001725	8e-09	Inflammatory bowel disease	HDAC7	GCST001725_rs11168249-C_HDAC7	.	85	0.905882
78	GCST001725	8e-09	Inflammatory bowel disease	VDR	GCST001725_rs11168249-C_VDR	.	85	0.917647
79	GCST001725	1e-08	Inflammatory bowel disease	DUSP16	GCST001725_rs11612508-G_DUSP16	.	85	0.929412
80	GCST001725	2e-08	Inflammatory bowel disease	DOK3	GCST001725_rs12654812-A_DOK3	.	85	0.941176
81	GCST001725	2e-08	Inflammatory bowel disease	IFIH1	GCST001725_rs2111485-A_IFIH1	.	85	0.952941
82	GCST001725	2e-08	Inflammatory bowel disease	SPRED2	GCST001725_rs6740462-A_SPRED2	.	85	0.964706
83	GCST001725	3e-08	Inflammatory bowel disease	FOS	GCST001725_rs4899554-C_FOS	PPI-GWAS	85	0.976471
84	GCST001725	3e-08	Inflammatory bowel disease	MLH3	GCST001725_rs4899554-C_MLH3	.	85	0.988235
85	GCST001725	5e-08	Inflammatory bowel disease	CEBPB	GCST001725_rs913678-T_CEBPB	.	85	1
1	GCST001729	6e-209	Crohns disease	ADCY7	GCST001729_rs2066847-T_ADCY7	.	23	0.0434783
2	GCST001729	6e-209	Crohns disease	NOD2	GCST001729_rs2066847-T_NOD2	PPI-GWAS	23	0.0869565
3	GCST001729	4e-70	Crohns disease	ATG16L1	GCST001729_rs12994997-A_ATG16L1	.	23	0.130435
4	GCST001729	4e-70	Crohns disease	INPP5D	GCST001729_rs12994997-A_INPP5D	.	23	0.173913
5	GCST001729	5e-28	Crohns disease	HLA-C	GCST001729_rs9264942-C_HLA-C	.	23	0.217391
6	GCST001729	5e-28	Crohns disease	MICB	GCST001729_rs9264942-C_MICB	.	23	0.26087
7	GCST001729	6e-22	Crohns disease	FASLG	GCST001729_rs9286879-G_FASLG	.	23	0.304348
8	GCST001729	6e-22	Crohns disease	TNFSF18	GCST001729_rs9286879-G_TNFSF18	.	23	0.347826
9	GCST001729	2e-15	Crohns disease	DCLRE1B	GCST001729_rs6679677-C_DCLRE1B	.	23	0.391304
10	GCST001729	2e-15	Crohns disease	PTPN22	GCST001729_rs6679677-C_PTPN22	.	23	0.434783
11	GCST001729	8e-15	Crohns disease	THEMIS	GCST001729_rs13204742-T_THEMIS	.	23	0.478261
12	GCST001729	4e-12	Crohns disease	IL31RA	GCST001729_rs10065637-C_IL31RA	.	23	0.521739
13	GCST001729	4e-12	Crohns disease	IL6ST	GCST001729_rs10065637-C_IL6ST	.	23	0.565217
14	GCST001729	2e-11	Crohns disease	ADAM30	GCST001729_rs3897478-T_ADAM30	.	23	0.608696
15	GCST001729	2e-11	Crohns disease	NOTCH2	GCST001729_rs3897478-T_NOTCH2	.	23	0.652174
16	GCST001729	2e-10	Crohns disease	HIF3A	GCST001729_rs4802307-G_HIF3A	.	23	0.695652
17	GCST001729	2e-10	Crohns disease	PPP5C	GCST001729_rs4802307-G_PPP5C	.	23	0.73913
18	GCST001729	4e-10	Crohns disease	RSPO3	GCST001729_rs9491697-G_RSPO3	.	23	0.782609
19	GCST001729	4e-09	Crohns disease	CREB5	GCST001729_rs864745-T_CREB5	.	23	0.826087
20	GCST001729	4e-09	Crohns disease	RASGRP1	GCST001729_rs16967103-C_RASGRP1	.	23	0.869565
21	GCST001729	4e-09	Crohns disease	SPRED1	GCST001729_rs16967103-C_SPRED1	.	23	0.913043
22	GCST001729	1e-08	Crohns disease	RIPK2	GCST001729_rs7015630-T_RIPK2	.	23	0.956522
23	GCST001729	3e-08	Crohns disease	SKAP2	GCST001729_rs10486483-A_SKAP2	.	23	1
1	GCST001937	2e-170	Breast cancer	FGFR2	GCST001937_rs2981579-A_FGFR2	.	37	0.027027
2	GCST001937	2e-63	Breast cancer	CCND1	GCST001937_rs614367-T_CCND1	.	37	0.0540541
3	GCST001937	3e-36	Breast cancer	MAP3K1	GCST001937_rs889312-C_MAP3K1	.	37	0.0810811
4	GCST001937	8e-31	Breast cancer	PTHLH	GCST001937_rs10771399-A_PTHLH	.	37	0.108108
5	GCST001937	2e-30	Breast cancer	SLC4A7	GCST001937_rs4973768-T_SLC4A7	.	37	0.135135
6	GCST001937	2e-22	Breast cancer	NTN4	GCST001937_rs17356907-A_NTN4	.	37	0.162162
7	GCST001937	2e-22	Breast cancer	USP44	GCST001937_rs17356907-A_USP44	.	37	0.189189
8	GCST001937	7e-22	Breast cancer	ZMIZ1	GCST001937_rs704010-T_ZMIZ1	.	37	0.216216
9	GCST001937	2e-21	Breast cancer	ESR1	GCST001937_rs3757318-A_ESR1	PPI-GWAS	37	0.243243
10	GCST001937	3e-19	Breast cancer	RAD51B	GCST001937_rs999737-C_RAD51B	.	37	0.27027
11	GCST001937	2e-16	Breast cancer	CDYL2	GCST001937_rs13329835-G_CDYL2	.	37	0.297297
12	GCST001937	7e-16	Breast cancer	NRIP1	GCST001937_rs2823093-G_NRIP1	.	37	0.324324
13	GCST001937	9e-16	Breast cancer	DNAJC1	GCST001937_rs11814448-C_DNAJC1	.	37	0.351351
14	GCST001937	5e-15	Breast cancer	ELL	GCST001937_rs4808801-A_ELL	.	37	0.378378
15	GCST001937	6e-15	Breast cancer	HNF4G	GCST001937_rs2943559-G_HNF4G	.	37	0.405405
16	GCST001937	2e-14	Breast cancer	EBF1	GCST001937_rs1432679-C_EBF1	.	37	0.432432
17	GCST001937	4e-14	Breast cancer	MLLT10	GCST001937_rs7072776-A_MLLT10	.	37	0.459459
18	GCST001937	2e-13	Breast cancer	COX11	GCST001937_rs6504950-G_COX11	.	37	0.486486
19	GCST001937	2e-13	Breast cancer	PAX9	GCST001937_rs2236007-G_PAX9	.	37	0.513514
20	GCST001937	2e-13	Breast cancer	STXBP4	GCST001937_rs6504950-G_STXBP4	.	37	0.540541
21	GCST001937	2e-12	Breast cancer	ITPR1	GCST001937_rs6762644-G_ITPR1	.	37	0.567568
22	GCST001937	2e-11	Breast cancer	LSP1	GCST001937_rs3817198-C_LSP1	.	37	0.594595
23	GCST001937	3e-11	Breast cancer	MYC	GCST001937_rs11780156-T_MYC	.	37	0.621622
24	GCST001937	2e-10	Breast cancer	KCNN4	GCST001937_rs3760982-A_KCNN4	.	37	0.648649
25	GCST001937	2e-10	Breast cancer	PEX14	GCST001937_rs616488-A_PEX14	.	37	0.675676
26	GCST001937	4e-10	Breast cancer	CCDC88C	GCST001937_rs941764-G_CCDC88C	.	37	0.702703
27	GCST001937	3e-09	Breast cancer	CHEK2	GCST001937_rs132390-C_CHEK2	.	37	0.72973
28	GCST001937	3e-09	Breast cancer	EWSR1	GCST001937_rs132390-C_EWSR1	.	37	0.756757
29	GCST001937	7e-09	Breast cancer	TERT	GCST001937_rs10069690-T_TERT	.	37	0.783784
30	GCST001937	8e-09	Breast cancer	RANBP9	GCST001937_rs204247-G_RANBP9	.	37	0.810811
31	GCST001937	1e-08	Breast cancer	DLX1	GCST001937_rs2016394-G_DLX1	.	37	0.837838
32	GCST001937	1e-08	Breast cancer	DLX2	GCST001937_rs2016394-G_DLX2	.	37	0.864865
33	GCST001937	2e-08	Breast cancer	TGFBR2	GCST001937_rs12493607-C_TGFBR2	.	37	0.891892
34	GCST001937	3e-08	Breast cancer	PDE4D	GCST001937_rs10472076-C_PDE4D	.	37	0.918919
35	GCST001937	3e-08	Breast cancer	RAB3C	GCST001937_rs10472076-C_RAB3C	.	37	0.945946
36	GCST001937	3e-08	Breast cancer	TCF7L2	GCST001937_rs7904519-G_TCF7L2	PPI-GWAS	37	0.972973
37	GCST001937	5e-08	Breast cancer	BRCA2	GCST001937_rs11571833-T_BRCA2	.	37	1
1	GCST002073	4e-39	Chronic lymphocytic leukemia	SCN3B	GCST002073_rs735665-A_SCN3B	.	19	0.0526316
2	GCST002073	6e-20	Chronic lymphocytic leukemia	IRF4	GCST002073_rs872071-G_IRF4	.	19	0.105263
3	GCST002073	2e-18	Chronic lymphocytic leukemia	BCL2L11	GCST002073_rs13401811-G_BCL2L11	PPI-GWAS	19	0.157895
4	GCST002073	1e-17	Chronic lymphocytic leukemia	RPLP1	GCST002073_rs7176508-A_RPLP1	.	19	0.210526
5	GCST002073	5e-17	Chronic lymphocytic leukemia	IRF8	GCST002073_rs391023-G_IRF8	.	19	0.263158
6	GCST002073	1e-14	Chronic lymphocytic leukemia	ACTA2	GCST002073_rs4406737-G_ACTA2	.	19	0.315789
7	GCST002073	1e-14	Chronic lymphocytic leukemia	FAS	GCST002073_rs4406737-G_FAS	.	19	0.368421
8	GCST002073	3e-12	Chronic lymphocytic leukemia	BCL2	GCST002073_rs4987855-G_BCL2	PPI-GWAS	19	0.421053
9	GCST002073	2e-10	Chronic lymphocytic leukemia	HLA-DQA1	GCST002073_rs9273363-A_HLA-DQA1	.	19	0.473684
10	GCST002073	2e-10	Chronic lymphocytic leukemia	HLA-DQB1	GCST002073_rs9273363-A_HLA-DQB1	.	19	0.526316
11	GCST002073	4e-10	Chronic lymphocytic leukemia	LEF1	GCST002073_rs898518-A_LEF1	.	19	0.578947
12	GCST002073	3e-09	Chronic lymphocytic leukemia	CASP10	GCST002073_rs3769825-T_CASP10	PPI-GWAS	19	0.631579
13	GCST002073	3e-09	Chronic lymphocytic leukemia	CASP8	GCST002073_rs3769825-T_CASP8	PPI-GWAS	19	0.684211
14	GCST002073	1e-08	Chronic lymphocytic leukemia	CDKN2B	GCST002073_rs1679013-C_CDKN2B	.	19	0.736842
15	GCST002073	2e-08	Chronic lymphocytic leukemia	MYC	GCST002073_rs2466035-C_MYC	.	19	0.789474
16	GCST002073	3e-08	Chronic lymphocytic leukemia	PMAIP1	GCST002073_rs4368253-C_PMAIP1	PPI-GWAS	19	0.842105
17	GCST002073	5e-08	Chronic lymphocytic leukemia	BAK1	GCST002073_rs210142-C_BAK1	PPI-GWAS	19	0.894737
18	GCST002073	5e-08	Chronic lymphocytic leukemia	KLF10	GCST002073_rs2511714-G_KLF10	.	19	0.947368
19	GCST002073	5e-08	Chronic lymphocytic leukemia	ODF1	GCST002073_rs2511714-G_ODF1	.	19	1
1	GCST002216	2e-239	Triglycerides	GCKR	GCST002216_rs1260326-T_GCKR	.	34	0.0294118
2	GCST002216	7e-224	Triglycerides	APOA1	GCST002216_rs964184-C_APOA1	.	34	0.0588235
3	GCST002216	7e-224	Triglycerides	ZPR1	GCST002216_rs964184-C_ZPR1	.	34	0.0882353
4	GCST002216	2e-199	Triglycerides	LPL	GCST002216_rs12678919-G_LPL	PPI-GWAS	34	0.117647
5	GCST002216	1e-107	Triglycerides	TRIB1	GCST002216_rs2954029-T_TRIB1	.	34	0.147059
6	GCST002216	9e-99	Triglycerides	MLXIPL	GCST002216_rs17145738-T_MLXIPL	.	34	0.176471
7	GCST002216	3e-74	Triglycerides	ANGPTL3	GCST002216_rs2131925-G_ANGPTL3	.	34	0.205882
8	GCST002216	3e-74	Triglycerides	DOCK7	GCST002216_rs2131925-G_DOCK7	.	34	0.235294
9	GCST002216	1e-69	Triglycerides	SUGP1	GCST002216_rs10401969-C_SUGP1	.	34	0.264706
10	GCST002216	2e-34	Triglycerides	PLTP	GCST002216_rs6065906-C_PLTP	.	34	0.294118
11	GCST002216	7e-31	Triglycerides	GALNT2	GCST002216_rs4846914-G_GALNT2	.	34	0.323529
12	GCST002216	2e-25	Triglycerides	CETP	GCST002216_rs3764261-A_CETP	.	34	0.352941
13	GCST002216	2e-25	Triglycerides	HERPUD1	GCST002216_rs3764261-A_HERPUD1	.	34	0.382353
14	GCST002216	1e-18	Triglycerides	AFF1	GCST002216_rs442177-G_AFF1	.	34	0.411765
15	GCST002216	2e-18	Triglycerides	LIPC	GCST002216_rs1532085-A_LIPC	.	34	0.441176
16	GCST002216	3e-16	Triglycerides	MAP3K1	GCST002216_rs9686661-T_MAP3K1	.	34	0.470588
17	GCST002216	3e-15	Triglycerides	IRS1	GCST002216_rs2972146-G_IRS1	.	34	0.5
18	GCST002216	3e-15	Triglycerides	VEGFA	GCST002216_rs998584-A_VEGFA	.	34	0.529412
19	GCST002216	9e-14	Triglycerides	LRP1	GCST002216_rs11613352-T_LRP1	.	34	0.558824
20	GCST002216	2e-12	Triglycerides	DOK7	GCST002216_rs6831256-G_DOK7	.	34	0.588235
21	GCST002216	2e-12	Triglycerides	LRPAP1	GCST002216_rs6831256-G_LRPAP1	.	34	0.617647
22	GCST002216	2e-12	Triglycerides	PCCB	GCST002216_rs645040-G_PCCB	.	34	0.647059
23	GCST002216	3e-12	Triglycerides	NAT2	GCST002216_rs1495741-G_NAT2	.	34	0.676471
24	GCST002216	2e-11	Triglycerides	CAPN3	GCST002216_rs2412710-A_CAPN3	.	34	0.705882
25	GCST002216	2e-11	Triglycerides	CYP26A1	GCST002216_rs2068888-A_CYP26A1	.	34	0.735294
26	GCST002216	3e-11	Triglycerides	PINX1	GCST002216_rs11776767-C_PINX1	.	34	0.764706
27	GCST002216	5e-10	Triglycerides	INSR	GCST002216_rs7248104-A_INSR	.	34	0.794118
28	GCST002216	1e-09	Triglycerides	NR0B2	GCST002216_rs12748152-T_NR0B2	.	34	0.823529
29	GCST002216	1e-09	Triglycerides	PIGV	GCST002216_rs12748152-T_PIGV	.	34	0.852941
30	GCST002216	1e-08	Triglycerides	MPP3	GCST002216_rs8077889-C_MPP3	.	34	0.882353
31	GCST002216	2e-08	Triglycerides	MET	GCST002216_rs38855-G_MET	.	34	0.911765
32	GCST002216	2e-08	Triglycerides	ZNF664	GCST002216_rs4765127-T_ZNF664	.	34	0.941176
33	GCST002216	3e-08	Triglycerides	PLA2G6	GCST002216_rs5756931-C_PLA2G6	.	34	0.970588
34	GCST002216	3e-08	Triglycerides	RSPO3	GCST002216_rs1936800-C_RSPO3	.	34	1
1	GCST002221	5e-202	Cholesterol total	LDLR	GCST002221_rs6511720-T_LDLR	PPI-GWAS	69	0.0144928
2	GCST002221	2e-170	Cholesterol total	SORT1	GCST002221_rs629301-G_SORT1	.	69	0.0289855
3	GCST002221	1e-149	Cholesterol total	APOC1	GCST002221_rs4420638-G_APOC1	PPI-GWAS	69	0.0434783
4	GCST002221	1e-149	Cholesterol total	APOE	GCST002221_rs4420638-G_APOE	PPI-GWAS	69	0.057971
5	GCST002221	3e-139	Cholesterol total	APOB	GCST002221_rs1367117-A_APOB	PPI-GWAS	69	0.0724638
6	GCST002221	4e-80	Cholesterol total	ANGPTL3	GCST002221_rs2131925-G_ANGPTL3	.	69	0.0869565
7	GCST002221	4e-80	Cholesterol total	DOCK7	GCST002221_rs2131925-G_DOCK7	.	69	0.101449
8	GCST002221	4e-77	Cholesterol total	SUGP1	GCST002221_rs10401969-C_SUGP1	.	69	0.115942
9	GCST002221	5e-74	Cholesterol total	HMGCR	GCST002221_rs12916-C_HMGCR	.	69	0.130435
10	GCST002221	3e-73	Cholesterol total	ABCG5	GCST002221_rs4299376-G_ABCG5	.	69	0.144928
11	GCST002221	3e-73	Cholesterol total	ABCG8	GCST002221_rs4299376-G_ABCG8	.	69	0.15942
12	GCST002221	2e-65	Cholesterol total	TRIB1	GCST002221_rs2954029-T_TRIB1	.	69	0.173913
13	GCST002221	3e-55	Cholesterol total	APOA1	GCST002221_rs964184-C_APOA1	PPI-GWAS	69	0.188406
14	GCST002221	3e-55	Cholesterol total	ZPR1	GCST002221_rs964184-C_ZPR1	.	69	0.202899
15	GCST002221	6e-53	Cholesterol total	ABCA1	GCST002221_rs1883025-T_ABCA1	.	69	0.217391
16	GCST002221	7e-47	Cholesterol total	LIPC	GCST002221_rs1532085-A_LIPC	.	69	0.231884
17	GCST002221	3e-42	Cholesterol total	GCKR	GCST002221_rs1260326-T_GCKR	.	69	0.246377
18	GCST002221	7e-41	Cholesterol total	HPR	GCST002221_rs2000999-A_HPR	.	69	0.26087
19	GCST002221	7e-41	Cholesterol total	TXNL4B	GCST002221_rs2000999-A_TXNL4B	.	69	0.275362
20	GCST002221	2e-39	Cholesterol total	BSND	GCST002221_rs2479409-G_BSND	.	69	0.289855
21	GCST002221	2e-39	Cholesterol total	PCSK9	GCST002221_rs2479409-G_PCSK9	PPI-GWAS	69	0.304348
22	GCST002221	2e-36	Cholesterol total	PPP1R3B	GCST002221_rs9987289-A_PPP1R3B	.	69	0.318841
23	GCST002221	4e-31	Cholesterol total	CETP	GCST002221_rs3764261-A_CETP	.	69	0.333333
24	GCST002221	4e-31	Cholesterol total	HERPUD1	GCST002221_rs3764261-A_HERPUD1	.	69	0.347826
25	GCST002221	1e-24	Cholesterol total	HNF4A	GCST002221_rs1800961-T_HNF4A	.	69	0.362319
26	GCST002221	3e-23	Cholesterol total	LPA	GCST002221_rs1564348-C_LPA	.	69	0.376812
27	GCST002221	1e-21	Cholesterol total	HLA-DRA	GCST002221_rs3177928-A_HLA-DRA	.	69	0.391304
28	GCST002221	4e-18	Cholesterol total	LIPG	GCST002221_rs7241918-G_LIPG	.	69	0.405797
29	GCST002221	4e-17	Cholesterol total	HNF1A	GCST002221_rs1169288-C_HNF1A	.	69	0.42029
30	GCST002221	1e-16	Cholesterol total	DNAH11	GCST002221_rs12670798-C_DNAH11	.	69	0.434783
31	GCST002221	1e-16	Cholesterol total	FUT2	GCST002221_rs492602-G_FUT2	.	69	0.449275
32	GCST002221	1e-16	Cholesterol total	TOP1	GCST002221_rs6029526-A_TOP1	.	69	0.463768
33	GCST002221	2e-16	Cholesterol total	ATXN2	GCST002221_rs11065987-G_ATXN2	.	69	0.478261
34	GCST002221	2e-16	Cholesterol total	BRAP	GCST002221_rs11065987-G_BRAP	.	69	0.492754
35	GCST002221	7e-16	Cholesterol total	GPAM	GCST002221_rs2255141-A_GPAM	.	69	0.507246
36	GCST002221	2e-15	Cholesterol total	MYLIP	GCST002221_rs3757354-T_MYLIP	.	69	0.521739
37	GCST002221	6e-15	Cholesterol total	ST3GAL4	GCST002221_rs11220462-A_ST3GAL4	.	69	0.536232
38	GCST002221	5e-14	Cholesterol total	IRF2BP2	GCST002221_rs514230-A_IRF2BP2	.	69	0.550725
39	GCST002221	1e-13	Cholesterol total	RAB3GAP1	GCST002221_rs7570971-A_RAB3GAP1	.	69	0.565217
40	GCST002221	2e-12	Cholesterol total	HFE	GCST002221_rs1800562-A_HFE	.	69	0.57971
41	GCST002221	4e-12	Cholesterol total	ABCB11	GCST002221_rs2287623-G_ABCB11	.	69	0.594203
42	GCST002221	5e-12	Cholesterol total	LDLRAP1	GCST002221_rs12027135-A_LDLRAP1	.	69	0.608696
43	GCST002221	9e-12	Cholesterol total	CYP7A1	GCST002221_rs2081687-T_CYP7A1	PPI-GWAS	69	0.623188
44	GCST002221	9e-12	Cholesterol total	UBXN2B	GCST002221_rs2081687-T_UBXN2B	.	69	0.637681
45	GCST002221	3e-11	Cholesterol total	CUBN	GCST002221_rs10904908-G_CUBN	.	69	0.652174
46	GCST002221	3e-11	Cholesterol total	VIM	GCST002221_rs10904908-G_VIM	.	69	0.666667
47	GCST002221	5e-11	Cholesterol total	ERGIC3	GCST002221_rs2277862-T_ERGIC3	.	69	0.681159
48	GCST002221	5e-11	Cholesterol total	SOX17	GCST002221_rs10102164-A_SOX17	.	69	0.695652
49	GCST002221	1e-10	Cholesterol total	DOK7	GCST002221_rs6831256-G_DOK7	.	69	0.710145
50	GCST002221	1e-10	Cholesterol total	LRPAP1	GCST002221_rs6831256-G_LRPAP1	.	69	0.724638
51	GCST002221	3e-10	Cholesterol total	ASGR1	GCST002221_rs314253-C_ASGR1	.	69	0.73913
52	GCST002221	3e-10	Cholesterol total	DLG4	GCST002221_rs314253-C_DLG4	.	69	0.753623
53	GCST002221	7e-10	Cholesterol total	VLDLR	GCST002221_rs3780181-G_VLDLR	PPI-GWAS	69	0.768116
54	GCST002221	9e-10	Cholesterol total	MAFB	GCST002221_rs2902940-G_MAFB	.	69	0.782609
55	GCST002221	1e-09	Cholesterol total	FRK	GCST002221_rs9488822-T_FRK	.	69	0.797101
56	GCST002221	2e-09	Cholesterol total	CSNK1G3	GCST002221_rs4530754-G_CSNK1G3	.	69	0.811594
57	GCST002221	2e-09	Cholesterol total	PHC1	GCST002221_rs4883201-G_PHC1	.	69	0.826087
58	GCST002221	2e-09	Cholesterol total	RAF1	GCST002221_rs2290159-C_RAF1	.	69	0.84058
59	GCST002221	3e-09	Cholesterol total	HBS1L	GCST002221_rs9376090-C_HBS1L	.	69	0.855072
60	GCST002221	6e-09	Cholesterol total	ASAP3	GCST002221_rs1077514-C_ASAP3	.	69	0.869565
61	GCST002221	6e-09	Cholesterol total	INSIG2	GCST002221_rs10490626-A_INSIG2	.	69	0.884058
62	GCST002221	6e-09	Cholesterol total	PLEC	GCST002221_rs11136341-G_PLEC	.	69	0.898551
63	GCST002221	8e-09	Cholesterol total	ALOX5	GCST002221_rs970548-C_ALOX5	.	69	0.913043
64	GCST002221	8e-09	Cholesterol total	2020-03-08	GCST002221_rs970548-C_MARCH8	.	69	0.927536
65	GCST002221	1e-08	Cholesterol total	PPARA	GCST002221_rs4253772-T_PPARA	.	69	0.942029
66	GCST002221	2e-08	Cholesterol total	EVI5	GCST002221_rs7515577-C_EVI5	.	69	0.956522
67	GCST002221	3e-08	Cholesterol total	KCNK5	GCST002221_rs2758886-A_KCNK5	.	69	0.971014
68	GCST002221	3e-08	Cholesterol total	NAT2	GCST002221_rs1495741-G_NAT2	.	69	0.985507
69	GCST002221	5e-08	Cholesterol total	TOM1	GCST002221_rs138777-A_TOM1	.	69	1
1	GCST002222	4e-262	LDL cholesterol	LDLR	GCST002222_rs6511720-T_LDLR	PPI-GWAS	54	0.0185185
2	GCST002222	5e-241	LDL cholesterol	SORT1	GCST002222_rs629301-G_SORT1	.	54	0.037037
3	GCST002222	1e-182	LDL cholesterol	APOB	GCST002222_rs1367117-A_APOB	PPI-GWAS	54	0.0555556
4	GCST002222	2e-178	LDL cholesterol	APOC1	GCST002222_rs4420638-G_APOC1	PPI-GWAS	54	0.0740741
5	GCST002222	2e-178	LDL cholesterol	APOE	GCST002222_rs4420638-G_APOE	PPI-GWAS	54	0.0925926
6	GCST002222	8e-78	LDL cholesterol	HMGCR	GCST002222_rs12916-C_HMGCR	.	54	0.111111
7	GCST002222	4e-72	LDL cholesterol	ABCG5	GCST002222_rs4299376-G_ABCG5	.	54	0.12963
8	GCST002222	4e-72	LDL cholesterol	ABCG8	GCST002222_rs4299376-G_ABCG8	.	54	0.148148
9	GCST002222	3e-54	LDL cholesterol	SUGP1	GCST002222_rs10401969-C_SUGP1	.	54	0.166667
10	GCST002222	2e-50	LDL cholesterol	TRIB1	GCST002222_rs2954029-T_TRIB1	.	54	0.185185
11	GCST002222	3e-50	LDL cholesterol	BSND	GCST002222_rs2479409-G_BSND	.	54	0.203704
12	GCST002222	3e-50	LDL cholesterol	PCSK9	GCST002222_rs2479409-G_PCSK9	PPI-GWAS	54	0.222222
13	GCST002222	4e-41	LDL cholesterol	HPR	GCST002222_rs2000999-A_HPR	.	54	0.240741
14	GCST002222	4e-41	LDL cholesterol	TXNL4B	GCST002222_rs2000999-A_TXNL4B	.	54	0.259259
15	GCST002222	2e-34	LDL cholesterol	CETP	GCST002222_rs3764261-A_CETP	.	54	0.277778
16	GCST002222	2e-34	LDL cholesterol	HERPUD1	GCST002222_rs3764261-A_HERPUD1	.	54	0.296296
17	GCST002222	3e-32	LDL cholesterol	ANGPTL3	GCST002222_rs2131925-G_ANGPTL3	.	54	0.314815
18	GCST002222	3e-32	LDL cholesterol	DOCK7	GCST002222_rs2131925-G_DOCK7	.	54	0.333333
19	GCST002222	2e-26	LDL cholesterol	APOA1	GCST002222_rs964184-C_APOA1	PPI-GWAS	54	0.351852
20	GCST002222	2e-26	LDL cholesterol	ZPR1	GCST002222_rs964184-C_ZPR1	.	54	0.37037
21	GCST002222	9e-24	LDL cholesterol	PPP1R3B	GCST002222_rs9987289-A_PPP1R3B	.	54	0.388889
22	GCST002222	3e-21	LDL cholesterol	LPA	GCST002222_rs1564348-C_LPA	.	54	0.407407
23	GCST002222	6e-21	LDL cholesterol	HNF1A	GCST002222_rs1169288-C_HNF1A	.	54	0.425926
24	GCST002222	7e-21	LDL cholesterol	ST3GAL4	GCST002222_rs11220462-A_ST3GAL4	.	54	0.444444
25	GCST002222	5e-18	LDL cholesterol	TOP1	GCST002222_rs6029526-A_TOP1	.	54	0.462963
26	GCST002222	2e-17	LDL cholesterol	MYLIP	GCST002222_rs3757354-T_MYLIP	.	54	0.481481
27	GCST002222	3e-17	LDL cholesterol	HLA-DRA	GCST002222_rs3177928-A_HLA-DRA	.	54	0.5
28	GCST002222	2e-14	LDL cholesterol	LDLRAP1	GCST002222_rs12027135-A_LDLRAP1	.	54	0.518519
29	GCST002222	5e-14	LDL cholesterol	DNAH11	GCST002222_rs12670798-C_DNAH11	.	54	0.537037
30	GCST002222	8e-14	LDL cholesterol	HFE	GCST002222_rs1800562-A_HFE	.	54	0.555556
31	GCST002222	1e-13	LDL cholesterol	GPAM	GCST002222_rs2255141-A_GPAM	.	54	0.574074
32	GCST002222	2e-12	LDL cholesterol	INSIG2	GCST002222_rs10490626-A_INSIG2	.	54	0.592593
33	GCST002222	3e-12	LDL cholesterol	NR0B2	GCST002222_rs12748152-T_NR0B2	.	54	0.611111
34	GCST002222	3e-12	LDL cholesterol	PIGV	GCST002222_rs12748152-T_PIGV	.	54	0.62963
35	GCST002222	4e-12	LDL cholesterol	CSNK1G3	GCST002222_rs4530754-G_CSNK1G3	.	54	0.648148
36	GCST002222	7e-12	LDL cholesterol	PLEC	GCST002222_rs11136341-G_PLEC	.	54	0.666667
37	GCST002222	9e-12	LDL cholesterol	IRF2BP2	GCST002222_rs514230-A_IRF2BP2	.	54	0.685185
38	GCST002222	1e-11	LDL cholesterol	APOH	GCST002222_rs1801689-C_APOH	.	54	0.703704
39	GCST002222	1e-11	LDL cholesterol	ATXN2	GCST002222_rs11065987-G_ATXN2	.	54	0.722222
40	GCST002222	1e-11	LDL cholesterol	BRAP	GCST002222_rs11065987-G_BRAP	.	54	0.740741
41	GCST002222	2e-11	LDL cholesterol	BRCA2	GCST002222_rs4942486-T_BRCA2	.	54	0.759259
42	GCST002222	2e-11	LDL cholesterol	MAFB	GCST002222_rs2902940-G_MAFB	.	54	0.777778
43	GCST002222	4e-11	LDL cholesterol	SOX17	GCST002222_rs10102164-A_SOX17	.	54	0.796296
44	GCST002222	3e-10	LDL cholesterol	ASGR1	GCST002222_rs314253-C_ASGR1	.	54	0.814815
45	GCST002222	3e-10	LDL cholesterol	DLG4	GCST002222_rs314253-C_DLG4	.	54	0.833333
46	GCST002222	4e-10	LDL cholesterol	SPTLC3	GCST002222_rs364585-A_SPTLC3	.	54	0.851852
47	GCST002222	2e-09	LDL cholesterol	DNAJC13	GCST002222_rs17404153-T_DNAJC13	.	54	0.87037
48	GCST002222	2e-09	LDL cholesterol	VLDLR	GCST002222_rs3780181-G_VLDLR	PPI-GWAS	54	0.888889
49	GCST002222	6e-09	LDL cholesterol	SNX5	GCST002222_rs2328223-C_SNX5	.	54	0.907407
50	GCST002222	1e-08	LDL cholesterol	MTMR3	GCST002222_rs5763662-T_MTMR3	.	54	0.925926
51	GCST002222	2e-08	LDL cholesterol	DOK7	GCST002222_rs6831256-G_DOK7	.	54	0.944444
52	GCST002222	2e-08	LDL cholesterol	LRPAP1	GCST002222_rs6831256-G_LRPAP1	.	54	0.962963
53	GCST002222	3e-08	LDL cholesterol	FN1	GCST002222_rs1250229-T_FN1	.	54	0.981481
54	GCST002222	3e-08	LDL cholesterol	PPARA	GCST002222_rs4253772-T_PPARA	.	54	1
1	GCST002223	1E-769	HDL cholesterol	CETP	GCST002223_rs3764261-A_CETP	.	63	0.015873
2	GCST002223	1E-769	HDL cholesterol	HERPUD1	GCST002223_rs3764261-A_HERPUD1	.	63	0.031746
3	GCST002223	1e-188	HDL cholesterol	LIPC	GCST002223_rs1532085-A_LIPC	.	63	0.047619
4	GCST002223	1e-149	HDL cholesterol	LPL	GCST002223_rs12678919-G_LPL	PPI-GWAS	63	0.0634921
5	GCST002223	2e-65	HDL cholesterol	ABCA1	GCST002223_rs1883025-T_ABCA1	.	63	0.0793651
6	GCST002223	8e-54	HDL cholesterol	LCAT	GCST002223_rs16942887-A_LCAT	.	63	0.0952381
7	GCST002223	6e-48	HDL cholesterol	APOA1	GCST002223_rs964184-C_APOA1	PPI-GWAS	63	0.111111
8	GCST002223	6e-48	HDL cholesterol	ZPR1	GCST002223_rs964184-C_ZPR1	.	63	0.126984
9	GCST002223	1e-44	HDL cholesterol	LIPG	GCST002223_rs7241918-G_LIPG	.	63	0.142857
10	GCST002223	2e-41	HDL cholesterol	PPP1R3B	GCST002223_rs9987289-A_PPP1R3B	.	63	0.15873
11	GCST002223	4e-41	HDL cholesterol	GALNT2	GCST002223_rs4846914-G_GALNT2	.	63	0.174603
12	GCST002223	5e-40	HDL cholesterol	PLTP	GCST002223_rs6065906-C_PLTP	PPI-GWAS	63	0.190476
13	GCST002223	2e-34	HDL cholesterol	HNF4A	GCST002223_rs1800961-T_HNF4A	.	63	0.206349
14	GCST002223	6e-32	HDL cholesterol	SCARB1	GCST002223_rs838880-C_SCARB1	PPI-GWAS	63	0.222222
15	GCST002223	3e-29	HDL cholesterol	TRIB1	GCST002223_rs2954029-T_TRIB1	.	63	0.238095
16	GCST002223	7e-29	HDL cholesterol	F2	GCST002223_rs3136441-C_F2	.	63	0.253968
17	GCST002223	7e-29	HDL cholesterol	LRP4	GCST002223_rs3136441-C_LRP4	.	63	0.269841
18	GCST002223	3e-23	HDL cholesterol	LILRA5	GCST002223_rs386000-C_LILRA5	.	63	0.285714
19	GCST002223	2e-21	HDL cholesterol	APOC1	GCST002223_rs4420638-G_APOC1	.	63	0.301587
20	GCST002223	2e-21	HDL cholesterol	APOE	GCST002223_rs4420638-G_APOE	PPI-GWAS	63	0.31746
21	GCST002223	1e-19	HDL cholesterol	CMIP	GCST002223_rs2925979-T_CMIP	.	63	0.333333
22	GCST002223	3e-18	HDL cholesterol	PABPC4	GCST002223_rs4660293-G_PABPC4	.	63	0.349206
23	GCST002223	4e-18	HDL cholesterol	UBE2L3	GCST002223_rs181362-T_UBE2L3	.	63	0.365079
24	GCST002223	2e-17	HDL cholesterol	IRS1	GCST002223_rs2972146-G_IRS1	.	63	0.380952
25	GCST002223	4e-17	HDL cholesterol	TRPS1	GCST002223_rs2293889-T_TRPS1	.	63	0.396825
26	GCST002223	5e-17	HDL cholesterol	ANGPTL8	GCST002223_rs737337-C_ANGPTL8	.	63	0.412698
27	GCST002223	5e-17	HDL cholesterol	DOCK6	GCST002223_rs737337-C_DOCK6	.	63	0.428571
28	GCST002223	1e-15	HDL cholesterol	NR0B2	GCST002223_rs12748152-T_NR0B2	.	63	0.444444
29	GCST002223	1e-15	HDL cholesterol	PIGV	GCST002223_rs12748152-T_PIGV	.	63	0.460317
30	GCST002223	2e-13	HDL cholesterol	FPR3	GCST002223_rs17695224-A_FPR3	.	63	0.47619
31	GCST002223	2e-13	HDL cholesterol	LRP1	GCST002223_rs11613352-T_LRP1	.	63	0.492063
32	GCST002223	2e-13	HDL cholesterol	MVK	GCST002223_rs7134594-C_MVK	.	63	0.507937
33	GCST002223	5e-13	HDL cholesterol	MLXIPL	GCST002223_rs17145738-T_MLXIPL	.	63	0.52381
34	GCST002223	1e-12	HDL cholesterol	ABCA8	GCST002223_rs4148008-G_ABCA8	.	63	0.539683
35	GCST002223	6e-12	HDL cholesterol	DAGLB	GCST002223_rs702485-G_DAGLB	.	63	0.555556
36	GCST002223	9e-12	HDL cholesterol	RBM5	GCST002223_rs2013208-T_RBM5	.	63	0.571429
37	GCST002223	2e-11	HDL cholesterol	PGS1	GCST002223_rs4129767-G_PGS1	.	63	0.587302
38	GCST002223	2e-11	HDL cholesterol	VEGFA	GCST002223_rs998584-A_VEGFA	.	63	0.603175
39	GCST002223	4e-11	HDL cholesterol	TPM1	GCST002223_rs2652834-A_TPM1	.	63	0.619048
40	GCST002223	9e-11	HDL cholesterol	STAB1	GCST002223_rs13326165-A_STAB1	.	63	0.634921
41	GCST002223	2e-10	HDL cholesterol	ALOX5	GCST002223_rs970548-C_ALOX5	.	63	0.650794
42	GCST002223	2e-10	HDL cholesterol	2020-03-08	GCST002223_rs970548-C_MARCH8	.	63	0.666667
43	GCST002223	2e-10	HDL cholesterol	OR4C46	GCST002223_rs11246602-C_OR4C46	.	63	0.68254
44	GCST002223	3e-10	HDL cholesterol	RSPO3	GCST002223_rs1936800-C_RSPO3	.	63	0.698413
45	GCST002223	8e-10	HDL cholesterol	ZNF664	GCST002223_rs4765127-T_ZNF664	.	63	0.714286
46	GCST002223	9e-10	HDL cholesterol	CPS1	GCST002223_rs1047891-A_CPS1	.	63	0.730159
47	GCST002223	4e-09	HDL cholesterol	SETD2	GCST002223_rs2290547-A_SETD2	.	63	0.746032
48	GCST002223	5e-09	HDL cholesterol	DNAJC13	GCST002223_rs17404153-T_DNAJC13	.	63	0.761905
49	GCST002223	7e-09	HDL cholesterol	ANGPTL1	GCST002223_rs4650994-G_ANGPTL1	.	63	0.777778
50	GCST002223	1e-08	HDL cholesterol	AKT1	GCST002223_rs4983559-G_AKT1	.	63	0.793651
51	GCST002223	1e-08	HDL cholesterol	DGAT2	GCST002223_rs499974-A_DGAT2	.	63	0.809524
52	GCST002223	1e-08	HDL cholesterol	GSK3B	GCST002223_rs6805251-T_GSK3B	.	63	0.825397
53	GCST002223	1e-08	HDL cholesterol	IKZF1	GCST002223_rs4917014-G_IKZF1	.	63	0.84127
54	GCST002223	1e-08	HDL cholesterol	MOGAT2	GCST002223_rs499974-A_MOGAT2	.	63	0.857143
55	GCST002223	1e-08	HDL cholesterol	PDE3A	GCST002223_rs7134375-A_PDE3A	.	63	0.873016
56	GCST002223	2e-08	HDL cholesterol	ANGPTL4	GCST002223_rs7255436-C_ANGPTL4	.	63	0.888889
57	GCST002223	2e-08	HDL cholesterol	AOC1	GCST002223_rs17173637-C_AOC1	.	63	0.904762
58	GCST002223	3e-08	HDL cholesterol	CITED2	GCST002223_rs605066-C_CITED2	.	63	0.920635
59	GCST002223	3e-08	HDL cholesterol	KAT5	GCST002223_rs12801636-A_KAT5	.	63	0.936508
60	GCST002223	4e-08	HDL cholesterol	MC4R	GCST002223_rs12967135-A_MC4R	.	63	0.952381
61	GCST002223	5e-08	HDL cholesterol	ADH5	GCST002223_rs2602836-A_ADH5	.	63	0.968254
62	GCST002223	5e-08	HDL cholesterol	AMPD3	GCST002223_rs2923084-G_AMPD3	.	63	0.984127
63	GCST002223	5e-08	HDL cholesterol	ATG7	GCST002223_rs2606736-C_ATG7	.	63	1
1	GCST002331	4e-22	Basal cell carcinoma	TP53	GCST002331_rs78378222-G_TP53	.	7	0.142857
2	GCST002331	6e-17	Basal cell carcinoma	TGM3	GCST002331_rs214782-G_TGM3	.	7	0.285714
3	GCST002331	7e-14	Basal cell carcinoma	RCC2	GCST002331_rs7538876-A_RCC2	.	7	0.428571
4	GCST002331	2e-13	Basal cell carcinoma	RHOU	GCST002331_rs801114-G_RHOU	.	7	0.571429
5	GCST002331	2e-12	Basal cell carcinoma	TERT	GCST002331_rs401681-C_TERT	.	7	0.714286
6	GCST002331	3e-10	Basal cell carcinoma	CDKN2A	GCST002331_rs2151280-G_CDKN2A	PPI-GWAS	7	0.857143
7	GCST002331	3e-10	Basal cell carcinoma	CDKN2B	GCST002331_rs2151280-G_CDKN2B	.	7	1
1	GCST002500	1e-213	QT interval	NOS1AP	GCST002500_rs12143842-T_NOS1AP	.	35	0.0285714
2	GCST002500	2e-67	QT interval	PLN	GCST002500_rs11153730-T_PLN	PPI-GWAS	35	0.0571429
3	GCST002500	2e-57	QT interval	CNOT1	GCST002500_rs246196-C_CNOT1	.	35	0.0857143
4	GCST002500	1e-54	QT interval	KCNQ1	GCST002500_rs7122937-T_KCNQ1	PPI-GWAS	35	0.114286
5	GCST002500	1e-49	QT interval	KCNH2	GCST002500_rs2072413-T_KCNH2	PPI-GWAS	35	0.142857
6	GCST002500	1e-31	QT interval	ATP1B1	GCST002500_rs10919070-C_ATP1B1	PPI-GWAS	35	0.171429
7	GCST002500	4e-27	QT interval	SCN10A	GCST002500_rs6793245-A_SCN10A	.	35	0.2
8	GCST002500	4e-27	QT interval	SCN5A	GCST002500_rs6793245-A_SCN5A	PPI-GWAS	35	0.228571
9	GCST002500	2e-25	QT interval	KCNJ2	GCST002500_rs1396515-C_KCNJ2	PPI-GWAS	35	0.257143
10	GCST002500	6e-25	QT interval	LIG3	GCST002500_rs1052536-C_LIG3	.	35	0.285714
11	GCST002500	2e-18	QT interval	KCNE1	GCST002500_rs1805128-T_KCNE1	PPI-GWAS	35	0.314286
12	GCST002500	4e-17	QT interval	DPT	GCST002500_rs545833-T_DPT	.	35	0.342857
13	GCST002500	1e-15	QT interval	SLC19A2	GCST002500_rs1983546-G_SLC19A2	.	35	0.371429
14	GCST002500	1e-14	QT interval	TCEA3	GCST002500_rs2298632-T_TCEA3	.	35	0.4
15	GCST002500	3e-14	QT interval	PRKCA	GCST002500_rs9892651-C_PRKCA	.	35	0.428571
16	GCST002500	5e-14	QT interval	SLC8A1	GCST002500_rs12997023-C_SLC8A1	.	35	0.457143
17	GCST002500	3e-12	QT interval	ATP2A2	GCST002500_rs3026445-C_ATP2A2	PPI-GWAS	35	0.485714
18	GCST002500	3e-12	QT interval	TRPM7	GCST002500_rs3105593-T_TRPM7	.	35	0.514286
19	GCST002500	3e-11	QT interval	SH2D1B	GCST002500_rs164133-C_SH2D1B	.	35	0.542857
20	GCST002500	5e-11	QT interval	CDC23	GCST002500_rs10040989-A_CDC23	.	35	0.571429
21	GCST002500	5e-11	QT interval	GFRA3	GCST002500_rs10040989-A_GFRA3	.	35	0.6
22	GCST002500	2e-10	QT interval	LAPTM4B	GCST002500_rs11779860-C_LAPTM4B	.	35	0.628571
23	GCST002500	3e-10	QT interval	GMPR	GCST002500_rs7765828-G_GMPR	.	35	0.657143
24	GCST002500	4e-10	QT interval	CREBBP	GCST002500_rs1296720-C_CREBBP	.	35	0.685714
25	GCST002500	6e-10	QT interval	SP3	GCST002500_rs938291-G_SP3	.	35	0.714286
26	GCST002500	8e-10	QT interval	SLC4A4	GCST002500_rs2363719-A_SLC4A4	.	35	0.742857
27	GCST002500	1e-09	QT interval	ATOH1	GCST002500_rs3857067-A_ATOH1	.	35	0.771429
28	GCST002500	1e-09	QT interval	NCOA2	GCST002500_rs16936870-A_NCOA2	.	35	0.8
29	GCST002500	1e-09	QT interval	SMARCAD1	GCST002500_rs3857067-A_SMARCAD1	.	35	0.828571
30	GCST002500	3e-09	QT interval	AZIN1	GCST002500_rs1961102-T_AZIN1	.	35	0.857143
31	GCST002500	7e-09	QT interval	KCNAB2	GCST002500_rs2273042-A_KCNAB2	PPI-GWAS	35	0.885714
32	GCST002500	7e-09	QT interval	TTN	GCST002500_rs7561149-C_TTN	.	35	0.914286
33	GCST002500	3e-08	QT interval	CAV1	GCST002500_rs9920-C_CAV1	.	35	0.942857
34	GCST002500	3e-08	QT interval	ELP6	GCST002500_rs17784882-A_ELP6	.	35	0.971429
35	GCST002500	3e-08	QT interval	GBF1	GCST002500_rs2485376-A_GBF1	.	35	1
1	GCST002678	8E-610	Iron status biomarkers transferrin levels	TF	GCST002678_rs8177240-T_TF	PPI-GWAS	8	0.125
2	GCST002678	9e-196	Iron status biomarkers transferrin levels	HFE	GCST002678_rs1800562-A_HFE	PPI-GWAS	8	0.25
3	GCST002678	7e-19	Iron status biomarkers transferrin levels	NAT2	GCST002678_rs4921915-A_NAT2	.	8	0.375
4	GCST002678	2e-13	Iron status biomarkers transferrin levels	TFRC	GCST002678_rs9990333-T_TFRC	PPI-GWAS	8	0.5
5	GCST002678	1e-11	Iron status biomarkers transferrin levels	SLC40A1	GCST002678_rs744653-T_SLC40A1	.	8	0.625
6	GCST002678	1e-11	Iron status biomarkers transferrin levels	WDR75	GCST002678_rs744653-T_WDR75	.	8	0.75
7	GCST002678	4e-10	Iron status biomarkers transferrin levels	ARNTL	GCST002678_rs6486121-T_ARNTL	.	8	0.875
8	GCST002678	2e-09	Iron status biomarkers transferrin levels	TMPRSS6	GCST002678_rs855791-A_TMPRSS6	.	8	1
1	GCST002679	1e-139	Iron status biomarkers iron levels	TMPRSS6	GCST002679_rs855791-A_TMPRSS6	.	4	0.25
2	GCST002679	3e-97	Iron status biomarkers iron levels	HFE	GCST002679_rs1800562-A_HFE	PPI-GWAS	4	0.5
3	GCST002679	7e-20	Iron status biomarkers iron levels	TF	GCST002679_rs8177240-T_TF	PPI-GWAS	4	0.75
4	GCST002679	1e-18	Iron status biomarkers iron levels	TFR2	GCST002679_rs7385804-A_TFR2	PPI-GWAS	4	1
1	GCST002680	2e-270	Iron status biomarkers transferrin saturation	HFE	GCST002680_rs1800562-A_HFE	PPI-GWAS	4	0.25
2	GCST002680	6e-137	Iron status biomarkers transferrin saturation	TMPRSS6	GCST002680_rs855791-A_TMPRSS6	.	4	0.5
3	GCST002680	7e-38	Iron status biomarkers transferrin saturation	TF	GCST002680_rs8177240-T_TF	PPI-GWAS	4	0.75
4	GCST002680	6e-12	Iron status biomarkers transferrin saturation	TFR2	GCST002680_rs7385804-A_TFR2	PPI-GWAS	4	1
1	GCST002808	1e-96	Venous thromboembolism	F5	GCST002808_rs6025-T_F5	.	6	0.166667
2	GCST002808	1e-23	Venous thromboembolism	F11	GCST002808_rs4253417-C_F11	.	6	0.333333
3	GCST002808	1e-16	Venous thromboembolism	FGA	GCST002808_rs2066865-A_FGA	PPI-GWAS	6	0.5
4	GCST002808	1e-16	Venous thromboembolism	FGG	GCST002808_rs2066865-A_FGG	PPI-GWAS	6	0.666667
5	GCST002808	2e-09	Venous thromboembolism	F2	GCST002808_rs1799963-A_F2	PPI-GWAS	6	0.833333
6	GCST002808	2e-08	Venous thromboembolism	PROCR	GCST002808_rs6087685-C_PROCR	.	6	1
1	GCST002896	8e-239	Cholesterol total	APOE	GCST002896_rs7412-C_APOE	PPI-GWAS	43	0.0232558
2	GCST002896	2e-113	Cholesterol total	LDLR	GCST002896_rs112374545-C_LDLR	PPI-GWAS	43	0.0465116
3	GCST002896	2e-113	Cholesterol total	SMARCA4	GCST002896_rs112374545-C_SMARCA4	.	43	0.0697674
4	GCST002896	6e-73	Cholesterol total	PCSK9	GCST002896_rs191448950-G_PCSK9	PPI-GWAS	43	0.0930233
5	GCST002896	6e-73	Cholesterol total	USP24	GCST002896_rs191448950-G_USP24	.	43	0.116279
6	GCST002896	2e-64	Cholesterol total	SORT1	GCST002896_rs646776-T_SORT1	.	43	0.139535
7	GCST002896	5e-54	Cholesterol total	APOB	GCST002896_rs1041968-A_APOB	PPI-GWAS	43	0.162791
8	GCST002896	3e-43	Cholesterol total	HMGCR	GCST002896_rs10038095-T_HMGCR	.	43	0.186047
9	GCST002896	4e-39	Cholesterol total	ZPR1	GCST002896_rs964184-G_ZPR1	.	43	0.209302
10	GCST002896	1e-38	Cholesterol total	TRIB1	GCST002896_rs112875651-G_TRIB1	.	43	0.232558
11	GCST002896	2e-34	Cholesterol total	ANGPTL3	GCST002896_rs11207995-A_ANGPTL3	.	43	0.255814
12	GCST002896	2e-34	Cholesterol total	DOCK7	GCST002896_rs11207995-A_DOCK7	.	43	0.27907
13	GCST002896	6e-33	Cholesterol total	ABCG8	GCST002896_rs76866386-T_ABCG8	.	43	0.302326
14	GCST002896	2e-22	Cholesterol total	ABCA1	GCST002896_rs2740488-A_ABCA1	.	43	0.325581
15	GCST002896	1e-21	Cholesterol total	PPP1R3B	GCST002896_rs9987289-G_PPP1R3B	.	43	0.348837
16	GCST002896	8e-21	Cholesterol total	LIPC	GCST002896_rs1601935-G_LIPC	.	43	0.372093
17	GCST002896	2e-17	Cholesterol total	MTHFD2L	GCST002896_rs182616603-T_MTHFD2L	.	43	0.395349
18	GCST002896	1e-16	Cholesterol total	HLA-DRB5	GCST002896_rs114067101-G_HLA-DRB5	.	43	0.418605
19	GCST002896	2e-16	Cholesterol total	IRF2BP2	GCST002896_rs557933-C_IRF2BP2	.	43	0.44186
20	GCST002896	2e-15	Cholesterol total	MAFB	GCST002896_rs1883711-C_MAFB	.	43	0.465116
21	GCST002896	9e-14	Cholesterol total	LPA	GCST002896_rs12208357-T_LPA	.	43	0.488372
22	GCST002896	3e-13	Cholesterol total	GCKR	GCST002896_rs1260326-T_GCKR	.	43	0.511628
23	GCST002896	4e-13	Cholesterol total	DNAH11	GCST002896_rs55649657-G_DNAH11	.	43	0.534884
24	GCST002896	4e-13	Cholesterol total	EFCAB13	GCST002896_rs7206971-A_EFCAB13	.	43	0.55814
25	GCST002896	1e-12	Cholesterol total	LIPG	GCST002896_rs149615216-T_LIPG	.	43	0.581395
26	GCST002896	2e-12	Cholesterol total	SNX5	GCST002896_rs2618568-C_SNX5	.	43	0.604651
27	GCST002896	7e-12	Cholesterol total	ASGR1	GCST002896_rs55714927-C_ASGR1	.	43	0.627907
28	GCST002896	7e-12	Cholesterol total	DLG4	GCST002896_rs55714927-C_DLG4	.	43	0.651163
29	GCST002896	9e-12	Cholesterol total	PPARG	GCST002896_rs1699337-G_PPARG	.	43	0.674419
30	GCST002896	1e-11	Cholesterol total	DDX56	GCST002896_rs10260606-C_DDX56	.	43	0.697674
31	GCST002896	3e-11	Cholesterol total	CYP7A1	GCST002896_rs4738684-A_CYP7A1	.	43	0.72093
32	GCST002896	3e-11	Cholesterol total	UBXN2B	GCST002896_rs4738684-A_UBXN2B	.	43	0.744186
33	GCST002896	7e-11	Cholesterol total	HNF1A	GCST002896_rs2264750-T_HNF1A	.	43	0.767442
34	GCST002896	1e-10	Cholesterol total	LRPAP1	GCST002896_rs59950280-A_LRPAP1	.	43	0.790698
35	GCST002896	8e-10	Cholesterol total	GPAM	GCST002896_rs2297991-T_GPAM	.	43	0.813953
36	GCST002896	1e-09	Cholesterol total	EVI5	GCST002896_rs11164654-C_EVI5	.	43	0.837209
37	GCST002896	1e-09	Cholesterol total	GFI1	GCST002896_rs11164654-C_GFI1	.	43	0.860465
38	GCST002896	3e-09	Cholesterol total	LDLRAP1	GCST002896_rs586178-C_LDLRAP1	.	43	0.883721
39	GCST002896	3e-09	Cholesterol total	RAB3GAP1	GCST002896_rs28453840-G_RAB3GAP1	.	43	0.906977
40	GCST002896	3e-09	Cholesterol total	ST3GAL4	GCST002896_rs4307732-A_ST3GAL4	.	43	0.930233
41	GCST002896	1e-08	Cholesterol total	ERGIC3	GCST002896_rs6579245-C_ERGIC3	.	43	0.953488
42	GCST002896	3e-08	Cholesterol total	2020-03-08	GCST002896_rs11239544-T_MARCH8	.	43	0.976744
43	GCST002896	5e-08	Cholesterol total	ZNF274	GCST002896_rs12983728-A_ZNF274	.	43	1
1	GCST002897	2e-157	Triglycerides	ZPR1	GCST002897_rs964184-G_ZPR1	.	31	0.0322581
2	GCST002897	5e-88	Triglycerides	GCKR	GCST002897_rs1260326-T_GCKR	.	31	0.0645161
3	GCST002897	9e-84	Triglycerides	LPL	GCST002897_rs115849089-G_LPL	PPI-GWAS	31	0.0967742
4	GCST002897	7e-52	Triglycerides	TRIB1	GCST002897_chr8:126490291-T_TRIB1	.	31	0.129032
5	GCST002897	1e-40	Triglycerides	MLXIPL	GCST002897_rs9638182-T_MLXIPL	.	31	0.16129
6	GCST002897	9e-37	Triglycerides	APOC1	GCST002897_rs438811-T_APOC1	.	31	0.193548
7	GCST002897	9e-37	Triglycerides	APOE	GCST002897_rs438811-T_APOE	PPI-GWAS	31	0.225806
8	GCST002897	6e-34	Triglycerides	ANGPTL3	GCST002897_rs9988450-C_ANGPTL3	.	31	0.258065
9	GCST002897	6e-34	Triglycerides	DOCK7	GCST002897_rs9988450-C_DOCK7	.	31	0.290323
10	GCST002897	1e-31	Triglycerides	APOB	GCST002897_rs4665710-C_APOB	.	31	0.322581
11	GCST002897	9e-21	Triglycerides	PLTP	GCST002897_rs6073958-C_PLTP	.	31	0.354839
12	GCST002897	5e-16	Triglycerides	GALNT2	GCST002897_rs10864728-A_GALNT2	.	31	0.387097
13	GCST002897	4e-15	Triglycerides	ANGPTL4	GCST002897_rs116843064-G_ANGPTL4	.	31	0.419355
14	GCST002897	2e-14	Triglycerides	LIPC	GCST002897_rs1077835-G_LIPC	.	31	0.451613
15	GCST002897	8e-13	Triglycerides	DUSP3	GCST002897_rs77697917-T_DUSP3	.	31	0.483871
16	GCST002897	8e-13	Triglycerides	SOST	GCST002897_rs77697917-T_SOST	.	31	0.516129
17	GCST002897	5e-12	Triglycerides	NOTCH4	GCST002897_rs419132-G_NOTCH4	.	31	0.548387
18	GCST002897	2e-11	Triglycerides	CETP	GCST002897_rs821840-A_CETP	.	31	0.580645
19	GCST002897	2e-11	Triglycerides	HERPUD1	GCST002897_rs821840-A_HERPUD1	.	31	0.612903
20	GCST002897	7e-11	Triglycerides	CITED2	GCST002897_rs17585887-T_CITED2	.	31	0.645161
21	GCST002897	1e-10	Triglycerides	LRPAP1	GCST002897_rs59950280-A_LRPAP1	.	31	0.677419
22	GCST002897	2e-10	Triglycerides	AFF1	GCST002897_rs2035403-G_AFF1	.	31	0.709677
23	GCST002897	4e-10	Triglycerides	CAPN3	GCST002897_rs62020698-T_CAPN3	.	31	0.741935
24	GCST002897	4e-10	Triglycerides	UBR1	GCST002897_rs62020698-T_UBR1	.	31	0.774194
25	GCST002897	4e-09	Triglycerides	VEGFA	GCST002897_rs1358980-T_VEGFA	.	31	0.806452
26	GCST002897	8e-09	Triglycerides	PPP2R3A	GCST002897_rs34894639-C_PPP2R3A	.	31	0.83871
27	GCST002897	9e-09	Triglycerides	LPA	GCST002897_rs7759633-G_LPA	.	31	0.870968
28	GCST002897	1e-08	Triglycerides	INHBC	GCST002897_rs61352607-G_INHBC	.	31	0.903226
29	GCST002897	1e-08	Triglycerides	LRP1	GCST002897_rs61352607-G_LRP1	.	31	0.935484
30	GCST002897	2e-08	Triglycerides	ERGIC3	GCST002897_rs6120974-T_ERGIC3	.	31	0.967742
31	GCST002897	5e-08	Triglycerides	RSPO3	GCST002897_rs72959041-A_RSPO3	.	31	1
1	GCST002898	5E-324	LDL cholesterol	APOC1	GCST002898_rs1065853-G_APOC1	.	41	0.0243902
2	GCST002898	5E-324	LDL cholesterol	APOE	GCST002898_rs1065853-G_APOE	PPI-GWAS	41	0.0487805
3	GCST002898	7e-142	LDL cholesterol	LDLR	GCST002898_rs112374545-C_LDLR	PPI-GWAS	41	0.0731707
4	GCST002898	7e-142	LDL cholesterol	SMARCA4	GCST002898_rs112374545-C_SMARCA4	.	41	0.097561
5	GCST002898	2e-92	LDL cholesterol	PCSK9	GCST002898_rs11591147-G_PCSK9	PPI-GWAS	41	0.121951
6	GCST002898	2e-91	LDL cholesterol	SORT1	GCST002898_rs646776-T_SORT1	.	41	0.146341
7	GCST002898	2e-63	LDL cholesterol	APOB	GCST002898_rs515135-C_APOB	PPI-GWAS	41	0.170732
8	GCST002898	2e-45	LDL cholesterol	HMGCR	GCST002898_rs3843482-G_HMGCR	.	41	0.195122
9	GCST002898	2e-35	LDL cholesterol	ABCG8	GCST002898_rs72875462-C_ABCG8	.	41	0.219512
10	GCST002898	4e-26	LDL cholesterol	TRIB1	GCST002898_rs112875651-G_TRIB1	.	41	0.243902
11	GCST002898	2e-24	LDL cholesterol	CETP	GCST002898_rs247617-C_CETP	.	41	0.268293
12	GCST002898	2e-24	LDL cholesterol	HERPUD1	GCST002898_rs247617-C_HERPUD1	.	41	0.292683
13	GCST002898	3e-23	LDL cholesterol	MAU2	GCST002898_rs73001065-G_MAU2	.	41	0.317073
14	GCST002898	2e-18	LDL cholesterol	ABCA8	GCST002898_rs77542162-G_ABCA8	.	41	0.341463
15	GCST002898	4e-18	LDL cholesterol	ZPR1	GCST002898_rs964184-G_ZPR1	.	41	0.365854
16	GCST002898	3e-16	LDL cholesterol	PPP1R3B	GCST002898_rs2169387-G_PPP1R3B	.	41	0.390244
17	GCST002898	4e-16	LDL cholesterol	MAFB	GCST002898_rs1883711-C_MAFB	.	41	0.414634
18	GCST002898	7e-15	LDL cholesterol	SNX5	GCST002898_rs2618568-C_SNX5	.	41	0.439024
19	GCST002898	2e-14	LDL cholesterol	DNAH11	GCST002898_rs56130071-C_DNAH11	.	41	0.463415
20	GCST002898	4e-14	LDL cholesterol	LPA	GCST002898_rs186696265-T_LPA	.	41	0.487805
21	GCST002898	4e-14	LDL cholesterol	PLG	GCST002898_rs186696265-T_PLG	.	41	0.512195
22	GCST002898	8e-13	LDL cholesterol	HLA-DRB5	GCST002898_rs114067101-G_HLA-DRB5	.	41	0.536585
23	GCST002898	2e-12	LDL cholesterol	MTHFD2L	GCST002898_rs182616603-T_MTHFD2L	.	41	0.560976
24	GCST002898	3e-12	LDL cholesterol	ST3GAL4	GCST002898_rs4307732-A_ST3GAL4	.	41	0.585366
25	GCST002898	9e-12	LDL cholesterol	ASGR1	GCST002898_rs55714927-C_ASGR1	.	41	0.609756
26	GCST002898	9e-12	LDL cholesterol	DLG4	GCST002898_rs55714927-C_DLG4	.	41	0.634146
27	GCST002898	1e-11	LDL cholesterol	IRF2BP2	GCST002898_rs514230-T_IRF2BP2	.	41	0.658537
28	GCST002898	2e-11	LDL cholesterol	ANGPTL3	GCST002898_rs10889348-A_ANGPTL3	.	41	0.682927
29	GCST002898	2e-11	LDL cholesterol	CYP7A1	GCST002898_rs9297994-G_CYP7A1	.	41	0.707317
30	GCST002898	2e-11	LDL cholesterol	DOCK7	GCST002898_rs10889348-A_DOCK7	.	41	0.731707
31	GCST002898	2e-11	LDL cholesterol	UBXN2B	GCST002898_rs9297994-G_UBXN2B	.	41	0.756098
32	GCST002898	3e-10	LDL cholesterol	PPARG	GCST002898_rs2920503-T_PPARG	.	41	0.780488
33	GCST002898	4e-10	LDL cholesterol	EFCAB13	GCST002898_rs7206971-A_EFCAB13	.	41	0.804878
34	GCST002898	7e-10	LDL cholesterol	PIGV	GCST002898_rs79598313-T_PIGV	.	41	0.829268
35	GCST002898	2e-09	LDL cholesterol	MYLIP	GCST002898_rs3757354-C_MYLIP	.	41	0.853659
36	GCST002898	4e-09	LDL cholesterol	LDLRAP1	GCST002898_rs586178-C_LDLRAP1	.	41	0.878049
37	GCST002898	1e-08	LDL cholesterol	ZNF274	GCST002898_rs117492019-T_ZNF274	.	41	0.902439
38	GCST002898	2e-08	LDL cholesterol	EVI5	GCST002898_rs11164654-C_EVI5	.	41	0.926829
39	GCST002898	2e-08	LDL cholesterol	GFI1	GCST002898_rs11164654-C_GFI1	.	41	0.95122
40	GCST002898	2e-08	LDL cholesterol	HNF1A	GCST002898_rs1169314-G_HNF1A	.	41	0.97561
41	GCST002898	4e-08	LDL cholesterol	GATA6	GCST002898_rs79588679-T_GATA6	.	41	1
1	GCST002899	7E-316	HDL cholesterol	CETP	GCST002899_rs17231506-T_CETP	.	44	0.0227273
2	GCST002899	7E-316	HDL cholesterol	HERPUD1	GCST002899_rs17231506-T_HERPUD1	.	44	0.0454545
3	GCST002899	6e-87	HDL cholesterol	LIPC	GCST002899_rs261291-C_LIPC	PPI-GWAS	44	0.0681818
4	GCST002899	2e-63	HDL cholesterol	LPL	GCST002899_rs115849089-A_LPL	PPI-GWAS	44	0.0909091
5	GCST002899	8e-36	HDL cholesterol	LIPG	GCST002899_rs10438978-C_LIPG	.	44	0.113636
6	GCST002899	2e-34	HDL cholesterol	ABCA1	GCST002899_rs2740488-A_ABCA1	.	44	0.136364
7	GCST002899	1e-28	HDL cholesterol	ZPR1	GCST002899_rs964184-C_ZPR1	.	44	0.159091
8	GCST002899	9e-26	HDL cholesterol	LCAT	GCST002899_rs73591976-A_LCAT	.	44	0.181818
9	GCST002899	9e-26	HDL cholesterol	RANBP10	GCST002899_rs73591976-A_RANBP10	.	44	0.204545
10	GCST002899	2e-21	HDL cholesterol	DDB2	GCST002899_rs7395581-G_DDB2	.	44	0.227273
11	GCST002899	2e-21	HDL cholesterol	MADD	GCST002899_rs7395581-G_MADD	.	44	0.25
12	GCST002899	7e-21	HDL cholesterol	APOB	GCST002899_rs2678379-A_APOB	.	44	0.272727
13	GCST002899	4e-20	HDL cholesterol	PPP1R3B	GCST002899_rs4841132-G_PPP1R3B	.	44	0.295455
14	GCST002899	5e-20	HDL cholesterol	HNF4A	GCST002899_rs1800961-C_HNF4A	.	44	0.318182
15	GCST002899	2e-18	HDL cholesterol	SCARB1	GCST002899_rs838886-T_SCARB1	.	44	0.340909
16	GCST002899	9e-18	HDL cholesterol	PLTP	GCST002899_rs6073972-C_PLTP	.	44	0.363636
17	GCST002899	9e-18	HDL cholesterol	ZNF335	GCST002899_rs6073972-C_ZNF335	.	44	0.386364
18	GCST002899	1e-16	HDL cholesterol	GALNT2	GCST002899_rs4846923-G_GALNT2	.	44	0.409091
19	GCST002899	1e-14	HDL cholesterol	APOE	GCST002899_rs429358-T_APOE	PPI-GWAS	44	0.431818
20	GCST002899	1e-14	HDL cholesterol	DUSP3	GCST002899_rs77697917-C_DUSP3	.	44	0.454545
21	GCST002899	1e-14	HDL cholesterol	SOST	GCST002899_rs77697917-C_SOST	.	44	0.477273
22	GCST002899	2e-14	HDL cholesterol	ANGPTL4	GCST002899_rs116843064-A_ANGPTL4	.	44	0.5
23	GCST002899	6e-13	HDL cholesterol	LILRA5	GCST002899_rs759819-C_LILRA5	.	44	0.522727
24	GCST002899	6e-12	HDL cholesterol	PRKAG3	GCST002899_rs78058190-A_PRKAG3	.	44	0.545455
25	GCST002899	2e-10	HDL cholesterol	UBE2L3	GCST002899_rs5754344-A_UBE2L3	.	44	0.568182
26	GCST002899	3e-10	HDL cholesterol	IRS1	GCST002899_rs2713536-C_IRS1	.	44	0.590909
27	GCST002899	4e-10	HDL cholesterol	PCCB	GCST002899_rs483465-A_PCCB	.	44	0.613636
28	GCST002899	6e-10	HDL cholesterol	SNRPC	GCST002899_rs2764209-T_SNRPC	.	44	0.636364
29	GCST002899	8e-10	HDL cholesterol	MACF1	GCST002899_rs72634501-T_MACF1	.	44	0.659091
30	GCST002899	8e-10	HDL cholesterol	PABPC4	GCST002899_rs72634501-T_PABPC4	.	44	0.681818
31	GCST002899	9e-10	HDL cholesterol	MVK	GCST002899_rs2241208-C_MVK	.	44	0.704545
32	GCST002899	9e-10	HDL cholesterol	UBE3B	GCST002899_rs2241208-C_UBE3B	.	44	0.727273
33	GCST002899	1e-09	HDL cholesterol	TRIB1	GCST002899_rs2954022-A_TRIB1	.	44	0.75
34	GCST002899	2e-09	HDL cholesterol	ATG7	GCST002899_rs7635838-T_ATG7	.	44	0.772727
35	GCST002899	2e-09	HDL cholesterol	SORT1	GCST002899_rs6657811-T_SORT1	.	44	0.795455
36	GCST002899	7e-09	HDL cholesterol	GPAM	GCST002899_rs77147124-A_GPAM	.	44	0.818182
37	GCST002899	7e-09	HDL cholesterol	RMI2	GCST002899_rs7188861-A_RMI2	.	44	0.840909
38	GCST002899	8e-09	HDL cholesterol	AKT1	GCST002899_rs45490496-A_AKT1	.	44	0.863636
39	GCST002899	1e-08	HDL cholesterol	ADH1B	GCST002899_rs13132430-A_ADH1B	.	44	0.886364
40	GCST002899	1e-08	HDL cholesterol	ADH5	GCST002899_rs13132430-A_ADH5	.	44	0.909091
41	GCST002899	2e-08	HDL cholesterol	CMIP	GCST002899_rs56823429-A_CMIP	.	44	0.931818
42	GCST002899	4e-08	HDL cholesterol	HLA-DQB1	GCST002899_rs116569761-A_HLA-DQB1	.	44	0.954545
43	GCST002899	4e-08	HDL cholesterol	LPA	GCST002899_rs191555775-A_LPA	.	44	0.977273
44	GCST002899	4e-08	HDL cholesterol	PGS1	GCST002899_rs12948394-C_PGS1	.	44	1
1	GCST003129	2e-56	Primary biliary cholangitis	HLA-DQB1	GCST003129_rs7774434-C_HLA-DQB1	.	30	0.0333333
2	GCST003129	7e-28	Primary biliary cholangitis	IL12RB2	GCST003129_rs6679356-C_IL12RB2	.	30	0.0666667
3	GCST003129	7e-28	Primary biliary cholangitis	SERBP1	GCST003129_rs6679356-C_SERBP1	.	30	0.1
4	GCST003129	1e-23	Primary biliary cholangitis	IL12A	GCST003129_rs485499-T_IL12A	PPI-GWAS	30	0.133333
5	GCST003129	5e-23	Primary biliary cholangitis	IRF5	GCST003129_rs10488631-C_IRF5	.	30	0.166667
6	GCST003129	5e-23	Primary biliary cholangitis	TNPO3	GCST003129_rs10488631-C_TNPO3	.	30	0.2
7	GCST003129	1e-20	Primary biliary cholangitis	MYBPC2	GCST003129_rs3745516-A_MYBPC2	.	30	0.233333
8	GCST003129	6e-19	Primary biliary cholangitis	EXOC3L4	GCST003129_rs2297067-T_EXOC3L4	.	30	0.266667
9	GCST003129	6e-19	Primary biliary cholangitis	TNFAIP2	GCST003129_rs2297067-T_TNFAIP2	.	30	0.3
10	GCST003129	4e-15	Primary biliary cholangitis	CD80	GCST003129_rs2293370-G_CD80	.	30	0.333333
11	GCST003129	4e-15	Primary biliary cholangitis	TIMMDC1	GCST003129_rs2293370-G_TIMMDC1	.	30	0.366667
12	GCST003129	2e-14	Primary biliary cholangitis	SOCS1	GCST003129_rs12924729-G_SOCS1	PPI-GWAS	30	0.4
13	GCST003129	2e-13	Primary biliary cholangitis	CXCR5	GCST003129_rs6421571-C_CXCR5	.	30	0.433333
14	GCST003129	9e-12	Primary biliary cholangitis	FGFRL1	GCST003129_rs11724804-A_FGFRL1	.	30	0.466667
15	GCST003129	9e-12	Primary biliary cholangitis	GAK	GCST003129_rs11724804-A_GAK	.	30	0.5
16	GCST003129	1e-11	Primary biliary cholangitis	DENND1B	GCST003129_rs17641524-T_DENND1B	.	30	0.533333
17	GCST003129	2e-11	Primary biliary cholangitis	PDGFB	GCST003129_rs2069235-A_PDGFB	.	30	0.566667
18	GCST003129	3e-11	Primary biliary cholangitis	IKZF3	GCST003129_rs9303277-T_IKZF3	.	30	0.6
19	GCST003129	5e-11	Primary biliary cholangitis	IL7R	GCST003129_rs860413-A_IL7R	.	30	0.633333
20	GCST003129	5e-11	Primary biliary cholangitis	UGT3A1	GCST003129_rs860413-A_UGT3A1	.	30	0.666667
21	GCST003129	1e-10	Primary biliary cholangitis	IL12B	GCST003129_rs2546890-A_IL12B	.	30	0.7
22	GCST003129	1e-10	Primary biliary cholangitis	TNFAIP3	GCST003129_rs6933404-C_TNFAIP3	.	30	0.733333
23	GCST003129	1e-10	Primary biliary cholangitis	TYK2	GCST003129_rs2304256-C_TYK2	PPI-GWAS	30	0.766667
24	GCST003129	1e-10	Primary biliary cholangitis	UBLCP1	GCST003129_rs2546890-A_UBLCP1	.	30	0.8
25	GCST003129	2e-10	Primary biliary cholangitis	CCL20	GCST003129_rs4973341-T_CCL20	.	30	0.833333
26	GCST003129	8e-10	Primary biliary cholangitis	NFKB1	GCST003129_rs1054037-T_NFKB1	.	30	0.866667
27	GCST003129	2e-09	Primary biliary cholangitis	CCDC88B	GCST003129_rs510372-C_CCDC88B	.	30	0.9
28	GCST003129	2e-09	Primary biliary cholangitis	RAD51B	GCST003129_rs911263-T_RAD51B	.	30	0.933333
29	GCST003129	2e-09	Primary biliary cholangitis	TNFRSF1A	GCST003129_rs1800693-C_TNFRSF1A	.	30	0.966667
30	GCST003129	1e-08	Primary biliary cholangitis	PPIP5K2	GCST003129_rs526231-C_PPIP5K2	.	30	1
1	GCST003156	6e-107	Systemic lupus erythematosus	TNXB	GCST003156_rs1150757-A_TNXB	.	33	0.030303
2	GCST003156	2e-76	Systemic lupus erythematosus	STAT4	GCST003156_rs11889341-T_STAT4	.	33	0.0606061
3	GCST003156	1e-60	Systemic lupus erythematosus	IRF5	GCST003156_rs35000415-T_IRF5	.	33	0.0909091
4	GCST003156	2e-59	Systemic lupus erythematosus	NCF2	GCST003156_rs17849501-T_NCF2	.	33	0.121212
5	GCST003156	2e-59	Systemic lupus erythematosus	SMG7	GCST003156_rs17849501-T_SMG7	.	33	0.151515
6	GCST003156	4e-53	Systemic lupus erythematosus	ITGAM	GCST003156_rs35472514-G_ITGAM	.	33	0.181818
7	GCST003156	4e-24	Systemic lupus erythematosus	TNIP1	GCST003156_rs6889239-C_TNIP1	.	33	0.212121
8	GCST003156	2e-22	Systemic lupus erythematosus	BLK	GCST003156_rs2736332-C_BLK	.	33	0.242424
9	GCST003156	3e-19	Systemic lupus erythematosus	TNFAIP3	GCST003156_rs58721818-T_TNFAIP3	.	33	0.272727
10	GCST003156	4e-19	Systemic lupus erythematosus	TNFSF4	GCST003156_rs10912578-A_TNFSF4	.	33	0.30303
11	GCST003156	2e-18	Systemic lupus erythematosus	IRF8	GCST003156_rs13332649-A_IRF8	.	33	0.333333
12	GCST003156	4e-18	Systemic lupus erythematosus	PTTG1	GCST003156_rs2431098-G_PTTG1	.	33	0.363636
13	GCST003156	1e-15	Systemic lupus erythematosus	PTPN22	GCST003156_rs6679677-A_PTPN22	.	33	0.393939
14	GCST003156	5e-14	Systemic lupus erythematosus	ATG5	GCST003156_rs6568431-A_ATG5	.	33	0.424242
15	GCST003156	5e-14	Systemic lupus erythematosus	PRDM1	GCST003156_rs6568431-A_PRDM1	.	33	0.454545
16	GCST003156	1e-13	Systemic lupus erythematosus	TYK2	GCST003156_rs11085727-C_TYK2	.	33	0.484848
17	GCST003156	3e-13	Systemic lupus erythematosus	CD44	GCST003156_rs387619-C_CD44	.	33	0.515152
18	GCST003156	3e-13	Systemic lupus erythematosus	UBE2L3	GCST003156_rs3747093-A_UBE2L3	.	33	0.545455
19	GCST003156	5e-13	Systemic lupus erythematosus	IRF7	GCST003156_rs58688157-A_IRF7	.	33	0.575758
20	GCST003156	5e-13	Systemic lupus erythematosus	SCT	GCST003156_rs58688157-A_SCT	.	33	0.606061
21	GCST003156	1e-12	Systemic lupus erythematosus	FCGR2A	GCST003156_rs6671847-A_FCGR2A	.	33	0.636364
22	GCST003156	6e-11	Systemic lupus erythematosus	IL12A	GCST003156_rs77583790-A_IL12A	.	33	0.666667
23	GCST003156	1e-10	Systemic lupus erythematosus	SPRED2	GCST003156_rs268134-G_SPRED2	.	33	0.69697
24	GCST003156	6e-10	Systemic lupus erythematosus	ATXN2	GCST003156_rs597808-A_ATXN2	.	33	0.727273
25	GCST003156	6e-10	Systemic lupus erythematosus	CSK	GCST003156_rs2289583-A_CSK	.	33	0.757576
26	GCST003156	6e-10	Systemic lupus erythematosus	SH2B3	GCST003156_rs597808-A_SH2B3	.	33	0.787879
27	GCST003156	7e-10	Systemic lupus erythematosus	SKP1	GCST003156_rs4388254-T_SKP1	.	33	0.818182
28	GCST003156	7e-10	Systemic lupus erythematosus	TCF7	GCST003156_rs4388254-T_TCF7	.	33	0.848485
29	GCST003156	6e-09	Systemic lupus erythematosus	IKZF3	GCST003156_rs143123127-A_IKZF3	.	33	0.878788
30	GCST003156	2e-08	Systemic lupus erythematosus	CIITA	GCST003156_rs7200786-A_CIITA	.	33	0.909091
31	GCST003156	2e-08	Systemic lupus erythematosus	ETS1	GCST003156_rs7941765-C_ETS1	.	33	0.939394
32	GCST003156	2e-08	Systemic lupus erythematosus	SOCS1	GCST003156_rs7200786-A_SOCS1	PPI-GWAS	33	0.969697
33	GCST003156	4e-08	Systemic lupus erythematosus	IFIH1	GCST003156_rs1990760-T_IFIH1	PPI-GWAS	33	1
1	GCST003215	2e-97	HDL cholesterol	CETP	GCST003215_rs3764261-A_CETP	.	6	0.166667
2	GCST003215	2e-97	HDL cholesterol	HERPUD1	GCST003215_rs3764261-A_HERPUD1	.	6	0.333333
3	GCST003215	2e-34	HDL cholesterol	LIPC	GCST003215_rs1800588-T_LIPC	PPI-GWAS	6	0.5
4	GCST003215	2e-21	HDL cholesterol	LPL	GCST003215_rs12678919-A_LPL	.	6	0.666667
5	GCST003215	4e-13	HDL cholesterol	ABCA1	GCST003215_rs2575876-G_ABCA1	.	6	0.833333
6	GCST003215	2e-09	HDL cholesterol	LIPG	GCST003215_rs12970066-G_LIPG	.	6	1
1	GCST003217	4e-25	Triglycerides	LPL	GCST003217_rs12678919-A_LPL	PPI-GWAS	12	0.0833333
2	GCST003217	4e-22	Triglycerides	APOE	GCST003217_rs157582-T_APOE	.	12	0.166667
3	GCST003217	4e-22	Triglycerides	TOMM40	GCST003217_rs157582-T_TOMM40	.	12	0.25
4	GCST003217	2e-21	Triglycerides	GCKR	GCST003217_rs1260333-A_GCKR	.	12	0.333333
5	GCST003217	2e-20	Triglycerides	TRIB1	GCST003217_rs2954029-A_TRIB1	.	12	0.416667
6	GCST003217	1e-16	Triglycerides	BAZ1B	GCST003217_rs13231516-T_BAZ1B	.	12	0.5
7	GCST003217	1e-16	Triglycerides	MLXIPL	GCST003217_rs13231516-T_MLXIPL	.	12	0.583333
8	GCST003217	3e-14	Triglycerides	LIPC	GCST003217_rs1800588-T_LIPC	.	12	0.666667
9	GCST003217	8e-12	Triglycerides	ANGPTL3	GCST003217_rs12042319-G_ANGPTL3	.	12	0.75
10	GCST003217	8e-12	Triglycerides	DOCK7	GCST003217_rs12042319-G_DOCK7	.	12	0.833333
11	GCST003217	1e-08	Triglycerides	ALDH2	GCST003217_rs11066280-T_ALDH2	.	12	0.916667
12	GCST003217	1e-08	Triglycerides	HECTD4	GCST003217_rs11066280-T_HECTD4	.	12	1
1	GCST003390	4e-137	Thrombosis	F5	GCST003390_rs6025-T_F5	.	6	0.166667
2	GCST003390	7e-28	Thrombosis	F11	GCST003390_rs4444878-A_F11	PPI-GWAS	6	0.333333
3	GCST003390	1e-24	Thrombosis	F2	GCST003390_rs1799963-A_F2	PPI-GWAS	6	0.5
4	GCST003390	2e-19	Thrombosis	FGG	GCST003390_rs7654093-T_FGG	.	6	0.666667
5	GCST003390	7e-13	Thrombosis	F8	GCST003390_rs114209171-T_F8	PPI-GWAS	6	0.833333
6	GCST003390	7e-09	Thrombosis	PROCR	GCST003390_rs34234989-?_PROCR	.	6	1
1	GCST003845	4e-28	Breast cancer	ESR1	GCST003845_rs11155804-?_ESR1	.	12	0.0833333
2	GCST003845	8e-28	Breast cancer	TERT	GCST003845_rs2242652-?_TERT	PPI-GWAS	12	0.166667
3	GCST003845	7e-21	Breast cancer	BABAM1	GCST003845_rs8170-?_BABAM1	.	12	0.25
4	GCST003845	3e-20	Breast cancer	PTHLH	GCST003845_rs7297051-?_PTHLH	.	12	0.333333
5	GCST003845	8e-18	Breast cancer	MDM4	GCST003845_rs4245739-?_MDM4	.	12	0.416667
6	GCST003845	5e-10	Breast cancer	KLF5	GCST003845_rs6562760-?_KLF5	.	12	0.5
7	GCST003845	5e-10	Breast cancer	PEX14	GCST003845_rs10864459-?_PEX14	.	12	0.583333
8	GCST003845	7e-10	Breast cancer	INHBB	GCST003845_rs11903787-?_INHBB	.	12	0.666667
9	GCST003845	1e-09	Breast cancer	TCF7L2	GCST003845_rs6585202-?_TCF7L2	.	12	0.75
10	GCST003845	5e-09	Breast cancer	WDR43	GCST003845_rs67073037-?_WDR43	.	12	0.833333
11	GCST003845	9e-09	Breast cancer	LSP1	GCST003845_rs4980383-?_LSP1	.	12	0.916667
12	GCST003845	2e-08	Breast cancer	LGR6	GCST003845_rs17489300-?_LGR6	.	12	1
1	GCST004121	1e-142	Fibrinogen levels	FGB	GCST004121_rs72681211-?_FGB	.	30	0.0333333
2	GCST004121	1e-142	Fibrinogen levels	PLRG1	GCST004121_rs72681211-?_PLRG1	.	30	0.0666667
3	GCST004121	2e-28	Fibrinogen levels	IL6R	GCST004121_rs61812598-?_IL6R	.	30	0.1
4	GCST004121	4e-24	Fibrinogen levels	IL1RN	GCST004121_rs6734238-?_IL1RN	.	30	0.133333
5	GCST004121	1e-21	Fibrinogen levels	NLRP3	GCST004121_rs12239046-?_NLRP3	.	30	0.166667
6	GCST004121	3e-21	Fibrinogen levels	PPP2R3A	GCST004121_rs150213942-?_PPP2R3A	.	30	0.2
7	GCST004121	5e-16	Fibrinogen levels	ETS2	GCST004121_rs9808651-?_ETS2	.	30	0.233333
8	GCST004121	2e-14	Fibrinogen levels	HDLBP	GCST004121_rs59104589-?_HDLBP	.	30	0.266667
9	GCST004121	2e-13	Fibrinogen levels	CPS1	GCST004121_rs715-?_CPS1	.	30	0.3
10	GCST004121	4e-13	Fibrinogen levels	ACTN1	GCST004121_rs194714-?_ACTN1	.	30	0.333333
11	GCST004121	4e-13	Fibrinogen levels	ZFP36L1	GCST004121_rs194714-?_ZFP36L1	.	30	0.366667
12	GCST004121	1e-12	Fibrinogen levels	PRPS1L1	GCST004121_rs12699921-?_PRPS1L1	.	30	0.4
13	GCST004121	5e-12	Fibrinogen levels	LEPR	GCST004121_rs2376015-?_LEPR	.	30	0.433333
14	GCST004121	5e-12	Fibrinogen levels	PDE4B	GCST004121_rs2376015-?_PDE4B	.	30	0.466667
15	GCST004121	3e-11	Fibrinogen levels	DOK7	GCST004121_rs59950280-?_DOK7	.	30	0.5
16	GCST004121	8e-11	Fibrinogen levels	CHD9	GCST004121_rs6499550-?_CHD9	.	30	0.533333
17	GCST004121	6e-10	Fibrinogen levels	CAPN3	GCST004121_rs8026198-?_CAPN3	.	30	0.566667
18	GCST004121	6e-10	Fibrinogen levels	IL1R1	GCST004121_rs1558643-?_IL1R1	.	30	0.6
19	GCST004121	6e-10	Fibrinogen levels	IL1R2	GCST004121_rs1558643-?_IL1R2	PPI-GWAS	30	0.633333
20	GCST004121	2e-09	Fibrinogen levels	HNF4A	GCST004121_rs1800961-?_HNF4A	.	30	0.666667
21	GCST004121	4e-09	Fibrinogen levels	GADD45G	GCST004121_rs3138493-?_GADD45G	.	30	0.7
22	GCST004121	5e-09	Fibrinogen levels	RAB5C	GCST004121_rs7224737-?_RAB5C	.	30	0.733333
23	GCST004121	8e-09	Fibrinogen levels	PDIA5	GCST004121_rs1976714-?_PDIA5	.	30	0.766667
24	GCST004121	8e-09	Fibrinogen levels	PPP1R3B	GCST004121_rs7012814-?_PPP1R3B	.	30	0.8
25	GCST004121	1e-08	Fibrinogen levels	GALNT2	GCST004121_rs10864726-?_GALNT2	.	30	0.833333
26	GCST004121	2e-08	Fibrinogen levels	CD300LF	GCST004121_rs35489971-?_CD300LF	.	30	0.866667
27	GCST004121	3e-08	Fibrinogen levels	TOMM7	GCST004121_rs61542988-?_TOMM7	.	30	0.9
28	GCST004121	4e-08	Fibrinogen levels	ARSA	GCST004121_rs75347843-?_ARSA	.	30	0.933333
29	GCST004121	4e-08	Fibrinogen levels	2020-09-07	GCST004121_rs2710804-?_SEPT7	.	30	0.966667
30	GCST004121	4e-08	Fibrinogen levels	SHANK3	GCST004121_rs75347843-?_SHANK3	.	30	1
1	GCST004146	4e-58	Chronic lymphocytic leukemia	SCN3B	GCST004146_rs35923643-G_SCN3B	.	35	0.0285714
2	GCST004146	4e-32	Chronic lymphocytic leukemia	SP110	GCST004146_rs34004493-G_SP110	.	35	0.0571429
3	GCST004146	2e-31	Chronic lymphocytic leukemia	RPLP1	GCST004146_rs11637565-G_RPLP1	.	35	0.0857143
4	GCST004146	1e-28	Chronic lymphocytic leukemia	IRF4	GCST004146_rs9392504-A_IRF4	.	35	0.114286
5	GCST004146	1e-28	Chronic lymphocytic leukemia	IRF8	GCST004146_rs391855-A_IRF8	.	35	0.142857
6	GCST004146	2e-27	Chronic lymphocytic leukemia	BCL2L11	GCST004146_rs58055674-C_BCL2L11	.	35	0.171429
7	GCST004146	3e-20	Chronic lymphocytic leukemia	HLA-DRB1	GCST004146_rs9271176_-G_HLA-DRB1	.	35	0.2
8	GCST004146	7e-19	Chronic lymphocytic leukemia	BMF	GCST004146_rs8024033-C_BMF	PPI-GWAS	35	0.228571
9	GCST004146	7e-19	Chronic lymphocytic leukemia	BUB1B	GCST004146_rs8024033-C_BUB1B	.	35	0.257143
10	GCST004146	2e-18	Chronic lymphocytic leukemia	NEDD4	GCST004146_rs142215530-G_NEDD4	.	35	0.285714
11	GCST004146	6e-16	Chronic lymphocytic leukemia	BAK1	GCST004146_rs210143-C_BAK1	PPI-GWAS	35	0.314286
12	GCST004146	1e-15	Chronic lymphocytic leukemia	FAS	GCST004146_rs6586163-A_FAS	.	35	0.342857
13	GCST004146	9e-12	Chronic lymphocytic leukemia	FARP2	GCST004146_rs3755397-G_FARP2	.	35	0.371429
14	GCST004146	9e-12	Chronic lymphocytic leukemia	2020-09-02	GCST004146_rs3755397-G_SEPT2	.	35	0.4
15	GCST004146	2e-11	Chronic lymphocytic leukemia	BCL2	GCST004146_rs77551289-A_BCL2	.	35	0.428571
16	GCST004146	1e-10	Chronic lymphocytic leukemia	RHOU	GCST004146_rs41271473-G_RHOU	.	35	0.457143
17	GCST004146	6e-10	Chronic lymphocytic leukemia	CAMK2D	GCST004146_rs1476569-G_CAMK2D	.	35	0.485714
18	GCST004146	6e-10	Chronic lymphocytic leukemia	TERT	GCST004146_rs7705526_-A_TERT	.	35	0.514286
19	GCST004146	2e-09	Chronic lymphocytic leukemia	EOMES	GCST004146_rs9880772_-A_EOMES	.	35	0.542857
20	GCST004146	3e-09	Chronic lymphocytic leukemia	NCAPH2	GCST004146_rs140522-T_NCAPH2	.	35	0.571429
21	GCST004146	3e-09	Chronic lymphocytic leukemia	SCO2	GCST004146_rs140522-T_SCO2	.	35	0.6
22	GCST004146	6e-09	Chronic lymphocytic leukemia	LEF1	GCST004146_rs7690934_-C_LEF1	.	35	0.628571
23	GCST004146	9e-09	Chronic lymphocytic leukemia	GPR37	GCST004146_rs2267708-T_GPR37	.	35	0.657143
24	GCST004146	9e-09	Chronic lymphocytic leukemia	POT1	GCST004146_rs2267708-T_POT1	.	35	0.685714
25	GCST004146	3e-08	Chronic lymphocytic leukemia	CXXC1	GCST004146_rs1036935-A_CXXC1	.	35	0.714286
26	GCST004146	3e-08	Chronic lymphocytic leukemia	MBD1	GCST004146_rs1036935-A_MBD1	.	35	0.742857
27	GCST004146	3e-08	Chronic lymphocytic leukemia	PRKD2	GCST004146_rs874460-C_PRKD2	.	35	0.771429
28	GCST004146	3e-08	Chronic lymphocytic leukemia	STRN4	GCST004146_rs874460-C_STRN4	.	35	0.8
29	GCST004146	4e-08	Chronic lymphocytic leukemia	IPCEF1	GCST004146_rs4869818-G_IPCEF1	.	35	0.828571
30	GCST004146	4e-08	Chronic lymphocytic leukemia	IRF2	GCST004146_rs57214277-T_IRF2	.	35	0.857143
31	GCST004146	4e-08	Chronic lymphocytic leukemia	OPRM1	GCST004146_rs4869818-G_OPRM1	.	35	0.885714
32	GCST004146	5e-08	Chronic lymphocytic leukemia	MAP2K2	GCST004146_rs7254272-A_MAP2K2	.	35	0.914286
33	GCST004146	5e-08	Chronic lymphocytic leukemia	OAS3	GCST004146_rs6489882-G_OAS3	.	35	0.942857
34	GCST004146	5e-08	Chronic lymphocytic leukemia	PIAS4	GCST004146_rs7254272-A_PIAS4	.	35	0.971429
35	GCST004146	5e-08	Chronic lymphocytic leukemia	PRKD3	GCST004146_rs888096_-A_PRKD3	.	35	1
1	GCST004207	1e-113	HDL cholesterol	CETP	GCST004207_rs3764261-A_CETP	.	14	0.0714286
2	GCST004207	1e-113	HDL cholesterol	HERPUD1	GCST004207_rs3764261-A_HERPUD1	.	14	0.142857
3	GCST004207	3e-25	HDL cholesterol	ALDH1A2	GCST004207_rs261290-C_ALDH1A2	.	14	0.214286
4	GCST004207	3e-20	HDL cholesterol	APOC3	GCST004207_rs138326449-A_APOC3	.	14	0.285714
5	GCST004207	1e-18	HDL cholesterol	LPL	GCST004207_rs15285-T_LPL	PPI-GWAS	14	0.357143
6	GCST004207	4e-14	HDL cholesterol	NUP93	GCST004207_rs79600951-G_NUP93	.	14	0.428571
7	GCST004207	6e-14	HDL cholesterol	APOE	GCST004207_rs7412-T_APOE	PPI-GWAS	14	0.5
8	GCST004207	6e-10	HDL cholesterol	ANGPTL4	GCST004207_rs116843064-A_ANGPTL4	.	14	0.571429
9	GCST004207	1e-09	HDL cholesterol	CEP164	GCST004207_rs192489212-C_CEP164	.	14	0.642857
10	GCST004207	2e-09	HDL cholesterol	LRRC29	GCST004207_rs143264468-C_LRRC29	.	14	0.714286
11	GCST004207	3e-09	HDL cholesterol	LIPG	GCST004207_rs149615216-T_LIPG	.	14	0.785714
12	GCST004207	3e-08	HDL cholesterol	ABCA1	GCST004207_rs2740488-C_ABCA1	.	14	0.857143
13	GCST004207	3e-08	HDL cholesterol	LILRA5	GCST004207_rs453755-G_LILRA5	.	14	0.928571
14	GCST004207	3e-08	HDL cholesterol	PLTP	GCST004207_rs435306-T_PLTP	.	14	1
1	GCST004209	5e-94	Cholesterol total	APOE	GCST004209_rs7412-T_APOE	PPI-GWAS	15	0.0666667
2	GCST004209	5e-25	Cholesterol total	LDLR	GCST004209_rs10412048-G_LDLR	PPI-GWAS	15	0.133333
3	GCST004209	5e-25	Cholesterol total	SMARCA4	GCST004209_rs10412048-G_SMARCA4	.	15	0.2
4	GCST004209	2e-17	Cholesterol total	PCSK9	GCST004209_rs11591147-T_PCSK9	PPI-GWAS	15	0.266667
5	GCST004209	9e-17	Cholesterol total	CLASRP	GCST004209_rs34827707-A_CLASRP	.	15	0.333333
6	GCST004209	9e-17	Cholesterol total	RELB	GCST004209_rs34827707-A_RELB	.	15	0.4
7	GCST004209	4e-16	Cholesterol total	APOB	GCST004209_rs672889-G_APOB	PPI-GWAS	15	0.466667
8	GCST004209	2e-11	Cholesterol total	ABCG8	GCST004209_rs75331444-A_ABCG8	.	15	0.533333
9	GCST004209	6e-11	Cholesterol total	HMGCR	GCST004209_rs12916-C_HMGCR	.	15	0.6
10	GCST004209	2e-10	Cholesterol total	DOCK7	GCST004209_rs10889333-A_DOCK7	.	15	0.666667
11	GCST004209	2e-10	Cholesterol total	TRAPPC6A	GCST004209_rs149553138-A_TRAPPC6A	.	15	0.733333
12	GCST004209	3e-09	Cholesterol total	LPA	GCST004209_rs74617384-T_LPA	.	15	0.8
13	GCST004209	7e-09	Cholesterol total	HPR	GCST004209_rs2000999-A_HPR	.	15	0.866667
14	GCST004209	7e-09	Cholesterol total	TXNL4B	GCST004209_rs2000999-A_TXNL4B	.	15	0.933333
15	GCST004209	1e-08	Cholesterol total	POLK	GCST004209_rs5744672-C_POLK	.	15	1
1	GCST004347	3e-66	Glioma	TERT	GCST004347_rs10069690-T_TERT	.	8	0.125
2	GCST004347	1e-45	Glioma	CDKN2A	GCST004347_rs634537-G_CDKN2A	PPI-GWAS	8	0.25
3	GCST004347	1e-45	Glioma	CDKN2B	GCST004347_rs634537-G_CDKN2B	.	8	0.375
4	GCST004347	2e-42	Glioma	RTEL1	GCST004347_rs2297440-C_RTEL1	.	8	0.5
5	GCST004347	9e-38	Glioma	TP53	GCST004347_rs78378222-G_TP53	.	8	0.625
6	GCST004347	4e-27	Glioma	EGFR	GCST004347_rs75061358-G_EGFR	.	8	0.75
7	GCST004347	9e-10	Glioma	LMF1	GCST004347_rs3751667-T_LMF1	.	8	0.875
8	GCST004347	4e-09	Glioma	RAVER2	GCST004347_rs12752552-T_RAVER2	.	8	1
1	GCST004599	1E-833	Mean platelet volume	ARHGEF3	GCST004599_rs1354034-C_ARHGEF3	.	165	0.00606061
2	GCST004599	1E-925	Mean platelet volume	RHOF	GCST004599_rs11553699-G_RHOF	.	165	0.0121212
3	GCST004599	2e-298	Mean platelet volume	TAOK1	GCST004599_rs9891920-G_TAOK1	.	165	0.0181818
4	GCST004599	1e-204	Mean platelet volume	IQGAP2	GCST004599_chr5:75996909-A_IQGAP2	.	165	0.0242424
5	GCST004599	1e-181	Mean platelet volume	DNM3	GCST004599_rs2038480-T_DNM3	.	165	0.030303
6	GCST004599	3e-171	Mean platelet volume	CD9	GCST004599_rs4991925-G_CD9	.	165	0.0363636
7	GCST004599	2e-152	Mean platelet volume	COPZ1	GCST004599_rs60822569-TTTCTC_COPZ1	.	165	0.0424242
8	GCST004599	2e-152	Mean platelet volume	NFE2	GCST004599_rs60822569-TTTCTC_NFE2	.	165	0.0484848
9	GCST004599	4e-117	Mean platelet volume	CD226	GCST004599_rs1865761-C_CD226	.	165	0.0545455
10	GCST004599	8e-109	Mean platelet volume	EHD3	GCST004599_rs655029-A_EHD3	.	165	0.0606061
11	GCST004599	2e-107	Mean platelet volume	GFI1B	GCST004599_rs150813342-T_GFI1B	.	165	0.0666667
12	GCST004599	6e-98	Mean platelet volume	BAZ2A	GCST004599_rs7973618-C_BAZ2A	.	165	0.0727273
13	GCST004599	4e-97	Mean platelet volume	TBC1D14	GCST004599_rs11731274-G_TBC1D14	.	165	0.0787879
14	GCST004599	5e-94	Mean platelet volume	FAR2	GCST004599_rs2015599-A_FAR2	.	165	0.0848485
15	GCST004599	6e-78	Mean platelet volume	EXOC3L2	GCST004599_rs11667509-C_EXOC3L2	.	165	0.0909091
16	GCST004599	9e-75	Mean platelet volume	MEF2C	GCST004599_rs114694170-C_MEF2C	.	165	0.0969697
17	GCST004599	7e-70	Mean platelet volume	EXOC3L4	GCST004599_chr14:103566835-G_EXOC3L4	.	165	0.10303
18	GCST004599	9e-69	Mean platelet volume	SIRPA	GCST004599_rs4814776-A_SIRPA	.	165	0.109091
19	GCST004599	1e-67	Mean platelet volume	TPM4	GCST004599_rs59508494-G_TPM4	.	165	0.115152
20	GCST004599	6e-66	Mean platelet volume	RASSF3	GCST004599_rs1716505-G_RASSF3	.	165	0.121212
21	GCST004599	7e-64	Mean platelet volume	PACSIN2	GCST004599_rs972578-T_PACSIN2	.	165	0.127273
22	GCST004599	7e-57	Mean platelet volume	TUBB1	GCST004599_rs11471957-CAA_TUBB1	.	165	0.133333
23	GCST004599	2e-54	Mean platelet volume	KALRN	GCST004599_rs56106611-G_KALRN	.	165	0.139394
24	GCST004599	1e-53	Mean platelet volume	HLA-B	GCST004599_rs9378249-G_HLA-B	.	165	0.145455
25	GCST004599	4e-53	Mean platelet volume	TPM1	GCST004599_rs11071720-C_TPM1	.	165	0.151515
26	GCST004599	6e-52	Mean platelet volume	HNRNPA1	GCST004599_rs35979828-T_HNRNPA1	.	165	0.157576
27	GCST004599	1e-46	Mean platelet volume	TUBA1C	GCST004599_rs80012730-C_TUBA1C	.	165	0.163636
28	GCST004599	1e-45	Mean platelet volume	DOCK8	GCST004599_rs56318916-C_DOCK8	.	165	0.169697
29	GCST004599	1e-44	Mean platelet volume	KIF1B	GCST004599_rs11121529-G_KIF1B	.	165	0.175758
30	GCST004599	8e-42	Mean platelet volume	DCAF5	GCST004599_rs77327054-G_DCAF5	.	165	0.181818
31	GCST004599	3e-41	Mean platelet volume	SIRPB1	GCST004599_rs11696739-A_SIRPB1	.	165	0.187879
32	GCST004599	2e-39	Mean platelet volume	BRD3	GCST004599_rs10821556-A_BRD3	.	165	0.193939
33	GCST004599	5e-38	Mean platelet volume	AP2B1	GCST004599_rs11868206-A_AP2B1	.	165	0.2
34	GCST004599	2e-37	Mean platelet volume	ITGA2B	GCST004599_rs34603233-T_ITGA2B	.	165	0.206061
35	GCST004599	3e-37	Mean platelet volume	APOBR	GCST004599_rs151233-T_APOBR	.	165	0.212121
36	GCST004599	3e-36	Mean platelet volume	CLIC1	GCST004599_rs145269503-A_CLIC1	.	165	0.218182
37	GCST004599	1e-34	Mean platelet volume	ZFPM2	GCST004599_rs6993770-T_ZFPM2	.	165	0.224242
38	GCST004599	4e-34	Mean platelet volume	CTSZ	GCST004599_rs779314480-C_CTSZ	.	165	0.230303
39	GCST004599	2e-33	Mean platelet volume	CABLES1	GCST004599_rs11082304-T_CABLES1	.	165	0.236364
40	GCST004599	8e-33	Mean platelet volume	FABP6	GCST004599_rs2546976-C_FABP6	.	165	0.242424
41	GCST004599	1e-32	Mean platelet volume	PDIA5	GCST004599_rs3804749-T_PDIA5	.	165	0.248485
42	GCST004599	2e-32	Mean platelet volume	CUX1	GCST004599_rs139141690-A_CUX1	.	165	0.254545
43	GCST004599	5e-31	Mean platelet volume	PKD2L1	GCST004599_rs603424-A_PKD2L1	.	165	0.260606
44	GCST004599	3e-30	Mean platelet volume	ST3GAL4	GCST004599_rs7949566-A_ST3GAL4	.	165	0.266667
45	GCST004599	1e-28	Mean platelet volume	ACTN1	GCST004599_rs2073307-T_ACTN1	.	165	0.272727
46	GCST004599	1e-28	Mean platelet volume	ETV7	GCST004599_rs3778028-A_ETV7	.	165	0.278788
47	GCST004599	1e-28	Mean platelet volume	NFASC	GCST004599_rs2278796-T_NFASC	.	165	0.284848
48	GCST004599	1e-28	Mean platelet volume	RAB8A	GCST004599_rs2113036-C_RAB8A	.	165	0.290909
49	GCST004599	2e-28	Mean platelet volume	BRF1	GCST004599_rs4555082-T_BRF1	.	165	0.29697
50	GCST004599	9e-28	Mean platelet volume	GP6	GCST004599_rs1613662-A_GP6	PPI-GWAS	165	0.30303
51	GCST004599	6e-27	Mean platelet volume	ELOVL7	GCST004599_rs6449502-C_ELOVL7	.	165	0.309091
52	GCST004599	8e-27	Mean platelet volume	NELFCD	GCST004599_rs185523698-T_NELFCD	.	165	0.315152
53	GCST004599	9e-27	Mean platelet volume	BIN2	GCST004599_rs781329210-C_BIN2	.	165	0.321212
54	GCST004599	3e-26	Mean platelet volume	PLCG2	GCST004599_rs12445050-T_PLCG2	.	165	0.327273
55	GCST004599	1e-25	Mean platelet volume	RALB	GCST004599_rs4849845-A_RALB	.	165	0.333333
56	GCST004599	2e-25	Mean platelet volume	ESYT2	GCST004599_rs35547687-CA_ESYT2	.	165	0.339394
57	GCST004599	2e-25	Mean platelet volume	WDR60	GCST004599_rs35547687-CA_WDR60	.	165	0.345455
58	GCST004599	5e-25	Mean platelet volume	LDLRAP1	GCST004599_rs12096438-T_LDLRAP1	.	165	0.351515
59	GCST004599	2e-24	Mean platelet volume	DDX39B	GCST004599_rs2269476-A_DDX39B	.	165	0.357576
60	GCST004599	6e-24	Mean platelet volume	TRIM5	GCST004599_rs3824949-C_TRIM5	.	165	0.363636
61	GCST004599	2e-23	Mean platelet volume	ASAP1	GCST004599_rs78363913-G_ASAP1	.	165	0.369697
62	GCST004599	3e-23	Mean platelet volume	CD2AP	GCST004599_rs9473147-G_CD2AP	.	165	0.375758
63	GCST004599	4e-23	Mean platelet volume	DNM1L	GCST004599_rs150273160-T_DNM1L	.	165	0.381818
64	GCST004599	1e-22	Mean platelet volume	PRDM16	GCST004599_rs1569419-C_PRDM16	.	165	0.387879
65	GCST004599	8e-22	Mean platelet volume	STRN	GCST004599_rs711244-T_STRN	.	165	0.393939
66	GCST004599	2e-21	Mean platelet volume	GP1BB	GCST004599_rs1059196-T_GP1BB	.	165	0.4
67	GCST004599	2e-21	Mean platelet volume	2020-09-05	GCST004599_rs1059196-T_SEPT5	.	165	0.406061
68	GCST004599	7e-20	Mean platelet volume	MAP3K11	GCST004599_rs2004649-A_MAP3K11	.	165	0.412121
69	GCST004599	1e-19	Mean platelet volume	PRC1	GCST004599_rs12595025-T_PRC1	.	165	0.418182
70	GCST004599	1e-19	Mean platelet volume	UMPS	GCST004599_rs689449-A_UMPS	.	165	0.424242
71	GCST004599	6e-19	Mean platelet volume	PDCD10	GCST004599_rs6807306-G_PDCD10	.	165	0.430303
72	GCST004599	6e-19	Mean platelet volume	PLEC	GCST004599_chr8:144993377-G_PLEC	.	165	0.436364
73	GCST004599	2e-18	Mean platelet volume	TCF12	GCST004599_rs2733310-G_TCF12	.	165	0.442424
74	GCST004599	4e-18	Mean platelet volume	TBC1D5	GCST004599_rs7641175-A_TBC1D5	.	165	0.448485
75	GCST004599	6e-18	Mean platelet volume	SAV1	GCST004599_rs3015497-C_SAV1	.	165	0.454545
76	GCST004599	7e-18	Mean platelet volume	GRK5	GCST004599_rs10886430-G_GRK5	.	165	0.460606
77	GCST004599	8e-18	Mean platelet volume	ZBTB16	GCST004599_rs73000929-A_ZBTB16	.	165	0.466667
78	GCST004599	1e-17	Mean platelet volume	PVR	GCST004599_rs11540084-T_PVR	.	165	0.472727
79	GCST004599	3e-17	Mean platelet volume	MYO9B	GCST004599_rs7254827-T_MYO9B	.	165	0.478788
80	GCST004599	9e-17	Mean platelet volume	MXD1	GCST004599_rs3771529-A_MXD1	.	165	0.484848
81	GCST004599	4e-16	Mean platelet volume	TNPO1	GCST004599_rs34651-T_TNPO1	.	165	0.490909
82	GCST004599	6e-16	Mean platelet volume	KIF2A	GCST004599_rs10062757-C_KIF2A	.	165	0.49697
83	GCST004599	9e-16	Mean platelet volume	CATSPERB	GCST004599_rs61237505-C_CATSPERB	.	165	0.50303
84	GCST004599	2e-15	Mean platelet volume	MICA	GCST004599_rs34624527-A_MICA	.	165	0.509091
85	GCST004599	3e-15	Mean platelet volume	DNTTIP1	GCST004599_rs11477536-C_DNTTIP1	.	165	0.515152
86	GCST004599	4e-15	Mean platelet volume	ARPC2	GCST004599_rs17572109-A_ARPC2	.	165	0.521212
87	GCST004599	5e-15	Mean platelet volume	KDELR2	GCST004599_rs6796-C_KDELR2	.	165	0.527273
88	GCST004599	5e-15	Mean platelet volume	MRVI1	GCST004599_rs719152-G_MRVI1	.	165	0.533333
89	GCST004599	5e-15	Mean platelet volume	RAD51B	GCST004599_rs8022206-A_RAD51B	.	165	0.539394
90	GCST004599	6e-15	Mean platelet volume	PDS5B	GCST004599_rs532990872-TC_PDS5B	.	165	0.545455
91	GCST004599	6e-15	Mean platelet volume	TESK2	GCST004599_rs17853159-A_TESK2	.	165	0.551515
92	GCST004599	7e-15	Mean platelet volume	ARAP1	GCST004599_rs56133113-G_ARAP1	.	165	0.557576
93	GCST004599	7e-15	Mean platelet volume	VWF	GCST004599_rs216311-C_VWF	.	165	0.563636
94	GCST004599	8e-15	Mean platelet volume	NFATC1	GCST004599_rs160189-G_NFATC1	.	165	0.569697
95	GCST004599	3e-14	Mean platelet volume	PDLIM1	GCST004599_rs1328599-T_PDLIM1	.	165	0.575758
96	GCST004599	3e-14	Mean platelet volume	SORBS1	GCST004599_rs1328599-T_SORBS1	.	165	0.581818
97	GCST004599	5e-14	Mean platelet volume	AKAP10	GCST004599_rs57112968-C_AKAP10	.	165	0.587879
98	GCST004599	7e-14	Mean platelet volume	CPS1	GCST004599_rs1047891-A_CPS1	.	165	0.593939
99	GCST004599	7e-14	Mean platelet volume	FAM208A	GCST004599_rs6805910-C_FAM208A	.	165	0.6
100	GCST004599	8e-14	Mean platelet volume	BCL2	GCST004599_rs17758695-T_BCL2	.	165	0.606061
101	GCST004599	8e-14	Mean platelet volume	MSI2	GCST004599_rs188761458-T_MSI2	.	165	0.612121
102	GCST004599	9e-14	Mean platelet volume	KCNE4	GCST004599_rs4674740-G_KCNE4	.	165	0.618182
103	GCST004599	2e-13	Mean platelet volume	FCER1G	GCST004599_rs3557-G_FCER1G	.	165	0.624242
104	GCST004599	2e-13	Mean platelet volume	LNX2	GCST004599_rs76900683-C_LNX2	.	165	0.630303
105	GCST004599	3e-13	Mean platelet volume	LRCH1	GCST004599_rs143636430-C_LRCH1	.	165	0.636364
106	GCST004599	4e-13	Mean platelet volume	ANKRD28	GCST004599_rs2455799-T_ANKRD28	.	165	0.642424
107	GCST004599	4e-13	Mean platelet volume	BTD	GCST004599_rs2455799-T_BTD	.	165	0.648485
108	GCST004599	7e-13	Mean platelet volume	CAPZA2	GCST004599_rs13228847-T_CAPZA2	.	165	0.654545
109	GCST004599	2e-12	Mean platelet volume	KCNS1	GCST004599_rs6124687-T_KCNS1	.	165	0.660606
110	GCST004599	2e-12	Mean platelet volume	LYN	GCST004599_rs6992820-G_LYN	.	165	0.666667
111	GCST004599	2e-12	Mean platelet volume	TGS1	GCST004599_rs6992820-G_TGS1	.	165	0.672727
112	GCST004599	2e-12	Mean platelet volume	VAV1	GCST004599_rs8106212-T_VAV1	.	165	0.678788
113	GCST004599	3e-12	Mean platelet volume	NPEPPS	GCST004599_rs62073968-G_NPEPPS	.	165	0.684848
114	GCST004599	3e-12	Mean platelet volume	RASL10A	GCST004599_rs695646-GC_RASL10A	.	165	0.690909
115	GCST004599	3e-12	Mean platelet volume	RCOR1	GCST004599_rs11627756-T_RCOR1	.	165	0.69697
116	GCST004599	4e-12	Mean platelet volume	C4BPA	GCST004599_rs12065624-T_C4BPA	.	165	0.70303
117	GCST004599	4e-12	Mean platelet volume	MPRIP	GCST004599_rs7225537-G_MPRIP	.	165	0.709091
118	GCST004599	5e-12	Mean platelet volume	ADIPOR1	GCST004599_rs7539542-C_ADIPOR1	.	165	0.715152
119	GCST004599	5e-12	Mean platelet volume	CD36	GCST004599_rs11764390-A_CD36	.	165	0.721212
120	GCST004599	7e-12	Mean platelet volume	FNTB	GCST004599_rs11627485-C_FNTB	.	165	0.727273
121	GCST004599	7e-12	Mean platelet volume	MAX	GCST004599_rs11627485-C_MAX	.	165	0.733333
122	GCST004599	9e-12	Mean platelet volume	YIF1B	GCST004599_rs2304176-C_YIF1B	.	165	0.739394
123	GCST004599	1e-11	Mean platelet volume	ELMO1	GCST004599_rs11771053-T_ELMO1	.	165	0.745455
124	GCST004599	1e-11	Mean platelet volume	RASIP1	GCST004599_rs2287922-A_RASIP1	.	165	0.751515
125	GCST004599	1e-11	Mean platelet volume	SSH1	GCST004599_rs987044-G_SSH1	.	165	0.757576
126	GCST004599	2e-11	Mean platelet volume	ARSA	GCST004599_rs9616907-C_ARSA	.	165	0.763636
127	GCST004599	2e-11	Mean platelet volume	NIN	GCST004599_rs146291102-A_NIN	.	165	0.769697
128	GCST004599	2e-11	Mean platelet volume	SHANK3	GCST004599_rs9616907-C_SHANK3	.	165	0.775758
129	GCST004599	3e-11	Mean platelet volume	H2AFV	GCST004599_rs12155039-A_H2AFV	.	165	0.781818
130	GCST004599	4e-11	Mean platelet volume	XRCC2	GCST004599_rs3218477-T_XRCC2	.	165	0.787879
131	GCST004599	4e-11	Mean platelet volume	ZPR1	GCST004599_rs964184-C_ZPR1	.	165	0.793939
132	GCST004599	5e-11	Mean platelet volume	CBFA2T3	GCST004599_rs12102677-C_CBFA2T3	.	165	0.8
133	GCST004599	5e-11	Mean platelet volume	P2RY2	GCST004599_rs11235688-A_P2RY2	.	165	0.806061
134	GCST004599	5e-11	Mean platelet volume	STIM1	GCST004599_rs11030122-G_STIM1	.	165	0.812121
135	GCST004599	1e-10	Mean platelet volume	CLDN3	GCST004599_rs150264463-C_CLDN3	.	165	0.818182
136	GCST004599	1e-10	Mean platelet volume	GCC2	GCST004599_rs11123694-T_GCC2	.	165	0.824242
137	GCST004599	1e-10	Mean platelet volume	ZNF324B	GCST004599_rs11671005-A_ZNF324B	.	165	0.830303
138	GCST004599	2e-10	Mean platelet volume	IL2	GCST004599_rs72669198-C_IL2	.	165	0.836364
139	GCST004599	2e-10	Mean platelet volume	IL21	GCST004599_rs72669198-C_IL21	.	165	0.842424
140	GCST004599	2e-10	Mean platelet volume	ITGB3	GCST004599_rs117107187-G_ITGB3	.	165	0.848485
141	GCST004599	2e-10	Mean platelet volume	MYL4	GCST004599_rs117107187-G_MYL4	.	165	0.854545
142	GCST004599	2e-10	Mean platelet volume	SERPINE2	GCST004599_rs13412535-A_SERPINE2	.	165	0.860606
143	GCST004599	2e-10	Mean platelet volume	TAF7	GCST004599_rs563151485-T_TAF7	.	165	0.866667
144	GCST004599	2e-10	Mean platelet volume	TBCA	GCST004599_chr5:77071703-T_TBCA	.	165	0.872727
145	GCST004599	3e-10	Mean platelet volume	GLS	GCST004599_rs11893307-A_GLS	.	165	0.878788
146	GCST004599	3e-10	Mean platelet volume	NAB1	GCST004599_rs11893307-A_NAB1	.	165	0.884848
147	GCST004599	4e-10	Mean platelet volume	BRD1	GCST004599_rs138857-T_BRD1	.	165	0.890909
148	GCST004599	4e-10	Mean platelet volume	DIAPH1	GCST004599_rs72792324-A_DIAPH1	.	165	0.89697
149	GCST004599	4e-10	Mean platelet volume	REST	GCST004599_rs12645070-A_REST	.	165	0.90303
150	GCST004599	6e-10	Mean platelet volume	AFF1	GCST004599_rs13120301-T_AFF1	.	165	0.909091
151	GCST004599	6e-10	Mean platelet volume	COMMD6	GCST004599_rs9573569-C_COMMD6	.	165	0.915152
152	GCST004599	6e-10	Mean platelet volume	TBC1D4	GCST004599_rs9573569-C_TBC1D4	.	165	0.921212
153	GCST004599	7e-10	Mean platelet volume	BZW2	GCST004599_rs696279-A_BZW2	.	165	0.927273
154	GCST004599	8e-10	Mean platelet volume	GP1BA	GCST004599_rs553749201-A_GP1BA	.	165	0.933333
155	GCST004599	2e-09	Mean platelet volume	CDIPT	GCST004599_rs528863805-AT_CDIPT	.	165	0.939394
156	GCST004599	2e-09	Mean platelet volume	INPP5K	GCST004599_rs939563-A_INPP5K	.	165	0.945455
157	GCST004599	2e-09	Mean platelet volume	STRN3	GCST004599_rs12897108-T_STRN3	.	165	0.951515
158	GCST004599	3e-09	Mean platelet volume	ATAD5	GCST004599_rs74815160-T_ATAD5	.	165	0.957576
159	GCST004599	3e-09	Mean platelet volume	PDCD5	GCST004599_rs4499344-A_PDCD5	.	165	0.963636
160	GCST004599	3e-09	Mean platelet volume	PDLIM5	GCST004599_rs11731606-T_PDLIM5	.	165	0.969697
161	GCST004599	4e-09	Mean platelet volume	ADGRE5	GCST004599_rs111896493-CTGAG_ADGRE5	.	165	0.975758
162	GCST004599	5e-09	Mean platelet volume	NUP210L	GCST004599_rs2494663-A_NUP210L	.	165	0.981818
163	GCST004599	5e-09	Mean platelet volume	TESC	GCST004599_rs34344826-T_TESC	.	165	0.987879
164	GCST004599	8e-09	Mean platelet volume	CD151	GCST004599_rs6762-C_CD151	.	165	0.993939
165	GCST004599	8e-09	Mean platelet volume	EPM2A	GCST004599_rs80133860-T_EPM2A	.	165	1
1	GCST004600	2e-145	Eosinophil percentage of white cells	RPN1	GCST004600_rs4328821-G_RPN1	.	135	0.00740741
2	GCST004600	3e-120	Eosinophil percentage of white cells	ATXN2	GCST004600_rs653178-T_ATXN2	.	135	0.0148148
3	GCST004600	4e-117	Eosinophil percentage of white cells	RANBP6	GCST004600_rs2381416-A_RANBP6	.	135	0.0222222
4	GCST004600	1e-95	Eosinophil percentage of white cells	IL18R1	GCST004600_rs5833013-TTA_IL18R1	.	135	0.0296296
5	GCST004600	1e-95	Eosinophil percentage of white cells	IL1RL1	GCST004600_rs5833013-TTA_IL1RL1	.	135	0.037037
6	GCST004600	2e-65	Eosinophil percentage of white cells	RAD50	GCST004600_rs2706345-A_RAD50	.	135	0.0444444
7	GCST004600	7e-57	Eosinophil percentage of white cells	RUNX1	GCST004600_rs56117721-A_RUNX1	.	135	0.0518519
8	GCST004600	9e-54	Eosinophil percentage of white cells	CSF2	GCST004600_rs25884-G_CSF2	.	135	0.0592593
9	GCST004600	1e-49	Eosinophil percentage of white cells	AP1M1	GCST004600_rs410867-G_AP1M1	.	135	0.0666667
10	GCST004600	1e-49	Eosinophil percentage of white cells	KLF2	GCST004600_rs410867-G_KLF2	.	135	0.0740741
11	GCST004600	2e-46	Eosinophil percentage of white cells	ITGB8	GCST004600_rs34025520-A_ITGB8	.	135	0.0814815
12	GCST004600	7e-41	Eosinophil percentage of white cells	ZNF398	GCST004600_rs4727027-A_ZNF398	.	135	0.0888889
13	GCST004600	5e-40	Eosinophil percentage of white cells	ADRB2	GCST004600_rs56330463-C_ADRB2	.	135	0.0962963
14	GCST004600	5e-40	Eosinophil percentage of white cells	HTR4	GCST004600_rs56330463-C_HTR4	.	135	0.103704
15	GCST004600	6e-40	Eosinophil percentage of white cells	ALOX15	GCST004600_rs34210653-A_ALOX15	.	135	0.111111
16	GCST004600	4e-37	Eosinophil percentage of white cells	TRIM31	GCST004600_rs1111180-C_TRIM31	.	135	0.118519
17	GCST004600	1e-36	Eosinophil percentage of white cells	KANSL3	GCST004600_rs36058533-A_KANSL3	.	135	0.125926
18	GCST004600	2e-36	Eosinophil percentage of white cells	CCL24	GCST004600_rs2302006-G_CCL24	.	135	0.133333
19	GCST004600	7e-35	Eosinophil percentage of white cells	HLA-B	GCST004600_rs9378249-G_HLA-B	.	135	0.140741
20	GCST004600	1e-30	Eosinophil percentage of white cells	BCL2L11	GCST004600_rs17484848-C_BCL2L11	PPI-GWAS	135	0.148148
21	GCST004600	4e-29	Eosinophil percentage of white cells	SLC7A8	GCST004600_rs2239633-A_SLC7A8	.	135	0.155556
22	GCST004600	3e-28	Eosinophil percentage of white cells	CHD7	GCST004600_rs35914442-G_CHD7	.	135	0.162963
23	GCST004600	1e-27	Eosinophil percentage of white cells	IL18RAP	GCST004600_rs34020101-T_IL18RAP	.	135	0.17037
24	GCST004600	7e-27	Eosinophil percentage of white cells	HLA-DRB1	GCST004600_rs28383314-C_HLA-DRB1	.	135	0.177778
25	GCST004600	9e-24	Eosinophil percentage of white cells	KANSL1	GCST004600_rs776509440-ATTC_KANSL1	.	135	0.185185
26	GCST004600	3e-23	Eosinophil percentage of white cells	NDFIP1	GCST004600_rs1036207-G_NDFIP1	.	135	0.192593
27	GCST004600	6e-23	Eosinophil percentage of white cells	BEND3	GCST004600_rs6568466-C_BEND3	.	135	0.2
28	GCST004600	1e-22	Eosinophil percentage of white cells	SCD5	GCST004600_rs201015026-T_SCD5	.	135	0.207407
29	GCST004600	3e-22	Eosinophil percentage of white cells	TSLP	GCST004600_rs10045577-T_TSLP	.	135	0.214815
30	GCST004600	3e-22	Eosinophil percentage of white cells	WDR36	GCST004600_rs10045577-T_WDR36	.	135	0.222222
31	GCST004600	7e-21	Eosinophil percentage of white cells	DUSP22	GCST004600_rs55713716-A_DUSP22	.	135	0.22963
32	GCST004600	7e-21	Eosinophil percentage of white cells	IRF4	GCST004600_rs55713716-A_IRF4	PPI-GWAS	135	0.237037
33	GCST004600	2e-20	Eosinophil percentage of white cells	BACH2	GCST004600_rs62408225-G_BACH2	.	135	0.244444
34	GCST004600	2e-20	Eosinophil percentage of white cells	BCL2	GCST004600_rs17758695-T_BCL2	.	135	0.251852
35	GCST004600	2e-20	Eosinophil percentage of white cells	RBX1	GCST004600_rs743002-C_RBX1	.	135	0.259259
36	GCST004600	3e-20	Eosinophil percentage of white cells	INPP5D	GCST004600_rs56235204-C_INPP5D	PPI-GWAS	135	0.266667
37	GCST004600	1e-19	Eosinophil percentage of white cells	LPAR1	GCST004600_rs551517-T_LPAR1	.	135	0.274074
38	GCST004600	2e-19	Eosinophil percentage of white cells	RERE	GCST004600_rs159963-A_RERE	.	135	0.281481
39	GCST004600	5e-19	Eosinophil percentage of white cells	ASB2	GCST004600_rs11555542-C_ASB2	.	135	0.288889
40	GCST004600	5e-19	Eosinophil percentage of white cells	MICA	GCST004600_rs1882-G_MICA	.	135	0.296296
41	GCST004600	6e-19	Eosinophil percentage of white cells	JDP2	GCST004600_rs175705-G_JDP2	.	135	0.303704
42	GCST004600	6e-18	Eosinophil percentage of white cells	STAT6	GCST004600_rs1059513-C_STAT6	PPI-GWAS	135	0.311111
43	GCST004600	8e-18	Eosinophil percentage of white cells	EXOC2	GCST004600_rs9504361-G_EXOC2	.	135	0.318519
44	GCST004600	9e-18	Eosinophil percentage of white cells	BPTF	GCST004600_rs148803332-C_BPTF	.	135	0.325926
45	GCST004600	1e-17	Eosinophil percentage of white cells	IKZF3	GCST004600_rs202126107-G_IKZF3	.	135	0.333333
46	GCST004600	1e-17	Eosinophil percentage of white cells	UBAC2	GCST004600_rs2182885-A_UBAC2	.	135	0.340741
47	GCST004600	2e-17	Eosinophil percentage of white cells	APBB1IP	GCST004600_rs3006802-C_APBB1IP	.	135	0.348148
48	GCST004600	2e-17	Eosinophil percentage of white cells	HLA-DPA1	GCST004600_rs2856816-C_HLA-DPA1	.	135	0.355556
49	GCST004600	2e-17	Eosinophil percentage of white cells	HLA-DPB1	GCST004600_rs2856816-C_HLA-DPB1	.	135	0.362963
50	GCST004600	2e-17	Eosinophil percentage of white cells	IL5	GCST004600_rs139939228-C_IL5	PPI-GWAS	135	0.37037
51	GCST004600	2e-17	Eosinophil percentage of white cells	IRF1	GCST004600_rs139939228-C_IRF1	.	135	0.377778
52	GCST004600	2e-17	Eosinophil percentage of white cells	S1PR4	GCST004600_rs61731111-T_S1PR4	.	135	0.385185
53	GCST004600	3e-17	Eosinophil percentage of white cells	BAK1	GCST004600_rs511515-G_BAK1	PPI-GWAS	135	0.392593
54	GCST004600	3e-17	Eosinophil percentage of white cells	FOSL1	GCST004600_rs637571-C_FOSL1	.	135	0.4
55	GCST004600	7e-17	Eosinophil percentage of white cells	HBS1L	GCST004600_rs9402682-T_HBS1L	.	135	0.407407
56	GCST004600	7e-17	Eosinophil percentage of white cells	KLF3	GCST004600_rs17428931-G_KLF3	.	135	0.414815
57	GCST004600	9e-17	Eosinophil percentage of white cells	LIMK2	GCST004600_rs13056815-A_LIMK2	.	135	0.422222
58	GCST004600	2e-16	Eosinophil percentage of white cells	CD200	GCST004600_rs9990220-T_CD200	.	135	0.42963
59	GCST004600	2e-16	Eosinophil percentage of white cells	PPARG	GCST004600_rs7615916-A_PPARG	.	135	0.437037
60	GCST004600	3e-16	Eosinophil percentage of white cells	JAK1	GCST004600_rs12408934-A_JAK1	PPI-GWAS	135	0.444444
61	GCST004600	5e-16	Eosinophil percentage of white cells	HLA-G	GCST004600_rs12662618-C_HLA-G	.	135	0.451852
62	GCST004600	6e-16	Eosinophil percentage of white cells	SHARPIN	GCST004600_rs34173062-A_SHARPIN	.	135	0.459259
63	GCST004600	2e-15	Eosinophil percentage of white cells	FOXO1	GCST004600_rs6563842-T_FOXO1	.	135	0.466667
64	GCST004600	2e-15	Eosinophil percentage of white cells	GFI1B	GCST004600_rs150813342-T_GFI1B	.	135	0.474074
65	GCST004600	3e-15	Eosinophil percentage of white cells	ATP6V1G3	GCST004600_rs570794153-GA_ATP6V1G3	.	135	0.481481
66	GCST004600	3e-15	Eosinophil percentage of white cells	PTPRC	GCST004600_rs570794153-GA_PTPRC	.	135	0.488889
67	GCST004600	6e-15	Eosinophil percentage of white cells	ENSA	GCST004600_rs11204682-T_ENSA	.	135	0.496296
68	GCST004600	8e-15	Eosinophil percentage of white cells	LPP	GCST004600_rs542618547-G_LPP	.	135	0.503704
69	GCST004600	2e-14	Eosinophil percentage of white cells	LMO4	GCST004600_rs6684992-T_LMO4	PPI-GWAS	135	0.511111
70	GCST004600	2e-14	Eosinophil percentage of white cells	PTEN	GCST004600_rs2673803-T_PTEN	.	135	0.518519
71	GCST004600	3e-14	Eosinophil percentage of white cells	BCL2A1	GCST004600_rs147934515-A_BCL2A1	PPI-GWAS	135	0.525926
72	GCST004600	3e-14	Eosinophil percentage of white cells	BRD3	GCST004600_rs532553681-AT_BRD3	.	135	0.533333
73	GCST004600	3e-14	Eosinophil percentage of white cells	IL5RA	GCST004600_rs1695315-A_IL5RA	PPI-GWAS	135	0.540741
74	GCST004600	3e-14	Eosinophil percentage of white cells	TRNT1	GCST004600_rs1695315-A_TRNT1	.	135	0.548148
75	GCST004600	4e-14	Eosinophil percentage of white cells	SUOX	GCST004600_rs10876864-A_SUOX	.	135	0.555556
76	GCST004600	6e-14	Eosinophil percentage of white cells	FARP2	GCST004600_rs3755397-G_FARP2	.	135	0.562963
77	GCST004600	6e-14	Eosinophil percentage of white cells	GLB1	GCST004600_rs34064757-A_GLB1	.	135	0.57037
78	GCST004600	6e-14	Eosinophil percentage of white cells	HHEX	GCST004600_chr10:94450233-T_HHEX	.	135	0.577778
79	GCST004600	6e-14	Eosinophil percentage of white cells	KDM6B	GCST004600_rs74480102-A_KDM6B	.	135	0.585185
80	GCST004600	6e-14	Eosinophil percentage of white cells	2020-09-02	GCST004600_rs3755397-G_SEPT2	.	135	0.592593
81	GCST004600	7e-14	Eosinophil percentage of white cells	TNIP1	GCST004600_rs960709-G_TNIP1	.	135	0.6
82	GCST004600	9e-14	Eosinophil percentage of white cells	ACKR2	GCST004600_rs2228467-C_ACKR2	.	135	0.607407
83	GCST004600	9e-14	Eosinophil percentage of white cells	CEBPD	GCST004600_rs45577137-G_CEBPD	.	135	0.614815
84	GCST004600	9e-14	Eosinophil percentage of white cells	PRKDC	GCST004600_rs45577137-G_PRKDC	.	135	0.622222
85	GCST004600	1e-13	Eosinophil percentage of white cells	CCR7	GCST004600_rs112401631-A_CCR7	.	135	0.62963
86	GCST004600	1e-13	Eosinophil percentage of white cells	SMARCE1	GCST004600_rs112401631-A_SMARCE1	.	135	0.637037
87	GCST004600	2e-13	Eosinophil percentage of white cells	CHD1	GCST004600_rs11317778-T_CHD1	.	135	0.644444
88	GCST004600	2e-13	Eosinophil percentage of white cells	DOCK3	GCST004600_rs73078622-G_DOCK3	.	135	0.651852
89	GCST004600	2e-13	Eosinophil percentage of white cells	ELMO1	GCST004600_rs60600003-G_ELMO1	.	135	0.659259
90	GCST004600	4e-13	Eosinophil percentage of white cells	ZFPM1	GCST004600_rs74035506-G_ZFPM1	.	135	0.666667
91	GCST004600	5e-13	Eosinophil percentage of white cells	JAK2	GCST004600_rs3780378-T_JAK2	PPI-GWAS	135	0.674074
92	GCST004600	5e-13	Eosinophil percentage of white cells	TNFRSF8	GCST004600_rs35249183-G_TNFRSF8	.	135	0.681481
93	GCST004600	5e-13	Eosinophil percentage of white cells	TNFSF8	GCST004600_rs10982456-C_TNFSF8	.	135	0.688889
94	GCST004600	9e-13	Eosinophil percentage of white cells	IL6	GCST004600_rs36229146-T_IL6	PPI-GWAS	135	0.696296
95	GCST004600	2e-12	Eosinophil percentage of white cells	COG6	GCST004600_rs9532434-C_COG6	.	135	0.703704
96	GCST004600	3e-12	Eosinophil percentage of white cells	CD200R1	GCST004600_rs9814893-T_CD200R1	.	135	0.711111
97	GCST004600	3e-12	Eosinophil percentage of white cells	CD200R1L	GCST004600_rs9814893-T_CD200R1L	.	135	0.718519
98	GCST004600	3e-12	Eosinophil percentage of white cells	NFKBIA	GCST004600_rs8020739-T_NFKBIA	.	135	0.725926
99	GCST004600	3e-12	Eosinophil percentage of white cells	UBR2	GCST004600_rs16895831-T_UBR2	.	135	0.733333
100	GCST004600	4e-12	Eosinophil percentage of white cells	NCF4	GCST004600_rs760517-T_NCF4	.	135	0.740741
101	GCST004600	6e-12	Eosinophil percentage of white cells	CGA	GCST004600_rs67614146-A_CGA	.	135	0.748148
102	GCST004600	9e-12	Eosinophil percentage of white cells	GKAP1	GCST004600_rs371212078-C_GKAP1	.	135	0.755556
103	GCST004600	1e-11	Eosinophil percentage of white cells	FKBP5	GCST004600_rs7760951-C_FKBP5	.	135	0.762963
104	GCST004600	2e-11	Eosinophil percentage of white cells	AKAP13	GCST004600_rs35740288-A_AKAP13	.	135	0.77037
105	GCST004600	2e-11	Eosinophil percentage of white cells	AUH	GCST004600_rs200760632-G_AUH	.	135	0.777778
106	GCST004600	3e-11	Eosinophil percentage of white cells	CNR2	GCST004600_rs3003334-A_CNR2	.	135	0.785185
107	GCST004600	3e-11	Eosinophil percentage of white cells	WNK1	GCST004600_rs11613704-A_WNK1	.	135	0.792593
108	GCST004600	6e-11	Eosinophil percentage of white cells	IRAK2	GCST004600_rs114743735-G_IRAK2	.	135	0.8
109	GCST004600	6e-11	Eosinophil percentage of white cells	PLB1	GCST004600_rs11127153-A_PLB1	.	135	0.807407
110	GCST004600	1e-10	Eosinophil percentage of white cells	H6PD	GCST004600_rs677665-T_H6PD	.	135	0.814815
111	GCST004600	1e-10	Eosinophil percentage of white cells	HLA-C	GCST004600_rs17191797-G_HLA-C	.	135	0.822222
112	GCST004600	1e-10	Eosinophil percentage of white cells	SMAD3	GCST004600_rs7174445-G_SMAD3	.	135	0.82963
113	GCST004600	1e-10	Eosinophil percentage of white cells	SPSB1	GCST004600_rs677665-T_SPSB1	.	135	0.837037
114	GCST004600	2e-10	Eosinophil percentage of white cells	NDUFAF1	GCST004600_rs4924544-T_NDUFAF1	.	135	0.844444
115	GCST004600	2e-10	Eosinophil percentage of white cells	TNFRSF10C	GCST004600_rs12545733-C_TNFRSF10C	.	135	0.851852
116	GCST004600	2e-10	Eosinophil percentage of white cells	TRERF1	GCST004600_rs61612642-T_TRERF1	.	135	0.859259
117	GCST004600	3e-10	Eosinophil percentage of white cells	IL4R	GCST004600_rs4787951-C_IL4R	PPI-GWAS	135	0.866667
118	GCST004600	3e-10	Eosinophil percentage of white cells	ZPR1	GCST004600_rs12274192-G_ZPR1	.	135	0.874074
119	GCST004600	4e-10	Eosinophil percentage of white cells	CPS1	GCST004600_rs715-C_CPS1	.	135	0.881481
120	GCST004600	1e-09	Eosinophil percentage of white cells	SIK3	GCST004600_rs571547192-CTT_SIK3	.	135	0.888889
121	GCST004600	2e-09	Eosinophil percentage of white cells	DNMT3L	GCST004600_rs9974367-G_DNMT3L	.	135	0.896296
122	GCST004600	2e-09	Eosinophil percentage of white cells	HABP2	GCST004600_rs7080536-A_HABP2	.	135	0.903704
123	GCST004600	2e-09	Eosinophil percentage of white cells	ICOSLG	GCST004600_rs9974367-G_ICOSLG	.	135	0.911111
124	GCST004600	2e-09	Eosinophil percentage of white cells	PTPN1	GCST004600_rs11697371-T_PTPN1	.	135	0.918519
125	GCST004600	4e-09	Eosinophil percentage of white cells	ABCA7	GCST004600_rs10411696-G_ABCA7	.	135	0.925926
126	GCST004600	4e-09	Eosinophil percentage of white cells	AK5	GCST004600_rs7532748-A_AK5	.	135	0.933333
127	GCST004600	4e-09	Eosinophil percentage of white cells	PLA2G15	GCST004600_chr16:68294800-G_PLA2G15	.	135	0.940741
128	GCST004600	6e-09	Eosinophil percentage of white cells	ATM	GCST004600_rs582297-G_ATM	.	135	0.948148
129	GCST004600	6e-09	Eosinophil percentage of white cells	NFKB1	GCST004600_rs113473633-G_NFKB1	.	135	0.955556
130	GCST004600	6e-09	Eosinophil percentage of white cells	P2RX3	GCST004600_rs74628114-C_P2RX3	.	135	0.962963
131	GCST004600	6e-09	Eosinophil percentage of white cells	TRMT10C	GCST004600_rs13062095-C_TRMT10C	.	135	0.97037
132	GCST004600	7e-09	Eosinophil percentage of white cells	CDC7	GCST004600_rs1983170-A_CDC7	.	135	0.977778
133	GCST004600	7e-09	Eosinophil percentage of white cells	NFATC2	GCST004600_rs6021268-C_NFATC2	.	135	0.985185
134	GCST004600	8e-09	Eosinophil percentage of white cells	BCL3	GCST004600_rs531660643-T_BCL3	.	135	0.992593
135	GCST004600	8e-09	Eosinophil percentage of white cells	RBBP8	GCST004600_rs4578769-T_RBBP8	.	135	1
1	GCST004602	1E-340	Mean corpuscular volume	HFE	GCST004602_rs144861591-T_HFE	PPI-GWAS	188	0.00531915
2	GCST004602	1E-340	Mean corpuscular volume	HIST1H1C	GCST004602_rs144861591-T_HIST1H1C	.	188	0.0106383
3	GCST004602	1E-352	Mean corpuscular volume	TMPRSS6	GCST004602_chr22:37462936-G_TMPRSS6	.	188	0.0159574
4	GCST004602	1E-508	Mean corpuscular volume	MYB	GCST004602_rs9494142-C_MYB	.	188	0.0212766
5	GCST004602	1E-560	Mean corpuscular volume	HBS1L	GCST004602_rs7776054-G_HBS1L	.	188	0.0265957
6	GCST004602	3e-260	Mean corpuscular volume	CCND3	GCST004602_rs9349205-A_CCND3	.	188	0.0319149
7	GCST004602	2e-229	Mean corpuscular volume	HIST1H4C	GCST004602_rs198851-G_HIST1H4C	.	188	0.037234
8	GCST004602	3e-109	Mean corpuscular volume	RCL1	GCST004602_rs17803780-C_RCL1	.	188	0.0425532
9	GCST004602	6e-101	Mean corpuscular volume	NPRL3	GCST004602_rs2238368-T_NPRL3	.	188	0.0478723
10	GCST004602	9e-85	Mean corpuscular volume	TFR2	GCST004602_rs7385804-A_TFR2	PPI-GWAS	188	0.0531915
11	GCST004602	5e-82	Mean corpuscular volume	AXIN1	GCST004602_rs781191470-A_AXIN1	.	188	0.0585106
12	GCST004602	4e-81	Mean corpuscular volume	IKZF1	GCST004602_rs6592965-A_IKZF1	.	188	0.0638298
13	GCST004602	3e-79	Mean corpuscular volume	GCDH	GCST004602_rs56397034-C_GCDH	.	188	0.0691489
14	GCST004602	3e-79	Mean corpuscular volume	KLF1	GCST004602_rs56397034-C_KLF1	.	188	0.0744681
15	GCST004602	6e-75	Mean corpuscular volume	THRB	GCST004602_rs113700287-TTTTG_THRB	.	188	0.0797872
16	GCST004602	2e-74	Mean corpuscular volume	TFRC	GCST004602_rs55649226-C_TFRC	.	188	0.0851064
17	GCST004602	6e-73	Mean corpuscular volume	CEBPA	GCST004602_rs78744187-T_CEBPA	.	188	0.0904255
18	GCST004602	6e-73	Mean corpuscular volume	SLC7A10	GCST004602_rs78744187-T_SLC7A10	.	188	0.0957447
19	GCST004602	1e-72	Mean corpuscular volume	ATR	GCST004602_rs9820353-G_ATR	.	188	0.101064
20	GCST004602	2e-72	Mean corpuscular volume	CHAF1A	GCST004602_rs549220260-C_CHAF1A	.	188	0.106383
21	GCST004602	7e-72	Mean corpuscular volume	RNF165	GCST004602_rs718515-A_RNF165	.	188	0.111702
22	GCST004602	8e-63	Mean corpuscular volume	BCL11A	GCST004602_rs5831579-T_BCL11A	.	188	0.117021
23	GCST004602	7e-55	Mean corpuscular volume	HK1	GCST004602_rs17476364-C_HK1	.	188	0.12234
24	GCST004602	1e-52	Mean corpuscular volume	2020-03-08	GCST004602_rs34897497-G_MARCH8	.	188	0.12766
25	GCST004602	1e-52	Mean corpuscular volume	RAB11A	GCST004602_rs11315539-C_RAB11A	.	188	0.132979
26	GCST004602	2e-52	Mean corpuscular volume	ATP6V1G3	GCST004602_rs139164185-A_ATP6V1G3	.	188	0.138298
27	GCST004602	2e-52	Mean corpuscular volume	PTPRC	GCST004602_rs139164185-A_PTPRC	.	188	0.143617
28	GCST004602	4e-52	Mean corpuscular volume	FNTB	GCST004602_rs11627485-C_FNTB	.	188	0.148936
29	GCST004602	4e-52	Mean corpuscular volume	MAX	GCST004602_rs11627485-C_MAX	.	188	0.154255
30	GCST004602	1e-47	Mean corpuscular volume	FBXO7	GCST004602_rs149388997-G_FBXO7	.	188	0.159574
31	GCST004602	1e-47	Mean corpuscular volume	SYN3	GCST004602_rs149388997-G_SYN3	.	188	0.164894
32	GCST004602	6e-45	Mean corpuscular volume	UNC119B	GCST004602_rs34734847-C_UNC119B	.	188	0.170213
33	GCST004602	4e-43	Mean corpuscular volume	GMPR	GCST004602_rs869167739-A_GMPR	.	188	0.175532
34	GCST004602	4e-39	Mean corpuscular volume	SYCE3	GCST004602_rs131777-T_SYCE3	.	188	0.180851
35	GCST004602	1e-37	Mean corpuscular volume	UBE2L3	GCST004602_rs138665726-C_UBE2L3	.	188	0.18617
36	GCST004602	1e-35	Mean corpuscular volume	TERT	GCST004602_rs4449583-T_TERT	.	188	0.191489
37	GCST004602	5e-30	Mean corpuscular volume	RASA2	GCST004602_rs36013391-G_RASA2	.	188	0.196809
38	GCST004602	2e-29	Mean corpuscular volume	LARP1	GCST004602_rs35998524-T_LARP1	.	188	0.202128
39	GCST004602	6e-29	Mean corpuscular volume	OR10Z1	GCST004602_rs12083184-C_OR10Z1	.	188	0.207447
40	GCST004602	6e-29	Mean corpuscular volume	SPTA1	GCST004602_rs12083184-C_SPTA1	.	188	0.212766
41	GCST004602	4e-28	Mean corpuscular volume	MED20	GCST004602_rs114056237-A_MED20	.	188	0.218085
42	GCST004602	2e-27	Mean corpuscular volume	HBZ	GCST004602_rs112190912-G_HBZ	.	188	0.223404
43	GCST004602	3e-27	Mean corpuscular volume	BTG2	GCST004602_rs17534202-C_BTG2	.	188	0.228723
44	GCST004602	1e-26	Mean corpuscular volume	ITSN1	GCST004602_rs71326967-G_ITSN1	.	188	0.234043
45	GCST004602	2e-25	Mean corpuscular volume	PDZK1IP1	GCST004602_rs6695898-A_PDZK1IP1	.	188	0.239362
46	GCST004602	2e-25	Mean corpuscular volume	TAL1	GCST004602_rs6695898-A_TAL1	.	188	0.244681
47	GCST004602	2e-24	Mean corpuscular volume	USP49	GCST004602_rs2395792-G_USP49	.	188	0.25
48	GCST004602	1e-23	Mean corpuscular volume	KAT7	GCST004602_rs572017140-A_KAT7	.	188	0.255319
49	GCST004602	3e-23	Mean corpuscular volume	SESN1	GCST004602_rs11153147-G_SESN1	.	188	0.260638
50	GCST004602	2e-22	Mean corpuscular volume	PTTG1IP	GCST004602_rs741951-A_PTTG1IP	.	188	0.265957
51	GCST004602	6e-22	Mean corpuscular volume	CABP4	GCST004602_rs1790761-C_CABP4	.	188	0.271277
52	GCST004602	6e-22	Mean corpuscular volume	COMMD6	GCST004602_rs9573567-A_COMMD6	.	188	0.276596
53	GCST004602	6e-22	Mean corpuscular volume	TBC1D4	GCST004602_rs9573567-A_TBC1D4	.	188	0.281915
54	GCST004602	1e-21	Mean corpuscular volume	SP1	GCST004602_rs12582170-G_SP1	.	188	0.287234
55	GCST004602	1e-21	Mean corpuscular volume	SP7	GCST004602_rs12582170-G_SP7	.	188	0.292553
56	GCST004602	2e-21	Mean corpuscular volume	ZKSCAN8	GCST004602_rs560097346-CT_ZKSCAN8	.	188	0.297872
57	GCST004602	8e-21	Mean corpuscular volume	BCL2	GCST004602_rs17758695-T_BCL2	.	188	0.303191
58	GCST004602	9e-21	Mean corpuscular volume	EXOSC9	GCST004602_rs33964027-C_EXOSC9	.	188	0.308511
59	GCST004602	4e-20	Mean corpuscular volume	SLC7A5	GCST004602_rs68149176-T_SLC7A5	.	188	0.31383
60	GCST004602	5e-20	Mean corpuscular volume	RRM1	GCST004602_rs11031096-C_RRM1	.	188	0.319149
61	GCST004602	6e-20	Mean corpuscular volume	H2AFV	GCST004602_rs10267576-C_H2AFV	.	188	0.324468
62	GCST004602	8e-20	Mean corpuscular volume	CC2D2A	GCST004602_rs1134634-C_CC2D2A	.	188	0.329787
63	GCST004602	9e-20	Mean corpuscular volume	CSRP3	GCST004602_rs10766533-A_CSRP3	.	188	0.335106
64	GCST004602	2e-19	Mean corpuscular volume	ATAD2B	GCST004602_rs548850890-A_ATAD2B	.	188	0.340426
65	GCST004602	1e-18	Mean corpuscular volume	MYLK2	GCST004602_rs6060987-A_MYLK2	.	188	0.345745
66	GCST004602	2e-18	Mean corpuscular volume	HNRNPA1	GCST004602_rs35979828-T_HNRNPA1	.	188	0.351064
67	GCST004602	2e-18	Mean corpuscular volume	NFE2	GCST004602_rs35979828-T_NFE2	.	188	0.356383
68	GCST004602	2e-18	Mean corpuscular volume	THADA	GCST004602_rs113542380-A_THADA	.	188	0.361702
69	GCST004602	5e-18	Mean corpuscular volume	SOX6	GCST004602_rs7482541-C_SOX6	.	188	0.367021
70	GCST004602	8e-18	Mean corpuscular volume	SLC25A37	GCST004602_rs2942194-G_SLC25A37	.	188	0.37234
71	GCST004602	2e-17	Mean corpuscular volume	ANKRD27	GCST004602_rs75372982-G_ANKRD27	.	188	0.37766
72	GCST004602	2e-17	Mean corpuscular volume	PDCD5	GCST004602_rs75372982-G_PDCD5	.	188	0.382979
73	GCST004602	4e-17	Mean corpuscular volume	NRBF2	GCST004602_rs72829144-A_NRBF2	.	188	0.388298
74	GCST004602	6e-17	Mean corpuscular volume	JARID2	GCST004602_rs9464760-C_JARID2	.	188	0.393617
75	GCST004602	8e-17	Mean corpuscular volume	MEF2C	GCST004602_rs2067663-T_MEF2C	.	188	0.398936
76	GCST004602	8e-17	Mean corpuscular volume	ZNF217	GCST004602_rs151305716-T_ZNF217	.	188	0.404255
77	GCST004602	1e-16	Mean corpuscular volume	ANK1	GCST004602_rs4737010-A_ANK1	.	188	0.409574
78	GCST004602	2e-16	Mean corpuscular volume	IL2RB	GCST004602_rs5995385-C_IL2RB	.	188	0.414894
79	GCST004602	2e-16	Mean corpuscular volume	LMO2	GCST004602_rs2273799-C_LMO2	.	188	0.420213
80	GCST004602	3e-16	Mean corpuscular volume	WDR5	GCST004602_rs35259020-T_WDR5	.	188	0.425532
81	GCST004602	4e-16	Mean corpuscular volume	ELL	GCST004602_rs10420951-G_ELL	.	188	0.430851
82	GCST004602	4e-16	Mean corpuscular volume	FKBP8	GCST004602_rs10420951-G_FKBP8	.	188	0.43617
83	GCST004602	5e-16	Mean corpuscular volume	RSRP1	GCST004602_rs55794721-A_RSRP1	.	188	0.441489
84	GCST004602	5e-16	Mean corpuscular volume	SYF2	GCST004602_rs55794721-A_SYF2	.	188	0.446809
85	GCST004602	6e-16	Mean corpuscular volume	PPP1R10	GCST004602_rs1264423-C_PPP1R10	.	188	0.452128
86	GCST004602	8e-16	Mean corpuscular volume	NDOR1	GCST004602_rs113809617-G_NDOR1	.	188	0.457447
87	GCST004602	9e-16	Mean corpuscular volume	CBFA2T3	GCST004602_rs62045844-T_CBFA2T3	.	188	0.462766
88	GCST004602	2e-15	Mean corpuscular volume	AFF1	GCST004602_rs6840258-T_AFF1	.	188	0.468085
89	GCST004602	2e-15	Mean corpuscular volume	PIK3R1	GCST004602_rs1445760-C_PIK3R1	.	188	0.473404
90	GCST004602	3e-15	Mean corpuscular volume	EPHB4	GCST004602_rs116979562-A_EPHB4	.	188	0.478723
91	GCST004602	3e-15	Mean corpuscular volume	PSMB5	GCST004602_rs113107529-AAAAC_PSMB5	.	188	0.484043
92	GCST004602	9e-15	Mean corpuscular volume	KAT2B	GCST004602_rs12636078-G_KAT2B	.	188	0.489362
93	GCST004602	9e-15	Mean corpuscular volume	RMND5A	GCST004602_rs4832312-C_RMND5A	.	188	0.494681
94	GCST004602	1e-14	Mean corpuscular volume	ATP2B4	GCST004602_rs10751450-T_ATP2B4	.	188	0.5
95	GCST004602	1e-14	Mean corpuscular volume	COMMD1	GCST004602_rs2901460-G_COMMD1	.	188	0.505319
96	GCST004602	1e-14	Mean corpuscular volume	KDM2A	GCST004602_rs531184891-C_KDM2A	.	188	0.510638
97	GCST004602	2e-14	Mean corpuscular volume	KITLG	GCST004602_rs6538148-G_KITLG	.	188	0.515957
98	GCST004602	2e-14	Mean corpuscular volume	MTMR3	GCST004602_rs6006310-T_MTMR3	.	188	0.521277
99	GCST004602	5e-14	Mean corpuscular volume	CHTF18	GCST004602_rs742320-A_CHTF18	.	188	0.526596
100	GCST004602	6e-14	Mean corpuscular volume	MYH9	GCST004602_rs136211-G_MYH9	.	188	0.531915
101	GCST004602	1e-13	Mean corpuscular volume	CD36	GCST004602_rs112908525-TGAGGGTTGA_CD36	.	188	0.537234
102	GCST004602	1e-13	Mean corpuscular volume	LRRC47	GCST004602_rs12135894-T_LRRC47	.	188	0.542553
103	GCST004602	1e-13	Mean corpuscular volume	PRDM16	GCST004602_rs1569419-C_PRDM16	.	188	0.547872
104	GCST004602	2e-13	Mean corpuscular volume	E2F2	GCST004602_rs35229050-T_E2F2	.	188	0.553191
105	GCST004602	2e-13	Mean corpuscular volume	PIM1	GCST004602_rs35893164-G_PIM1	.	188	0.558511
106	GCST004602	3e-13	Mean corpuscular volume	ATF6B	GCST004602_rs429150-C_ATF6B	.	188	0.56383
107	GCST004602	3e-13	Mean corpuscular volume	TF	GCST004602_rs150854910-T_TF	.	188	0.569149
108	GCST004602	3e-13	Mean corpuscular volume	TNXB	GCST004602_rs429150-C_TNXB	.	188	0.574468
109	GCST004602	4e-13	Mean corpuscular volume	LSM4	GCST004602_rs74929147-A_LSM4	.	188	0.579787
110	GCST004602	4e-13	Mean corpuscular volume	RFC1	GCST004602_rs78773383-G_RFC1	.	188	0.585106
111	GCST004602	5e-13	Mean corpuscular volume	ERI1	GCST004602_rs1964356-T_ERI1	.	188	0.590426
112	GCST004602	8e-13	Mean corpuscular volume	NOLC1	GCST004602_rs6584485-T_NOLC1	.	188	0.595745
113	GCST004602	1e-12	Mean corpuscular volume	GYPA	GCST004602_rs6857303-A_GYPA	.	188	0.601064
114	GCST004602	1e-12	Mean corpuscular volume	GYPB	GCST004602_rs6857303-A_GYPB	.	188	0.606383
115	GCST004602	1e-12	Mean corpuscular volume	RBPMS	GCST004602_rs35091702-C_RBPMS	.	188	0.611702
116	GCST004602	1e-12	Mean corpuscular volume	TFDP2	GCST004602_rs62284572-T_TFDP2	.	188	0.617021
117	GCST004602	1e-12	Mean corpuscular volume	TK1	GCST004602_rs144204502-T_TK1	.	188	0.62234
118	GCST004602	1e-12	Mean corpuscular volume	TRMT61A	GCST004602_rs11160753-T_TRMT61A	.	188	0.62766
119	GCST004602	3e-12	Mean corpuscular volume	C20orf27	GCST004602_rs6116019-C_C20orf27	.	188	0.632979
120	GCST004602	3e-12	Mean corpuscular volume	SLC16A10	GCST004602_rs1234598-T_SLC16A10	.	188	0.638298
121	GCST004602	4e-12	Mean corpuscular volume	MCM4	GCST004602_rs762679-A_MCM4	.	188	0.643617
122	GCST004602	4e-12	Mean corpuscular volume	RAD51B	GCST004602_rs72725119-A_RAD51B	.	188	0.648936
123	GCST004602	5e-12	Mean corpuscular volume	IRS2	GCST004602_rs61358232-T_IRS2	.	188	0.654255
124	GCST004602	5e-12	Mean corpuscular volume	TRIM33	GCST004602_rs36092669-C_TRIM33	.	188	0.659574
125	GCST004602	7e-12	Mean corpuscular volume	ANAPC10	GCST004602_rs146087803-A_ANAPC10	.	188	0.664894
126	GCST004602	7e-12	Mean corpuscular volume	FOXO1	GCST004602_rs9532563-C_FOXO1	.	188	0.670213
127	GCST004602	8e-12	Mean corpuscular volume	HMGB1	GCST004602_rs9579586-C_HMGB1	.	188	0.675532
128	GCST004602	2e-11	Mean corpuscular volume	CDH1	GCST004602_rs34117943-CT_CDH1	.	188	0.680851
129	GCST004602	2e-11	Mean corpuscular volume	FBXL19	GCST004602_rs12928852-T_FBXL19	.	188	0.68617
130	GCST004602	2e-11	Mean corpuscular volume	RNF43	GCST004602_rs34523089-T_RNF43	.	188	0.691489
131	GCST004602	2e-11	Mean corpuscular volume	TBX21	GCST004602_rs41444548-G_TBX21	.	188	0.696809
132	GCST004602	3e-11	Mean corpuscular volume	SV2C	GCST004602_rs2270927-G_SV2C	.	188	0.702128
133	GCST004602	4e-11	Mean corpuscular volume	ATG101	GCST004602_rs10783487-A_ATG101	.	188	0.707447
134	GCST004602	4e-11	Mean corpuscular volume	LEPR	GCST004602_rs6700896-T_LEPR	.	188	0.712766
135	GCST004602	4e-11	Mean corpuscular volume	NR4A1	GCST004602_rs10783487-A_NR4A1	.	188	0.718085
136	GCST004602	5e-11	Mean corpuscular volume	RAB8A	GCST004602_rs62117911-A_RAB8A	.	188	0.723404
137	GCST004602	6e-11	Mean corpuscular volume	GIPR	GCST004602_rs138572433-G_GIPR	.	188	0.728723
138	GCST004602	6e-11	Mean corpuscular volume	HSP90AB1	GCST004602_rs62401155-A_HSP90AB1	.	188	0.734043
139	GCST004602	6e-11	Mean corpuscular volume	SH2B1	GCST004602_rs56163509-G_SH2B1	.	188	0.739362
140	GCST004602	6e-11	Mean corpuscular volume	TUFM	GCST004602_rs56163509-G_TUFM	.	188	0.744681
141	GCST004602	9e-11	Mean corpuscular volume	RPA1	GCST004602_rs5030755-G_RPA1	.	188	0.75
142	GCST004602	1e-10	Mean corpuscular volume	ABCA7	GCST004602_chr19:1056492-C_ABCA7	.	188	0.755319
143	GCST004602	1e-10	Mean corpuscular volume	ATMIN	GCST004602_rs12935418-C_ATMIN	.	188	0.760638
144	GCST004602	1e-10	Mean corpuscular volume	CPS1	GCST004602_rs1047891-A_CPS1	.	188	0.765957
145	GCST004602	1e-10	Mean corpuscular volume	HGH1	GCST004602_rs73381355-T_HGH1	.	188	0.771277
146	GCST004602	1e-10	Mean corpuscular volume	SYCE2	GCST004602_rs8012-G_SYCE2	.	188	0.776596
147	GCST004602	2e-10	Mean corpuscular volume	GLRX5	GCST004602_rs35362007-A_GLRX5	.	188	0.781915
148	GCST004602	2e-10	Mean corpuscular volume	NPHP3	GCST004602_rs17348614-T_NPHP3	.	188	0.787234
149	GCST004602	2e-10	Mean corpuscular volume	PCID2	GCST004602_rs61966459-G_PCID2	.	188	0.792553
150	GCST004602	2e-10	Mean corpuscular volume	RPS6KA1	GCST004602_rs17162190-A_RPS6KA1	.	188	0.797872
151	GCST004602	3e-10	Mean corpuscular volume	HSF2BP	GCST004602_rs35110281-A_HSF2BP	.	188	0.803191
152	GCST004602	3e-10	Mean corpuscular volume	TNRC6B	GCST004602_rs11301805-C_TNRC6B	.	188	0.808511
153	GCST004602	5e-10	Mean corpuscular volume	PSMA3	GCST004602_rs8005100-T_PSMA3	.	188	0.81383
154	GCST004602	5e-10	Mean corpuscular volume	TOX2	GCST004602_chr20:42658274-C_TOX2	.	188	0.819149
155	GCST004602	6e-10	Mean corpuscular volume	ATP11A	GCST004602_rs71446622-A_ATP11A	.	188	0.824468
156	GCST004602	6e-10	Mean corpuscular volume	ITPR2	GCST004602_rs76439304-T_ITPR2	.	188	0.829787
157	GCST004602	6e-10	Mean corpuscular volume	ZNF443	GCST004602_rs532591337-A_ZNF443	.	188	0.835106
158	GCST004602	7e-10	Mean corpuscular volume	STAT3	GCST004602_rs1053004-A_STAT3	.	188	0.840426
159	GCST004602	7e-10	Mean corpuscular volume	STAT5A	GCST004602_rs1053004-A_STAT5A	.	188	0.845745
160	GCST004602	8e-10	Mean corpuscular volume	EPB41L2	GCST004602_rs6921542-C_EPB41L2	.	188	0.851064
161	GCST004602	9e-10	Mean corpuscular volume	BACH2	GCST004602_rs206913-A_BACH2	.	188	0.856383
162	GCST004602	1e-09	Mean corpuscular volume	ATXN2	GCST004602_rs615134-A_ATXN2	.	188	0.861702
163	GCST004602	1e-09	Mean corpuscular volume	ILKAP	GCST004602_rs35676364-GT_ILKAP	.	188	0.867021
164	GCST004602	1e-09	Mean corpuscular volume	LRIG1	GCST004602_rs6147862-T_LRIG1	.	188	0.87234
165	GCST004602	1e-09	Mean corpuscular volume	PRIM1	GCST004602_rs2277339-G_PRIM1	.	188	0.87766
166	GCST004602	1e-09	Mean corpuscular volume	TYMS	GCST004602_rs66567989-G_TYMS	.	188	0.882979
167	GCST004602	2e-09	Mean corpuscular volume	GADD45A	GCST004602_rs3962382-C_GADD45A	.	188	0.888298
168	GCST004602	2e-09	Mean corpuscular volume	GNG12	GCST004602_rs3962382-C_GNG12	.	188	0.893617
169	GCST004602	2e-09	Mean corpuscular volume	KANSL1	GCST004602_rs2696579-A_KANSL1	.	188	0.898936
170	GCST004602	2e-09	Mean corpuscular volume	KCNN4	GCST004602_rs563995-A_KCNN4	.	188	0.904255
171	GCST004602	2e-09	Mean corpuscular volume	PLEK	GCST004602_rs13011075-C_PLEK	.	188	0.909574
172	GCST004602	2e-09	Mean corpuscular volume	TRRAP	GCST004602_rs139472942-T_TRRAP	.	188	0.914894
173	GCST004602	2e-09	Mean corpuscular volume	UBE2H	GCST004602_rs2140875-G_UBE2H	.	188	0.920213
174	GCST004602	2e-09	Mean corpuscular volume	WIPI2	GCST004602_rs11761408-A_WIPI2	.	188	0.925532
175	GCST004602	2e-09	Mean corpuscular volume	ZC3HC1	GCST004602_rs2140875-G_ZC3HC1	.	188	0.930851
176	GCST004602	2e-09	Mean corpuscular volume	ZFPM1	GCST004602_rs12232375-C_ZFPM1	.	188	0.93617
177	GCST004602	3e-09	Mean corpuscular volume	MYO9B	GCST004602_rs73928486-A_MYO9B	.	188	0.941489
178	GCST004602	4e-09	Mean corpuscular volume	CDA	GCST004602_rs66731853-A_CDA	.	188	0.946809
179	GCST004602	4e-09	Mean corpuscular volume	DPF2	GCST004602_rs2904967-A_DPF2	.	188	0.952128
180	GCST004602	4e-09	Mean corpuscular volume	RAB10	GCST004602_rs2243834-T_RAB10	.	188	0.957447
181	GCST004602	5e-09	Mean corpuscular volume	CDK6	GCST004602_rs10225965-T_CDK6	.	188	0.962766
182	GCST004602	5e-09	Mean corpuscular volume	USF2	GCST004602_rs12973672-C_USF2	.	188	0.968085
183	GCST004602	8e-09	Mean corpuscular volume	AKAP13	GCST004602_rs74346567-A_AKAP13	.	188	0.973404
184	GCST004602	8e-09	Mean corpuscular volume	BAZ1A	GCST004602_rs113131010-A_BAZ1A	.	188	0.978723
185	GCST004602	8e-09	Mean corpuscular volume	GFI1B	GCST004602_rs2073820-T_GFI1B	.	188	0.984043
186	GCST004602	8e-09	Mean corpuscular volume	HLA-B	GCST004602_rs2394982-T_HLA-B	.	188	0.989362
187	GCST004602	8e-09	Mean corpuscular volume	OPRL1	GCST004602_rs8126001-T_OPRL1	.	188	0.994681
188	GCST004602	8e-09	Mean corpuscular volume	RGS19	GCST004602_rs8126001-T_RGS19	.	188	1
1	GCST004603	9e-301	Platelet count	ARHGEF3	GCST004603_rs1354034-C_ARHGEF3	.	177	0.00564972
2	GCST004603	4e-181	Platelet count	HBS1L	GCST004603_rs7776054-G_HBS1L	.	177	0.0112994
3	GCST004603	6e-180	Platelet count	SH2B3	GCST004603_rs3184504-C_SH2B3	.	177	0.0169492
4	GCST004603	2e-163	Platelet count	AK3	GCST004603_rs12005199-A_AK3	.	177	0.0225989
5	GCST004603	1e-144	Platelet count	BAK1	GCST004603_rs210142-C_BAK1	.	177	0.0282486
6	GCST004603	1e-122	Platelet count	RCL1	GCST004603_rs10974808-G_RCL1	.	177	0.0338983
7	GCST004603	9e-96	Platelet count	MEF2C	GCST004603_rs114694170-C_MEF2C	.	177	0.039548
8	GCST004603	6e-88	Platelet count	GFI1B	GCST004603_rs150813342-T_GFI1B	.	177	0.0451977
9	GCST004603	9e-73	Platelet count	EHD3	GCST004603_rs655029-A_EHD3	.	177	0.0508475
10	GCST004603	1e-67	Platelet count	ZFPM2	GCST004603_rs6993770-T_ZFPM2	.	177	0.0564972
11	GCST004603	7e-65	Platelet count	THPO	GCST004603_chr3:184090266-T_THPO	.	177	0.0621469
12	GCST004603	4e-61	Platelet count	TPM4	GCST004603_rs143558304-TA_TPM4	.	177	0.0677966
13	GCST004603	7e-56	Platelet count	IQGAP2	GCST004603_chr5:75996909-A_IQGAP2	.	177	0.0734463
14	GCST004603	2e-54	Platelet count	COPZ1	GCST004603_rs11559982-G_COPZ1	.	177	0.079096
15	GCST004603	2e-54	Platelet count	NAA25	GCST004603_rs10661645-CAGG_NAA25	.	177	0.0847458
16	GCST004603	2e-54	Platelet count	NFE2	GCST004603_rs11559982-G_NFE2	.	177	0.0903955
17	GCST004603	4e-51	Platelet count	EIF2B5	GCST004603_chr3:184091102-G_EIF2B5	.	177	0.0960452
18	GCST004603	2e-46	Platelet count	DNM3	GCST004603_rs6425521-A_DNM3	PPI-GWAS	177	0.101695
19	GCST004603	1e-45	Platelet count	RHOF	GCST004603_rs11553699-G_RHOF	.	177	0.107345
20	GCST004603	8e-44	Platelet count	CABLES1	GCST004603_rs11082304-T_CABLES1	.	177	0.112994
21	GCST004603	3e-43	Platelet count	CBL	GCST004603_rs36109901-C_CBL	PPI-GWAS	177	0.118644
22	GCST004603	1e-40	Platelet count	AP2B1	GCST004603_rs11653357-A_AP2B1	PPI-GWAS	177	0.124294
23	GCST004603	5e-39	Platelet count	EXOC3L4	GCST004603_chr14:103566835-G_EXOC3L4	.	177	0.129944
24	GCST004603	4e-38	Platelet count	POLR2H	GCST004603_rs28550009-G_POLR2H	.	177	0.135593
25	GCST004603	2e-36	Platelet count	CD9	GCST004603_rs34667100-C_CD9	.	177	0.141243
26	GCST004603	1e-35	Platelet count	TPM1	GCST004603_rs11071720-C_TPM1	.	177	0.146893
27	GCST004603	3e-35	Platelet count	RCOR1	GCST004603_rs11382616-GC_RCOR1	.	177	0.152542
28	GCST004603	2e-34	Platelet count	MARK4	GCST004603_rs12459847-C_MARK4	.	177	0.158192
29	GCST004603	3e-34	Platelet count	ATXN2	GCST004603_rs11348701-A_ATXN2	.	177	0.163842
30	GCST004603	4e-34	Platelet count	FAR2	GCST004603_rs2015599-A_FAR2	.	177	0.169492
31	GCST004603	4e-33	Platelet count	APOBR	GCST004603_rs151233-T_APOBR	.	177	0.175141
32	GCST004603	7e-33	Platelet count	PLEC	GCST004603_rs7833924-G_PLEC	.	177	0.180791
33	GCST004603	7e-33	Platelet count	TBC1D14	GCST004603_rs11734099-A_TBC1D14	.	177	0.186441
34	GCST004603	9e-33	Platelet count	DLK1	GCST004603_rs1555405-A_DLK1	.	177	0.19209
35	GCST004603	3e-32	Platelet count	FABP6	GCST004603_rs6556471-C_FABP6	.	177	0.19774
36	GCST004603	4e-32	Platelet count	HLA-B	GCST004603_rs3819299-G_HLA-B	.	177	0.20339
37	GCST004603	7e-32	Platelet count	USP30	GCST004603_rs4388979-T_USP30	.	177	0.20904
38	GCST004603	3e-31	Platelet count	BRAP	GCST004603_rs749237684-A_BRAP	.	177	0.214689
39	GCST004603	8e-31	Platelet count	MICA	GCST004603_rs9267098-G_MICA	.	177	0.220339
40	GCST004603	3e-30	Platelet count	BLOC1S3	GCST004603_rs11083766-C_BLOC1S3	.	177	0.225989
41	GCST004603	3e-30	Platelet count	EXOC3L2	GCST004603_rs11083766-C_EXOC3L2	.	177	0.231638
42	GCST004603	3e-30	Platelet count	RAD51B	GCST004603_rs369495964-C_RAD51B	.	177	0.237288
43	GCST004603	3e-30	Platelet count	TUBB1	GCST004603_rs41303899-A_TUBB1	.	177	0.242938
44	GCST004603	4e-30	Platelet count	HABP4	GCST004603_rs10820606-C_HABP4	.	177	0.248588
45	GCST004603	9e-30	Platelet count	ABCC4	GCST004603_rs4148435-A_ABCC4	.	177	0.254237
46	GCST004603	4e-29	Platelet count	PACSIN2	GCST004603_rs8137128-T_PACSIN2	PPI-GWAS	177	0.259887
47	GCST004603	2e-28	Platelet count	PDIA5	GCST004603_rs3804749-T_PDIA5	.	177	0.265537
48	GCST004603	2e-28	Platelet count	RASSF3	GCST004603_rs1716505-G_RASSF3	.	177	0.271186
49	GCST004603	6e-28	Platelet count	JAK2	GCST004603_rs58788809-A_JAK2	.	177	0.276836
50	GCST004603	1e-25	Platelet count	PLOD1	GCST004603_rs11121845-T_PLOD1	.	177	0.282486
51	GCST004603	2e-25	Platelet count	GCKR	GCST004603_rs1260326-C_GCKR	.	177	0.288136
52	GCST004603	2e-25	Platelet count	TBC1D5	GCST004603_rs7641175-A_TBC1D5	.	177	0.293785
53	GCST004603	3e-24	Platelet count	BCL2L1	GCST004603_rs80054178-C_BCL2L1	.	177	0.299435
54	GCST004603	5e-24	Platelet count	CDKN2A	GCST004603_rs3731211-A_CDKN2A	.	177	0.305085
55	GCST004603	2e-23	Platelet count	MAP1A	GCST004603_rs55707100-T_MAP1A	.	177	0.310734
56	GCST004603	8e-23	Platelet count	PURB	GCST004603_rs2331174-A_PURB	.	177	0.316384
57	GCST004603	3e-22	Platelet count	SMG6	GCST004603_rs216191-T_SMG6	.	177	0.322034
58	GCST004603	4e-22	Platelet count	HSD17B6	GCST004603_rs2958137-G_HSD17B6	.	177	0.327684
59	GCST004603	2e-21	Platelet count	BRD3	GCST004603_rs2810491-C_BRD3	.	177	0.333333
60	GCST004603	2e-21	Platelet count	CAPZA1	GCST004603_rs2932536-A_CAPZA1	.	177	0.338983
61	GCST004603	6e-21	Platelet count	ATP13A1	GCST004603_rs3841260-A_ATP13A1	.	177	0.344633
62	GCST004603	6e-21	Platelet count	ZBTB16	GCST004603_rs73000929-A_ZBTB16	.	177	0.350282
63	GCST004603	3e-20	Platelet count	ITGA2B	GCST004603_rs34603233-T_ITGA2B	.	177	0.355932
64	GCST004603	3e-20	Platelet count	TERT	GCST004603_rs2736100-A_TERT	.	177	0.361582
65	GCST004603	4e-19	Platelet count	TESK2	GCST004603_rs1538970-A_TESK2	.	177	0.367232
66	GCST004603	7e-19	Platelet count	ARPC2	GCST004603_rs17572109-A_ARPC2	PPI-GWAS	177	0.372881
67	GCST004603	9e-19	Platelet count	ZFPM1	GCST004603_rs59865663-A_ZFPM1	.	177	0.378531
68	GCST004603	2e-18	Platelet count	CPS1	GCST004603_rs1047891-A_CPS1	.	177	0.384181
69	GCST004603	2e-18	Platelet count	RALB	GCST004603_rs10199109-T_RALB	.	177	0.389831
70	GCST004603	2e-18	Platelet count	ST3GAL4	GCST004603_rs4937127-G_ST3GAL4	.	177	0.39548
71	GCST004603	2e-18	Platelet count	TMPRSS6	GCST004603_chr22:37462936-G_TMPRSS6	.	177	0.40113
72	GCST004603	6e-18	Platelet count	ETS1	GCST004603_rs4937333-C_ETS1	.	177	0.40678
73	GCST004603	6e-18	Platelet count	HDAC7	GCST004603_rs73109811-T_HDAC7	.	177	0.412429
74	GCST004603	2e-17	Platelet count	APOH	GCST004603_chr17:64210580-C_APOH	.	177	0.418079
75	GCST004603	3e-17	Platelet count	LY75	GCST004603_rs12052715-G_LY75	.	177	0.423729
76	GCST004603	3e-17	Platelet count	NDFIP1	GCST004603_rs11405616-CA_NDFIP1	.	177	0.429379
77	GCST004603	6e-17	Platelet count	MYLK2	GCST004603_rs6060983-C_MYLK2	.	177	0.435028
78	GCST004603	9e-17	Platelet count	OR2W3	GCST004603_rs4925750-C_OR2W3	.	177	0.440678
79	GCST004603	1e-16	Platelet count	BUD13	GCST004603_rs66505542-T_BUD13	.	177	0.446328
80	GCST004603	2e-16	Platelet count	2020-03-07	GCST004603_rs148440689-A_MARCH7	.	177	0.451977
81	GCST004603	3e-16	Platelet count	EGF	GCST004603_rs377602035-C_EGF	.	177	0.457627
82	GCST004603	2e-15	Platelet count	GNA12	GCST004603_rs1182180-T_GNA12	.	177	0.463277
83	GCST004603	2e-15	Platelet count	GP1BA	GCST004603_rs553749201-A_GP1BA	.	177	0.468927
84	GCST004603	4e-15	Platelet count	HIC1	GCST004603_rs4455005-A_HIC1	.	177	0.474576
85	GCST004603	4e-15	Platelet count	MECOM	GCST004603_rs12491785-T_MECOM	.	177	0.480226
86	GCST004603	5e-15	Platelet count	ABHD6	GCST004603_rs6445967-C_ABHD6	.	177	0.485876
87	GCST004603	5e-15	Platelet count	RPP14	GCST004603_rs6445967-C_RPP14	.	177	0.491525
88	GCST004603	9e-15	Platelet count	PNPLA3	GCST004603_rs3747207-A_PNPLA3	.	177	0.497175
89	GCST004603	1e-14	Platelet count	BRF1	GCST004603_rs112790992-C_BRF1	.	177	0.502825
90	GCST004603	1e-14	Platelet count	DCAF5	GCST004603_rs79936776-G_DCAF5	.	177	0.508475
91	GCST004603	3e-14	Platelet count	GSTA1	GCST004603_rs2894802-G_GSTA1	.	177	0.514124
92	GCST004603	5e-14	Platelet count	DOCK8	GCST004603_rs56318916-C_DOCK8	.	177	0.519774
93	GCST004603	5e-14	Platelet count	SIPA1	GCST004603_rs2448490-A_SIPA1	.	177	0.525424
94	GCST004603	7e-14	Platelet count	CELF1	GCST004603_rs7950696-C_CELF1	.	177	0.531073
95	GCST004603	7e-14	Platelet count	RAPSN	GCST004603_rs7950696-C_RAPSN	.	177	0.536723
96	GCST004603	9e-14	Platelet count	WASL	GCST004603_rs1506636-G_WASL	PPI-GWAS	177	0.542373
97	GCST004603	1e-13	Platelet count	CD2AP	GCST004603_rs4711890-G_CD2AP	.	177	0.548023
98	GCST004603	1e-13	Platelet count	LAPTM5	GCST004603_rs74340846-T_LAPTM5	.	177	0.553672
99	GCST004603	2e-13	Platelet count	TFR2	GCST004603_rs2075672-G_TFR2	.	177	0.559322
100	GCST004603	6e-13	Platelet count	NRF1	GCST004603_rs7788849-A_NRF1	.	177	0.564972
101	GCST004603	7e-13	Platelet count	TYK2	GCST004603_rs34536443-C_TYK2	.	177	0.570621
102	GCST004603	9e-13	Platelet count	CAPZA2	GCST004603_rs11562010-A_CAPZA2	.	177	0.576271
103	GCST004603	9e-13	Platelet count	RAB11FIP3	GCST004603_rs141759085-G_RAB11FIP3	.	177	0.581921
104	GCST004603	1e-12	Platelet count	AP1M2	GCST004603_rs553314025-GT_AP1M2	.	177	0.587571
105	GCST004603	1e-12	Platelet count	GP1BB	GCST004603_rs1059196-T_GP1BB	.	177	0.59322
106	GCST004603	1e-12	Platelet count	RYBP	GCST004603_rs9809116-G_RYBP	.	177	0.59887
107	GCST004603	1e-12	Platelet count	2020-09-05	GCST004603_rs1059196-T_SEPT5	.	177	0.60452
108	GCST004603	2e-12	Platelet count	ALDH2	GCST004603_rs530203431-G_ALDH2	.	177	0.610169
109	GCST004603	2e-12	Platelet count	IGF1R	GCST004603_rs4965426-A_IGF1R	.	177	0.615819
110	GCST004603	2e-12	Platelet count	ZC3HC1	GCST004603_rs11556924-T_ZC3HC1	.	177	0.621469
111	GCST004603	4e-12	Platelet count	ABCC5	GCST004603_rs11438378-CT_ABCC5	.	177	0.627119
112	GCST004603	4e-12	Platelet count	CD36	GCST004603_rs6961069-T_CD36	.	177	0.632768
113	GCST004603	5e-12	Platelet count	HFE	GCST004603_rs1799945-G_HFE	.	177	0.638418
114	GCST004603	7e-12	Platelet count	CAPN12	GCST004603_rs12976598-A_CAPN12	.	177	0.644068
115	GCST004603	7e-12	Platelet count	NLRP3	GCST004603_rs144084486-G_NLRP3	.	177	0.649718
116	GCST004603	8e-12	Platelet count	LARP4	GCST004603_rs774361108-C_LARP4	.	177	0.655367
117	GCST004603	1e-11	Platelet count	ARVCF	GCST004603_rs1034564-T_ARVCF	.	177	0.661017
118	GCST004603	1e-11	Platelet count	FNTB	GCST004603_chr14:65487451-CT_FNTB	.	177	0.666667
119	GCST004603	1e-11	Platelet count	MAX	GCST004603_chr14:65487451-CT_MAX	.	177	0.672316
120	GCST004603	2e-11	Platelet count	REST	GCST004603_rs7665147-A_REST	.	177	0.677966
121	GCST004603	2e-11	Platelet count	TNFRSF13B	GCST004603_rs34557412-G_TNFRSF13B	.	177	0.683616
122	GCST004603	3e-11	Platelet count	AKAP10	GCST004603_rs35398779-G_AKAP10	.	177	0.689266
123	GCST004603	3e-11	Platelet count	INHBC	GCST004603_rs3809114-A_INHBC	.	177	0.694915
124	GCST004603	3e-11	Platelet count	INHBE	GCST004603_rs3809114-A_INHBE	.	177	0.700565
125	GCST004603	4e-11	Platelet count	MEF2D	GCST004603_rs1050316-T_MEF2D	.	177	0.706215
126	GCST004603	4e-11	Platelet count	PAK2	GCST004603_rs11294619-T_PAK2	.	177	0.711864
127	GCST004603	4e-11	Platelet count	PLCB1	GCST004603_rs4432538-A_PLCB1	.	177	0.717514
128	GCST004603	5e-11	Platelet count	KIF1B	GCST004603_rs4846217-T_KIF1B	.	177	0.723164
129	GCST004603	6e-11	Platelet count	RUNX1	GCST004603_rs75967349-G_RUNX1	.	177	0.728814
130	GCST004603	8e-11	Platelet count	RCCD1	GCST004603_rs8037137-C_RCCD1	.	177	0.734463
131	GCST004603	9e-11	Platelet count	CYP26A1	GCST004603_rs2068888-A_CYP26A1	.	177	0.740113
132	GCST004603	1e-10	Platelet count	APOC3	GCST004603_rs2070667-A_APOC3	.	177	0.745763
133	GCST004603	1e-10	Platelet count	BCL2	GCST004603_rs17758695-T_BCL2	.	177	0.751412
134	GCST004603	2e-10	Platelet count	GALNT2	GCST004603_rs4631704-T_GALNT2	.	177	0.757062
135	GCST004603	2e-10	Platelet count	KALRN	GCST004603_rs619460-A_KALRN	.	177	0.762712
136	GCST004603	2e-10	Platelet count	SH2D2A	GCST004603_rs928391-C_SH2D2A	.	177	0.768362
137	GCST004603	2e-10	Platelet count	TADA2A	GCST004603_rs853195-A_TADA2A	.	177	0.774011
138	GCST004603	3e-10	Platelet count	ASAP1	GCST004603_rs1158570-C_ASAP1	.	177	0.779661
139	GCST004603	3e-10	Platelet count	EWSR1	GCST004603_rs2518683-G_EWSR1	.	177	0.785311
140	GCST004603	3e-10	Platelet count	HNF1A	GCST004603_rs2255531-A_HNF1A	.	177	0.79096
141	GCST004603	3e-10	Platelet count	TBPL2	GCST004603_rs4470077-G_TBPL2	.	177	0.79661
142	GCST004603	4e-10	Platelet count	MYO9B	GCST004603_rs144744357-T_MYO9B	.	177	0.80226
143	GCST004603	4e-10	Platelet count	TUBA1C	GCST004603_rs80012730-C_TUBA1C	.	177	0.80791
144	GCST004603	6e-10	Platelet count	RBPMS	GCST004603_rs11993146-A_RBPMS	.	177	0.813559
145	GCST004603	7e-10	Platelet count	IGF2BP2	GCST004603_rs35430985-A_IGF2BP2	.	177	0.819209
146	GCST004603	7e-10	Platelet count	LDLRAP1	GCST004603_rs12096438-T_LDLRAP1	.	177	0.824859
147	GCST004603	7e-10	Platelet count	MXD1	GCST004603_rs6756513-A_MXD1	.	177	0.830508
148	GCST004603	9e-10	Platelet count	TNPO1	GCST004603_rs11409581-GA_TNPO1	.	177	0.836158
149	GCST004603	1e-09	Platelet count	PDGFC	GCST004603_rs113128512-C_PDGFC	.	177	0.841808
150	GCST004603	1e-09	Platelet count	TNFSF13B	GCST004603_rs200748895-T_TNFSF13B	.	177	0.847458
151	GCST004603	2e-09	Platelet count	ETV7	GCST004603_rs3778028-A_ETV7	.	177	0.853107
152	GCST004603	2e-09	Platelet count	NDUFA13	GCST004603_rs143378367-CT_NDUFA13	.	177	0.858757
153	GCST004603	2e-09	Platelet count	PRPF3	GCST004603_rs370869951-CA_PRPF3	.	177	0.864407
154	GCST004603	2e-09	Platelet count	PSMB7	GCST004603_rs35115423-A_PSMB7	.	177	0.870056
155	GCST004603	2e-09	Platelet count	RPRD2	GCST004603_rs370869951-CA_RPRD2	.	177	0.875706
156	GCST004603	2e-09	Platelet count	SMAD4	GCST004603_rs12458093-G_SMAD4	.	177	0.881356
157	GCST004603	2e-09	Platelet count	SYK	GCST004603_rs290268-G_SYK	.	177	0.887006
158	GCST004603	2e-09	Platelet count	TNFSF10	GCST004603_rs79287178-A_TNFSF10	.	177	0.892655
159	GCST004603	2e-09	Platelet count	TPM3	GCST004603_rs34660448-C_TPM3	.	177	0.898305
160	GCST004603	2e-09	Platelet count	YJEFN3	GCST004603_rs143378367-CT_YJEFN3	.	177	0.903955
161	GCST004603	3e-09	Platelet count	APOE	GCST004603_rs429358-C_APOE	.	177	0.909605
162	GCST004603	3e-09	Platelet count	MLXIPL	GCST004603_rs17145750-T_MLXIPL	.	177	0.915254
163	GCST004603	3e-09	Platelet count	PDE5A	GCST004603_rs1155577-T_PDE5A	.	177	0.920904
164	GCST004603	3e-09	Platelet count	STON2	GCST004603_rs3844535-G_STON2	.	177	0.926554
165	GCST004603	4e-09	Platelet count	DNAJC4	GCST004603_rs3741404-C_DNAJC4	.	177	0.932203
166	GCST004603	4e-09	Platelet count	GYPA	GCST004603_rs7696658-T_GYPA	.	177	0.937853
167	GCST004603	4e-09	Platelet count	GYPB	GCST004603_rs7696658-T_GYPB	.	177	0.943503
168	GCST004603	4e-09	Platelet count	PICALM	GCST004603_rs655641-G_PICALM	PPI-GWAS	177	0.949153
169	GCST004603	4e-09	Platelet count	SERPINA1	GCST004603_rs17580-A_SERPINA1	.	177	0.954802
170	GCST004603	5e-09	Platelet count	FCF1	GCST004603_rs7146395-C_FCF1	.	177	0.960452
171	GCST004603	5e-09	Platelet count	TNFRSF1A	GCST004603_rs2284344-C_TNFRSF1A	.	177	0.966102
172	GCST004603	5e-09	Platelet count	USP7	GCST004603_rs183725-C_USP7	.	177	0.971751
173	GCST004603	5e-09	Platelet count	YLPM1	GCST004603_rs7146395-C_YLPM1	.	177	0.977401
174	GCST004603	6e-09	Platelet count	EHD4	GCST004603_rs1704413-G_EHD4	.	177	0.983051
175	GCST004603	6e-09	Platelet count	MTPN	GCST004603_chr7:135628370-C_MTPN	.	177	0.988701
176	GCST004603	7e-09	Platelet count	CD33	GCST004603_rs3865444-A_CD33	.	177	0.99435
177	GCST004603	8e-09	Platelet count	BTBD2	GCST004603_rs57274573-T_BTBD2	.	177	1
1	GCST004605	1e-209	Mean corpuscular hemoglobin concentration	HFE	GCST004605_rs79220007-C_HFE	PPI-GWAS	50	0.02
2	GCST004605	1e-209	Mean corpuscular hemoglobin concentration	HIST1H4C	GCST004605_rs79220007-C_HIST1H4C	.	50	0.04
3	GCST004605	5e-189	Mean corpuscular hemoglobin concentration	TMPRSS6	GCST004605_chr22:37462936-G_TMPRSS6	.	50	0.06
4	GCST004605	2e-118	Mean corpuscular hemoglobin concentration	HBS1L	GCST004605_rs7776054-G_HBS1L	.	50	0.08
5	GCST004605	4e-62	Mean corpuscular hemoglobin concentration	ANK1	GCST004605_rs4737010-A_ANK1	.	50	0.1
6	GCST004605	5e-59	Mean corpuscular hemoglobin concentration	ATP2B4	GCST004605_rs10751450-T_ATP2B4	.	50	0.12
7	GCST004605	2e-52	Mean corpuscular hemoglobin concentration	SPTA1	GCST004605_rs2022003-T_SPTA1	.	50	0.14
8	GCST004605	1e-46	Mean corpuscular hemoglobin concentration	AXIN1	GCST004605_rs767932573-A_AXIN1	.	50	0.16
9	GCST004605	5e-42	Mean corpuscular hemoglobin concentration	TFR2	GCST004605_rs2075672-G_TFR2	PPI-GWAS	50	0.18
10	GCST004605	9e-40	Mean corpuscular hemoglobin concentration	IL2RB	GCST004605_rs228918-C_IL2RB	.	50	0.2
11	GCST004605	7e-37	Mean corpuscular hemoglobin concentration	NPRL3	GCST004605_rs60992881-C_NPRL3	.	50	0.22
12	GCST004605	9e-29	Mean corpuscular hemoglobin concentration	TFRC	GCST004605_rs12490036-T_TFRC	.	50	0.24
13	GCST004605	1e-27	Mean corpuscular hemoglobin concentration	KCNN4	GCST004605_rs563995-A_KCNN4	.	50	0.26
14	GCST004605	4e-27	Mean corpuscular hemoglobin concentration	GMPR	GCST004605_rs6459467-A_GMPR	.	50	0.28
15	GCST004605	9e-26	Mean corpuscular hemoglobin concentration	FNTB	GCST004605_rs11627485-C_FNTB	.	50	0.3
16	GCST004605	9e-26	Mean corpuscular hemoglobin concentration	MAX	GCST004605_rs11627485-C_MAX	.	50	0.32
[truncated: 2,570 more rows]
