# Supplementary material for: Protein-Protein interactions uncover candidate ‘core genes’ within omnigenic disease networks
Source: PLoS Genet. 2020 Jul 17;16(7):e1008903. doi: 10.1371/journal.pgen.1008903 (PMC7390454; doi:10.1371/journal.pgen.1008903)
Supplement: S6 Table — This table contains the Parent Term, candidate core gene, the GWAS hits that detect each candidate core gene, the raw p-value, adjusted p-value, and whether the candidate core gene is PPI only or PPI-GWAS. (XLSX) [file pgen.1008903.s017.xlsx]

## Sheet: S6 Table
Parent Term	Candidate Core Gene	GWAS Hits	Raw P-value	adjusted P-value	Ancestry	Type
Biological_process	CHRNA2	CHRNA5,CHRNA3,CHRNB3,CHRNA6	3.17356e-06	0.000685334	European	PPI only
Biological_process	CHRNB4	CHRNA3,CHRNB3,CHRNA5,CHRNA6	4.41439e-06	0.000685334	European	PPI-GWAS
Biological_process	CHRNB1	CHRNA6,CHRNA3,CHRNB3,CHRNA5	1.02945e-05	0.00142064	European	PPI only
Biological_process	CYP1A2	CYP1A1,AHR,CYP2A6	1.97191e-05	0.00244911	European	PPI-GWAS
Biological_process	CRY2	PER2,PER3,FBXL3	0.000155327	0.0128611	European	PPI only
Biological_process	CRY1	PER3,FBXL3,PER2	0.000196485	0.014355	European	PPI only
Biological_process	XDH	CYP2A6,CYP1A2	0.000415943	0.0271895	European	PPI only
Biological_process	CHRNA1	CHRNA5,CHRNA6,CHRNB3,CHRNA3	0.000636133	0.0395038	European	PPI only
Biological_process	CYP1A1	AHR,CYP1A2	0.000689436	0.0407752	European	PPI-GWAS
Cancer	BARD1	BABAM1,BUB1B,CHEK2,RAD51B,TP53,CBX7,HIST1H2BO,BRIP1,EWSR1,CBX8,EXO1,RAD51C,PIAS4,ATM,TIPIN,HIST1H2AC,HERC2,BRCA2	5.2545e-07	0.000277306	European	PPI-GWAS
Cancer	BRCA1	BRIP1,HIST1H2BO,EXO1,CBX7,CHEK2,BUB1B,HIST1H2AC,HERC2,CBX8,RAD51C,RAD51B,TP53,BABAM1,ESR1,TIPIN,BRCA2,BARD1,ATM,MYC,PIAS4	6.22952e-07	0.000292234	European	PPI only
Cancer	CREBBP	LEF1,VEGFA,CCND1,HIST1H2BO,ARNT,EPAS1,SMARCD3,REL,ETS1,TCF3,HIST1H2AC,TCF7L2,FOXO3,TP53,NOTCH4,NRIP1,CDH2,SMAD3,NCOA1,IRF2,IRF4,POLR2A,MYC,TBL1X,ESR1	9.28803e-07	0.000392141	European	PPI only
Cancer	PALB2	RAD51C,EXO1,MORF4L1,BRCA2,ATM,RAD51B,BARD1,BRIP1	2.56132e-06	0.000831838	European	PPI only
Cancer	JUN	HIST1H2AC,SPI1,ETS1,ARNT,VEGFA,HIST1H2BO,CDKN1B,MAP3K1,HPGDS,ESR1,POLR2A,MYC,IRF4,IRF2,SMAD3,NRIP1,EGR2,TP53,TCF7L2	4.24397e-06	0.00111632	European	PPI only
Cancer	SMAD4	DLX1,LEF1,PRDM14,ARNT,CDKN2B,PIAS4,SKIL,MYC,TGFBR2,ESR1,GATA4,FOXO3,TP53,POU5F1,GATA3,INHBB,SMAD3	5.26821e-06	0.00123569	European	PPI only
Cancer	KAT5	RAD51C,RAD51B,TP53,TCF7L2,BABAM1,TIPIN,BRCA2,BARD1,MYC,ATM,HIST1H4H,PIAS4,HIST1H2BO,BRIP1,EXO1,MORF4L1,LEF1,CHEK2,HERC2,HIST1H2AC	6.85441e-06	0.00148403	European	PPI only
Cancer	BCL2A1	BMF,BCL2,BCL2L11,BAK1,TP53	7.02997e-06	0.00148403	European	PPI only
Cancer	BCL2L1	BMF,CDKN2A,BCL2L11,BAK1,BCL2,PMAIP1,BIK,TP53	8.43975e-06	0.00162558	European	PPI only
Cancer	CFLAR	MYC,CASP10,FAS,FAF1,CASP8,TICAM1,TNFRSF10B	1.20393e-05	0.00211792	European	PPI-GWAS
Cancer	RAD51AP1	BRCA2,RAD51B,ATM,RAD51C,EXO1,BRIP1,BARD1	1.20393e-05	0.00211792	European	PPI only
Cancer	WRN	BARD1,ATM,TIPIN,BRCA2,POT1,RAD51B,TP53,CHEK2,BRIP1,EXO1,RAD51C,RTEL1	1.53416e-05	0.00259089	European	PPI only
Cancer	BBC3	BCL2,TP53,BAK1,BCL2L11,PMAIP1	2.42571e-05	0.00365763	European	PPI only
Cancer	NR0B1	NRIP1,ESR1,NR5A2,COPS2,NCOA1	2.42571e-05	0.00365763	European	PPI only
Cancer	STAT3	IRF4,IL17F,MYC,EGFR,REL,FGFR2,PIAS4,ESR1,POU5F1,JAK2,SMAD3,VEGFA,CCND1,FGFR3	2.61762e-05	0.00381089	European	PPI only
Cancer	XRCC2	BRIP1,BARD1,RAD51B,ATM,BRCA2,EXO1,RAD51C	2.93793e-05	0.00413464	European	PPI only
Cancer	NBN	PIAS4,ATM,BARD1,HERC2,BRCA2,TIPIN,BABAM1,CHEK2,RAD51B,RAD51C,EXO1,BRIP1,HIST1H2BO	3.04854e-05	0.00415192	European	PPI only
Cancer	SEC23A	HLA-DRB1,HLA-DQA2,SEC16A,HLA-DRA,HLA-C,HLA-DPA1,HLA-DRB5,HLA-G,HLA-E,COPG2,HLA-A,HLA-B	3.40905e-05	0.00449781	European	PPI only
Cancer	MRE11	PIAS4,ATM,BARD1,HERC2,BRCA2,TIPIN,BABAM1,CHEK2,RAD51B,RTEL1,RAD51C,EXO1,BRIP1,HIST1H2BO	3.60947e-05	0.00461793	European	PPI only
Cancer	BLM	MSH5,BARD1,ATM,TIPIN,BRCA2,RAD51B,TP53,CHEK2,BRIP1,RAD51C,EXO1,RTEL1	4.37121e-05	0.00512646	European	PPI only
Cancer	ATM	TP53,RAD51B,FOXO3,BABAM1,RAD51C,MSH5,BARD1,PIAS4,TIPIN,BRCA2,CHEK2,BRIP1,HIST1H2BO,RAD23B,EXO1,HERC2	4.9467e-05	0.00559386	European	PPI-GWAS
Cancer	BCL2	BMF,VEGFA,ITPR1,BAK1,BIK,TP53,CASP8,CASP10,PIK3CD,PMAIP1,BCL2L11	5.40056e-05	0.00559386	European	PPI-GWAS
Cancer	RAD50	RAD51B,BABAM1,CHEK2,EXO1,RAD51C,RTEL1,HIST1H2BO,BRIP1,ATM,PIAS4,BARD1,BRCA2,HERC2,TIPIN	6.00251e-05	0.00559386	European	PPI only
Cancer	AR	KLK3,SMAD3,NCOA1,CCND1,HIST1H2BO,NRIP1,KLK2,AKT1,HPGDS,TCF7L2,HIST1H2AC,ZMIZ1,CASP8,EGFR	8.02315e-05	0.00691301	European	PPI only
Cancer	FASLG	CASP8,FAF1,TNFRSF6B,CASP10,FAS	9.5977e-05	0.00764557	European	PPI only
Cancer	TNFSF10	CASP10,FOXO3,TNFRSF10B,CASP8,TNF	9.5977e-05	0.00764557	European	PPI only
Cancer	MCL1	BMF,BCL2L11,BAK1,BCL2,PMAIP1,TP53	0.000102936	0.00804807	European	PPI only
Cancer	BID	BAK1,PMAIP1,BCL2L11,BCL2	0.000108624	0.00833834	European	PPI only
Cancer	SMARCD1	POLR2A,TP53,DPF3,IRF4,DPF1,SMARCD3,IRF2,CCND1,TBL1X	0.000111356	0.00839544	European	PPI only
Cancer	BABAM2	CBX8,HIST1H2BO,CBX7,CHEK2,BUB1B,BABAM1,HERC2,HIST1H2AC,ATM,PIAS4,BARD1	0.000114245	0.00846211	European	PPI only
Cancer	ESR1	NRIP1,CCND1,NCOA1,SMAD3,AHR,HPGDS,TP53,FOXO3,PIK3CD,NCOA7,TERT,MYC	0.00012184	0.00886914	European	PPI-GWAS
Cancer	KAT2B	IRF4,HIST1H4H,MYC,POLR2A,MBIP,TBX5,TP53,NCOA1,SMAD3,NOTCH4,NRIP1,IRF2,ZNRD1,ATXN7,HIST1H2AC,CHEK2,MECOM,HIST1H2BO,CCND1	0.000137438	0.00983495	European	PPI only
Cancer	PIAS4	BARD1,LEF1,BABAM1,CHEK2,ATM,TP53,HIST1H2BO,SMAD3,HERC2	0.000172834	0.0119624	European	PPI-GWAS
Cancer	SEC13	MAD1L1,HLA-DRB5,HLA-G,PDS5B,HLA-E,HLA-DQA2,HLA-DRB1,CENPE,HLA-B,HLA-A,HLA-C,HLA-DRA,SEC16A,BUB1B,HLA-DPA1,RCC2,INCENP	0.000179502	0.0122235	European	PPI only
Cancer	HDAC1	HIST1H2AC,CHD3,MORF4L1,HIST1H2BO,CTBP2,ZFPM1,DNMT3B,LEF1,COPS2,ESR1,TBL1X,MBD2,SKIL,HIST1H4H,MYC,NRIP1,TCF4,SMAD3,TCF7L2,TP53	0.0001889	0.0126593	European	PPI only
Cancer	ABRAXAS1	HERC2,HIST1H2AC,HIST1H2BO,ATM,PIAS4,CHEK2,BABAM1,BARD1	0.000192417	0.0126935	European	PPI only
Cancer	CDKN2A	MYCN,CCND1,MYC,TP53,CDKN2B	0.000197112	0.0127134	European	PPI-GWAS
Cancer	BRCA2	MSH5,BARD1,TP53,RAD51B,ATM,HIST1H2BO,BRIP1,EXO1,RAD51C	0.000198741	0.0127134	European	PPI-GWAS
Cancer	ARNT	HEY2,EPAS1,NCOA1,SMAD3,AHR,AKT1	0.000222652	0.0138054	European	PPI-GWAS
Cancer	RAD1	BARD1,TERT,ATM,RAD51B,BRIP1,TIPIN,EXO1,RAD51C	0.000225621	0.0138054	European	PPI only
Cancer	UIMC1	CHEK2,PIAS4,BABAM1,ATM,BARD1,HERC2,HIST1H2AC,HIST1H2BO	0.000225621	0.0138054	European	PPI only
Cancer	SMAD3	LEF1,AKT1,FOXO3,ARNT,GATA3,INHBB,SKIL,PIAS4,MYC,NEDD4,ESR1,TGFBR2,DLX1	0.000254677	0.0153606	European	PPI-GWAS
Cancer	MDC1	HERC2,HIST1H2BO,PIAS4,CHEK2,BABAM1,ATM,TP53,BARD1	0.000263379	0.0156618	European	PPI only
Cancer	RAD51	BRCA2,BARD1,ATM,BRIP1,HIST1H2BO,RTEL1,RAD51C,EXO1,POLI,TP53,RAD51B	0.000276756	0.0160063	European	PPI only
Cancer	HIST1H2BJ	POLR2A,ATM,HIST1H4H,PIAS4,BABAM1,NCAPH2,JARID2,HIST1H2AC,DNMT3B,POT1,HIST1H2BO,BARD1,BRCA2,MBD2,EGR2,CBX8,CBX6,HERC2,ATXN7,CHEK2,NCAPG2,SYNE1	0.000308029	0.0171118	European	PPI-GWAS
Cancer	HIST1H2BN	HIST1H2BO,POT1,DNMT3B,HIST1H2AC,JARID2,NCAPH2,BABAM1,ATM,HIST1H4H,POLR2A,PIAS4,NCAPG2,SYNE1,CHEK2,ATXN7,HERC2,CBX6,CBX8,EGR2,MBD2,BRCA2,BARD1	0.000308029	0.0171118	European	PPI-GWAS
Cancer	HIST3H2BB	CBX8,EGR2,BRCA2,MBD2,BARD1,NCAPG2,SYNE1,CHEK2,HERC2,ATXN7,CBX6,BABAM1,POLR2A,ATM,HIST1H4H,PIAS4,HIST1H2BO,DNMT3B,POT1,JARID2,HIST1H2AC,NCAPH2	0.000308029	0.0171118	European	PPI only
Cancer	HIST1H2BA	BABAM1,POLR2A,HIST1H4H,ATM,PIAS4,DNMT3B,POT1,HIST1H2BO,NCAPH2,JARID2,HIST1H2AC,EGR2,CBX8,BARD1,BRCA2,MBD2,CHEK2,NCAPG2,SYNE1,CBX6,HERC2,ATXN7	0.000324516	0.0173749	European	PPI-GWAS
Cancer	HIST1H2BB	BARD1,MBD2,BRCA2,EGR2,CBX8,CBX6,ATXN7,HERC2,CHEK2,NCAPG2,SYNE1,HIST1H4H,ATM,POLR2A,PIAS4,BABAM1,NCAPH2,HIST1H2AC,JARID2,POT1,DNMT3B,HIST1H2BO	0.000324516	0.0173749	European	PPI-GWAS
Cancer	HIST1H2BK	BARD1,MBD2,BRCA2,EGR2,CBX8,CBX6,ATXN7,HERC2,CHEK2,SYNE1,NCAPG2,PIAS4,POLR2A,HIST1H4H,ATM,BABAM1,NCAPH2,JARID2,HIST1H2AC,DNMT3B,POT1,HIST1H2BO	0.000341773	0.0178144	European	PPI-GWAS
Cancer	HIST1H2BM	BABAM1,PIAS4,POLR2A,ATM,HIST1H4H,HIST1H2BO,DNMT3B,POT1,JARID2,HIST1H2AC,NCAPH2,CBX8,EGR2,BRCA2,MBD2,BARD1,SYNE1,NCAPG2,CHEK2,HERC2,ATXN7,CBX6	0.000341773	0.0178144	European	PPI-GWAS
Cancer	CASP10	FAF1,FAS,CASP8,TICAM1,TNFRSF10B,BCL2	0.000349835	0.017873	European	PPI-GWAS
Cancer	CASP8	CASP10,ATG5,FAF1,TICAM1,BCL2,FAS,TNFRSF10B,MAP3K1	0.000354429	0.017873	European	PPI-GWAS
Cancer	HIST1H2BD	DNMT3B,POT1,HIST1H2BO,NCAPH2,JARID2,HIST1H2AC,BABAM1,PIAS4,POLR2A,ATM,HIST1H4H,CHEK2,SYNE1,NCAPG2,CBX6,ATXN7,HERC2,EGR2,CBX8,BARD1,MBD2,BRCA2	0.00035983	0.017873	European	PPI-GWAS
Cancer	HIST1H2BH	PIAS4,POLR2A,ATM,HIST1H4H,BABAM1,JARID2,HIST1H2AC,NCAPH2,HIST1H2BO,DNMT3B,POT1,BRCA2,MBD2,BARD1,CBX8,EGR2,HERC2,ATXN7,CBX6,SYNE1,NCAPG2,CHEK2	0.00035983	0.017873	European	PPI-GWAS
Cancer	FGF13	FGFR2,FGFR3,EGFR	0.000455963	0.0221273	European	PPI only
Cancer	FOS	TCF7L2,GATA4,TP53,MYC,ESR1,ETS1,SPI1,SMAD3	0.000537627	0.0249266	European	PPI only
Cancer	XRCC3	ATM,RAD51B,BARD1,RTEL1,EXO1,RAD51C,BRCA2,BRIP1	0.000537627	0.0249266	European	PPI only
Cancer	CDK4	TP53,CCNE1,COPRS,CDKN2C,MSH5,ATM,MYC,BRCA2,CCNH,HIST1H2BO,CDKN1B,CDKN2A,CCND1,CDKN2B	0.000543166	0.0249266	European	PPI only
Cancer	H2AFX	NCAPG2,SYNE1,HIST1H2BO,CHEK2,DNMT3B,POT1,JARID2,HERC2,NCAPH2,CBX6,CBX8,EGR2,BABAM1,BRCA2,MBD2,POLR2A,ATM,HIST1H4H,PIAS4,BARD1	0.000580965	0.0263746	European	PPI only
Cancer	FADD	FAS,TNFRSF10B,CASP10,FAF1,ATG5,CASP8,TICAM1	0.000626166	0.0275383	European	PPI only
Cancer	HIF1A	ARNT,VEGFA,NCOA1,SMAD3,TP53,MYC,EPAS1	0.000626166	0.0275383	European	PPI only
Cancer	PRMT5	PRDM1,TP53,CHD3,SMARCD3,COPRS,MBD2,CCND1	0.000626166	0.0275383	European	PPI only
Cancer	KLF4	TCF7L2,POU5F1,TP53,SPI1	0.000683635	0.0294521	European	PPI only
Cancer	NR5A1	NRIP1,GATA4,PITX1,SOX9	0.000683635	0.0294521	European	PPI only
Cancer	SMARCB1	IRF4,DPF1,DPF3,SMARCD3,MYC,POLR2A,TP53,IRF2	0.000697586	0.0296255	European	PPI only
Cancer	HIST2H2BE	JARID2,HIST1H2AC,NCAPH2,DNMT3B,POT1,PIAS4,POLR2A,ATM,HIST1H4H,BABAM1,ATXN7,HERC2,CBX6,SYNE1,NCAPG2,CHEK2,MBD2,BRCA2,BARD1,CBX8,EGR2	0.000701693	0.0296255	European	PPI only
Cancer	RNF168	BARD1,ATM,PIAS4,CHEK2,BABAM1,HIST1H2BO,HERC2	0.000728212	0.0301377	European	PPI only
Cancer	RNF8	HIST1H2BO,HERC2,BARD1,CHEK2,PIAS4,BABAM1,ATM	0.000728212	0.0301377	European	PPI only
Cancer	SMARCA4	SMARCAD1,DPF3,SMARCD3,LEF1,POLR3B,POLR2A,HIST1H4H,IRF4,TERT,RAD51C,IRF2,GATA3,TP53,RAD51B,TCF7L2,DPF1,TBX5	0.000735239	0.0301377	European	PPI only
Cancer	RUNX2	SMAD3,HEY2,LEF1,TP53,SOX9	0.000789768	0.0311626	European	PPI only
Cancer	HIST1H2BO	BRCA2,MBD2,BARD1,CBX8,EGR2,HERC2,ATXN7,CBX6,SYNE1,NCAPG2,CHEK2,PIAS4,ATM,HIST1H4H,POLR2A,BABAM1,HIST1H2AC,JARID2,NCAPH2,POT1,DNMT3B	0.000851329	0.0330802	European	PPI-GWAS
Cancer	SOX17	LEF1,POU5F1,TCF7L2	0.000887248	0.0330802	European	PPI only
Cancer	SOX4	TCF7L2,TP53,LEF1	0.000887248	0.0330802	European	PPI-GWAS
Cancer	RAD17	ATAD5,EXO1,RAD51C,BRIP1,TIPIN,RAD51B,ATM,BARD1	0.000893824	0.0330802	European	PPI only
Cancer	SMARCD3	TBL1X,CCND1,GATA4,DPF3,DPF1,TBX5	0.00091794	0.0330802	European	PPI-GWAS
Cancer	HIST3H3	NCAPH2,HIST1H2AC,HERC2,CHEK2,POT1,NCAPG2,HIST1H2BO,SYNE1,HIST1H4H,ATM,PIAS4,BARD1,BRCA2,BABAM1	0.000948938	0.0330802	European	PPI only
Cancer	HPGDS	AKT1,MAP2K1,MYC,ESR1	0.000959207	0.0330802	European	PPI-GWAS
Cancer	MOV10	TNRC6B,CBX6,TP53,CBX8	0.000959207	0.0330802	European	PPI only
Cancer	ZBTB17	MYCN,MYC,SMAD3,IRF8	0.000959207	0.0330802	European	PPI only
Cancer	NSD2	HERC2,HIST1H2BO,PIAS4,CHEK2,BABAM1,ATM,BARD1	0.000971564	0.0330802	European	PPI only
Cancer	CDH1	SMAD3,CDH2,CCND1,PIK3CD,PRKCI,EGFR,SKIL,ITGA6	0.00113203	0.0379319	European	PPI only
Cancer	TOP3A	BARD1,MSH5,ATM,TIPIN,BRCA2,RAD51B,TP53,BRIP1,RAD51C	0.00116195	0.0386281	European	PPI only
Cancer	RMI2	BARD1,RAD51B,ATM,BRIP1,TIPIN,BRCA2,RAD51C	0.00127474	0.0406035	European	PPI only
Cancer	GATA3	SMAD3,LMO1,IKZF1,ZFPM1	0.0013045	0.0406035	European	PPI-GWAS
Cancer	PGR	ESR1,CCND1,NCOA1,MYC	0.0013045	0.0406035	European	PPI only
Cancer	MSC	TCF4,TCF3	0.00132716	0.0406035	European	PPI only
Cancer	POU4F1	ESR1,TP53	0.00132716	0.0406035	European	PPI only
Cancer	POU4F2	TP53,ESR1	0.00132716	0.0406035	European	PPI only
Cancer	NR3C1	SMAD3,NCOA1,IRF2,EPAS1,IRF4,HPGDS,POLR2A,TP53	0.00141835	0.043081	European	PPI only
Cancer	ARID1A	SMARCD3,IRF4,DPF1,DPF3,TP53,POLR2A,IRF2	0.00145173	0.0433902	European	PPI only
Cancer	RAD51C	BRIP1,BRCA2,EXO1,RTEL1,BARD1,ATM,RAD51B	0.00145173	0.0433902	European	PPI-GWAS
Cancer	BCL2L2	TP53,AKT1,BCL2L11	0.00151074	0.0433902	European	PPI only
Cancer	CYP1A2	AHR,CYP1B1,CYP2A6	0.00151074	0.0433902	European	PPI only
Cancer	GATA6	HEY2,NKX2-1,ZFPM1	0.00151074	0.0433902	European	PPI only
Cancer	LLGL2	DLG2,PRKCI,NRG1	0.00151074	0.0433902	European	PPI only
Cancer	RSPO4	RNF43,RSPO1,LGR6	0.00151074	0.0433902	European	PPI only
Cancer	TP53BP1	HIST1H2BO,TP53,CHEK2,BABAM1,HERC2,BARD1,ATM,HIST1H4H,PIAS4	0.00155779	0.0444391	European	PPI only
Cancer	DNA2	BARD1,RAD51B,ATM,BRIP1,TIPIN,BRCA2,RAD51C,EXO1	0.00158159	0.0448152	European	PPI only
Cancer	BABAM1	HIST1H2BO,HERC2,HIST1H2AC,BARD1,PIAS4,CHEK2,ATM	0.00164731	0.0460593	European	PPI-GWAS
Cancer	HUS1	EXO1,TIPIN,BRIP1,RAD51B,ATM,TERT,BARD1	0.00164731	0.0460593	European	PPI only
Cancer	TP53	CDKN2A,MDM4,EWSR1,BAK1,TNFRSF10B,BCL2,PIAS4,ATM,CCND1,SOX4,TYMS,CCNH,KLF5,ETS1,FOXO3,AKT1,BRCA2,ESR1,TP63,MYC,BARD1	0.00168346	0.0467604	European	PPI-GWAS
Cancer	BCL2L11	BCL2,BAK1,FOXO3,PMAIP1	0.00172807	0.0476857	European	PPI-GWAS
Cancer	PTK6	CCNE1,CDKN1B,CCND1,NRG1,EGFR,AKT1	0.00174477	0.0478339	European	PPI only
Cancer	RBBP8	BARD1,ATM,RAD51B,BRIP1,TIPIN,BRCA2,RAD51C,EXO1	0.00175936	0.0479228	European	PPI only
Cancer	STAT6	JAK2,PIAS4,ETS1,NCOA1,IRF4	0.00182866	0.0494911	European	PPI only
Cancer	RAD51B	RTEL1,EXO1,RAD51C,BRCA2,BRIP1,ATM,BARD1	0.00186279	0.0498189	European	PPI-GWAS
Cancer	CCND1	CCNE1,CDKN1B,CDKN2A,TP53,TCF7L2,CCNH,ESR1,TGFBR2,COPRS,SMARCD3	0.00186437	0.0498189	European	PPI-GWAS
Cancer	SUMO2	TP53,BABAM1,RAD23B,HIST1H2BO,ATM,PIAS4,BARD1,HERC2,ZMIZ1	0.00187709	0.0498433	European	PPI only
Cardiovascular_disease	SERPINF2	FGA,FGG,F2,PLG	5.58784e-07	0.000759848	European	PPI only
Cardiovascular_disease	F2	F11,FGG,FGA,F8,CXCL12,F5,GNAS	9.65499e-07	0.000759848	European	PPI-GWAS
Cardiovascular_disease	F10	F8,F2,F5	2.2591e-05	0.0118527	European	PPI only
Cardiovascular_disease	THBD	PROCR,F2	4.30575e-05	0.0169431	European	PPI only
Cardiovascular_disease	F9	F2,F8	0.000128619	0.0327567	European	PPI only
Cardiovascular_disease	SERPIND1	PLG,F2	0.000128619	0.0327567	European	PPI only
Cardiovascular_disease	ANXA2	PCSK9,PLG,CAV1	0.000145678	0.0327567	European	PPI only
Cardiovascular_disease	SEC23A	HLA-DQA2,HLA-C,F8,F5,MIA3	0.000190078	0.0335965	European	PPI only
Cardiovascular_disease	RAF1	CXCL12,FGA,FGG,F2,MRAS	0.000225543	0.0335965	European	PPI only
Cardiovascular_disease	PROC	F5,PROCR,F8	0.00024851	0.0335965	European	PPI only
Cardiovascular_disease	CFD	F8,F5	0.000256136	0.0335965	European	PPI only
Cardiovascular_disease	MYCN	CDKN2A,ZBTB17	0.000256136	0.0335965	European	PPI only
Cardiovascular_disease	GJA5	TBX5,GJA1	0.000425066	0.0429711	European	PPI only
Cardiovascular_disease	SERPINE2	F2,PLG	0.000425066	0.0429711	European	PPI only
Cardiovascular_disease	SEC24C	F8,HLA-DQA2,HLA-C,F5,MIA3	0.000461887	0.0429711	European	PPI only
Cardiovascular_disease	SAR1B	F5,F8,HLA-C,HLA-DQA2	0.000496842	0.0429711	European	PPI only
Cardiovascular_disease	ITGAV	FGG,COL4A1,FGA,FBN1,COL4A2	0.000555046	0.0429711	European	PPI only
Cardiovascular_disease	F11	F8,F2	0.000634872	0.0442531	European	PPI-GWAS
Cardiovascular_disease	ITGB6	COL4A1,FBN1,CAV1,COL4A2	0.000646646	0.0442531	European	PPI only
Cardiovascular_measurement	GATA5	ZFPM1,ZFPM2,NKX2-5	3.39201e-06	0.00884637	European	PPI only
Cardiovascular_measurement	KCNH2	ALG10,ALG10B,KCNE1,KCNAB2	9.84921e-06	0.0128434	European	PPI-GWAS
Cardiovascular_measurement	SERPINF2	FGA,HGF,FGG,FN1	1.52951e-05	0.0132965	European	PPI only
Cardiovascular_measurement	SMAD4	MEF2C,HMGA2,HNF1A,CDKN2B,CREBBP,SP3,CDKN1A,ESR1,TP53,NKX2-5	2.8448e-05	0.0185481	European	PPI only
Cardiovascular_measurement	KCNQ1	KCNAB2,SCN5A,CACNA1C,KCNJ2,KCNE1	3.77886e-05	0.0197105	European	PPI-GWAS
Cardiovascular_measurement	GATA4	NKX2-5,TBX5,ZFPM2,MEF2C,ZFPM1	4.58134e-05	0.0199136	European	PPI only
Cardiovascular_measurement	KCNE3	KCNH2,KCNQ1,KCND3	6.56007e-05	0.0244409	European	PPI only
Cardiovascular_measurement	GATA6	ZFPM1,ZFPM2,NKX2-5	0.000113525	0.0257512	European	PPI only
Cardiovascular_measurement	CABIN1	HMGA2,ASF1A,TP53,CREBBP	0.00013056	0.0257512	European	PPI only
Cardiovascular_measurement	ABCA2	PLN,ABCG2,ATP2A2,ATP1B1	0.000163435	0.0257512	European	PPI only
Cardiovascular_measurement	ABCG5	ATP1B1,ATP2A2,PLN,ABCG2	0.000163435	0.0257512	European	PPI only
Cardiovascular_measurement	TLE1	TCF7L1,HNF1A,TCF4,CREBBP	0.000163435	0.0257512	European	PPI only
Cardiovascular_measurement	ABCA7	ATP1B1,ATP2A2,ABCG2,PLN	0.000201898	0.0257512	European	PPI only
Cardiovascular_measurement	ALG10B	ALG10,KCNH2	0.0002271	0.0257512	European	PPI-GWAS
Cardiovascular_measurement	ALG10	ALG10B,KCNH2	0.0002271	0.0257512	European	PPI-GWAS
Cardiovascular_measurement	BHMT2	MTHFR,MTR	0.0002271	0.0257512	European	PPI only
Cardiovascular_measurement	BHMT	MTR,MTHFR	0.0002271	0.0257512	European	PPI only
Cardiovascular_measurement	CALCOCO1	ESR1,NCOA2	0.0002271	0.0257512	European	PPI only
Cardiovascular_measurement	POU4F1	ESR1,TP53	0.0002271	0.0257512	European	PPI only
Cardiovascular_measurement	POU4F2	TP53,ESR1	0.0002271	0.0257512	European	PPI only
Cardiovascular_measurement	CARM1	ESR1,NCOA2,CREBBP,TP53	7.95096e-05	0.0257512	European	PPI only
Cardiovascular_measurement	KCNA5	KCNE1,SCN5A,KCNAB2	0.000266445	0.0277956	European	PPI only
Cardiovascular_measurement	MUC1	ESR1,MET,TP53	0.000266445	0.0277956	European	PPI only
Cardiovascular_measurement	PPARG	CREBBP,IGFBP3,CAV1,NCOA2,MED13L,MED13	0.000395786	0.0397004	European	PPI only
Cardiovascular_measurement	PLAU	FGG,FGA,VLDLR,FN1	0.000422409	0.0408016	European	PPI only
Cardiovascular_measurement	SCN5A	GJA1,KCNQ1,KCND3,SCN10A,KCNJ2	0.000449446	0.0418627	European	PPI-GWAS
Cardiovascular_measurement	KCNQ4	KCNAB2,KCNJ2,KCNQ1	0.000511835	0.0430602	European	PPI only
Cardiovascular_measurement	PTGS2	TP53,CAV1,VEGFA	0.000511835	0.0430602	European	PPI only
Cardiovascular_measurement	SRA1	NCOA2,ESR1,CREBBP	0.000511835	0.0430602	European	PPI only
Cardiovascular_measurement	ATP2A3	PLN,ATP2A2	0.000674517	0.0463187	European	PPI only
Cardiovascular_measurement	CTH	MTHFR,CBS	0.000674517	0.0463187	European	PPI only
Cardiovascular_measurement	KCNE4	KCNH2,KCNQ1	0.000674517	0.0463187	European	PPI only
Cardiovascular_measurement	KCNE5	KCNQ1,KCNH2	0.000674517	0.0463187	European	PPI only
Cardiovascular_measurement	ATP2A1	ATP2A2,CACNA1C,PLN	0.000674889	0.0463187	European	PPI only
Cardiovascular_measurement	KCND3	CACNA1C,SCN5A,KCNAB2	0.000674889	0.0463187	European	PPI-GWAS
Digestive_system_disorder	JAK2	IL12RB2,EPO,IL23R,IL15RA,MAPK1,TYK2,IL2RA,STAT1,STAT4,LIF,RBX1,IL12B,INPP5D,IL12A,SOCS1,CALM3,TNFRSF1A,PTPN2,SH2B3,IFNG,CNTF,IL7R,IL6ST,STAT5A,STAT3	2.5221e-14	9.15272e-11	European	PPI-GWAS
Digestive_system_disorder	JAK1	IL12RB2,IL23R,IL15RA,MAPK1,TYK2,HCK,IL2RA,LIF,STAT4,STAT1,JAK2,IL10,INPP5D,IL2,SOCS1,TNFRSF1A,PTPN2,CNTF,IFNG,IL7R,STAT5A,STAT3,IL6ST	8.06988e-13	1.46428e-09	European	PPI only
Digestive_system_disorder	CREB1	ETS1,CRTC3,CREB5,ATF1,NOTCH2,CIITA,CRTC1,IL10,CREM,MAML2,IL2,FOS,EP300,NFIL3,CEBPB	1.3285e-12	1.60704e-09	European	PPI only
Digestive_system_disorder	IL12B	IL12RB2,JAK2,IL10,STAT1,STAT4,IL23R,IL12A,IFNG,TYK2,SOCS1	2.19968e-12	1.99566e-09	European	PPI-GWAS
Digestive_system_disorder	TYK2	IL6ST,STAT5A,STAT3,STAT1,IL7R,STAT4,LIF,JAK2,PTPN2,IL2RA,CNTF,MAPK1,SOCS1,IL23R,IL15RA,IL12A,IL12B,IL12RB2	1.52051e-10	1.10359e-07	European	PPI-GWAS
Digestive_system_disorder	FOXP3	FOS,IL2,STAT1,REL,GATA3,SMAD3,STAT3,IFNG,IL2RA	2.06508e-10	1.24903e-07	European	PPI only
Digestive_system_disorder	LCK	CD80,HLA-DRB5,MUC1,BLK,MAPK1,SOCS1,CDC42,HLA-A,IL2,HCK,HLA-DRB1,IL2RA,HLA-DRA,PDGFB,STAT5A,CD28,STAT3,STAT1,JAK2	6.45774e-10	3.34788e-07	European	PPI only
Digestive_system_disorder	JAK3	IL12RB2,INPP5D,IL23R,IL2,IL15RA,SOCS1,MAPK1,PTPN2,TYK2,IL2RA,STAT4,IL7R,JAK2,STAT5A,IL6ST,STAT3	5.34322e-09	2.27883e-06	European	PPI only
Digestive_system_disorder	STAT1	TNFRSF1A,IL12B,TYK2,PRKCD,STAT4,EP300,FOS,JAK2,PDGFB,STAT5A,MAPK1,STAT3	1.36395e-08	4.94978e-06	European	PPI-GWAS
Digestive_system_disorder	IL6	STAT1,IL12B,JAK2,HCK,STAT3,IL6ST,TYK2,IFNG	4.75124e-08	1.56748e-05	European	PPI only
Digestive_system_disorder	IL12A	IL12RB2,IL12B,JAK2,IL6ST,SOCS1,TYK2	5.96971e-08	1.80534e-05	European	PPI-GWAS
Digestive_system_disorder	FOS	CEBPA,EP300,IL2,STAT1,FOSL2,MYC,STAT3,CREM,CRTC1,ETS1,SMAD3	7.81653e-08	2.18201e-05	European	PPI-GWAS
Digestive_system_disorder	IL12RB2	JAK2,IL12A,IL12B,SOCS1,TYK2,IL6ST	1.28443e-07	3.32943e-05	European	PPI-GWAS
Digestive_system_disorder	STAT6	JAK2,STAT4,STAT1,ETS1,TYK2,PDGFB,STAT5A,STAT3	1.50039e-07	3.62995e-05	European	PPI only
Digestive_system_disorder	IL2RG	IL15RA,JAK2,IL2,IL7R,SOCS1,MAPK1,STAT5A,IL2RA,INPP5D,TYK2	1.88078e-07	4.26584e-05	European	PPI only
Digestive_system_disorder	SMAD3	HNF4A,STAT3,CEBPB,EP300,BMP4,FOXO3,GATA3,VDR,MAPK1,FOS,SMAD7,MYC,SMURF1,RUNX3,CDH1	2.71426e-07	5.79415e-05	European	PPI-GWAS
Digestive_system_disorder	IL2RB	IL2RA,INPP5D,TYK2,JAK2,IL15RA,IL2,MAPK1,STAT5A,SOCS1	4.36184e-07	8.43724e-05	European	PPI only
Digestive_system_disorder	SOCS3	UBE2D1,UBE2E3,TYK2,IFNG,STAT1,JAK2,UBE2L3,IL6ST,RBX1,IL12B,EPO,IL23R,SOCS1	4.4174e-07	8.43724e-05	European	PPI only
Digestive_system_disorder	CREBBP	HIF3A,IRF5,CEBPB,STAT1,EP300,STAT4,UBE2D1,HDAC7,CREM,REL,FOS,ETS1,NOTCH2,STAT5A,STAT3,MAML2,FOXO3,SMAD3,NFKB1,CREB5,MYC	6.15981e-07	0.000104222	European	PPI only
Digestive_system_disorder	STAT5B	IL2RA,TYK2,PDGFB,STAT5A,STAT3,JAK2,STAT4,EP300,STAT1,IL7R,IL2	6.16444e-07	0.000104222	European	PPI-GWAS
Digestive_system_disorder	EBI3	JAK2,IL12A,IL12RB2,TYK2,IL6ST	6.31821e-07	0.000104222	European	PPI only
Digestive_system_disorder	STAT4	IFNG,STAT3,STAT5A,TYK2,IL12B,JAK2,STAT1	6.76907e-07	0.000106804	European	PPI-GWAS
Digestive_system_disorder	JUN	CRTC1,ETS1,FOS,CREM,FOSL2,STAT1,EP300,STAT4,CEBPB,IRF5,IL2,MYC,CREB5,SMAD3,CEBPA,STAT3,HNF4A	7.46481e-07	0.000112874	European	PPI only
Digestive_system_disorder	SMAD4	FOS,RUNX3,CEBPB,EP300,MYC,SMAD7,CDH1,SMURF1,BMP4,FOXO3,HNF4A,GATA3,VDR,SMAD3,NKX2-5	1.66531e-06	0.000241736	European	PPI only
Digestive_system_disorder	IL6R	JAK2,TYK2,STAT3,IL6ST,HCK,IL12A	1.99217e-06	0.000278061	European	PPI only
Digestive_system_disorder	IL6ST	CNTF,IL12A,TYK2,HCK,JAK2,IL12RB2,LIF	2.5567e-06	0.000340683	European	PPI-GWAS
Digestive_system_disorder	IL10RA	STAT1,STAT3,TYK2,JAK2,IL10	2.72246e-06	0.000340683	European	PPI only
Digestive_system_disorder	IL18	STAT4,STAT3,IL10,TNFRSF1A,IL12B	2.72246e-06	0.000340683	European	PPI only
Digestive_system_disorder	ATF2	NKX2-5,SMAD3,CRTC1,CRTC3,CREB5,ATF1,IRF5,CREM,EP300,FOS	3.1385e-06	0.000379654	European	PPI only
Digestive_system_disorder	FOXO1	ETS1,SMAD3,CEBPB,EP300,FOXO3,RPS6KB1,HNF4A,STAT3,BCL2L11	3.5641e-06	0.000417229	European	PPI only
Digestive_system_disorder	IFNG	SOCS1,STAT4,GATA3,IL12B,JAK2,IL10	4.41769e-06	0.000481893	European	PPI-GWAS
Digestive_system_disorder	ATF4	CREM,CRTC1,EP300,FOS,CRTC3,ATF1,CREB5	4.51484e-06	0.000481893	European	PPI only
Digestive_system_disorder	GH2	SOCS1,EPO,STAT5A,STAT3,CNTF,RBX1,JAK2	4.51484e-06	0.000481893	European	PPI only
Digestive_system_disorder	PDPK1	JAK2,PRKCB,MAP3K7,RPS6KB1,RPS6KA2,RPS6KA4,CARD11,PRKCD,RIPK2	5.0849e-06	0.000527231	European	PPI only
Digestive_system_disorder	STAT5A	IL7R,STAT1,STAT4,EP300,JAK2,PDGFB,STAT3,TYK2,IL2RA,IL2	5.74746e-06	0.000577266	European	PPI-GWAS
Digestive_system_disorder	GH1	JAK2,STAT3,STAT5A,SOCS1,EPO,CNTF,RBX1	5.8856e-06	0.000577266	European	PPI only
Digestive_system_disorder	CRLF2	TSLP,IL7R,JAK2,TYK2	6.69007e-06	0.00062252	European	PPI only
Digestive_system_disorder	IL23A	IL12B,IL23R,JAK2,TYK2	6.69007e-06	0.00062252	European	PPI only
Digestive_system_disorder	PIK3R1	FCGR2A,CD80,JAK2,IL1R1,CD28,PDGFB,FGFR1OP,IL2RA,RET,TYK2,HCK,IL2,CDC42,CDH1,INPP5D,IL7R,NFKB1	7.75558e-06	0.000703625	European	PPI only
Digestive_system_disorder	IFNGR1	IFNG,JAK2,TYK2,SOCS1,STAT1	8.19335e-06	0.000707945	European	PPI only
Digestive_system_disorder	LIFR	CNTF,JAK2,TYK2,LIF,IL6ST	8.19335e-06	0.000707945	European	PPI only
Digestive_system_disorder	HIF1A	HDAC7,CUL2,SMAD3,EP300,MYC,RBX1,HIF3A,STAT3	9.19771e-06	0.000776244	European	PPI only
Digestive_system_disorder	CRTC2	CRTC1,ATF1,CREB5,CRTC3,EP300,CREM	1.20822e-05	0.000996511	European	PPI only
Digestive_system_disorder	NOD1	CARD9,NOD2,CASP9,MAP3K7,RIPK2	1.3029e-05	0.00100601	European	PPI only
Digestive_system_disorder	SPHK2	TYK2,JAK2,IL12B,IL12A,IL12RB2	1.3029e-05	0.00100601	European	PPI only
Digestive_system_disorder	ZBTB17	DNMT3A,MYC,SMAD3,IRF8,EP300	1.3029e-05	0.00100601	European	PPI only
Digestive_system_disorder	PIK3CA	CD80,FCGR2A,PDGFB,CD28,IL1R1,JAK2,HCK,RET,TYK2,IL2RA,FGFR1OP,CDC42,IL2,PLEK,CDH1,STAT5A,NFKB1	1.77243e-05	0.00134003	European	PPI only
Digestive_system_disorder	ESR1	BCAR1,SMAD3,NFKB1,STAT5A,STAT3,CEBPB,EP300,FOXO3,MUC1,FOS,MYC	2.73933e-05	0.00199231	European	PPI only
Digestive_system_disorder	JUNB	STAT3,SMAD3,FOS,EP300,IL2,FOSL2	2.80426e-05	0.00199231	European	PPI only
Digestive_system_disorder	OSMR	TYK2,IL6ST,JAK2,IL31RA	2.99428e-05	0.00199231	European	PPI only
Digestive_system_disorder	OSM	TYK2,IL6ST,STAT3,JAK2	2.99428e-05	0.00199231	European	PPI only
Digestive_system_disorder	YES1	BLK,CD80,CDC42,MAPK1,HCK,BCAR1,STAT1,JAK2,STAT5A,PDGFB,STAT3,ELMO1	3.01949e-05	0.00199231	European	PPI only
Digestive_system_disorder	SRC	MAPK1,STAT1,PDGFB,FASLG,ELMO1,MAPT,LAMB1,HCK,BCAR1,SOCS1,CDC42,MUC1,BLK,STAT3,STAT5A,LAMA5,CALM3,PTGER4	3.31851e-05	0.00215051	European	PPI only
Digestive_system_disorder	FYN	STAT5A,STAT3,HLA-DRB1,CDC42,IL2,BLK,PDGFB,CD28,FASLG,ELMO1,STAT1,JAK2,HCK,BCAR1,MAPT,MAPK1,HLA-A,CD80	3.94332e-05	0.00246729	European	PPI only
Digestive_system_disorder	ATF3	SMAD3,CREM,CRTC1,ATF1,CRTC3	4.14416e-05	0.00254901	European	PPI only
Digestive_system_disorder	CTF1	JAK2,TYK2,LIF,IL6ST	5.27842e-05	0.00304054	European	PPI only
Digestive_system_disorder	IL20RA	TYK2,IL19,JAK2,IL26	5.27842e-05	0.00304054	European	PPI only
Digestive_system_disorder	NOD2	ATG16L1,CARD9,MAP3K7,RIPK2	5.27842e-05	0.00304054	European	PPI-GWAS
Digestive_system_disorder	PTPN11	STAT5A,STAT3,IL2,INPP5D,STAT1,JAK2,PDGFB,TNFRSF14,TYK2,RET,HCK,IL2RA,MAPK1,CD80	6.49036e-05	0.00362216	European	PPI only
Digestive_system_disorder	SOCS1	UBE2L3,JAK2,RBX1,UBE2D1,UBE2E3,TYK2,IFNG,IL12B,IL12RB2,IL12A	6.59758e-05	0.00362216	European	PPI-GWAS
Digestive_system_disorder	TBX21	GATA3,RUNX3,IFNG	7.02022e-05	0.00362216	European	PPI only
Digestive_system_disorder	CCL13	CCR4,CXCR5,CCR3,CCR2,CCR6	7.78529e-05	0.00362216	European	PPI only
Digestive_system_disorder	CCL14	CCR3,CCR2,CCR6,CCR4,CXCR5	7.78529e-05	0.00362216	European	PPI only
Digestive_system_disorder	CCL18	CCR3,CCR6,CCR2,CXCR5,CCR4	7.78529e-05	0.00362216	European	PPI only
Digestive_system_disorder	CCL1	CCR3,CCR6,CCR2,CXCR5,CCR4	7.78529e-05	0.00362216	European	PPI only
Digestive_system_disorder	CCL23	CXCR5,CCR4,CCR6,CCR2,CCR3	7.78529e-05	0.00362216	European	PPI only
Digestive_system_disorder	CCL24	CCR4,CXCR5,CCR2,CCR6,CCR3	7.78529e-05	0.00362216	European	PPI only
Digestive_system_disorder	CCL26	CXCR5,CCR4,CCR6,CCR2,CCR3	7.78529e-05	0.00362216	European	PPI only
Digestive_system_disorder	CCL8	CXCR5,CCR4,CCR6,CCR2,CCR3	7.78529e-05	0.00362216	European	PPI only
Digestive_system_disorder	CREM	CRTC1,FOS,IL2,ATF1,CRTC3	7.78529e-05	0.00362216	European	PPI-GWAS
Digestive_system_disorder	CSH1	JAK2,RBX1,CNTF,EPO,STAT5A	7.78529e-05	0.00362216	European	PPI only
Digestive_system_disorder	CXCL14	CCR4,CXCR5,CCR2,CCR6,CCR3	7.78529e-05	0.00362216	European	PPI only
Digestive_system_disorder	CNTFR	CNTF,JAK2,IL6ST,TYK2	8.61587e-05	0.00386012	European	PPI only
Digestive_system_disorder	IFNGR2	IFNG,JAK2,TYK2,SOCS1	8.61587e-05	0.00386012	European	PPI only
Digestive_system_disorder	STAT3	FOS,MYC,REL,IL10,STAT5A,PDGFB,STAT4,STAT1,JAK2,TYK2,SMAD3	9.38932e-05	0.00415535	European	PPI-GWAS
Digestive_system_disorder	PIK3CD	PLEK,CDH1,IL2,CDC42,IL2RA,HCK,TYK2,RET,JAK2,STAT5A,CD28	0.000102363	0.00415574	European	PPI only
Digestive_system_disorder	CCL17	CCR4,CXCR5,CCR3,CCR2,CCR6	0.000103402	0.00415574	European	PPI only
Digestive_system_disorder	CCL22	CCR4,CXCR5,CCR2,CCR6,CCR3	0.000103402	0.00415574	European	PPI only
Digestive_system_disorder	CCL3	CXCR5,CCR4,CCR6,CCR2,CCR3	0.000103402	0.00415574	European	PPI only
Digestive_system_disorder	CCL4	CCR6,CCR2,CCR3,CXCR5,CCR4	0.000103402	0.00415574	European	PPI only
Digestive_system_disorder	CCL7	CCR4,CXCR5,CCR2,CCR6,CCR3	0.000103402	0.00415574	European	PPI-GWAS
Digestive_system_disorder	CX3CL1	CXCR5,CCR4,CCR3,CCR6,CCR2	0.000103402	0.00415574	European	PPI only
Digestive_system_disorder	PF4V1	CCR4,CXCR5,CCR3,CCR2,CCR6	0.000103402	0.00415574	European	PPI only
Digestive_system_disorder	PIK3CB	IL2RA,HCK,RET,TYK2,JAK2,PDGFB,CD28,FCGR2A,STAT5A,CDH1,PLEK,IL2,CDC42	0.000104209	0.00415574	European	PPI only
Digestive_system_disorder	PRKCZ	CDC42,PRKCB,SMURF1,PRKCD,RIPK2,CDH1,TNFRSF1A	0.000153936	0.00598099	European	PPI only
Digestive_system_disorder	RELA	NFKB1,EP300,CEBPB,STAT3,IRF5,TNFAIP3,IL12B,CCL2,IL2,REL,SOCS1	0.000155187	0.00598099	European	PPI only
Digestive_system_disorder	PIK3R3	CD28,JAK2,IL7R,IL2RA,HCK,RET,TYK2,CDC42,IL2,CD80	0.000156875	0.00598099	European	PPI only
Digestive_system_disorder	MAPK3	MAPK1,CDC42,DUSP16,IL2,CASP9,PRKCD,RPS6KA2,JAK2,TYK2,IL2RA,DUSP10	0.000168147	0.0062897	European	PPI only
Digestive_system_disorder	IL11RA	JAK2,TYK2,IL6ST	0.00017209	0.0062897	European	PPI only
Digestive_system_disorder	IL11	TYK2,JAK2,IL6ST	0.00017209	0.0062897	European	PPI only
Digestive_system_disorder	PRL	JAK2,CNTF,RBX1,STAT5A,EPO	0.000173318	0.0062897	European	PPI only
Digestive_system_disorder	IL2RA	INPP5D,TYK2,IL2,JAK2,MAPK1,STAT5A	0.000189162	0.00673008	European	PPI-GWAS
Digestive_system_disorder	RIPK2	MAP3K7,LRRK2,CARD9,TNFRSF1A,TNFAIP3,NOD2	0.000189162	0.00673008	European	PPI-GWAS
Digestive_system_disorder	IL7R	JAK2,TYK2,STAT5A,TSLP	0.000194805	0.00673284	European	PPI-GWAS
Digestive_system_disorder	XBP1	CRTC1,CREM,ATF1,CRTC3	0.000194805	0.00673284	European	PPI only
Digestive_system_disorder	MAPK1	VDR,DUSP10,SMAD3,IL2,DUSP16,CDC42,JAK2,STAT1,RPS6KA2,IL2RA,TYK2,CASP9,ETS1	0.000204973	0.00701741	European	PPI-GWAS
Digestive_system_disorder	CCL2	CXCR5,CCR4,CCR3,CCR6,CCR2	0.000219514	0.00737609	European	PPI-GWAS
Digestive_system_disorder	INPPL1	INPP5D,BCAR1,IL2RA,IL2,JAK2	0.000219514	0.00737609	European	PPI only
Digestive_system_disorder	LMO4	HCK,IL6ST,TYK2,JAK2	0.000275595	0.00854815	European	PPI only
Digestive_system_disorder	WWP2	UBE2L3,SMAD3,SMAD7,UBE2D1	0.000275595	0.00854815	European	PPI only
Digestive_system_disorder	IL21R	IL21,TYK2,JAK2	0.00033749	0.010292	European	PPI only
Digestive_system_disorder	IL27	JAK2,TYK2,IL6ST	0.00033749	0.010292	European	PPI only
Digestive_system_disorder	CRK	HCK,RET,BCAR1,PDGFB,ELMO1,MAP3K7,FCGR2A,DOCK3,LPXN,CDC42	0.00036387	0.011004	European	PPI only
Digestive_system_disorder	LYN	PDGFB,STAT5A,STAT3,JAK2,STAT1,BCAR1,HCK,MAPK1,CD80,EPO,BLK	0.000410451	0.0120123	European	PPI only
Digestive_system_disorder	JUND	EP300,FOS,FOSL2,CREB5,SMAD3	0.000415202	0.0120541	European	PPI only
Digestive_system_disorder	FOSL1	MAPK1,FOSL2,FOS,EP300	0.000504731	0.0144226	European	PPI only
Digestive_system_disorder	PRKCQ	PRKCB,CARD11,MAP3K7,PRKCD	0.000504731	0.0144226	European	PPI only
Digestive_system_disorder	PDGFRB	BLK,STAT5A,PDGFB,STAT3,STAT1,HCK,BCAR1,PLAU	0.000570087	0.015922	European	PPI only
Digestive_system_disorder	CLCF1	TYK2,JAK2,IL6ST	0.000579141	0.015922	European	PPI only
Digestive_system_disorder	CRLF1	TYK2,JAK2,IL6ST	0.000579141	0.015922	European	PPI only
Digestive_system_disorder	IL27RA	JAK2,TYK2,IL6ST	0.000579141	0.015922	European	PPI only
Digestive_system_disorder	HLA-G	HLA-DRB1,HLA-C,LNPEP,HLA-DRB5,HLA-A,HLA-B	0.000644013	0.0172093	European	PPI only
Digestive_system_disorder	IL2	INPP5D,IL2RA,FOS,CREM,STAT5A,MAPK1	0.000644013	0.0172093	European	PPI-GWAS
Digestive_system_disorder	CTNNB1	FOS,CDH3,EP300,RET,ADCY7,CDC42,MYC,SMAD7,LRRK2,MUC1,CDH1,HNF4A,FOXO3,LIMA1	0.000656958	0.0172093	European	PPI only
Digestive_system_disorder	ATF1	CREB5,CRTC3,CRTC1,CREM	0.00065916	0.0172093	European	PPI-GWAS
Digestive_system_disorder	CRTC1	FOS,CRTC3,ATF1,CREM	0.00065916	0.0172093	European	PPI-GWAS
Digestive_system_disorder	PRLR	JAK2,STAT5A,TYK2,RBX1	0.00065916	0.0172093	European	PPI only
Digestive_system_disorder	CEBPG	CEBPB,FOS	0.000686577	0.0176708	European	PPI only
Digestive_system_disorder	CCL11	CCR4,HCK,CCR6,MAPK1,CXCR5,CCR2,CCR3	0.00076269	0.0194916	European	PPI only
Digestive_system_disorder	CNTF	IL6ST,TYK2,EPO,JAK2	0.000844301	0.0211308	European	PPI-GWAS
Digestive_system_disorder	HACE1	SMURF1,LRRK2,UBE2D1,UBE2E3,CUL2,UBQLN4,UBE2L3,RBX1	0.000895243	0.0221311	European	PPI only
Digestive_system_disorder	IL23R	TYK2,JAK2,IL12B	0.00090866	0.0221311	European	PPI-GWAS
Digestive_system_disorder	NR3C1	SMAD3,IL10,NFKB1,IRF5,STAT5A,STAT3,FOS	0.000936929	0.0226674	European	PPI only
Digestive_system_disorder	CCL5	CCR4,CCR6,CXCR5,CCR3,CCR2,STAT1	0.000946651	0.022751	European	PPI only
Digestive_system_disorder	CXCL12	CCR2,CCR3,CXCR5,MAPK1,CCR6,CCR4,HCK,JAK2	0.000975305	0.0232854	European	PPI only
Digestive_system_disorder	BMP7	SMAD3,SMURF1,GDF7,GREM1,BMP4	0.00100036	0.0237276	European	PPI only
Digestive_system_disorder	CXCL8	CCR6,HCK,CCR4,CCR2,CCR3,CEBPB,CXCR5	0.00103506	0.0243911	European	PPI only
Digestive_system_disorder	LEP	JAK2,EPO,STAT5A,STAT3,CNTF	0.00116747	0.0273338	European	PPI only
Digestive_system_disorder	CRTC3	CRTC1,ATF1,CREM	0.0013366	0.0303157	European	PPI-GWAS
Digestive_system_disorder	IL20RB	IL19,TYK2,JAK2	0.0013366	0.0303157	European	PPI only
Digestive_system_disorder	LIF	JAK2,IL6ST,TYK2	0.0013366	0.0303157	European	PPI-GWAS
Digestive_system_disorder	ZFYVE9	SMAD3,SMAD7,SMURF1	0.0013366	0.0303157	European	PPI only
Digestive_system_disorder	IRS2	IL2RA,RET,INPP5D,JAK2,IL2,FOXO3	0.00134836	0.0303924	European	PPI only
Digestive_system_disorder	PHLPP1	RIPK2,RIT1,FGFRL1,TRIB1,MAP3K7,BLK,PPP5C,PRKCB,HCK,RET,TYK2,JAK2,RPS6KB1	0.00136704	0.0306234	European	PPI only
Digestive_system_disorder	IRS1	JAK2,STAT3,RET,IL2RA,IL2,SOCS1,INPP5D	0.00137862	0.0306933	European	PPI only
Digestive_system_disorder	KIT	EPO,SOCS1,SH2B3,STAT3,STAT5A,STAT1,JAK2	0.00151101	0.0333262	European	PPI only
Digestive_system_disorder	SMAD2	SMAD3,NKX2-5,CEBPB,FOXO3,BMP4,EP300,SMURF1,MYC,SMAD7	0.00151525	0.0333262	European	PPI-GWAS
Digestive_system_disorder	IRF1	IFNG,IRF5,STAT3,STAT4,STAT1	0.00156244	0.0337505	European	PPI only
Digestive_system_disorder	TAB1	RIPK2,NOD2,TNFRSF1A,MAPK1,MAP3K7	0.00156244	0.0337505	European	PPI only
Digestive_system_disorder	TAB2	RIPK2,CARD11,NOD2,TNFRSF1A,MAP3K7	0.00156244	0.0337505	European	PPI only
Digestive_system_disorder	EP300	HIF3A,RBX1,UBE2D1,REL,NOTCH2,MAML2,FOXO3,SMAD3,CREB5,MYC,POLD3,CEBPB,STAT1,HDAC7,FOS,STAT5A,NFKB1	0.00161499	0.0344827	European	PPI-GWAS
Digestive_system_disorder	RUNX1	SMAD3,IFNG,ETS1,RUNX3	0.00161534	0.0344827	European	PPI only
Digestive_system_disorder	MAPK11	DUSP16,CDC42,BLK,MAP3K7,DUSP10,RIPK2,HCK	0.00165311	0.0350826	European	PPI only
Digestive_system_disorder	IGF1	IGFBP3,BRD2,IGFBP1,IL10,PDGFB,LIF	0.00168081	0.0352581	European	PPI only
Digestive_system_disorder	FBXW11	NFKB1,UBE2E3,MAP3K8,UBE2D1,CUL2,UBE2L3,RBX1,REL	0.00170974	0.0356589	European	PPI only
Digestive_system_disorder	MAPK13	RIPK2,DUSP10,MAP3K7,DUSP16,CDC42	0.00179308	0.0371834	European	PPI only
Digestive_system_disorder	MAPK14	DUSP16,CDC42,RPS6KA4,BLK,MAP3K7,RIPK2,HCK,DUSP10	0.00184316	0.0377899	European	PPI only
Digestive_system_disorder	TRAF2	TNFSF11,TNFAIP3,TNFRSF9,MAP3K7,TNFRSF14,IFIH1,STAT1,TNFRSF1A	0.00184316	0.0377899	European	PPI only
Digestive_system_disorder	TNIP2	MAP3K8,NFKB1,TNFAIP3	0.0018725	0.0379626	European	PPI only
Digestive_system_disorder	IL4	INPP5D,IL10,JAK2,IL2	0.00195463	0.0394076	European	PPI only
Digestive_system_disorder	CEBPD	CEBPA,CEBPB	0.00202393	0.0401358	European	PPI only
Digestive_system_disorder	KLRG1	INPP5D,CDH1	0.00202393	0.0401358	European	PPI only
Digestive_system_disorder	TNFRSF6B	FASLG,TNFSF15	0.00202393	0.0401358	European	PPI-GWAS
Digestive_system_disorder	EXOC4	EXOC3L4,TNFAIP2,CDH1,CDC42,EXOC3	0.00204772	0.0403868	European	PPI only
Digestive_system_disorder	TNFRSF1A	MAP3K7,IL1R1,STAT1,JAK2,RIPK2,TNFAIP3	0.00207207	0.0406462	European	PPI-GWAS
Digestive_system_disorder	CRKL	HCK,BCAR1,STAT5A,PDGFB,MAP3K7,JAK2,DOCK3	0.00232823	0.0446981	European	PPI only
Digestive_system_disorder	CTLA4	ICOSLG,PTPN22,CD80,STAT5A	0.00234022	0.0446981	European	PPI only
Digestive_system_disorder	IL3RA	JAK2,INPP5D,TYK2,STAT5A	0.00234022	0.0446981	European	PPI only
Digestive_system_disorder	IL3	JAK2,STAT5A,INPP5D,EPO	0.00234022	0.0446981	European	PPI only
Digestive_system_disorder	YWHAB	FOXO3,JAK2,ZFP36L1,LNPEP,MST1,LRRK2,MAPK1,PPP5C	0.00263835	0.0496092	European	PPI only
Hematological_measurement	IRS1	CAV1,JAK2,LEPR,STAT3,PIK3R3,IL4R,PTK2,IL2RB,ITGB3,PIK3R1,JAK1,BCL2,PIK3CG,FOXO1,IGF1R,IL2RA,IL2,CRK,PTPN1,NCK2,PTPN11,IRS2,STK11,SH2B1,PIK3CD,INPP5D	1.40738e-09	3.43191e-06	European	PPI only
Hematological_measurement	PTPN11	MET,PIK3R3,STAT5A,STAT3,PTK2,CXCL12,JAK1,PIK3R1,IL6R,IL5RA,PTPN1,CRK,IL2,SIRPA,EGF,CD33,CXCR4,PDGFRB,IL6,SYK,VAV2,PIK3CD,INPP5D,KIT,STAT1,JAK2,CSK,CAV1,LYN,IL2RB,CBL,PIK3CG,CRKL,TYK2,IGF1R,CSF2,VEGFA,IL2RA,PRL,IRS2,FLT3,IL5,CSF1R,ERBB3,ANGPT1	1.55478e-09	3.43191e-06	European	PPI-GWAS
Hematological_measurement	STAT5B	IL5RA,CSF2,IL2RA,TYK2,STAT6,IL5,CRKL,PIK3CD,PIK3CG,SYK,JAK1,FLT3,IL2RB,PDGFRB,LYN,STAT5A,STAT3,JAK2,IL7,TP53,KIT,PTPN11,STAT1,IL7R,PRL,IL2	9.3452e-10	3.43191e-06	European	PPI-GWAS
Hematological_measurement	MAPK1	DUSP22,DAPK2,IQGAP1,MET,TP53,HMGB1,CXCL12,ITGB3,MITF,FGB,JAK1,VWF,KSR1,FOSL1,SMAD3,DUSP3,IL2,TLN1,AP2B1,CAV1,CSK,JAK2,ITGA2B,STAT1,ARRB2,IL2RB,RAC1,LYN,F2R,PTEN,MARK3,IL2RA,FGG,IGF1R,TYK2,SFN,MEF2C,PTPN11,S100A12,APBB1IP,RPS6KA1,ETS1,CASP8,GADD45A	2.63467e-09	4.36169e-06	European	PPI only
Hematological_measurement	JAK2	SH2B1,IL5,EPO,PRL,PTPN11,SOCS5,IRS2,CBL,MARK3,CRKL,TYK2,CSF2,IL2RA,CTF1,STAT1,KIT,LEPR,LYN,RBX1,IL2RB,IL6,PIK3CD,INPP5D,PTPN1,CXCR4,JAK1,PIK3R1,TNFRSF1A,IL6R,LMO4,STAT6,SH2B3,CSF3R,IL5RA,IL7R,SPHK2,PIK3R3,STAT5A,STAT3,IL4R,CXCL12	5.20985e-09	6.89993e-06	European	PPI-GWAS
Hematological_measurement	PIK3R1	CD2AP,EPHB4,PTPN11,IRS2,VAV1,NFKBIA,IL5,FCGR2A,CUX1,ANGPT1,SH2D2A,JAK2,CSK,IL7,KIT,IL1R1,IL2RB,LYN,RAC1,PIK3CG,GP1BA,CBL,KLRC2,CSF2,IL2RA,TYK2,IGF1R,GP1BB,EGF,IL2,CRK,GP5,PDGFRB,PIK3CD,SYK,VLDLR,CDH1,GNA15,INPP5D,MET,IL7R,PIK3R3,NFKB1,VWF,JAK1,IL5RA,ATG14,NRG4,PIK3AP1	6.60607e-09	7.22382e-06	European	PPI-GWAS
Hematological_measurement	STAT5A	IL7R,STAT1,KIT,TP53,MYB,IL7,JAK2,STAT3,LYN,IL2RB,JAK1,PIK3CG,CRKL,STAT6,TYK2,IL2RA,CSF2,IL5RA,IL2,PRL,PTPN11,PDGFRB,FLT3,PIK3CD,IL5	7.63617e-09	7.22382e-06	European	PPI-GWAS
Hematological_measurement	PIK3R3	IL2RB,RAC1,LYN,IL7,TXK,JAK2,IL7R,KIT,MET,IL2RA,CSF2,IL5RA,IGF1R,PIK3AP1,TYK2,PIK3CG,PIK3R1,JAK1,CBL,IRS2,PDGFRB,PLCG2,IL2,CRK,PLCG1,PTPN11,GNA15,PIK3CD,IL5,FLT3,SYK	1.12913e-08	9.34639e-06	European	PPI-GWAS
Hematological_measurement	MAPK3	APBB1IP,NFATC1,S100A12,TLN1,IL2,PTPN11,DUSP3,CASP8,SP1,RAC1,LYN,ARRB2,HMGB1,ITGB3,IL2RB,AXIN1,IQGAP1,MET,CSK,DAPK2,JAK2,ITGA2B,EPM2A,FGG,IGF1R,TYK2,IL2RA,FGB,JAK1,VWF,KSR1,F2R,PTEN,MARK3	3.24445e-08	2.38719e-05	European	PPI only
Hematological_measurement	SYK	ELMO1,IL2RB,ITGB3,PIK3R3,STAT3,LYN,TXK,ITGA2B,FCGR3B,CSF2,IL2RA,KLRC2,FGG,CD8A,CRKL,JAK1,FGB,PIK3R1,CBL,VWF,FCGR2B,VAV1,APBB1IP,PLCG2,SIRPA,PLCG1,TLN1,CRK,IL2,PTPN11,FCER1G,GP6,HSP90AB1,FCGR2A,VAV2,PIK3CD	9.12342e-08	6.04153e-05	European	PPI-GWAS
Hematological_measurement	INPP5D	JAK1,PIK3R1,IL5,CSF2,FCER1G,IL2RA,IL5RA,PLCG1,IL2,MET,PTPN11,JAK2,IL4R,FCGR2B,CD300LF,IRS2,IL2RB	1.15703e-07	6.56914e-05	European	PPI-GWAS
Hematological_measurement	PDGFRB	GRB10,PTPN11,PLCG1,NCK2,PTPN1,CRK,SLC9A3R1,PIK3CD,LYN,PIK3R3,STAT5A,STAT3,RAC1,ITGB3,WASL,STAT1,PLAUR,STAT6,PDGFC,S1PR1,CBL,PIK3R1,PIK3CG,CRKL,PTEN	1.19042e-07	6.56914e-05	European	PPI-GWAS
Hematological_measurement	BCAR1	CRKL,TNS1,ITGA1,CBL,VWF,FGB,TNS3,CSF1R,SH2D3C,FGG,ITGA2B,CSK,ACTN1,TLN1,CRK,PTPN1,NCK2,PTK2,ITGB3,ELMO1,PDGFRB,LYN,APBB1IP	1.32663e-07	6.75765e-05	European	PPI only
Hematological_measurement	LYN	ARRB2,CXCR1,RAC1,STAT5A,STAT3,PIK3R3,JAK2,KIT,CD36,STAT1,IL5RA,CSF2,CRKL,PIK3CG,CXCL8,GP1BA,CBL,PIK3R1,GP5,PDGFRB,PLCG2,GP1BB,PTPN11,EPHB4,CRK,PLCG1,SPHK1,GP6,FCER1G,EPO,PIK3CD,VAV2,IL5,PRKDC,SYK	1.54163e-07	7.29193e-05	European	PPI-GWAS
Hematological_measurement	ITGB2	ITGB8,ICAM1,KNG1,FCGR2A,ITGAL,C3,ICAM5,ICAM3,TLN1,TLN2,PLAUR,FGG,ITGA1,GP1BA,FGB,PTK2,ITGB3,HMGB1,LYN,PROC,ITGA4,ITGA2B,ITGAD,VCAM1,FLNB	2.18771e-07	9.65802e-05	European	PPI only
Hematological_measurement	NRAS	SFN,TLN1,RGL1,IKZF3,APBB1IP,PIK3CD,BRAP,PAK2,ERBB3,YWHAE,CSK,JAK2,RASA2,ITGA2B,IQGAP1,ARRB2,ITGB3,LYN,PIK3CG,MARK3,PIK3R1,FGB,JAK1,VWF,KSR1,FGG	3.96695e-07	0.000164182	European	PPI only
Hematological_measurement	FOXP3	IL6,IL2,STAT1,GATA3,NFATC2,HDAC9,IRF4,SMAD3,STAT3,IL2RA,RUNX1	5.21594e-07	0.000202009	European	PPI only
Hematological_measurement	BCL2L11	BCL2,BCL2A1,DYNLL1,BAX,BAK1,BBC3,FOXO3,BCL2L1,FOXO1,MCL1	5.49104e-07	0.000202009	European	PPI-GWAS
Hematological_measurement	IL2RG	JAK2,ITGA2B,IL7,PTPN11,IL2,IL7R,IL2RB,IRS2,IL4R,STAT5A,PIK3R3,PIK3CD,SYK,PIK3R1,JAK1,IL2RA,INPP5D,TYK2	6.36311e-07	0.000215944	European	PPI only
Hematological_measurement	SHC1	PTPN11,TLN1,IL2,PTPN1,EGF,APBB1IP,GRB10,PDGFRB,SYK,PIK3CD,IL5,INPP5D,ERBB3,ANGPT1,JAK2,ITGA2B,CSK,CAV1,IL4R,PIK3R3,ITGB3,IL2RB,CBL,PIK3R1,JAK1,PIK3CG,IGF1R,IL5RA,NRG4,IL2RA,CSF2	6.52203e-07	0.000215944	European	PPI only
Hematological_measurement	VWF	APBB1IP,GP5,ITGB3,PTK2,TLN1,CRK,GP1BB,CSK,ITGA2B,F7,GP6,PIK3R1,SYK,GP1BA,KSR1,MARK3,CXCL8	7.10258e-07	0.000218315	European	PPI-GWAS
Hematological_measurement	PTEN	MAST2,USP7,PDGFRB,PTK2,ERBB3,MAST1,SLC9A3R1,CDH1,KAT2B,TP53,SMAD4,STK11,CAV1,VMP1	7.25299e-07	0.000218315	European	PPI-GWAS
Hematological_measurement	INPPL1	INPP5D,IL5RA,IL2RB,FCGR2B,CSF2,ITSN1,IL2RA,MET,JAK1,IL2,IL5,JAK2	8.50449e-07	0.000232638	European	PPI only
Hematological_measurement	PDGFB	CRKL,PTEN,CBL,PIK3R1,PDGFC,S1PR1,STAT6,COL4A1,WASL,STAT1,ITGB3,LYN,STAT3,STAT5A,SLC9A3R1,THBS3,EGF,PTPN11,CRK,NCK2,PLCG1,GRB10,PDGFRB	8.71455e-07	0.000232638	European	PPI only
Hematological_measurement	HRAS	RASA2,ITGA2B,JAK2,CSK,YWHAE,IQGAP1,ITGB3,ARRB2,LYN,MARK3,PIK3CG,BCL2,SPRED2,VWF,KSR1,CBL,JAK1,FGB,PIK3R1,FGG,SFN,EPHB4,PLCE1,RGL1,TLN1,IKZF3,APBB1IP,PIK3CD,PAK2,ERBB3,BRAP,RIN2	9.13407e-07	0.000232638	European	PPI only
Hematological_measurement	ITGB3	TNC,PTK2,HMGB1,FLNB,ITGAD,ITGA4,ITGA2B,CSK,IGF1R,PLAUR,FGG,COL4A1,TLN2,VEGFA,KSR1,CBL,VWF,FGB,MARK3,ITGA1,APBB1IP,PDGFRB,CRK,TLN1,CD9,CSF1R,CASP8,SPHK1,PVR,ITGB8,SYK,ITGAL	9.13407e-07	0.000232638	European	PPI-GWAS
Hematological_measurement	PIK3CD	IL5,PLEK,CDH1,SYK,ERBB3,PLCG1,IL2,PTPN11,PDGFRB,IRS2,VAV1,PLCG2,BCL2,PIK3CG,JAK1,PIK3R1,CBL,CSF2,IL2RA,ATG14,IL5RA,PIK3AP1,TYK2,IGF1R,JAK2,IL2RB,PIK3R3,RAC1,STAT5A,LYN	1.10326e-06	0.000270584	European	PPI-GWAS
Hematological_measurement	RAP1A	PTK2,ITGB3,APBB1IP,JAK2,ITGA2B,CSK,TLN1,CRK,IQGAP1,SIPA1,FGG,PIK3CD,PIK3CG,MARK3,SYK,KSR1,VWF,RASIP1,FGB,RAP1GAP	1.30423e-06	0.000298652	European	PPI only
Hematological_measurement	CD19	CD82,PIK3AP1,LYN,SYK,PIK3R1,C3,PIK3CD,VAV1,IFITM1	1.3079e-06	0.000298652	European	PPI only
Hematological_measurement	BID	BAK1,BBC3,BCL2L1,BCL2L11,BCL2A1,BCL2,BAX	1.61221e-06	0.000355868	European	PPI only
Hematological_measurement	CBL	ITSN1,LYN,JAK2,WASL,KIT,VEGFA,TYK2,SNX9,ITSN2,IGF1R,PIK3CG,CRKL,CD8A,HLA-A,VAV1,PLCG2,SORBS1,CD2AP,PTPN11,PLCG1,PACSIN2,ERBB3,CSF1R,ITGB3,PIK3R3,ARPC2,EPS15L1,MET,HLA-DRB1,RAB5C,IL6R,JAK1,PIK3R1,DNM3,PDGFRB,EGF,CRK,FCHO2,AP2B1,PIK3CD,IL6,SYK	1.6873e-06	0.00036043	European	PPI-GWAS
Hematological_measurement	CD3G	AP2B1,FCHO2,HLA-DRB5,SYK,HLA-G,VAV2,PLCG2,HLA-A,VAV1,DNM3,PLCG1,CRK,PACSIN2,HLA-DPB1,HLA-B,SNX9,ITSN2,RAB5C,HLA-DRB1,PIK3R1,CBL,CD8A,HLA-C,HLA-DRA,ELMO1,ITSN1,WASL,HLA-DPA1,ARPC2	1.86472e-06	0.00038588	European	PPI-GWAS
Hematological_measurement	LCK	SH2D2A,PTPRC,SYK,HLA-DRB5,NFKBIA,PLCG2,IRS2,VAV1,HLA-A,PDGFRB,IL2,PLCG1,PTPN11,HLA-DPB1,HLA-DRB1,IL2RA,KLRC2,PIK3R1,JAK1,CBL,CD8A,HLA-DRA,STAT5A,STAT3,RAC1,PIK3R3,LYN,IL2RB,STAT1,KIT,HLA-DPA1,PTPRH,JAK2	2.20946e-06	0.000443365	European	PPI only
Hematological_measurement	PIK3CB	PIK3CG,CBL,IL2RA,CSF2,KLRC2,IGF1R,TYK2,JAK2,IL2RB,RAC1,LYN,FCGR2A,IL5,ANGPT1,ERBB3,SH2D2A,CD2AP,PLCG1,PTPN11,IRS2,PLCG2,BCL2,PIK3R1,JAK1,ATG14,IL5RA,PIK3AP1,STAT5A,PIK3R3,PIK3CD,CDH1,PLEK,SYK,IL2,PDGFRB,CXCR4	2.5457e-06	0.000483912	European	PPI only
Hematological_measurement	PIK3CA	NFKBIA,PLCG2,IRS2,PLCG1,PTPN11,CD2AP,CSF1R,SH2D2A,ANGPT1,ERBB3,CUX1,FCGR2A,IL5,RAC1,LYN,IL2RB,KIT,IL1R1,JAK2,TYK2,IGF1R,CSF2,IL2RA,KLRC2,CBL,PIK3CG,PDGFRB,IL2,EGF,GNA15,VLDLR,PLEK,CDH1,SYK,PIK3CD,PIK3R3,STAT5A,PIK3AP1,NRG4,ATG14,IL5RA,JAK1,PIK3R1,BCL2,NFKB1	2.55768e-06	0.000483912	European	PPI only
Hematological_measurement	BBC3	BCL2A1,BCL2,BAX,TP53,BAK1,BCL2L11,MCL1,BCL2L1	3.01317e-06	0.00053808	European	PPI-GWAS
Hematological_measurement	ZAP70	HLA-DPB1,PLCG1,CRK,CSK,HLA-DPA1,LYN,PLCG2,PIK3R3,HLA-A,VAV1,HLA-DRB5,SYK,CBL,PTPRC,HLA-DRA,CRKL,CD8A,HSP90AB1,HLA-DRB1	3.10055e-06	0.00053808	European	PPI only
Hematological_measurement	EPOR	LYN,EPO,TYK2,PTPN11,KIT,KITLG,PLCG1,JAK1,JAK2	3.2956e-06	0.00053808	European	PPI only
Hematological_measurement	GATA1	STAT3,LMO2,KLF1,GFI1B,ZFPM2,IKZF1,TAL1,ZFPM1,RUNX1	3.2956e-06	0.00053808	European	PPI only
Hematological_measurement	YWHAZ	IL5,PIK3CD,GP5,RAP1GAP2,GP1BB,SFN,FOXO1,CSF2,XPO1,IL5RA,PIK3R1,GP1BA,KSR1,VWF,TBC1D4,PIK3R3,AANAT,SIK3,FOXO3,TP53,TBC1D1,YWHAE,ITGA4,JAK2	3.3172e-06	0.00053808	European	PPI only
Hematological_measurement	RAP1B	APBB1IP,ITGB3,PTK2,CRK,TLN1,IQGAP1,ITGA2B,CSK,FGG,SIPA1,SYK,VWF,KSR1,FGB,PIK3CD,PIK3CG,MARK3	3.33151e-06	0.00053808	European	PPI only
Hematological_measurement	FYN	PIK3R3,SPTB,STAT5A,STAT3,PTK2,HLA-DRB1,JAK1,PIK3R1,FARP2,ITGA1,SPTA1,PDGFRB,CRK,IL2,HSP90AB1,FCER1G,PAK2,BCL3,VLDLR,SYK,VAV2,PIK3CD,RAC1,LYN,ELMO1,MAP3K11,IL2RB,STAT1,CD36,KIT,WASL,CSK,CAV1,JAK2,SPN,KLRC2,CBL,CD8A,PIK3CG,CRKL,PLCG2,HLA-A,VAV1,PLCG1,NCK2,EPHB4,PTPN11,CD2AP,GP6,PTPRC	3.71009e-06	0.000584957	European	PPI only
Hematological_measurement	BECN1	HMGB1,BCL2L1,STAT3,BAK1,UVRAG,WIPI2,MCL1,ATG14,DYNLL1,NRBF2,VMP1,PIK3CG,PIK3CD,BCL2,PIK3R1,RAB7A	3.93214e-06	0.000605549	European	PPI-GWAS
Hematological_measurement	GRB2	LYN,SHANK3,IL2RB,KIT,JAK2,IGF1R,CSF2,IL2RA,CBL,PIK3CG,CRKL,IRS2,VAV1,SSH1,PLCG1,PTPN11,CSF1R,ANGPT1,ERBB3,PTPRC,FLT3,SH2B1,IL5,IL4R,PTK2,MET,SH2B3,IL5RA,JAK1,PIK3R1,PDGFRB,PTPN1,IL2,ACTN1,EGF,INPP5D,SYK,VAV2,PIK3CD	4.34774e-06	0.000651671	European	PPI only
Hematological_measurement	KRAS	FGG,PIK3CG,MARK3,KSR1,VWF,FGB,JAK1,ITGB3,ARRB2,LYN,JAK2,RASA2,ITGA2B,CSK,TP53,IQGAP1,ERBB3,PAK2,SPHK1,BRAP,PIK3CD,APBB1IP,TLN1	4.42845e-06	0.000651671	European	PPI only
Hematological_measurement	F2	GP1BA,FGB,CCR5,F2R,F11,FGG,GNB2,COX5A,FPR1,CXCL12,PRKAR1B,PRKAR1A,P2RY2,GNA15,SLC9A3R1,CCR3,SERPINE2,GNG12,GP1BB,F2RL1,GNAS,CXCR4,ADRB2,GP5	5.39291e-06	0.000776345	European	PPI only
Hematological_measurement	GAB2	PLCG2,LYN,PIK3R3,IL2RB,MET,PTPN11,KIT,CRK,IL2,JAK2,IL5RA,CSF2,IL2RA,JAK1,PIK3R1,IL5,PIK3CG,PIK3CD,CRKL	5.75167e-06	0.000810373	European	PPI only
Hematological_measurement	HCK	LMO4,IL6R,CXCL8,PIK3CD,CRKL,JAK1,PIK3R1,IL6,CBL,SYK,PDGFRB,CXCR1,ARRB2,CXCL12,PIK3R3,PLCG2,LYN,PLCG1,CRK,PTPN11	5.96071e-06	0.000822329	European	PPI only
Hematological_measurement	SOS1	RHOF,CBL,IL2RA,CSF2,FGG,IGF1R,TXK,JAK2,ITGA2B,KIT,IL2RB,RAC1,IL5,ANGPT1,ERBB3,PLCG1,NCK2,PTPN11,VAV1,IRS2,APBB1IP,PLCG2,SPTA1,FGB,PIK3R1,JAK1,VWF,NRG4,IL5RA,MET,ITGB3,PTK2,SPTB,RANBP10,VAV2,SYK,PAK2,EGF,CRK,TLN1,IL2,PDGFRB	6.51232e-06	0.000880094	European	PPI only
Hematological_measurement	IRS2	IL2RA,FOXO1,INPP5D,IGF1R,PIK3CD,PIK3CG,JAK1,PIK3R1,IL2RB,PIK3R3,IL4R,YWHAE,JAK2,IL2,FOXO3,CRK,PTPN11	6.64878e-06	0.000880565	European	PPI-GWAS
Hematological_measurement	JAK3	SYK,IL6,PIK3CD,INPP5D,PTPN11,IL2,SOCS5,IRS2,PIK3R1,JAK1,IL6R,CRKL,STAT6,TYK2,IL5RA,CSF3R,IL2RA,IL7R,JAK2,ITGA2B,IL7,IL4R,STAT5A,STAT3,LEPR,PIK3R3,IL2RB	8.06958e-06	0.00103724	European	PPI only
Hematological_measurement	IL7R	JAK2,IL7,TYK2,STAT5A,PIK3R1,TSLP,PIK3R3,JAK1	8.14503e-06	0.00103724	European	PPI-GWAS
Hematological_measurement	CSF2RB	STAT5A,PIK3R3,LYN,PTPN11,JAK2,INPP5D,TYK2,CSF2,IL5RA,PIK3R1,JAK1,SYK,PIK3CD,IL5	1.13038e-05	0.00137893	European	PPI only
Hematological_measurement	EXOC4	EXOC3L4,RAB8A,EXOC2,RAB11FIP3,CDH1,EXOC3L2,RALB,ASAP1,EXOC8,RAC1,EXOC3,RAB11A,MYO1C,RAB10	1.13038e-05	0.00137893	European	PPI only
Hematological_measurement	KSR1	MARK3,VWF,FGB,BRAP,FGG,CLEC4M,ITGA2B,SFN,CSK,YWHAE,IQGAP1,TLN1,ITGB3,ARRB2,LSP1,APBB1IP	1.14529e-05	0.00137893	European	PPI-GWAS
Hematological_measurement	HLA-DRB5	HLA-DOA,AP1B1,HLA-DQA1,CANX,HLA-A,DNM3,SEC31A,AP1M1,HLA-B,HLA-DPB1,HLA-DPA1,AP2B1,HLA-DRB1,AP1M2,HLA-G,HLA-C,HLA-DRA	1.26625e-05	0.00149734	European	PPI-GWAS
Hematological_measurement	JAK1	PTPN11,SOCS5,IRS2,CBL,CRKL,PIK3CG,TYK2,CTF1,IL2RA,STAT1,JAK2,ITGA2B,IL7,LEPR,IL2RB,SYK,IL6,PIK3CD,INPP5D,IL2,PTPN1,PIK3R1,IL6R,TNFRSF1A,STAT6,LMO4,CSF3R,IL5RA,IL7R,IL4R,STAT5A,STAT3,PIK3R3	1.30025e-05	0.00151057	European	PPI-GWAS
Hematological_measurement	HLA-DRB1	DNM3,SEC31A,HLA-A,CANX,AP1B1,HLA-DQA1,HLA-DOA,HLA-DPA1,HLA-B,HLA-DPB1,AP1M1,AP1M2,AP2B1,HLA-DRA,HLA-C,HLA-DRB5,HLA-G,CBL	1.33605e-05	0.0015254	European	PPI-GWAS
Hematological_measurement	MARK3	APBB1IP,ITGB3,MAP3K11,ARRB2,TLN1,IQGAP1,JAK2,ITGA2B,CSK,FGG,BRAP,PRKAG2,KSR1,VWF,FGB	1.39559e-05	0.00156637	European	PPI-GWAS
Hematological_measurement	EXOC7	RAB11A,IQGAP1,MYO1C,RAB10,EXOC8,ASAP1,RAC1,EXOC3,SEPT2,EXOC3L2,EXOC3L4,RAB8A,RAB11FIP3,EXOC2	2.39569e-05	0.0023678	European	PPI only
Hematological_measurement	BCL2	VEGFA,HSPA4,BAX,PIK3CG,BNIP3L,PTK2,BCL2A1,BCL2L1,CD34,BAK1,CEBPA,BIK,TP53,CASP8,FKBP8,PIK3CD,NR4A1,BCL2L11,BBC3,PPIF,MCL1	2.6828e-05	0.00261257	European	PPI-GWAS
Hematological_measurement	CREBBP	THRB,PPARG,H2AFV,STAT1,MYB,RBBP5,VEGFA,WDR5,MED8,ARID1A,MAX,SMARCE1,HDAC7,IRF1,CHD9,POLR2H,ETS1,NOTCH3,HNF1A,PTMA,MED20,HMGB1,STAT5A,STAT3,CITED2,TCF7L2,FOXO3,TP53,NOTCH4,NRIP1,SKP2,FOXO1,MED11,SMAD3,NFKB1,CREB5,SMAD4,HELZ2,MAML1,KAT5,IRF4,MEF2D,NFATC1,KAT2B,TFDP2,NFATC2,SP1	2.76484e-05	0.00265345	European	PPI only
Hematological_measurement	IL2RA	SYK,PIK3R1,JAK1,PIK3CD,INPP5D,TYK2,PTPN11,IL2,JAK2,STAT5A,PIK3R3,IL2RB,IRS2	2.82867e-05	0.00267592	European	PPI-GWAS
Hematological_measurement	FOS	TCF7L2,CEBPA,TP53,IL2,STAT1,ETS2,NFATC1,STAT3,SP1,ESR2,SMAD4,GATA2,FOSL1,ETS1,NFATC2,SMAD3,HNF1A	3.07926e-05	0.00284808	European	PPI only
Hematological_measurement	ITGB4	PTK2,ITGB3,MET,FLNB,ITGA2B,ITGA4,ITGAD,CAV1,YWHAE,TLN2,CD151,PIK3R1,ITGA1,ACTN1,TLN1,SFN,LAMA3,ERBB3,PLEC,ITGB8,ITGAL,CDH1	3.09667e-05	0.00284808	European	PPI only
Hematological_measurement	EXOC6	RAB11FIP3,EXOC3,EXOC2,RAC1,EXOC8,ASAP1,RAB8A,EXOC3L4,EXOC3L2,RAB10,MYO1C,RAB11A	3.21445e-05	0.00287649	European	PPI only
Hematological_measurement	EXOC8	RALB,EXOC3L4,RAB11FIP3,EXOC2,EXOC3,RAC1,ASAP1,RAB8A,EXOC3L2,RAB10,MYO1C,RAB11A	3.21445e-05	0.00287649	European	PPI-GWAS
Hematological_measurement	IL5RA	INPP5D,TYK2,LYN,STAT5A,PIK3R3,PTPN11,PIK3R1,JAK1,JAK2,PIK3CD,IL5	3.45533e-05	0.00305083	European	PPI-GWAS
Hematological_measurement	EGFR	FCHO2,AP2B1,PRKDC,VAV2,PIK3CD,CDH1,PDGFRB,DNM3,EGF,PTPN1,CRK,NRG4,PLAUR,RAB5C,PIK3R1,LRIG1,PTK2,STAT5A,STAT3,EPS15L1,ARPC2,SLC9A3R1,ERBB3,CD82,DIAPH1,VAV1,SOCS5,PLCG2,PLCG1,PACSIN2,PTPN11,SNX9,ITSN2,PTEN,PIK3CG,CBL,ITSN1,TNC,CAV1,JAK2,WASL	3.87625e-05	0.00336387	European	PPI only
Hematological_measurement	CCL11	CXCR2,SLC9A3R1,CCR5,P2RY2,PRKAR1A,IL5,ACKR2,PRKAR1B,CXCR1,CXCL12,CCR7,ADRB2,CXCR4,GNAS,FPR1,CX3CR1,CCR2,CCR3	4.00004e-05	0.00336387	European	PPI only
Hematological_measurement	TLN1	ITGB8,ICAM1,ITGAL,SYK,APBB1IP,SORBS1,CRK,ACTN1,TLN2,FGG,TPM1,ITGA1,MARK3,TNS1,FGB,VWF,KSR1,TPM3,ITGB3,PTK2,VCAM1,CSK,ITGA2B,ITGA4,TPM4	4.06387e-05	0.00336387	European	PPI-GWAS
Hematological_measurement	YWHAB	FOXO3,IQGAP1,YWHAE,CSK,TBC1D1,JAK2,ITGA2B,ARRB2,ITGB3,SIK3,ZFP36L1,FGB,KSR1,VWF,TBC1D4,MARK3,FGG,FOXO1,RAP1GAP2,TLN1,TNPO1,SFN,APBB1IP,MLXIPL	4.61153e-05	0.00375145	European	PPI only
Hematological_measurement	PTK2	FGG,IGF1R,PTEN,CRKL,ELMO1,RAPSN,RAC1,CSK,ITGA2B,ITGA4,WASL,ITGB8,APBB1IP,ASAP1,PTPN11,EPHB4,ITGA1,SPTA1,BCL2,TNS1,FGB,VWF,ITGB3,STAT3,SPTB,PAK2,LAMA3,VAV2,CRK,TLN1,ACTN1	4.64541e-05	0.00375145	European	PPI-GWAS
Hematological_measurement	CSF2	LYN,INPP5D,EPO,PIK3R3,STAT5A,SYK,KIT,PTPN11,CSF3,PIK3R1,PIK3CD,JAK2	4.8127e-05	0.00380803	European	PPI-GWAS
Hematological_measurement	GP9	GP1BB,GP5,F11,LYN,VWF,GP1BA,PIK3R1	4.88799e-05	0.00380803	European	PPI only
Hematological_measurement	ARRB1	ADRB2,GPR161,CCR3,AP1M1,PACSIN2,GRK5,CXCR1,ITSN1,ARRB2,LYN,FPR1,WASL,CX3CR1,AP1M2,SNX9,ITSN2,MARK3,F2R,CTSZ,CXCR4,PICALM,DNM3,CCR2,FCHO2,TFRC,CXCR2,AP2B1,DNASE2,P2RY2,CCR7,VAMP8,CXCL12,AP1B1,ARPC2,RAB5C,CXCL8,CCR5,KSR1	5.07858e-05	0.0038566	European	PPI only
Hematological_measurement	CRK	PIK3R1,FGB,CBL,VWF,CRKL,FGG,IGF1R,KIT,MET,ITGA2B,RAC1,PIK3R3,LYN,ELMO1,PTK2,ITGB3,SYK,FCGR2A,CSF1R,DOCK3,TLN1,PTPN1,PTPN11,APBB1IP,IRS2,PDGFRB	5.12505e-05	0.0038566	European	PPI-GWAS
Hematological_measurement	TYK2	PIK3R3,LEPR,STAT5A,STAT3,IL4R,IL2RB,STAT1,IL7R,SPHK2,JAK2,LMO4,STAT6,IL2RA,CTF1,CSF3R,IL5RA,JAK1,PIK3R1,CBL,PIK3CG,IL6R,SOCS5,PTPN1,PTPN11,IL6,PIK3CD	5.12505e-05	0.0038566	European	PPI-GWAS
Hematological_measurement	EPO	JAK2,THPO,PRL,CSF3,KITLG,KIT,VEGFA,CSF2,LYN	5.25593e-05	0.00391065	European	PPI-GWAS
Hematological_measurement	BAK1	MFN2,BCL2A1,CD34,BBC3,BCL2L11,BCL2L1,BCL2,BAX,TP53,MCL1	5.62408e-05	0.00400458	European	PPI-GWAS
Hematological_measurement	CCL2	CCR7,CXCR4,CXCR1,CXCR2,CCR5,ACKR1,ACKR2,CCR3,CX3CR1,CCR2	5.62408e-05	0.00400458	European	PPI-GWAS
Hematological_measurement	IL3	PIK3R1,PTPN11,PIK3CD,JAK2,IL5,STAT5A,PIK3R3,INPP5D,EPO,CSF2	5.62408e-05	0.00400458	European	PPI-GWAS
Hematological_measurement	IL6	STAT1,JAK1,PTPN11,CBL,JAK2,IL6R,STAT3,LMO4,TYK2,CSF3R	5.62408e-05	0.00400458	European	PPI-GWAS
Hematological_measurement	PLCG2	CBL,PIK3CG,PIK3R3,RAC1,LYN,MET,TXK,SH2D2A,FCER1G,PLCB3,PAK2,SYK,FCGR2A,VAV2,PIK3CD,PLCB1,VAV1,PLCG1,PLCE1	6.20497e-05	0.00437121	European	PPI-GWAS
Hematological_measurement	TP53	PTEN,CDKN2A,EWSR1,HSPA4,STAT1,ARID3A,BCL2A1,BAK1,TBPL2,BBC3,BCL2,DNMT3A,USP10,USP7,STAT5A,HDAC9,STK11,SP1,SMAD7,MCL1,KAT2B,ATM,KAT5,NR4A1,BAX,ARID1A,PDCD5,ING5,MYB,BRD1,TYMS,HIC1,ETS1,GADD45A,PPIF,RBL1,SMAD4,XPO1,DNMT1,BIRC6,SKP2,FOXO1,EP400,ETS2,FOXO3,RPA1,BCL2L1,HNF4A,PRKDC,HIST1H1C,TFDP2,ICAM1,HSP90AB1,SETD2	6.6861e-05	0.00466056	European	PPI-GWAS
Hematological_measurement	EXOC5	MYO1C,RAB10,EXOC3L2,RAB11A,EXOC3L4,RAC1,EXOC3,EXOC2,RAB11FIP3,RAB8A,ASAP1,EXOC8	7.05458e-05	0.00486619	European	PPI only
Hematological_measurement	CD4	SYK,HLA-DRB5,FCHO2,AP2B1,PACSIN2,HLA-DPB1,DNM3,CD8A,HLA-DRA,HLA-DQB1,HLA-DRB1,DEFA3,ITSN2,RAB5C,SNX9,HLA-DPA1,CSK,ARPC2,WASL,ITSN1,HLA-DOA,HLA-DQA1	7.14218e-05	0.00487582	European	PPI only
Hematological_measurement	GH2	EPO,LYN,STAT5A,STAT3,RBX1,PTPN11,PRL,CSF3,PTPN1,JAK2,THPO	8.16759e-05	0.00546321	European	PPI only
Hematological_measurement	SPI1	GATA2,CEBPA,MITF,IRF8,IRF4,NFATC1,E2F2,RUNX1,IRF1,TBPL2,CSF3R	8.16759e-05	0.00546321	European	PPI only
Hematological_measurement	APBB1IP	CRK,TLN1,ITGA2B,CSK,ITGB3,PTK2,SYK,KSR1,VWF,FGB,MARK3,FGG,TLN2	8.25528e-05	0.00546665	European	PPI-GWAS
Hematological_measurement	CCL17	CXCR4,CCR7,CXCR1,CXCR2,CCR5,CCR3,ACKR2,CCR2,CX3CR1	8.99266e-05	0.00567137	European	PPI only
Hematological_measurement	CCL22	CXCR2,CXCR1,CXCR4,CCR7,CCR2,CX3CR1,CCR3,ACKR2,CCR5	8.99266e-05	0.00567137	European	PPI only
Hematological_measurement	CCL3	CXCR1,CXCR2,CCR7,CXCR4,CCR5,CX3CR1,CCR2,ACKR2,CCR3	8.99266e-05	0.00567137	European	PPI only
Hematological_measurement	CCL4	CCR5,CX3CR1,CCR2,ACKR2,CCR3,CXCR1,CXCR2,CCR7,CXCR4	8.99266e-05	0.00567137	European	PPI only
Hematological_measurement	CCL7	CXCR2,CXCR1,CXCR4,CCR7,CCR2,CX3CR1,CCR3,ACKR2,CCR5	8.99266e-05	0.00567137	European	PPI only
Hematological_measurement	PTK2B	IL2RA,JAK1,PIK3CG,PIK3CD,CRKL,LYN,ASAP1,VAV1,ITGB3,IL2RB,CRK,IL2,TP53,PTPN11,SIRPA	9.25219e-05	0.00578	European	PPI only
Hematological_measurement	BMF	BAK1,BCL2A1,BCL2,MCL1,BCL2L1	9.69352e-05	0.0058355	European	PPI only
Hematological_measurement	CRLF2	TSLP,JAK1,IL7R,JAK2,TYK2	9.69352e-05	0.0058355	European	PPI only
Hematological_measurement	MPL	JAK1,TYK2,THPO,NUDC,JAK2	9.69352e-05	0.0058355	European	PPI only
Hematological_measurement	RUNX3	CBFB,SMAD4,TBX21,RUNX1,SMAD3	9.69352e-05	0.0058355	European	PPI only
Hematological_measurement	CXCL12	P2RY2,PRKAR1A,CXCR2,SLC9A3R1,ICAM1,GNG12,CCR2,CCR3,PTPN11,VAV1,ADRB2,CXCR4,GNAS,CCR5,GNB2,JAK2,CX3CR1,CXCR1,PRKAR1B,CCR7,FPR1	9.80336e-05	0.00584845	European	PPI-GWAS
Hematological_measurement	CD3E	HLA-DRB5,SYK,HLA-G,CBL,HLA-DRA,CD8A,HLA-C,HLA-DRB1,HLA-B,HLA-DPB1,HLA-DPA1,HLA-A	0.000101416	0.00594313	European	PPI-GWAS
Hematological_measurement	EXOC2	EXOC8,ASAP1,EXOC3,RAC1,RALB,RAB11A,RAB10,MYO1C,RAB8A,RAB11FIP3,EXOC3L4,EXOC3L2	0.000101416	0.00594313	European	PPI-GWAS
Hematological_measurement	GP5	GP1BA,VWF,LYN,F11,CD36,PIK3R1,GP1BB	0.000105909	0.0060985	European	PPI-GWAS
Hematological_measurement	ITGAM	HMGB1,ITGB3,PROC,C3,ITGAD,ITGA4,TLN1,ITGB8,FGG,KNG1,PLAUR,ICAM1,ITGA1,FCGR2A,FGB,GP1BA,ITGAL	0.000113503	0.00646875	European	PPI-GWAS
Hematological_measurement	CD74	AP1M1,HLA-DPB1,HLA-DPA1,HLA-DQA1,AP1B1,CANX,DNM3,SEC31A,HLA-DRB5,HLA-DRA,AP2B1,HLA-DRB1,AP1M2	0.000114292	0.00646875	European	PPI only
Hematological_measurement	JUN	GATA2,ESR2,ETS1,POLR2H,IRF1,SMARCE1,ARID1A,WDR5,RBBP5,VEGFA,JDP2,STAT1,H2AFV,SP1,NFATC2,IL2,KAT2B,NFATC1,IRF4,CREB5,SMAD4,MITF,CXCL8,SMAD3,FOSL1,NRIP1,ETS2,CEBPA,TP53,HSF2,TCF7L2,STAT3,HNF4A,HMGB1	0.00011644	0.00653443	European	PPI only
Hematological_measurement	ITGAV	FGG,COL4A1,PLAUR,IGF1R,VEGFA,TLN2,FGB,CBL,ITGA1,TNC,HMGB1,ITGB3,PTK2,FLNB,ITGA4,ITGAD,CSF1R,ITGB8,PVR,SPHK1,CASP8,ITGAL,PDGFRB,TLN1,ACTN1	0.000118725	0.0066067	European	PPI only
Hematological_measurement	GH1	PRL,CSF3,PTPN1,PTPN11,JAK2,THPO,STAT3,STAT5A,EPO,LYN,RBX1	0.000120951	0.00661932	European	PPI only
Hematological_measurement	ITGAX	C3,TNC,FGG,ICAM1,ITGB8,ITGB3,FGB,ITGAL,ITGA1,ITGAD,ITGA4	0.000120951	0.00661932	European	PPI-GWAS
Hematological_measurement	BCL2A1	BCL2,BCL2L11,MCL1,BBC3,BAK1,TP53	0.000123966	0.00667399	European	PPI-GWAS
Hematological_measurement	VCL	APBB1IP,SORBS1,TLN1,ACTN1,CDH1,RAVER1,TPM3,ITGB3,PTK2,TPM4,WASL,CSK,ITGA2B,FGG,TPM1,TLN2,FGB,VWF,KSR1,ITGA1,MARK3,TNS1	0.000127611	0.00681484	European	PPI only
Hematological_measurement	IL6R	CBL,PTPN11,IL6,JAK1,JAK2,TYK2,LMO4,STAT3	0.000139806	0.00740637	European	PPI-GWAS
Hematological_measurement	CSF2RA	SYK,JAK1,PIK3R1,PIK3CD,INPP5D,TYK2,CSF2,PTPN11,JAK2,LYN,PIK3R3,STAT5A	0.000143203	0.00750736	European	PPI only
Hematological_measurement	PTPN6	PIK3CG,IL5,PIK3R1,JAK1,SYK,IL2RA,CSF2,IL5RA,TYK2,SIRPA,CSK,JAK2,IL2,PTPN11,KIT,IL2RB,LYN	0.00014398	0.00750736	European	PPI only
Hematological_measurement	FCGR1A	VAV2,SYK,PLCG1,PIK3R1,CRK,VAV1,ELMO1,PLCG2,LYN	0.000147255	0.00761815	European	PPI only
Hematological_measurement	IL2RB	PIK3CD,PIK3R1,JAK1,SYK,IL2RA,INPP5D,TYK2,JAK2,IL2,PTPN11,IRS2,STAT5A,PIK3R3	0.000156024	0.00800924	European	PPI-GWAS
Hematological_measurement	FOXO1	RPS6KA1,SMAD4,SKP2,ETS1,SMAD3,SFN,YWHAE,TP53,FOXO3,IRS2,KLF2,HNF4A,HDAC9,STAT3,BCL2L11	0.000159147	0.00806673	European	PPI-GWAS
Hematological_measurement	ESR1	NRIP1,MACROD1,LMO4,SMAD3,NFKB1,PIK3CG,SMAD4,SMARCE1,PIK3R1,STAT5A,STAT3,HSF2,CAV1,TP53,FOXO3,SP1,PIK3CD,STRN,ESR2,STK11,NCOA7,TERT,KDM4B	0.000159581	0.00806673	European	PPI only
Hematological_measurement	BAX	TP53,MCL1,BCL2,SFN,CD34,UVRAG,BBC3,BAK1,STAT3,BCL2L11,BCL2L1	0.000175222	0.00879029	European	PPI-GWAS
Hematological_measurement	ITGA2B	TLN2,ITGB8,FGG,MARK3,SYK,KSR1,VWF,JAK1,FGB,ITGB3,PTK2,APBB1IP,CSK,ACTN1,FLNB,CRK,TLN1	0.000181376	0.00903061	European	PPI-GWAS
Hematological_measurement	ACTA1	PLS1,MYO1C,MYH9,TLN1,CAPZB,ACTN1,CAPZA2,CDH1,DIAPH1,PAK2,LAMA3,CSK,EP400,IQGAP1,TPM4,WASL,TPM3,RAPSN,MYO9B,PTK2,RAC1,ITGA1,SPTA1,TNS1,CAPZA1,TPM1	0.000193698	0.00953423	European	PPI only
Hematological_measurement	STAT3	IRF4,NDUFA13,PDGFRB,KAT5,IRF1,PTPN11,EGF,IL6,SYK,SP1,LYN,STAT5A,PTK2,POU5F1,KIT,STAT1,JAK2,TYK2,STAT6,FOXO1,SMAD3,VEGFA,JAK1,IL6R,BAX	0.000194371	0.00953423	European	PPI-GWAS
Hematological_measurement	KIT	EPO,KITLG,GRB10,CRK,PTPN11,CD9,CSF2,SH2B3,PIK3R1,CBL,CRKL,STAT3,STAT5A,PIK3R3,LYN,STAT1,EPS15L1,JAK2	0.000205908	0.010011	European	PPI-GWAS
Hematological_measurement	STAT6	JAK2,STAT1,JAK1,PPARG,ETS1,PDGFRB,IRF4,TYK2,STAT5A,STAT3	0.000207113	0.010011	European	PPI-GWAS
Hematological_measurement	LCP2	PLCG2,RAC1,VAV1,PTPN11,CRK,PLCG1,NCK2,TXK,PAK2,CBL,SYK,VAV2,CRKL	0.000210209	0.0100827	European	PPI only
Hematological_measurement	HLA-DQA2	AP1B1,HLA-DQA1,HLA-DOA,CANX,SEC31A,DNM3,AP1M1,HLA-DPB1,AP2B1,HLA-DRB1,AP1M2,HLA-DRB5,HLA-DRA,HLA-DQB1	0.000211642	0.0100827	European	PPI only
Hematological_measurement	IGF1R	PLCG1,PTPN1,NCK2,CRK,PTPN11,EPS15L1,PIK3R3,IRS2,GRB10,PTK2,ITGB3,PIK3R1,CDH1,CBL,PIK3CG,PIK3CD,CRKL	0.000226968	0.0107356	European	PPI-GWAS
Hematological_measurement	CNTF	APOE,TYK2,EPO,THPO,JAK2,PRL,JAK1,CSF3	0.000238134	0.0111051	European	PPI only
Hematological_measurement	PKD1	RAB11A,CDH1,EXOC8,ASAP1,RAB8A,RAB11FIP3,EXOC3,EXOC2	0.000238134	0.0111051	European	PPI only
Hematological_measurement	BRAF	FGG,PRKCE,VWF,KSR1,FGB,MARK3,APBB1IP,ITGB3,ARRB2,IQGAP1,CRK,TLN1,ITGA2B,SFN,CSK,YWHAE	0.000246844	0.0112731	European	PPI only
Hematological_measurement	ITGA5	ITGB3,PTK2,ACTN1,FLNB,TLN1,ITGA4,ITGAD,CD9,PLAUR,FGG,TLN2,ANGPT1,ITGB8,ITGAL,FGB,ITGA1	0.000246844	0.0112731	European	PPI only
Hematological_measurement	STAT1	IL6,JAK1,TNFRSF1A,TYK2,STAT6,XPO1,TP53,PTPN11,KIT,JAK2,LYN,STAT5A,STAT3,PPARG,PDGFRB,IRF1	0.000246844	0.0112731	European	PPI-GWAS
Hematological_measurement	BCL2L1	CDKN2A,BCL2L11,BBC3,BAK1,BAX,FKBP8,BCL2,MCL1,DNM1L,BIK,TP53	0.000248803	0.0112847	European	PPI-GWAS
Hematological_measurement	HDAC1	HIST1H4C,MXD1,REST,HNF1A,RBL1,SKI,NFKBIA,BAZ2A,HDAC7,MAX,WDR5,ING5,H2AFV,ZFPM1,THRB,BRD1,DNMT3B,SP1,TFDP2,CHD1,TLE4,KAT2B,SMAD7,DNTTIP1,SETD2,MAML1,KAT5,MEF2D,RCOR1,SMAD4,NRIP1,XPO1,DNMT1,E2F2,LMO4,SMAD3,ZNF217,TCF7L2,EP400,H2AFY,TRRAP,TP53,HDAC9	0.000260872	0.0117517	European	PPI only
Hematological_measurement	PIK3CG	LYN,PIK3R3,RAC1,STAT5A,CBL,JAK1,PIK3R1,BCL2,PIK3AP1,TYK2,IGF1R,GNB2,ATG14,PTPN11,PLCG1,GNG12,PLCG2,PDGFRB,IRS2,PLEK,CDH1,PIK3CD,CSF1R,ERBB3	0.000267362	0.0119627	European	PPI-GWAS
Hematological_measurement	EXOC1	EXOC3L4,RAB8A,RAB11FIP3,EXOC2,EXOC3L2,EXOC8,ASAP1,RAC1,EXOC3,RAB11A,MYO1C,RAB10	0.000272009	0.0120889	European	PPI only
Hematological_measurement	ITGB7	TLN2,ITGB8,LAMA3,COL4A1,ITGA1,ITGAL,CDH1,ITGB3,PTK2,ITGA4,ITGA2B,ITGAD,CAV1,VCAM1,ACTN1,FLNB,TLN1	0.000282207	0.012376	European	PPI only
Hematological_measurement	MAP2K2	TLN1,IQGAP1,YWHAE,CSK,SFN,ITGA2B,RAC1,APBB1IP,ARRB2,ITGB3,CXCL12,FGB,VWF,KSR1,MAPK4,MARK3,FGG	0.000282207	0.012376	European	PPI only
Hematological_measurement	SMAD3	HNF4A,PROC,STAT3,CAV1,AXIN1,FOXO3,RUNX1,ACVR1B,FOXO1,CBFB,GATA3,USP15,SMAD4,TRIM33,MAX,SKI,ACVR2A,RBL1,SMAD7,BMP7,MEF2C,KAT2B,TFDP2,PRDM16,SP1,CDH1	0.000304519	0.0131265	European	PPI-GWAS
Hematological_measurement	CSF3R	TYK2,IL6,JAK2,JAK1,CSF3	0.000307697	0.0131265	European	PPI-GWAS
Hematological_measurement	PMAIP1	BCL2L1,MCL1,BCL2L11,BBC3,BCL2	0.000307697	0.0131265	European	PPI only
Hematological_measurement	CD3D	DNM3,HLA-A,HLA-DPB1,HLA-B,PACSIN2,AP2B1,FCHO2,SYK,HLA-G,HLA-DRB5,ITSN1,WASL,ARPC2,HLA-DPA1,ITSN2,RAB5C,SNX9,HLA-DRB1,CBL,HLA-DRA,HLA-C,CD8A	0.000310258	0.0131265	European	PPI-GWAS
Hematological_measurement	MAP2K1	MAPK4,TLN1,SFN,APBB1IP,FGB,VWF,KSR1,MARK3,FGG,IQGAP1,CSK,YWHAE,ITGA2B,RAC1,TRIB1,ARRB2,ITGB3,CXCL12	0.000311213	0.0131265	European	PPI only
Hematological_measurement	CLTC	RAB5C,HLA-DRB1,STON2,ARPC2,EPS15L1,AP1B1,VAMP8,HLA-DRB5,VLDLR,AP2B1,FCHO2,TFRC,EGF,PICALM,DNM3,CBL,HLA-DRA,SNX9,ITSN2,TF,AP1M2,CLINT1,WASL,HLA-DPA1,SEC31A,LDLRAP1,ITSN1,ARRB2,RPS6KA1,ACAP1,HLA-DPB1,EPHB4,AP1M1,PACSIN2,ADRB2	0.000334041	0.0139121	European	PPI only
Hematological_measurement	SH3GL2	VAMP8,AP1B1,EPS15L1,ARPC2,MET,STON2,HLA-DRB1,RAB5C,DNM3,PICALM,EGF,TFRC,DNASE2,AP2B1,HLA-DRB5,ARRB2,ITSN1,LDLRAP1,HLA-DPA1,KIT,WASL,AP1M2,SNX9,IGF1R,TF,ITSN2,HLA-DRA,CTSZ,CBL,ADRB2,AP1M1,PACSIN2,HLA-DPB1,CSF1R,RPS6KA1	0.000334041	0.0139121	European	PPI only
Hematological_measurement	LEP	PTPN11,CSF3,PRL,JAK2,THPO,EPO,APOE,STAT5A,STAT3,LEPR,IRS2	0.000346844	0.0141438	European	PPI only
Hematological_measurement	ITGA6	MET,ACTN1,FLNB,TLN1,SFN,CD9,YWHAE,ITGB3,PTK2,CD151,CDH1,PIK3R1,LAMA3,ERBB3,TLN2,PLEC,ITGB8	0.00034874	0.0141438	European	PPI only
Hematological_measurement	AP1B1	HLA-DPA1,EPS15L1,ITSN1,VAMP8,CTSZ,HLA-DRA,ITSN2,RAB5C,SNX9,CLINT1,HLA-DRB1,AP1M2,AP1M1,HLA-DPB1,RASL10A,DNM3,PICALM,HLA-DRB5,DNASE2,TFRC	0.000350141	0.0141438	European	PPI-GWAS
Hematological_measurement	IL3RA	PTPN11,PIK3R1,JAK1,PIK3CD,JAK2,INPP5D,TYK2,STAT5A,PIK3R3	0.000353884	0.0141438	European	PPI only
Hematological_measurement	FGA	SYK,KSR1,FGB,MARK3,PLAUR,FGG,CRK,TLN1,ITGA2B,ITGAD,CSK,APBB1IP,PTK2,ITGB3	0.000356037	0.0141438	European	PPI-GWAS
Hematological_measurement	VDAC1	MCL1,PPIF,BCL2L11,BCL2L1,CD34,BAK1,USP30,BAX,BCL2,TSPO,HK1,MFN2	0.000366737	0.0141438	European	PPI only
Hematological_measurement	IL2	SYK,JAK1,PIK3R1,PIK3CD,INPP5D,NFATC2,IL2RA,PTPN11,NFATC1,PIK3R3,STAT5A,IL2RB,IRS2	0.00036798	0.0141438	European	PPI-GWAS
Hematological_measurement	INSR	IGF1R,INPP5D,PIK3R1,CRKL,PIK3R3,IRS2,GRB10,PTPN11,CRK,GRB14,PTPN1,NCK2,CAV1	0.00036798	0.0141438	European	PPI only
Hematological_measurement	GATA3	SMAD4,MYB,SMAD3,ZFPM2,TBX21,IKZF1,ZFPM1	0.000374271	0.0141438	European	PPI-GWAS
Hematological_measurement	GP1BA	PIK3R1,FLNB,VWF,LYN,F11,GP5,GP1BB	0.000374271	0.0141438	European	PPI-GWAS
Hematological_measurement	DNM2	PACSIN2,AP1M1,HLA-DPB1,VAV1,ADRB2,NOSTRIN,HLA-DPA1,CAV1,WASL,ARRB2,LDLRAP1,ITSN1,HLA-DRA,CTSZ,CBL,AP1M2,TF,ITSN2,SNX9,EGF,PDGFRB,DNM3,PICALM,HLA-DRB5,TFRC,DNASE2,AP2B1,ARPC2,STON2,VAMP8,AP1B1,HLA-DRB1,RAB5C	0.000378263	0.0141438	European	PPI-GWAS
Hematological_measurement	CSH1	JAK2,THPO,PTPN11,CSF3,PRL,RBX1,EPO,STAT5A	0.000386594	0.0141438	European	PPI only
Hematological_measurement	GHR	JAK2,PTPN11,JAK1,PTPN1,TYK2,LYN,STAT3,STAT5A	0.000386594	0.0141438	European	PPI only
Hematological_measurement	AKT1	PTPN1,EGF,NR4A1,TERT,PRKDC,PIK3CD,HSP90AB1,PTGES3,SLC9A3R1,IQGAP1,AXIN1,FOXO3,TP53,LYN,PIK3R1,PTEN,FKBP5,PIK3CG,FOXO1,SMAD3,S1PR1,HSPA4,DNMT1	0.000430621	0.015668	European	PPI only
Hematological_measurement	SRC	PLCG1,NCK2,PTPN11,ASAP1,PLCG2,ADRB2,SH2D2A,CASP8,CD36,STAT1,CSK,CAV1,RAC1,LYN,ARRB2,ELMO1,RAPSN,PIK3CG,CRKL,IGF1R,VEGFA,CRK,TLN1,PTPN1,EGF,PDGFRB,SYK,P2RY2,VAV2,PIK3CD,HSP90AB1,LAMA3,PAK2,IQGAP1,STAT3,STAT5A,PIK3R3,PTK2,CXCL12,PIK3R1,JAK1,ITGA1,FARP2	0.000471252	0.0170526	European	PPI only
Hematological_measurement	ARAF	PRKCE,FGG,VWF,KSR1,FGB,MARK3,APBB1IP,ITGB3,ARRB2,TLN1,IQGAP1,ITGA2B,CSK	0.000478805	0.017154	European	PPI only
Hematological_measurement	AP1S3	AP1B1,PICALM,VAMP8,DNM3,HLA-DPB1,AP1M1,HLA-DPA1,RAB5C,SNX9,DNASE2,AP1M2,TFRC,HLA-DRB1,CTSZ,HLA-DRB5,HLA-DRA	0.000479233	0.017154	European	PPI only
Hematological_measurement	CSK	ACTN1,PTPN11,TLN1,APBB1IP,PTPN22,ITGA2B,ITGB3,PTK2,KSR1,VWF,PIK3R1,FGB,TNS1,CRKL,MARK3,ITGA1,FGG	0.000523307	0.0185498	European	PPI-GWAS
Hematological_measurement	IL5	PTPN11,PIK3R1,JAK2,PIK3CD,INPP5D,LYN,STAT5A,PIK3R3,IL5RA	0.00052383	0.0185498	European	PPI-GWAS
Hematological_measurement	DNM1	PACSIN2,BIN2,AP1M1,HLA-DPB1,EPHB4,ADRB2,WASL,HLA-DPA1,LDLRAP1,ARRB2,ITSN1,CBL,HLA-DRA,ITSN2,TF,SNX9,AP1M2,EGF,PICALM,DNM3,HLA-DRB5,AP2B1,TFRC,STON2,ARPC2,AP1B1,VAMP8,RAB5C,HLA-DRB1	0.000535475	0.0188613	European	PPI only
Hematological_measurement	EDN1	CCR5,EDNRA,GNB2,CXCL12,PRKAR1B,FPR1,PLCB1,PRKAR1A,P2RY2,SLC9A3R1,PLCB3,GNA15,GNG12,GNA12,CCR3,CXCR4,ADRB2,GNAS	0.000555857	0.0194537	European	PPI only
Hematological_measurement	GP1BB	F11,LYN,VWF,GP1BA,PIK3R1,GP5	0.000558171	0.0194537	European	PPI-GWAS
Hematological_measurement	ETS1	SP1,ETS2,TP53,CEBPA,RUNX1,TBPL2,FOXO1,STAT6	0.000602352	0.0206672	European	PPI-GWAS
Hematological_measurement	MYOD1	SMAD4,MYB,MEF2C,KAT2B,TCF12,CSRP3,NFATC1,MEF2D,STAT3,SMAD3	0.000606436	0.0207001	European	PPI only
Hematological_measurement	CXCL1	CX3CR1,CCR2,CXCL2,CCR3,ACKR1,GNG12,CXCR1,CCR7,CXCR4,CCR5,CXCL8,GNB2,CXCR2	0.000616637	0.0209404	European	PPI-GWAS
Hematological_measurement	STN1	ATM,RAD52,PRIM1,ATR,PRKDC,RPA1,MCM4	0.000633919	0.0214174	European	PPI only
Hematological_measurement	ITGB6	TLN2,ITGB8,COL4A1,LAMA3,ITGA1,ITGAL,ITGB3,PTK2,TNC,CAV1,ITGA2B,ITGA4,ITGAD,FLNB,TLN1,ACTN1	0.000722099	0.0239584	European	PPI only
Hematological_measurement	PDGFRA	STAT6,PDGFC,PIK3R1,CBL,CRKL,PIK3R3,STAT5A,STAT3,PDGFRB,PLCG1,STAT1,NCK2,CRK,PTPN11,CAV1,EPS15L1	0.000722099	0.0239584	European	PPI only
Hematological_measurement	ANXA5	ICAM1,HSPA4,CD34,IL7	0.000723601	0.0239584	European	PPI only
Hematological_measurement	TRIM24	TP53,TAF7,PIK3R1,PLCG1	0.000723601	0.0239584	European	PPI only
Hematological_measurement	OSM	IL6,TYK2,STAT3,JAK1,JAK2	0.000744381	0.0245238	European	PPI only
Hematological_measurement	GRAP2	PAK2,SYK,CBL,CRKL,VAV2,RAC1,LYN,PLCG2,VAV1,CRK,PLCG1,KIT,TXK	0.000786474	0.0255296	European	PPI only
Hematological_measurement	HLA-DPB1	AP2B1,AP1M2,HLA-DRB1,HLA-DRB5,HLA-DRA,CANX,HLA-DOA,AP1B1,HLA-DQA1,SEC31A,DNM3,AP1M1,HLA-DPA1	0.000786474	0.0255296	European	PPI-GWAS
Hematological_measurement	HLA-DRA	AP2B1,HLA-DRB1,AP1M2,HLA-DRB5,HLA-DQB1,HLA-DQA1,AP1B1,HLA-DOA,CANX,DNM3,SEC31A,AP1M1,HLA-DPB1	0.000786474	0.0255296	European	PPI-GWAS
Hematological_measurement	KDR	CAV1,EPS15L1,STAT1,IQGAP1,PTK2,ITGB3,ELMO1,PIK3R3,RAC1,PIK3CG,CRKL,CBL,PIK3R1,VEGFA,PDGFC,PTPN11,PLCG1,NCK2,CRK,PIK3CD,PAK2,SH2D2A	0.000803142	0.0259434	European	PPI only
Hematological_measurement	FN1	ITGB3,PTK2,RAC1,APBB1IP,CSK,ITGA4,ITGA2B,TLN1,CRK,FGG,PLAUR,MARK3,FGB,SYK,KSR1	0.000813164	0.0260134	European	PPI only
Hematological_measurement	ITGA9	ITGA1,ITGAL,ITGB8,VEGFA,CSF2,TLN2,ITGAD,ITGA4,VCAM1,ACTN1,TLN1,FLNB,PTK2,ITGB3,TNC	0.000813164	0.0260134	European	PPI only
Hematological_measurement	RAF1	ITGB3,CXCL12,ARRB2,TP53,IQGAP1,ITGA2B,YWHAE,CSK,FGG,KSR1,VWF,FGB,BCL2,MARK3,LSP1,APBB1IP,TLN1,SFN,EGF,PRKCE	0.000820332	0.0261165	European	PPI only
Hematological_measurement	GFRA3	PIK3R3,SHANK3,GRB10,IRS2,PTPN11,RAP1GAP,PLCG1,PIK3R1,DOK6,PIK3CD	0.000833391	0.0262796	European	PPI only
Hematological_measurement	ITGAL	ITGA1,ICAM3,ICAM5,ITGAD,ITGA4,TLN1,ITGB8,TLN2,ITGB3,ICAM1	0.000833391	0.0262796	European	PPI-GWAS
Hematological_measurement	DNM3	CBL,HLA-DRA,TF,RAB5C,ITSN2,SNX9,AP1M2,HLA-DRB1,WASL,STON2,ARPC2,HLA-DPA1,AP1B1,VAMP8,ITSN1,LDLRAP1,ARRB2,HLA-DRB5,AP2B1,TFRC,HLA-DPB1,PACSIN2,AP1M1,EGF,PICALM,ADRB2	0.000913555	0.0286709	European	PPI-GWAS
Hematological_measurement	NCOR2	RBL1,SKI,NR4A1,CHD9,MAML1,NR1H3,ESR2,ZBTB16,BCL6,HDAC9,THRB,PPARG,SMAD4,HDAC7,PPARD,SMAD3,NRIP1	0.000923586	0.028849	European	PPI only
Hematological_measurement	FGG	PTK2,ITGB3,APBB1IP,ITGAD,ITGA2B,CSK,TLN1,CRK,PLAUR,MARK3,SYK,KSR1,FGB	0.00099392	0.0309002	European	PPI-GWAS
Hematological_measurement	YES1	SYK,VAV2,PIK3CD,EPHB4,PTPN11,PLCG1,NCK2,CRK,PLCG2,PDGFRB,CBL,PIK3R1,CRKL,KIT,STAT1,JAK2,CSK,LYN,PIK3R3,STAT5A,STAT3,RAC1,PTK2,ELMO1	0.00100133	0.0309299	European	PPI only
Hematological_measurement	CXXC1	RBBP5,WDR5,DNMT1,SETD1A,SETD1B,HDAC9	0.00101043	0.0309299	European	PPI only
Hematological_measurement	CNGA2	RAB11A,RAB8A,ASAP1,EXOC8,EXOC2,EXOC3,RAB11FIP3	0.00101823	0.0309299	European	PPI only
Hematological_measurement	CNGA4	RAB11A,EXOC8,RAB8A,ASAP1,RAB11FIP3,EXOC3,EXOC2	0.00101823	0.0309299	European	PPI only
Hematological_measurement	PRLR	PRL,JAK1,PTPN11,JAK2,STAT5A,TYK2,RBX1	0.00101823	0.0309299	European	PPI only
Hematological_measurement	MET	RANBP10,PLCG2,RAC1,PIK3R3,EPS15L1,WASL,PTPN11,CRK,NCK2,PLCG1,SEMA4D,INPP5D,CRKL,CBL,PIK3R1,CDH1	0.00106277	0.0321355	European	PPI-GWAS
Hematological_measurement	PIK3C3	ULK2,PIK3R3,WIPI2,UVRAG,NRBF2,DYNLL1,PIK3CG,PIK3CD,BCL2,PIK3R1,RAB7A,ATG14	0.00106953	0.0321928	European	PPI only
Hematological_measurement	ARRB2	CXCR1,ITSN1,LYN,CX3CR1,RAB11A,WASL,SNX9,ITSN2,F2R,MARK3,ADRB2,NFKBIA,PACSIN2,CCR3,GPR161,PPP2R3A,GRK5,CCR7,ARPC2,RAB5C,CCR5,CXCL8,NFKB1,KSR1,CXCR4,DNM3,PPP2R3C,CCR2,CXCR2,FCHO2,AP2B1	0.00107662	0.0322597	European	PPI-GWAS
Hematological_measurement	B2M	HLA-DRB1,KLRC2,TF,HLA-C,HFE,CD8A,PIK3R1,CBL,SEC31A,KLRC1,TFRC,SYK,HLA-G,HLA-DRB5,TFR2,HLA-A,HLA-B	0.00110494	0.0329591	European	PPI only
Hematological_measurement	RELA	SMARCE1,COMMD1,PIK3R1,ARID1A,BCL2,NFKB1,CXCL8,TP53,H2AFV,VCAM1,BCL2L1,STAT3,HMGB1,ARRB2,BCL3,SP1,ICAM1,CCL2,IL2,KAT2B,NFKBIE,IRF4,NFKBIA,IRF1	0.00114448	0.0339854	European	PPI only
Hematological_measurement	PXN	ITGA1,CRKL,TNS1,BCL2,TPM1,CSK,VCAM1,ITGA4,ITGA2B,TPM4,TPM3,ELMO1,RAPSN,ITGB3,PTK2,TNC,SYK,ITGB8,PAK2,LAMA3,NCK2,CRK,TLN1,ACTN1,SORBS1,ASAP1	0.00117556	0.0347524	European	PPI only
Hematological_measurement	AP2A1	HLA-DPA1,WASL,ITSN1,LDLRAP1,ARRB2,SEC31A,HLA-DRA,CBL,CLINT1,AP1M2,SNX9,ITSN2,TF,BIN2,AP1M1,PACSIN2,HLA-DPB1,EPHB4,ADRB2,RPS6KA1,ARPC2,STON2,CXCL12,VAMP8,AP1B1,HLA-DRB1,RAB5C,EGF,DNM3,PICALM,VLDLR,HLA-DRB5,COPZ1,TFRC,FCHO2,AP2B1	0.00122667	0.0360077	European	PPI only
Hematological_measurement	CLTA	DNM3,PICALM,EGF,TFRC,FCHO2,AP2B1,VLDLR,HLA-DRB5,VAMP8,AP1B1,EPS15L1,ARPC2,STON2,HLA-DRB1,KDELR2,ADRB2,AP1M1,PACSIN2,EPHB4,HLA-DPB1,RPS6KA1,LDLRAP1,ARRB2,ITSN1,HLA-DPA1,WASL,AP1M2,SNX9,TF,ITSN2,HLA-DRA,CBL	0.00124105	0.0360077	European	PPI only
Hematological_measurement	FGB	MARK3,KSR1,SYK,PLAUR,FGG,ITGA2B,ITGAD,CSK,CRK,TLN1,ITGB3,PTK2,APBB1IP	0.00124521	0.0360077	European	PPI-GWAS
Hematological_measurement	GNAS	EDNRA,ADCY9,GNB2,GNA15,CCR5,P2RY2,CXCL12,ADRB2,CXCR4,FPR1,GNA12,GNG12,CCR3	0.00124521	0.0360077	European	PPI-GWAS
Hematological_measurement	PRKACG	ADRB2,CXCL12,PRKAR1B,CSNK1D,IQGAP1,CSNK1G1,PRKCE,SLC9A3R1,AKAP13,CSNK1G2,AKAP10,NFKB1,PRKAR1A	0.00124521	0.0360077	European	PPI only
Hematological_measurement	IL4	IRS2,IL4R,INPP5D,CXCL8,JAK2,IL6,IL2,JAK1	0.00132029	0.0375235	European	PPI only
Hematological_measurement	PKD2	ASAP1,RAB8A,EXOC8,EXOC3,EXOC2,RAB11FIP3,CD2AP,RAB11A	0.00132029	0.0375235	European	PPI only
Hematological_measurement	PRL	THPO,JAK2,CSF3,PTPN11,SHBG,RBX1,STAT5A,EPO	0.00132029	0.0375235	European	PPI-GWAS
Hematological_measurement	STAT4	IRF1,STAT3,STAT5A,TYK2,STAT6,JAK2,STAT1,JAK1	0.00132029	0.0375235	European	PPI-GWAS
Hematological_measurement	ADRA1B	GNA12,GNG12,CCR3,CXCR4,ADRB2,CXCL12,FPR1,GNAS,P2RY2,CCR5,GNB2,GNA15	0.00135982	0.0381557	European	PPI only
Hematological_measurement	CXCL5	CXCR1,CCR7,CXCR4,CXCL6,CX3CR1,CCR2,CCR3,GNG12,GNB2,CXCR2,CCR5,CXCL8	0.00135982	0.0381557	European	PPI-GWAS
Hematological_measurement	FPR1	GNAS,ADRB2,CXCR4,CXCL12,FPR3,CCR3,GNG12,GNB2,GNA15,PLAUR,CCR5,P2RY2	0.00135982	0.0381557	European	PPI-GWAS
Hematological_measurement	ADRB2	CCR3,PACSIN2,GNG12,GNAS,CXCR4,DNM3,PRKAR1A,P2RY2,AP2B1,SLC9A3R1,FCHO2,WASL,ARPC2,FPR1,CXCL12,PRKAR1B,ARRB2,ITSN1,CCR5,SNX9,RAB5C,ITSN2,GNB2	0.00136657	0.0381831	European	PPI-GWAS
Hematological_measurement	WASL	CAV1,WIPF2,RAC1,ITSN1,LDLRAP1,ARRB2,MYO9B,CBL,ITSN2,TF,SNX9,MYH9,PACSIN2,MYO1C,NCK2,EPHB4,ADRB2,NOSTRIN,IQGAP1,STON2,MET,ARPC2,PTK2,VAMP8,RAB5C,EGF,PDGFRB,PICALM,DNM3,AP2B1,TFRC,FCHO2	0.00137795	0.0383393	European	PPI-GWAS
Hematological_measurement	ARL13B	PDE6D,INPP5E,UNC119B	0.00141731	0.0386231	European	PPI only
Hematological_measurement	BCL2L10	BAX,BCL2L1,BCL2	0.00141731	0.0386231	European	PPI only
Hematological_measurement	CLEC4E	PLCG2,SYK,FCER1G	0.00141731	0.0386231	European	PPI only
Hematological_measurement	CLEC6A	SYK,PLCG2,FCER1G	0.00141731	0.0386231	European	PPI only
Hematological_measurement	KLRG1	PTPN11,INPP5D,CDH1	0.00141731	0.0386231	European	PPI only
Hematological_measurement	ITGAD	ITGAL,FGB,ITGA4,VCAM1,ICAM3,ITGA1,FGG,ITGB3,ITGB8	0.00146634	0.0396331	European	PPI-GWAS
Hematological_measurement	FCGR3A	VAV1,ELMO1,FCER1G,PLCG2,VAV2,SYK,FCGR3B,CRK,PIK3R1,PLCG1	0.00149656	0.0398001	European	PPI-GWAS
Hematological_measurement	HGF	CRKL,IL7,WASL,PTPN11,MET,SERPINA1,CRK,NCK2,RANBP10,INPP5D	0.00149656	0.0398001	European	PPI only
Hematological_measurement	NRTN	PIK3R3,SHANK3,IRS2,GRB10,PTPN11,PLCG1,RAP1GAP,PIK3R1,DOK6,PIK3CD	0.00149656	0.0398001	European	PPI only
Hematological_measurement	PSPN	PIK3R3,SHANK3,IRS2,GRB10,PTPN11,PLCG1,RAP1GAP,PIK3R1,DOK6,PIK3CD	0.00149656	0.0398001	European	PPI only
Hematological_measurement	RAC1	CRK,PKN3,PDGFRB,DOCK10,EXOC3,VAV2,PIK3CD,DOCK3,PAK2,SEMA4D,CLIP1,ARPC2,PRC1,IQGAP1,MET,PTK2,PIK3R3,DOCK7,PIK3R1,EXOC2,DOCK8,MYH9,PLCG1,MYO1C,NCK2,EPHB4,VAV1,ARHGEF3,PLCG2,MAPK4,IQGAP2,NCF4,PREX2,WASL,ITSN1,MYO9B,EXOC8,LYN,KALRN,PIK3CG,CRKL	0.00151724	0.0400987	European	PPI-GWAS
Hematological_measurement	DOCK2	RAC1,CRK,VAV1,ELMO1,CRKL	0.0015199	0.0400987	European	PPI only
Hematological_measurement	AP1M2	CTSZ,HLA-DRA,SNX9,RAB5C,HLA-DRB1,HLA-DPA1,AP1B1,VAMP8,HLA-DRB5,AP2B1,DNASE2,TFRC,HLA-DPB1,AP1M1,DNM3,PICALM	0.00153053	0.0402188	European	PPI-GWAS
Hematological_measurement	TFDP1	CDK6,KAT2B,TP53,RBL1,LIN54,SP1,SMAD4,E2F2,ELF1,DNMT1,TFDP2,SMAD3,RYBP	0.00154721	0.0404965	European	PPI only
Hematological_measurement	CRKL	IGF1R,JAK1,CBL,STAT5A,RAC1,LYN,PTK2,KIT,MET,CSK,JAK2,CSF1R,DOCK3,SYK,PDGFRB,CRK,PTPN11	0.00155935	0.0406226	European	PPI-GWAS
Hematological_measurement	LNPEP	HLA-B,HLA-G,SFN,TBC1D4,HLA-C,YWHAE,HLA-A	0.00156429	0.0406226	European	PPI only
Hematological_measurement	CXCR4	GNB2,CD164,CXCL8,CCR5,FPR1,CXCL12,ARRB2,CXCL2,CXCL6,JAK2,CCL2,PTPRC,P2RY2,GNAS,CCL24,ADRB2,VAV1,PTPN11,CCR3,CCR2,GNG12	0.00169785	0.0436055	European	PPI-GWAS
Hematological_measurement	SH3BP2	PLCG1,PLCG2,SYK,HLA-DRB1,VAV1,VAV2	0.00169892	0.0436055	European	PPI only
Hematological_measurement	ZBTB17	SP1,DNMT3A,MAX,SMAD3,IRF8,SMAD4	0.00169892	0.0436055	European	PPI only
Hematological_measurement	HLA-DPA1	HLA-DRB5,HLA-DQB1,AP2B1,HLA-DRB1,AP1M2,AP1M1,HLA-DPB1,HLA-DOA,AP1B1,CANX,SEC31A,DNM3	0.00171223	0.0437776	European	PPI-GWAS
Hematological_measurement	AP2S1	AP2B1,COPZ1,TFRC,FCHO2,VLDLR,HLA-DRB5,AP3D1,PICALM,DNM3,EGF,RAB5C,HLA-DRB1,AP1B1,VAMP8,STON2,ARPC2,RPS6KA1,ADRB2,AP1M1,PACSIN2,EPHB4,HLA-DPB1,SNX9,TF,ITSN2,AP1M2,CBL,HLA-DRA,ITSN1,LDLRAP1,ARRB2,SEC31A,WASL,HLA-DPA1	0.00175335	0.0446565	European	PPI only
Hematological_measurement	TGFB1	ITGB8,PPP1R15A,ENG,CXCR4,EGF,SMAD7,CSF2,ACVR1B,SMAD3,ACVRL1,GATA3,USP15,ITGB3,CAV1,ARHGEF18,TP53	0.00182271	0.0462451	European	PPI only
Hematological_measurement	PTGER1	GNG12,CCR3,CXCR4,ADRB2,CXCL12,FPR1,GNAS,CCR5,P2RY2,GNB2,GNA15	0.00185818	0.0469651	European	PPI only
Hematological_measurement	MCL1	BCL2A1,BCL2L11,BCL2L1,BBC3,BAK1,BAX,BCL2,TP53	0.00187252	0.0469691	European	PPI-GWAS
Hematological_measurement	PIK3R4	UVRAG,WIPI2,ATG14,RAB7A,PIK3R1,DYNLL1,PIK3CD,PIK3CG	0.00187252	0.0469691	European	PPI only
Hematological_measurement	RB1	TFDP2,LIN54,SP1,CCND3,RBBP8,RBL1,CDK6,RBBP5,E2F2,DNMT1,ELF1,SKP2,SMARCE1,BAX,ARID1A,DPF1,HDAC9,ARID1B,PPARG,TP53,CEBPA	0.00194837	0.048277	European	PPI only
Hematological_measurement	ARTN	IRS2,GRB10,SHANK3,PIK3R3,DOK6,PLCG1,PTPN11,PIK3CD,PIK3R1,RAP1GAP	0.00196072	0.048277	European	PPI only
Hematological_measurement	GFRA4	PIK3R1,RAP1GAP,PIK3CD,PLCG1,PTPN11,DOK6,PIK3R3,GRB10,IRS2,SHANK3	0.00196072	0.048277	European	PPI only
Hematological_measurement	CAPG	CAPZA1,CAPZB,CAPZA2,MTPN	0.00197693	0.048277	European	PPI only
Hematological_measurement	CDKN2B	SP1,CDK6,SMAD4,CDKN2A	0.00197693	0.048277	European	PPI-GWAS
Hematological_measurement	IL21R	IL21,JAK1,TYK2,JAK2	0.00197693	0.048277	European	PPI only
Hematological_measurement	NLK	CHD7,SMAD4,MYB,PPARG	0.00197693	0.048277	European	PPI only
Hematological_measurement	RHO	RAB11A,GNB2,EXOC2,EXOC3,RAB11FIP3,RAB8A,ASAP1,EXOC8,ARRB2	0.00198299	0.048277	European	PPI only
Hematological_measurement	ITGB5	TLN2,TPM1,PLAUR,COL4A1,ITGA1,PTK2,ITGB3,TPM3,ITGAD,ITGA4,ITGA2B,CAV1,TPM4,FLNB,ITGB8,LAMA3,ITGAL,SORBS1,ACTN1,TLN1	0.00202393	0.0489142	European	PPI only
Hematological_measurement	MTOR	TERT,IRS2,GPHN,SFN,ULK3,PTGES3,CLIP1,PIK3CD,FKBP8,ULK2,STAT3,PIK3R3,ATG101,BCL2L1,YWHAE,TP53,ATG14,PIK3CG,FKBP5,PIK3R1	0.00202393	0.0489142	European	PPI only
Hematological_measurement	EPS15	CSF1R,BIN2,PACSIN2,ADRB2,CBL,CLINT1,SNX9,ITSN2,TF,IGF1R,WASL,KIT,ARRB2,ITSN1,LDLRAP1,TFRC,FCHO2,AP2B1,EGF,PICALM,DNM3,RAB5C,EPS15L1,ARPC2,STON2,MET,VAMP8,AP1B1	0.00206716	0.0497772	European	PPI only
Immune_system_disorder	JAK2	IL23A,IFNLR1,IL23R,IL4,TYK2,SKP1,IL2RA,STAT4,GRB2,IL12B,INPP5D,STAT5B,IL12A,PTPN1,SOCS1,CXCR4,IL6R,STAT6,PTPN2,SH2B3,IL7R,IL27,IL6ST,STAT3,STAT2	5.50408e-14	2.04036e-10	European	PPI-GWAS
Immune_system_disorder	LCK	STAT5B,CD80,PTPRC,HLA-DRB5,BLK,NFKBIA,SOCS1,HLA-A,IL2,HLA-DPB1,CD44,HLA-DRB1,IL2RA,FOXP3,HLA-DQA2,HLA-DRA,CTLA4,STAT3,CD247,CD5,GRB2,HLA-DPA1,JAK2	3.06187e-13	5.67518e-10	European	PPI only
Immune_system_disorder	JAK3	STAT5B,INPP5D,IFNLR1,IL23R,IL2,SOCS1,CD40,IL6R,IL4,PTPN2,STAT6,TYK2,IL2RA,STAT4,IL7R,JAK2,IL6ST,STAT3,STAT2,GRB2	1.56256e-12	1.9308e-09	European	PPI only
Immune_system_disorder	JAK1	IFNLR1,IL23R,IL4,TYK2,IL2RA,STAT4,JAK2,GRB2,IL10,INPP5D,STAT5B,IL2,PTPN1,SOCS1,IL6R,PTPN2,STAT6,IL27,IL7R,STAT3,IL6ST,STAT2	1.27668e-11	1.18316e-08	European	PPI only
Immune_system_disorder	TYK2	IL6ST,STAT3,STAT2,IL7R,STAT4,IL27,JAK2,STAT6,PTPN2,IL2RA,IL6R,SOCS1,PTPN1,IL23R,STAT5B,IFNLR1,IL12A,IL12B,IL23A	3.10359e-11	2.301e-08	European	PPI-GWAS
Immune_system_disorder	FOXP3	IL2,REL,GATA3,NFATC2,IRF4,SMAD3,STAT3,IL2RA,RUNX1	2.79268e-10	1.72541e-07	European	PPI-GWAS
Immune_system_disorder	TRAF3	DDX58,LTA,IFIH1,IRF7,TNFSF11,TNFRSF14,TRAF1,TNFRSF11A,TNFRSF9,CD40,IRF3,TICAM1,PSMD3,CHUK	3.87768e-10	2.05351e-07	European	PPI-GWAS
Immune_system_disorder	IL18	STAT4,IL33,STAT3,IL18R1,IL10,IL1B,IL12B	1.13599e-09	5.26389e-07	European	PPI only
Immune_system_disorder	IL6	FOXP3,INS,IL4,IL12B,JAK2,IL6R,STAT3,IL6ST,TYK2	2.59595e-09	1.06924e-06	European	PPI only
Immune_system_disorder	IRF4	STAT6,NFATC2,SMARCE1,IRF3,FOXP3,IRF5,BCL6,BATF,STAT3,IRF7,PRDM1	4.19406e-09	1.4134e-06	European	PPI-GWAS
Immune_system_disorder	IL12B	IL23A,JAK2,IL10,STAT4,IL23R,IL12A,TYK2,SOCS1	5.2905e-09	1.63432e-06	European	PPI-GWAS
Immune_system_disorder	IL12RB1	TYK2,SOCS1,IL23R,IL12A,IL12B,IL23A,JAK2	7.15377e-09	1.76793e-06	European	PPI only
Immune_system_disorder	IFNG	SOCS1,RUNX1,FOXP3,STAT4,GATA3,IL12B,JAK2,IL10	9.29948e-09	2.15457e-06	European	PPI only
Immune_system_disorder	STAT3	IRF4,MYC,REL,IRAK1,STAT5B,IL10,STAT2,STAT4,JAK2,TYK2,STAT6,CD44,FOXO1,SMAD3,FOXP3,IL6R	2.07384e-08	4.04616e-06	European	PPI-GWAS
Immune_system_disorder	IL12A	IL12B,JAK2,IL6R,IL6ST,SOCS1,TYK2	7.30589e-08	1.17752e-05	European	PPI-GWAS
Immune_system_disorder	IRS1	INS,IGF2,JAK2,STAT3,GRB2,IL4,FOXO1,IL2RA,IL2,PTPN1,SOCS1,INPP5D	1.19734e-07	1.84939e-05	European	PPI only
Immune_system_disorder	IL12RB2	JAK2,IL12A,IL12B,SOCS1,TYK2,IL6ST	1.57068e-07	2.329e-05	European	PPI only
Immune_system_disorder	ZAP70	HLA-DPB1,CSK,HLA-DPA1,HLA-A,CD247,HLA-DRB5,HLA-DQA2,PTPRC,BLK,HLA-DRA,HLA-DRB1	1.66596e-07	2.37528e-05	European	PPI only
Immune_system_disorder	STAT6	JAK2,STAT4,STAT2,ETS1,IRF4,TYK2,STAT5B,STAT3	1.94695e-07	2.67309e-05	European	PPI-GWAS
Immune_system_disorder	PTPN11	CTLA4,STAT3,IL6R,PTPN1,IL2,CXCR4,INPP5D,STAT5B,INS,JAK2,CSK,GRB2,TNFRSF14,TYK2,IL2RA,GAB3,ERBB3,CD80	2.44102e-07	3.15624e-05	European	PPI only
Immune_system_disorder	SAR1B	HLA-A,HLA-DPA1,HLA-DPB1,HLA-B,HLA-DRB1,LMAN2,HLA-DRA,HLA-C,SERPINA1,HLA-DRB5,HLA-DQA2	2.46914e-07	3.15624e-05	European	PPI only
Immune_system_disorder	IL2RG	JAK2,IL2,IL7R,GRB2,SOCS1,IL4,IL2RA,INPP5D,TYK2,STAT5B	2.57705e-07	3.18438e-05	European	PPI only
Immune_system_disorder	RELA	SMARCE1,IRF3,NOS2,SKP1,STAT3,IRF5,TNFAIP3,IL12B,CHUK,IRF7,IL2,REL,IRF4,SOCS1,NFKBIA	2.94467e-07	3.52125e-05	European	PPI only
Immune_system_disorder	TRAF2	TNFSF11,IRF7,LTA,DDX58,CHUK,TNFAIP3,TNFRSF9,TNFRSF11A,TRAF3,TRAF1,TNFRSF14,IFIH1,CD40	4.94474e-07	5.72817e-05	European	PPI only
Immune_system_disorder	EBI3	JAK2,IL12A,TYK2,IL27,IL6ST	7.47672e-07	8.39885e-05	European	PPI only
Immune_system_disorder	STAT4	STAT2,STAT3,TYK2,STAT5B,STAT6,IL12B,JAK2	8.50643e-07	9.27451e-05	European	PPI-GWAS
Immune_system_disorder	TBK1	IFIH1,IRF7,IRF3,DDX58,TNFAIP3,STAT6,TRAF3,TICAM1	9.35929e-07	9.91283e-05	European	PPI only
Immune_system_disorder	STAT5A	IL7R,STAT4,JAK2,CTLA4,STAT3,STAT2,STAT6,TYK2,IL2RA,IL2,STAT5B	1.01627e-06	0.000104648	European	PPI-GWAS
Immune_system_disorder	CREBBP	IRF5,STAT4,KAT2A,IRF3,SMARCE1,HDAC7,REL,IRF7,RBPJ,ETS1,TCF7,STAT2,STAT3,NOTCH4,FOXO1,SMAD3,IRF4,MYC,CHUK,STAT5B,NFATC2	1.07157e-06	0.000106935	European	PPI only
Immune_system_disorder	TRAF6	DDX58,IRAK1,PRKCQ,IRF7,CHUK,TNFAIP3,TLR1,TRAF3,TNFRSF11A,IFIH1,TICAM1,IL1B,CD40	1.09618e-06	0.000106935	European	PPI only
Immune_system_disorder	FYN	CTLA4,STAT3,CD44,HLA-DRB1,FARP2,IL2,STAT5B,FCER1G,BLK,FASLG,CD247,CD5,GRB2,RAC2,ELMO1,CSK,JAK2,BCAR1,HLA-A,CD80,PTPRC	1.32499e-06	0.000125942	European	PPI only
Immune_system_disorder	IRF7	SMAD3,TICAM1,IRF3,SMARCE1,TRAF3,IRF4,IRF5,IFIH1,IRAK1,DDX58	1.85784e-06	0.000167976	European	PPI-GWAS
Immune_system_disorder	IRF3	TRAF3,IRF4,SOCS1,IRF5,STAT2,IRF7,IFIH1,DDX58,TICAM1,SMARCE1	2.6143e-06	0.000225377	European	PPI-GWAS
Immune_system_disorder	SEC24A	HLA-DRB5,SERPINA1,LMAN2,HLA-B,HLA-DPB1,HLA-A,HLA-C,HLA-DRA,HLA-DQA2,HLA-DRB1,HLA-DPA1	3.40504e-06	0.000286875	European	PPI only
Immune_system_disorder	IRS2	IL2RA,FOXO1,INPP5D,IL4,GRB2,JAK2,IGF2,INS,IL2	3.91247e-06	0.000315383	European	PPI only
Immune_system_disorder	SEC24B	HLA-DPA1,HLA-DRB1,HLA-C,HLA-DRA,HLA-DQA2,HLA-A,HLA-DPB1,HLA-B,LMAN2,SERPINA1,HLA-DRB5	3.91358e-06	0.000315383	European	PPI only
Immune_system_disorder	SOCS3	IL6R,TYK2,JAK2,UBE2L3,IL6ST,STAT2,IL23A,IL12B,IL23R,UBE2E2,SOCS1,NFKBIA	4.18317e-06	0.000324263	European	PPI only
Immune_system_disorder	STAT2	STAT4,JAK2,STAT3,SOCS1,IRF3,STAT6,STAT5B,TYK2	4.19872e-06	0.000324263	European	PPI-GWAS
Immune_system_disorder	GHR	JAK2,PTPN1,STAT5B,TYK2,SOCS1,STAT3	5.37249e-06	0.000398206	European	PPI only
Immune_system_disorder	JUN	ETS1,IRF7,BATF,IRF3,SMARCE1,JDP2,STAT4,IRF5,NFATC2,IL2,MYC,IRF4,FOXP3,SMAD3,CEBPA,STAT3	5.47842e-06	0.000398206	European	PPI only
Immune_system_disorder	IL2RB	IL2RA,INPP5D,STAT5B,TYK2,JAK2,IL2,GRB2,SOCS1	6.47234e-06	0.000452698	European	PPI only
Immune_system_disorder	STAT5B	IL2RA,TYK2,STAT6,STAT2,CTLA4,STAT3,JAK2,STAT4,IL7R,IL2	6.69963e-06	0.000459917	European	PPI-GWAS
Immune_system_disorder	MAVS	ATG5,TRAF3,CHUK,DDX58,IFIH1,IRF7,IRF3	7.35485e-06	0.000495717	European	PPI only
Immune_system_disorder	CRLF2	TSLP,IL7R,JAK2,TYK2	7.65568e-06	0.000497888	European	PPI only
Immune_system_disorder	IL23A	IL12B,IL23R,JAK2,TYK2	7.65568e-06	0.000497888	European	PPI-GWAS
Immune_system_disorder	TANK	IRF7,IFIH1,IRF3,DDX58,TRAF3,TICAM1,TRAF1	9.47142e-06	0.000605354	European	PPI only
Immune_system_disorder	SEC23A	HLA-DRB1,HLA-DQA2,HLA-DRA,HLA-C,HLA-DPA1,LMAN2,HLA-DRB5,SERPINA1,HLA-A,HLA-B,HLA-DPB1	1.09944e-05	0.000690787	European	PPI only
Immune_system_disorder	IL2	FOXP3,IL13,IL4,INPP5D,STAT5B,NFATC2,IL2RA,GRB2	1.1781e-05	0.000727871	European	PPI-GWAS
Immune_system_disorder	CD4	HLA-DRB5,HLA-DPB1,HLA-DRA,HLA-DQB1,HLA-DQA2,HLA-DRB1,RAB5C,HLA-DPA1,CSK,CD247,HLA-DQA1	1.23954e-05	0.000753278	European	PPI only
Immune_system_disorder	IL4	GRB2,INPP5D,IL10,JAK2,IL13,IL2	1.46591e-05	0.000862559	European	PPI-GWAS
Immune_system_disorder	RNF135	DDX58,IRF3,IRF7,TRAF3,CHUK,ATG5	1.46591e-05	0.000862559	European	PPI only
Immune_system_disorder	STAT1	FOXP3,IL12B,STAT5B,TYK2,STAT6,STAT4,JAK2,STAT3,STAT2	1.50885e-05	0.000873954	European	PPI-GWAS
Immune_system_disorder	IL13RA1	IL13,IL4,TYK2,JAK2	1.74809e-05	0.000981845	European	PPI only
Immune_system_disorder	IL27RA	JAK2,IL27,TYK2,IL6ST	1.74809e-05	0.000981845	European	PPI only
Immune_system_disorder	VAV1	SOCS1,NCF2,CXCR4,RAC2,CD247,GRB2,RHOH,CD80,FCGR2A	2.03563e-05	0.00112628	European	PPI only
Immune_system_disorder	CD3G	HLA-DRB5,HLA-A,HLA-DPB1,HLA-B,RAB5C,HLA-DRB1,HLA-DQA2,HLA-C,HLA-DRA,CD247,ELMO1,HLA-DPA1	2.16634e-05	0.00118098	European	PPI only
Immune_system_disorder	IL4R	TYK2,INPP5D,JAK2,IL4,GRB2	2.33625e-05	0.00119924	European	PPI only
Immune_system_disorder	PTPN6	IL2RA,PTPN2,TYK2,CSK,JAK2,IL2,TNFRSF14,CD247,CTLA4	2.35288e-05	0.00119924	European	PPI only
Immune_system_disorder	IL2RA	FOXP3,INPP5D,TYK2,STAT5B,IL2,JAK2,GRB2	2.3616e-05	0.00119924	European	PPI-GWAS
Immune_system_disorder	IRF1	SMARCE1,IRF3,IRF5,IRF4,STAT3,STAT4,IRF7	2.3616e-05	0.00119924	European	PPI only
Immune_system_disorder	CD3D	HLA-A,HLA-DPB1,HLA-B,HLA-DRB5,CD247,HLA-DPA1,RAB5C,HLA-DRB1,HLA-DQA2,HLA-DRA,HLA-C	3.03751e-05	0.0015192	European	PPI only
Immune_system_disorder	BIRC2	LTA,TRAF1,TNFSF11,TNFRSF11A,TRAF3,TNFAIP3,CD40,CHUK,CASP7	3.11463e-05	0.0015192	European	PPI only
Immune_system_disorder	NR3C1	SMAD3,STAT5B,IL10,IRF3,SMARCE1,IRF5,STAT3,IRF4,IRF7	3.11463e-05	0.0015192	European	PPI only
Immune_system_disorder	JUNB	NFATC2,STAT3,SMAD3,BATF,IL2,JDP2	3.39436e-05	0.00156583	European	PPI only
Immune_system_disorder	IL23R	TYK2,IL23A,JAK2,IL12B	3.42142e-05	0.00156583	European	PPI-GWAS
Immune_system_disorder	OSMR	TYK2,IL31,IL6ST,JAK2	3.42142e-05	0.00156583	European	PPI only
Immune_system_disorder	OSM	TYK2,IL6ST,STAT3,JAK2	3.42142e-05	0.00156583	European	PPI only
Immune_system_disorder	CD14	IRF3,CHUK,TICAM1,ITGAM,IRF7,TRAF3,TLR1	3.54815e-05	0.00160402	European	PPI only
Immune_system_disorder	MYD88	IRF3,IL1B,TLR1,IRF4,TRAF3,IRF5,IRF7,IRAK1	3.94479e-05	0.00176185	European	PPI only
Immune_system_disorder	BIRC3	TRAF1,TNFSF11,TNFRSF11A,TRAF3,LTA,CHUK,CASP7,TNFAIP3,CD40	4.64332e-05	0.00204914	European	PPI only
Immune_system_disorder	IL6R	JAK2,TYK2,STAT3,IL6ST,IL12A	4.8741e-05	0.00212568	European	PPI-GWAS
Immune_system_disorder	INPP5D	IL4,FCER1G,IL2RA,INS,IL2,JAK2,GRB2	5.18527e-05	0.00223509	European	PPI-GWAS
Immune_system_disorder	TICAM2	IRF7,IRF3,IL1B,TRAF3,CHUK,TICAM1	5.54622e-05	0.0023632	European	PPI only
Immune_system_disorder	SEC24D	LMAN2,HLA-DRB5,SERPINA1,HLA-A,HLA-B,HLA-DPB1,HLA-DRB1,HLA-DQA2,HLA-C,HLA-DRA,HLA-DPA1	6.13653e-05	0.00255597	European	PPI only
Immune_system_disorder	SEC31A	HLA-DRB1,HLA-DQA2,HLA-C,HLA-DRA,HLA-DPA1,LMAN2,HLA-DRB5,SERPINA1,HLA-A,HLA-B,HLA-DPB1	6.13653e-05	0.00255597	European	PPI only
Immune_system_disorder	IKBKB	NFKBIA,IRAK1,DDX58,CHUK,TNFAIP3,TRAF3,TRAF1,IFIH1,TICAM1,IRF3,CD40	6.7482e-05	0.00269147	European	PPI only
Immune_system_disorder	SEC24C	HLA-DPA1,HLA-DRB1,HLA-DQA2,HLA-DRA,HLA-C,HLA-A,HLA-DPB1,HLA-B,LMAN2,SERPINA1,HLA-DRB5	6.7482e-05	0.00269147	European	PPI only
Immune_system_disorder	GH2	SOCS1,STAT5B,STAT3,SKP1,PTPN1,JAK2	6.96953e-05	0.00271959	European	PPI only
Immune_system_disorder	IFNAR1	PTPN1,JAK2,STAT3,TYK2,SOCS1,STAT2	6.96953e-05	0.00271959	European	PPI only
Immune_system_disorder	FOS	CEBPA,IL2,MYC,STAT3,FOXP3,ETS1,NFATC2,SMAD3	7.15998e-05	0.00273629	European	PPI only
Immune_system_disorder	HMGB1	IL1B,IRF3,SMARCE1,ITGAM,IRF7,IRF5,TLR1,IRF4	7.15998e-05	0.00273629	European	PPI only
Immune_system_disorder	CBFB	SMAD3,RUNX1,RUNX3	7.76909e-05	0.00290909	European	PPI only
Immune_system_disorder	TBX21	GATA3,RUNX3,BCL6	7.76909e-05	0.00290909	European	PPI only
Immune_system_disorder	GH1	PTPN1,JAK2,STAT3,SOCS1,STAT5B,SKP1	8.66973e-05	0.00305332	European	PPI only
Immune_system_disorder	TLR3	TICAM1,TRAF3,CHUK,IRAK1,IRF7,IRF3	8.66973e-05	0.00305332	European	PPI only
Immune_system_disorder	TNF	CHUK,PTPRC,TNFAIP3,TRAF3,TRAF1,LTA,IRAK1	8.75703e-05	0.00305332	European	PPI only
Immune_system_disorder	CCL13	CXCR4,CCR7,CXCR5,CCR5,CCR6	9.14267e-05	0.00305332	European	PPI only
Immune_system_disorder	CCL14	CCR6,CCR5,CXCR5,CXCR4,CCR7	9.14267e-05	0.00305332	European	PPI only
Immune_system_disorder	CCL18	CCR5,CCR6,CCR7,CXCR4,CXCR5	9.14267e-05	0.00305332	European	PPI only
Immune_system_disorder	CCL1	CCR5,CCR6,CCR7,CXCR4,CXCR5	9.14267e-05	0.00305332	European	PPI only
Immune_system_disorder	CCL23	CXCR5,CCR7,CXCR4,CCR6,CCR5	9.14267e-05	0.00305332	European	PPI only
Immune_system_disorder	CCL24	CXCR4,CCR7,CXCR5,CCR5,CCR6	9.14267e-05	0.00305332	European	PPI only
Immune_system_disorder	CCL26	CXCR5,CCR7,CXCR4,CCR6,CCR5	9.14267e-05	0.00305332	European	PPI only
Immune_system_disorder	CCL8	CXCR5,CCR7,CXCR4,CCR6,CCR5	9.14267e-05	0.00305332	European	PPI only
Immune_system_disorder	CXCL14	CXCR4,CCR7,CXCR5,CCR5,CCR6	9.14267e-05	0.00305332	European	PPI only
Immune_system_disorder	CNTFR	IL6R,JAK2,IL6ST,TYK2	9.83048e-05	0.00322492	European	PPI only
Immune_system_disorder	IL10RA	STAT3,TYK2,JAK2,IL10	9.83048e-05	0.00322492	European	PPI only
Immune_system_disorder	FADD	IFIH1,DDX58,FASLG,TRAF1,CHUK,ATG5,TICAM1	0.000103174	0.00332579	European	PPI only
Immune_system_disorder	HLA-G	HLA-DRB1,HLA-C,LNPEP,HLA-DRB5,TAP2,HLA-A,HLA-B	0.000103174	0.00332579	European	PPI only
Immune_system_disorder	TRIM25	ATG5,CHUK,IRF3,POLI,TRAF3,DDX58,IRF7	0.000120966	0.00365692	European	PPI only
Immune_system_disorder	CCL17	CXCR4,CCR7,CXCR5,CCR5,CCR6	0.000121338	0.00365692	European	PPI only
Immune_system_disorder	CCL22	CXCR5,CXCR4,CCR7,CCR6,CCR5	0.000121338	0.00365692	European	PPI only
Immune_system_disorder	CCL3	CCR7,CXCR4,CXCR5,CCR5,CCR6	0.000121338	0.00365692	European	PPI only
Immune_system_disorder	CCL4	CCR5,CCR6,CCR7,CXCR4,CXCR5	0.000121338	0.00365692	European	PPI only
Immune_system_disorder	CCL7	CXCR5,CXCR4,CCR7,CCR6,CCR5	0.000121338	0.00365692	European	PPI only
Immune_system_disorder	CX3CL1	CCR7,CXCR4,CXCR5,CCR5,CCR6	0.000121338	0.00365692	European	PPI only
Immune_system_disorder	PF4V1	CXCR4,CCR7,CXCR5,CCR5,CCR6	0.000121338	0.00365692	European	PPI only
Immune_system_disorder	PIAS4	STAT2,STAT3,STAT4,RAD50,STAT5B,STAT6,SMAD3,HERC2	0.000123019	0.00367768	European	PPI only
Immune_system_disorder	RELB	NFKBIA,CHUK,SKP1,REL	0.000151184	0.00444793	European	PPI only
Immune_system_disorder	IL11RA	JAK2,TYK2,IL6ST	0.000190316	0.0053855	European	PPI only
Immune_system_disorder	IL11	TYK2,JAK2,IL6ST	0.000190316	0.0053855	European	PPI only
Immune_system_disorder	IL13RA2	TYK2,JAK2,IL13	0.000190316	0.0053855	European	PPI only
Immune_system_disorder	NLRC5	CHUK,IFIH1,DDX58	0.000190316	0.0053855	European	PPI only
Immune_system_disorder	SH2B1	JAK2,GRB2,SH2B3	0.000190316	0.0053855	European	PPI only
Immune_system_disorder	HLA-A	HLA-DRB1,HLA-DRB5,LNPEP,HLA-C,TAP2,CD247,HLA-B	0.00021872	0.00613987	European	PPI-GWAS
Immune_system_disorder	IL7R	JAK2,STAT5B,TYK2,TSLP	0.000221943	0.00613987	European	PPI-GWAS
Immune_system_disorder	MAP3K1	CD40,CHUK,DDX58,IFIH1,GRB2,RAC2	0.000227372	0.00624346	European	PPI only
Immune_system_disorder	TLR4	NOS2,IRF3,TICAM1,CHUK,CD44,IRAK1,IRF7,TRAF3	0.000254335	0.0068052	European	PPI only
Immune_system_disorder	CCL2	CCR7,CXCR4,CXCR5,CCR5,CCR6	0.000257008	0.0068052	European	PPI only
Immune_system_disorder	IL3RA	JAK2,INPP5D,TYK2,STAT5B,GRB2	0.000257008	0.0068052	European	PPI only
Immune_system_disorder	INPPL1	INPP5D,BCAR1,IL2RA,IL2,JAK2	0.000257008	0.0068052	European	PPI only
Immune_system_disorder	PDIA3	STAT3,HLA-A,TAP2,HLA-B,HLA-C	0.000257008	0.0068052	European	PPI only
Immune_system_disorder	SMARCA4	TCF7,FANCA,IRF7,CIITA,IRF3,SMARCE1,HDAC7,KAT2A,IRF5,IRF4,KLF4,GATA3,RAD51B,ARID1B,STAT2	0.00026055	0.00685007	European	PPI only
Immune_system_disorder	MAPK1	IQGAP1,IER3,SMAD3,IL2,PPP3CA,CSK,JAK2,RAC2,GRB2,PTEN,IL2RA,TYK2,ETS1	0.000285232	0.00744615	European	PPI only
Immune_system_disorder	LMO4	IL6ST,TYK2,JAK2,IL6R	0.000313758	0.00770265	European	PPI only
Immune_system_disorder	SPHK2	TYK2,JAK2,IL12B,IL12A	0.000313758	0.00770265	European	PPI only
Immune_system_disorder	REL	CD40,FOXP3,STAT3,NFKBIA,SKP1	0.000321163	0.00783258	European	PPI-GWAS
Immune_system_disorder	IL21R	IL21,TYK2,JAK2	0.000372976	0.00893096	European	PPI only
Immune_system_disorder	IL27	JAK2,TYK2,IL6ST	0.000372976	0.00893096	European	PPI-GWAS
Immune_system_disorder	NFATC1	IRF4,IL2,NFATC2,RBPJ,RCAN1,PPP3CA	0.000373428	0.00893096	European	PPI only
Immune_system_disorder	EPOR	STAT5B,TYK2,JAK2,GRB2	0.000429916	0.0100867	European	PPI only
Immune_system_disorder	SOCS1	UBE2L3,JAK2,GRB2,STAT2,IRF3,TYK2,UBE2E2,IL12B,IL12A	0.000439057	0.0102364	European	PPI-GWAS
Immune_system_disorder	B2M	HLA-DRB1,HLA-C,LNPEP,TAP2,CD247,HLA-DRB5,HLA-A,HLA-B	0.000483099	0.0110986	European	PPI only
Immune_system_disorder	IL5RA	INPP5D,STAT5B,TYK2,GRB2,JAK2	0.000485021	0.0110986	European	PPI only
Immune_system_disorder	IL6ST	IL12A,TYK2,JAK2,IL6R,IL27	0.000485021	0.0110986	European	PPI-GWAS
Immune_system_disorder	SRC	CSK,FASLG,ELMO1,GRB2,RAC2,BCAR1,PTPN1,SOCS1,BLK,STAT5B,IQGAP1,STAT3,TNFRSF11A,FARP2,CD44,PTGER4	0.000511799	0.0116395	European	PPI only
Immune_system_disorder	PDGFB	PTEN,BCAR1,STAT6,INS,GRB2,STAT3,BLK,STAT5B	0.000533811	0.0120661	European	PPI only
Immune_system_disorder	PIK3R1	NFKBIA,FCGR2A,CD80,JAK2,CSK,RAC2,GRB2,FGFR1OP,IL2RA,TYK2,IL2,INPP5D,IL7R,IL1B	0.000545159	0.0122479	European	PPI only
Immune_system_disorder	SMARCB1	IRF4,IRF5,ARID1B,MYC,IRF7,IRF3,SMARCE1	0.000601324	0.0134284	European	PPI only
Immune_system_disorder	CLCF1	TYK2,JAK2,IL6ST	0.000639597	0.013947	European	PPI only
Immune_system_disorder	CRLF1	TYK2,JAK2,IL6ST	0.000639597	0.013947	European	PPI only
Immune_system_disorder	TNFSF14	TNFRSF6B,TRAF3,TNFRSF14	0.000639597	0.013947	European	PPI only
Immune_system_disorder	SYK	GRB2,CD247,ELMO1,STAT3,FASLG,IL2RA,IL2,FCER1G,STAT5B,FCGR2A,BLK	0.000668228	0.0144861	European	PPI only
Immune_system_disorder	CASP10	FASLG,CHUK,TICAM1,IFIH1,DDX58	0.000704934	0.0148348	European	PPI only
Immune_system_disorder	IRF2	IRF3,SMARCE1,IRF7,IRF4,IRF5	0.000704934	0.0148348	European	PPI only
Immune_system_disorder	IRF6	IRF3,IRF7,SMARCE1,IRF4,IRF5	0.000704934	0.0148348	European	PPI only
Immune_system_disorder	NFKBIE	REL,CHUK,NFKBIA,PSMD3,SKP1	0.000704934	0.0148348	European	PPI only
Immune_system_disorder	SPI1	CEBPA,IRF8,IRF4,KLF4,RUNX1	0.000704934	0.0148348	European	PPI only
Immune_system_disorder	PDGFRB	PTPN1,STAT5B,BLK,STAT3,GRB2,STAT6,BCAR1,PTEN	0.000712327	0.0148348	European	PPI only
Immune_system_disorder	RIPK1	TICAM1,IFIH1,TRAF1,FASLG,TRAF3,TNFAIP3,CHUK,DDX58	0.000712327	0.0148348	European	PPI only
Immune_system_disorder	ITPKC	ITPKA,ITPKB	0.000734828	0.0149671	European	PPI only
Immune_system_disorder	PTPN22	CSK,CTLA4	0.000734828	0.0149671	European	PPI-GWAS
Immune_system_disorder	TNFRSF18	TRAF3,TNFSF18	0.000734828	0.0149671	European	PPI only
Immune_system_disorder	SHC1	IL2,PTPN1,INPP5D,ERBB3,INS,JAK2,CSK,GRB2,IL4,IL2RA	0.000744828	0.0150044	European	PPI only
Immune_system_disorder	HNF4A	MYC,INS,SMAD3,FOXO1	0.000748804	0.0150044	European	PPI only
Immune_system_disorder	PRLR	JAK2,STAT5B,TYK2,SKP1	0.000748804	0.0150044	European	PPI only
Immune_system_disorder	HLA-B	HLA-A,TAP2,LNPEP,HLA-DRB5,HLA-C,HLA-DRB1	0.000769348	0.0152512	European	PPI-GWAS
Immune_system_disorder	INSR	INPP5D,STAT5B,SOCS1,GRB2,INS,PTPN1	0.000769348	0.0152512	European	PPI only
Immune_system_disorder	YES1	BLK,STAT5B,CD80,BCAR1,JAK2,CSK,CTLA4,STAT3,GRB2,ELMO1	0.000800063	0.0157757	European	PPI only
Immune_system_disorder	NFKBIB	CHUK,PSMD3,NFKBIA,SKP1,REL	0.000839334	0.0163758	European	PPI only
Immune_system_disorder	PTPN1	TYK2,GRB2,BCAR1,INS,JAK2	0.000839334	0.0163758	European	PPI-GWAS
Immune_system_disorder	AP1S2	HLA-DPB1,HLA-DRB5,HLA-DPA1,AP5B1,HLA-DRB1,RAB5C,HLA-DRA,HLA-DQA2	0.000855992	0.0166134	European	PPI only
Immune_system_disorder	MAPK3	IL2,RAC2,GRB2,IQGAP1,CSK,JAK2,TYK2,IL2RA,IER3,PTEN	0.000920664	0.0177755	European	PPI only
Immune_system_disorder	CCL11	ADRA1B,CCR5,IL13,CCR6,CCR7,CXCR4,CXCR5	0.000930798	0.0177859	European	PPI only
Immune_system_disorder	CD40LG	CD40,TRAF3,TRAF1,ITGAM	0.000958429	0.01822	European	PPI only
Immune_system_disorder	HLA-C	HLA-B,HLA-A,TAP2,LNPEP,HLA-DRB5,HLA-DRB1	0.000996802	0.0187751	European	PPI-GWAS
Immune_system_disorder	PIK3CA	NFKBIA,CD80,ERBB3,FCGR2A,GRB2,RAC2,JAK2,TYK2,IL2RA,FGFR1OP,IL2,STAT5B,CD40,IL1B	0.00100931	0.0188016	European	PPI only
Immune_system_disorder	ATF2	SMAD3,SMARCE1,IRF3,IRF5,IRF4,IRF7,JDP2	0.00114167	0.0208481	European	PPI only
Immune_system_disorder	CHUK	SKP1,TICAM1,CD40,TRAF3,IFIH1,TNFAIP3,NFKBIA,IRAK1,DDX58	0.0011649	0.0211681	European	PPI-GWAS
Immune_system_disorder	IFNA2	IL2,STAT2,TYK2,SOCS1	0.00120614	0.0218106	European	PPI only
Immune_system_disorder	LY96	TRAF3,TLR1,IRF7,TICAM1,CHUK,IRF3	0.00127268	0.022902	European	PPI only
Immune_system_disorder	HGF	SERPINA1,INS,GRB2,CD44,INPP5D	0.00135768	0.0241967	European	PPI only
Immune_system_disorder	NFKB2	REL,CHUK,PSMD3,NFKBIA,SKP1	0.00135768	0.0241967	European	PPI only
Immune_system_disorder	CTF1	JAK2,TYK2,IL6ST	0.0014741	0.0260215	European	PPI only
Immune_system_disorder	LIF	JAK2,IL6ST,TYK2	0.0014741	0.0260215	European	PPI only
Immune_system_disorder	ETS1	CEBPA,RUNX1,FOXO1,STAT6	0.00149543	0.026026	European	PPI-GWAS
Immune_system_disorder	AP1G1	HLA-DQA2,HLA-DRA,RAB5C,HLA-DRB1,AP5B1,HLA-DPA1,HLA-DRB5,HLA-DPB1	0.00155138	0.0268737	European	PPI only
Immune_system_disorder	ARID1A	ARID1B,IRF5,IRF4,IRF7,SMARCE1,IRF3	0.00160341	0.0276457	European	PPI only
Immune_system_disorder	ERBB2	GRB2,RAC2,STAT3,CD44,IL6R,PTEN,ERBB3,DIAPH1	0.00167948	0.0286906	European	PPI only
Immune_system_disorder	GRB2	INS,JAK2,IL2RA,DAB2,IL4,ERBB3,PTPRC,SH2B3,SOCS1,PTPN1,IL2,INPP5D	0.00179638	0.0305467	European	PPI-GWAS
Immune_system_disorder	CSF2RA	INPP5D,TYK2,STAT5B,JAK2,GRB2	0.0018143	0.0307105	European	PPI only
Immune_system_disorder	RUNX1	SMAD3,ETS1,RUNX3,FOXP3	0.00182973	0.0308309	European	PPI-GWAS
Immune_system_disorder	CASP8	CHUK,ATG5,TICAM1,FASLG,IFIH1,DDX58	0.00199571	0.0334755	European	PPI only
Immune_system_disorder	BCL3	REL,CD40,NFKBIA	0.00206373	0.0340012	European	PPI only
Immune_system_disorder	IL10RB	IFNLR1,IL10,TYK2	0.00206373	0.0340012	European	PPI only
Immune_system_disorder	TNFRSF14	TRAF3,LTA,TRAF1	0.00206373	0.0340012	European	PPI-GWAS
Immune_system_disorder	NCR1	FCER1G,CD247	0.00216484	0.0348916	European	PPI only
Immune_system_disorder	PI3	PTEN,TYRO3	0.00216484	0.0348916	European	PPI only
Immune_system_disorder	RORB	RORA,RORC	0.00216484	0.0348916	European	PPI only
Immune_system_disorder	SH2D3A	BCAR1,IRF3	0.00216484	0.0348916	European	PPI only
Immune_system_disorder	SRGN	CD44,GZMB	0.00216484	0.0348916	European	PPI only
Immune_system_disorder	CREB1	ETS1,RBPJ,CIITA,PTEN,IL10,IL2	0.00221712	0.0354261	European	PPI only
Immune_system_disorder	CSF2RB	GRB2,JAK2,INPP5D,STAT5B,TYK2	0.00237428	0.0377745	European	PPI only
Immune_system_disorder	TNFRSF1A	TRAF3,TRAF1,LTA,JAK2,CHUK,TNFAIP3	0.00245655	0.0389164	European	PPI only
Immune_system_disorder	IL3	JAK2,INPP5D,STAT5B,GRB2	0.00264702	0.0417553	European	PPI only
Immune_system_disorder	TNFRSF1B	TRAF1,LTA,TRAF3	0.00278094	0.043682	European	PPI only
Immune_system_disorder	SMARCD1	IRF7,IRF4,IRF5,ARID1B,IRF3,SMARCE1	0.00299313	0.0468166	European	PPI only
Immune_system_disorder	HLA-F	HLA-C,LNPEP,HLA-A,TAP2,HLA-B	0.00305033	0.0475109	European	PPI only
Immune_system_disorder	CD40	REL,TRAF1,TRAF3,CHUK	0.00313667	0.0482475	European	PPI-GWAS
Immune_system_disorder	CFLAR	MYC,TRAF3,FASLG,TICAM1	0.00313667	0.0482475	European	PPI only
Immune_system_disorder	IL5	JAK2,STAT5B,INPP5D,GRB2	0.00313667	0.0482475	European	PPI only
Inflammatory_measurement	CCR5	SCD5,CXCL8,CXCL2,CXCL6,P2RY2,CCL24,CCR3	1.17535e-05	0.00917946	European	PPI-GWAS
Inflammatory_measurement	GATA1	GFI1B,ZFPM2,ZFPM1,RUNX1	6.38306e-06	0.00917946	European	PPI only
Inflammatory_measurement	CXCL1	CXCL2,CCR3,ACKR1,CCR1,CXCL8	4.42672e-05	0.0230484	European	PPI-GWAS
Inflammatory_measurement	NLRP1	NLRC4,BCL2,NLRP3	8.74523e-05	0.0341501	European	PPI only
Inflammatory_measurement	LEP	PRL,APOE,CRP,LEPR	0.000177847	0.0403361	European	PPI only
Inflammatory_measurement	CYP7A1	APOE,HNF4A	0.000251656	0.0403361	European	PPI only
Inflammatory_measurement	GATA5	ZFPM1,ZFPM2	0.000251656	0.0403361	European	PPI only
Inflammatory_measurement	LEPROT	LEPR,TMEM50A	0.000251656	0.0403361	European	PPI-GWAS
Inflammatory_measurement	GATA3	MYB,ZFPM2,ZFPM1	0.000258234	0.0403361	European	PPI only
Inflammatory_measurement	JAK2	IL5,PRL,LEPR,IL6R,LMO4,PTPN2,IL5RA	0.000319506	0.0452336	European	PPI only
Lipid_or_lipoprotein_measurement	APOA1	CUBN,SCARB1,APOB,PLTP,CETP,APOA4,HNF4A,HPR,LCAT,ABCA1,APOE,APOC3	8.16036e-13	2.44321e-09	European	PPI-GWAS
Lipid_or_lipoprotein_measurement	APOE	LPL,CYP7A1,APOA4,LRP1,APOA1,APOB,SCARB1,APOC3,ABCA1,VLDLR,LDLR	1.55976e-11	2.33496e-08	European	PPI-GWAS
Lipid_or_lipoprotein_measurement	GPC4	APOA4,APOA1,APOC3,APOE,APOB	1.57341e-08	9.4216e-06	European	PPI only
Lipid_or_lipoprotein_measurement	GPC6	APOE,APOB,APOC3,APOA4,APOA1	1.57341e-08	9.4216e-06	European	PPI only
Lipid_or_lipoprotein_measurement	LPL	LIPC,SORT1,APOE,ANGPTL3,ANGPTL4	1.57341e-08	9.4216e-06	European	PPI-GWAS
Lipid_or_lipoprotein_measurement	SDC3	APOE,APOC3,APOA4,APOB,APOA1,NCAN,MC4R	3.95898e-08	1.97553e-05	European	PPI only
Lipid_or_lipoprotein_measurement	GPC2	APOB,APOE,APOC3,APOA4,APOA1	5.41972e-08	2.31809e-05	European	PPI only
Lipid_or_lipoprotein_measurement	GPC5	APOB,APOA1,APOE,APOC3,APOA4	3.14969e-07	0.000117877	European	PPI only
Lipid_or_lipoprotein_measurement	APOB	PLG,LPA,APOA1,PCSK9,APOC3,APOE,VLDLR,STAB1,LDLR,LDLRAP1,APOA4,APOC1	6.99442e-07	0.000232681	European	PPI-GWAS
Lipid_or_lipoprotein_measurement	SDC1	VEGFA,APOE,APOC3,APOA4,APOB,APOA1,MET	1.03908e-06	0.000311101	European	PPI-GWAS
Lipid_or_lipoprotein_measurement	GPC3	APOA1,APOB,APOA4,APOC3,APOE	3.01848e-06	0.000821575	European	PPI only
Lipid_or_lipoprotein_measurement	HSPG2	APOC3,APOE,VEGFA,LRP1,APOA1,APOB,APOA4	4.05389e-06	0.00101145	European	PPI only
Lipid_or_lipoprotein_measurement	LRP8	DLG4,APOE,LRPAP1,VLDLR,APOB	9.76687e-06	0.00224938	European	PPI only
Lipid_or_lipoprotein_measurement	APOA2	APOA1,APOB,APOA4,APOE,APOC3	1.36181e-05	0.00291233	European	PPI only
Lipid_or_lipoprotein_measurement	APOC3	HNF4A,APOE,APOA4,APOB,APOA1	1.85584e-05	0.00370426	European	PPI-GWAS
Lipid_or_lipoprotein_measurement	VLDLR	APOB,APOC1,PCSK9,APOE,LRPAP1	6.7322e-05	0.0125976	European	PPI-GWAS
Lipid_or_lipoprotein_measurement	SDC2	APOA4,APOB,APOA1,APOC3,APOE,FN1	0.000128873	0.0226969	European	PPI only
Lipid_or_lipoprotein_measurement	APOA4	APOA1,APOB,APOC3,APOE	0.000271921	0.0418091	European	PPI-GWAS
Lipid_or_lipoprotein_measurement	RAD51C	FEN1,RMI2,SMARCA4,BRCA2,POLK,KAT5	0.000279286	0.0418091	European	PPI only
Lipid_or_lipoprotein_measurement	GPC1	VEGFA,APOE,APOC3,APOA4,APOA1,APOB	0.000314068	0.0447771	European	PPI only
Lipid_or_lipoprotein_measurement	APOBR	APOC1,APOB	0.000376917	0.0490647	European	PPI only
Lipid_or_lipoprotein_measurement	PLTP	ABCA1,APOA1	0.000376917	0.0490647	European	PPI-GWAS
Neurological_disorder	FYN	STAT5A,STAT3,PTK2B,GRB7,DCC,NRP1,TIAM1,ERBB2,HLA-DRB1,NCK1,PRNP,MS4A2,BLK,CD5,ELMO1,CAV1,HCK,MAPT,EPHA1,MAPK1,PLCG2,HLA-A,CD86,NCAM1,CD2AP,TREM2	4.90271e-07	0.00187918	European	PPI only
Neurological_disorder	LCK	TREM2,HLA-DRB5,BLK,MAPK1,PLCG2,HLA-A,MAPK3,CD86,CD38,HCK,HLA-DRB1,IL2RA,HLA-DQA2,HLA-DRA,STAT5A,STAT3,CD5,PTK2B	8.90819e-07	0.00187918	European	PPI only
Neurological_disorder	JAK3	INPP5D,MAPK1,IL20RA,MAPK3,CD40,IL20RB,STAT6,TYK2,IL2RA,STAT4,IL22RA2,IL7R,STAT5A,STAT3,PTK2B	3.44971e-06	0.00363858	European	PPI only
Neurological_disorder	YES1	BLK,CD86,PLCG2,NCK1,EPHA1,MAPK1,TIAM1,ERBB2,HCK,DCC,GRB7,STAT5A,STAT3,PTK2B,ELMO1	1.29615e-05	0.00988987	European	PPI only
Neurological_disorder	PTPN11	DCC,STAT5A,STAT3,PTK2B,FGF6,FGF23,ERBB2,CD33,MAPK3,INPP5D,CAV1,TYK2,HCK,GFRA2,VEGFA,IL2RA,CD86,MAPK1	2.10331e-05	0.0102314	European	PPI only
Neurological_disorder	CD3G	GAK,HLA-F,HLA-DRB5,PLCG2,HLA-A,SGIP1,HLA-B,HLA-DRB1,HLA-DQA2,HLA-C,HLA-DRA,SH3GL2,ELMO1,BIN1	2.60933e-05	0.0102314	European	PPI only
Neurological_disorder	PTGS2	STAT3,ERBB2,CAV1,NOS1,VEGFA	2.66759e-05	0.0102314	European	PPI only
Neurological_disorder	SAR1B	HLA-A,HLA-B,LMAN2L,HLA-DRB1,HLA-DRA,CNIH3,HLA-C,HLA-DRB5,HLA-DQA2,HLA-F	3.49265e-05	0.0122796	European	PPI only
Neurological_disorder	JAK1	MAPK1,TYK2,HCK,IL2RA,STAT4,IL22RA2,INPP5D,IL20RA,MAPK3,IL20RB,TNFRSF1A,STAT6,IL7R,STAT5A,STAT3,PTK2B	4.38289e-05	0.0133611	European	PPI only
Neurological_disorder	CFHR3	CFI,CFB,C3	5.11091e-05	0.0143753	European	PPI only
Neurological_disorder	CR1	C3,CFB,CFI,C2	6.04064e-05	0.0143793	European	PPI-GWAS
Neurological_disorder	PDGFRB	NCK1,DOCK4,BLK,STAT5A,STAT3,GRB7,LRP1,STAT6,HCK,PLAU,FGF6	6.45032e-05	0.0143793	European	PPI only
Neurological_disorder	IKBKB	CCNT2,TLR4,MAP4K4,NGF,MALT1,CARD11,TNFAIP3,BCL10,TRAF3,TSC1,CD40,TNFRSF1A,NFKB1	6.54285e-05	0.0143793	European	PPI only
Neurological_disorder	JAK2	MAPK1,TYK2,IL2RA,IL22RA2,STAT4,IL12B,INPP5D,IL12A,MAPK3,IL20RA,IL20RB,TNFRSF1A,STAT6,IL7R,STAT5A,STAT3	6.81644e-05	0.0143793	European	PPI only
Neurological_disorder	CBL	BIN1,VEGFA,TYK2,HCK,HLA-A,SGIP1,PLCG2,CD2AP,GAK,SH3GL2,EPS15L1,HLA-DRB1,ERBB2,FGF6,FGF23,CBLB,NCK1,TGFBR2	0.000103612	0.0196998	European	PPI only
Neurological_disorder	TYK2	STAT5A,STAT3,IL7R,IL22RA2,STAT4,STAT6,IL2RA,IL20RB,MAPK1,MAPK3,IL20RA,IL12A,IL12B	0.000110137	0.0196998	European	PPI-GWAS
Neurological_disorder	CD3D	SGIP1,HLA-A,HLA-B,GAK,HLA-DRB5,HLA-F,SH3GL2,BIN1,HLA-DRB1,HLA-DQA2,HLA-DRA,HLA-C	0.000118299	0.0196998	European	PPI only
Neurological_disorder	CALM2	RIT2,MAPK3,SCN2A,DLG2,CAMK2G,NRGN,IQGAP1,CAMK2D,CACNA1C,NOS1,SCN3A,MYO1H,MAPK1,IQCB1,CAV1,KCNQ5	0.00012186	0.0196998	European	PPI only
Neurological_disorder	SRC	EPHA1,MAPK1,PLCG2,AFAP1,CAV1,ELMO1,MAPT,HCK,VEGFA,NCK1,TLR4,BLK,GRB7,IQGAP1,DCC,STAT3,STAT5A,PTK2B,ERBB2,PTGER4,GJA1	0.000126071	0.0196998	European	PPI only
Neurological_disorder	PIK3CA	PLCG2,CD86,NGF,CD2AP,TREM2,RRAS2,MYO18A,HCK,TYK2,GFRA2,IL2RA,PLEK,STAT5A,PTK2B,ERBB2,CD40,FGF23,FGF6,NFKB1	0.000145501	0.0219239	European	PPI only
Neurological_disorder	C4A	CFI,CR1,C3,C2	0.000204883	0.0282162	European	PPI only
Neurological_disorder	IL6R	ERBB2,TYK2,STAT3,HCK,IL12A	0.000216104	0.0282162	European	PPI only
Neurological_disorder	IL2RG	IL7R,MAPK3,PTK2B,MAPK1,STAT5A,IL2RA,INPP5D,TYK2	0.000220093	0.0282162	European	PPI only
Neurological_disorder	KDR	NRP1,CAV1,EPS15L1,IQGAP1,PTK2B,ELMO1,SH3GL2,FGF6,CBLB,VEGFA,NCK1,COL18A1	0.0002207	0.0282162	European	PPI only
Neurological_disorder	PLCG1	PLCE1,NGF,PLCG2,NCK1,MYO18A,BLK,INPP5D,FGF6,CBLB,FGF23,ERBB2,HCK,THEMIS,GFRA2	0.000240309	0.0298195	European	PPI only
Neurological_disorder	PIK3CB	IL2RA,GFRA2,HCK,TYK2,RRAS2,TREM2,NGF,CD2AP,PLCG2,FGF23,FGF6,ERBB2,PTK2B,STAT5A,PLEK	0.000297242	0.0348585	European	PPI only
Neurological_disorder	EGFR	CAV2,TLR4,NCK1,MYC,LRRK2,ERBB2,CBLB,PLAU,STAT5A,STAT3,SH3GL2,EPS15L1,GPNMB,GAK,SGIP1,PLCG2,BIN1,CAV1	0.000307982	0.0348585	European	PPI only
Neurological_disorder	SEC24A	HLA-F,HLA-DRB5,HLA-B,HLA-A,HLA-C,CNIH3,HLA-DRA,HLA-DQA2,HLA-DRB1,LMAN2L	0.000309541	0.0348585	European	PPI only
Neurological_disorder	C4B	C2,C3,CR1,CFI	0.000331466	0.0348585	European	PPI only
Neurological_disorder	IL18	STAT4,STAT3,TNFRSF1A,IL12B	0.000331466	0.0348585	European	PPI only
Neurological_disorder	PDGFRA	STAT6,CBLB,STAT5A,NCK1,STAT3,SH3GL2,GRB7,CAV1,EPS15L1	0.000342782	0.0348585	European	PPI only
Neurological_disorder	SEC24B	LMAN2L,HLA-DRB1,HLA-C,CNIH3,HLA-DRA,HLA-DQA2,HLA-A,HLA-B,HLA-F,HLA-DRB5	0.000347015	0.0348585	European	PPI only
Neurological_disorder	IL2RB	IL2RA,INPP5D,TYK2,MAPK3,PTK2B,MAPK1,STAT5A	0.000434853	0.0416964	European	PPI only
Neurological_disorder	CFH	CFB,C3,CFI	0.000483191	0.044317	European	PPI-GWAS
Neurological_disorder	MAPK7	MAPK1,MEF2D,GFRA2,GJA1,MEF2C,MAP2K5	0.00058572	0.0497436	European	PPI only
Neurological_disorder	MEF2A	GATA4,MEF2C,SLC2A4RG,MEF2D,TCF4,MAPK1	0.00058572	0.0497436	European	PPI only
Neurological_disorder	TRAF6	TLR4,NGF,TNFAIP3,CARD11,MALT1,BCL10,TRAF3,NFKB1,TNFRSF1A,CBLB,CD40	0.000589518	0.0497436	European	PPI only
Other_disease	FOXA1	GATA4,AR	0.00047427	0.0408088	European	PPI only
Other_disease	WNT9B	WNT7B,WNT2,SFRP4,WNT4	0.000595609	0.0469787	European	PPI only
Other_disease	PORCN	WNT4,WNT2,WNT7B	0.000654262	0.0472587	European	PPI only
Other_disease	MEF2C	GATA4,HDAC9,HDAC4,TCF4	0.000674055	0.0472587	European	PPI only
Other_disease	WNT9A	WNT7B,WNT2,SFRP4,WNT4	0.000674055	0.0472587	European	PPI only
Other_measurement	SAR1B	SCAP,HLA-A,COL7A1,F5,SEC23IP,TGFA,HLA-E,SEC22A,SEC22C,HLA-DPA1,HLA-DPB1,HLA-B,YKT6,SEC16B,GRIA1,GOSR2,HLA-DRB1,HLA-DRA,HLA-C,HLA-DRB5,HLA-DQA2,HLA-G	1.15174e-09	7.16725e-06	European	PPI only
Other_measurement	SEC24A	HLA-G,HLA-DRB5,GRIA1,SEC22C,SEC22A,HLA-B,HLA-DPB1,HLA-A,SCAP,HLA-E,SEC23IP,F5,HLA-C,HLA-DRA,HLA-DQA2,HLA-DRB1,GOSR2,HLA-DPA1,SEC16B,YKT6,COL7A1,TGFA	2.3136e-07	0.000359938	European	PPI only
Other_measurement	SEC24B	COL7A1,TGFA,HLA-DPA1,SEC16B,YKT6,HLA-DRB1,GOSR2,HLA-C,HLA-DRA,HLA-DQA2,HLA-A,SCAP,HLA-E,F5,SEC23IP,SEC22C,SEC22A,HLA-DPB1,HLA-B,GRIA1,HLA-G,HLA-DRB5	3.02965e-07	0.00037707	European	PPI only
Other_measurement	SEC23A	GOSR2,HLA-DRB1,HLA-DQA2,HLA-DRA,HLA-C,TGFA,COL7A1,YKT6,SEC16B,HLA-DPA1,GRIA1,HLA-DRB5,HLA-G,SEC23IP,F5,HLA-E,SCAP,HLA-A,HLA-B,HLA-DPB1,SEC22A,SEC22C	2.15772e-06	0.00149194	European	PPI only
Other_measurement	SEC24D	AP2B1,GRIA1,SCYL1,HLA-G,HLA-DRB5,HLA-E,SEC23IP,F5,HLA-A,SCAP,HLA-B,HLA-DPB1,SEC22C,SEC22A,HLA-DRB1,GOSR2,HLA-DQA2,HLA-C,HLA-DRA,TGFA,COL7A1,SEC16B,YKT6,HLA-DPA1	4.56513e-06	0.00277203	European	PPI only
Other_measurement	SEC24C	TGFA,COL7A1,YKT6,SEC16B,HLA-DPA1,GOSR2,HLA-DRB1,HLA-DQA2,HLA-DRA,HLA-C,F5,SEC23IP,HLA-E,SCAP,HLA-A,HLA-DPB1,HLA-B,SEC22A,SEC22C,AP2B1,SCYL1,GRIA1,HLA-DRB5,HLA-G	5.53092e-06	0.00286824	European	PPI only
Other_measurement	DLG4	NLGN1,BEGAIN,DLG2,NTRK2,NOS1,NRXN1,GRIK2,NRXN3,SCRIB,SIPA1L1,RHOA,FYN,GRIA1,SHISA9,GRM5,LRP1,SHANK3,RASGRF1,RHOC,LRFN2,ADAM23,GRIN2A,GRIK3,DLGAP1	1.15443e-05	0.00552617	European	PPI only
Other_measurement	SEC31A	GOSR2,HLA-DRB1,HLA-DQA2,HLA-C,HLA-DRA,TGFA,COL7A1,YKT6,SEC16B,HLA-DPA1,AP2B1,GRIA1,SCYL1,HLA-DRB5,HLA-G,SEC23IP,F5,HLA-E,HLA-A,HLA-B,HLA-DPB1,SEC22A,SEC22C	1.52818e-05	0.00633991	European	PPI only
Other_measurement	PTPN11	DCC,CSF2RB,STAT5A,STAT3,FGF4,LEP,PIK3R1,IL6R,KLB,FGF3,FGF2,PTPN1,CRK,GHR,MAPK3,IL3,IGF1,FYN,SLAMF1,CAV1,FRS3,PTPRF,CSF2,VEGFA,GAB2,IL2RA,INSR,NTRK2,IL5,SOS2,ANGPT1	2.96195e-05	0.0115201	European	PPI only
Other_measurement	FOS	TCF7L2,TP53,ETS2,FOSL2,MYC,NFATC1,STAT3,CRTC1,CTNNB1,ESR1,ETS1,JUND,SPI1,SMAD3,AR	4.11599e-05	0.0144306	European	PPI only
Other_measurement	IRS1	CAV1,LEPR,STAT3,PIK3R1,LEP,IL4,FOXO1,IL2RA,CRK,PTPN1,MTOR,NGF,INSR,SH2B1,IGF1,FYN,ESR1	4.17404e-05	0.0144306	European	PPI only
Other_measurement	CALR	PDIA6,ERP27,HLA-C,LRP1,HLA-G,HLA-B,TAP2,HLA-A,HLA-E,PDILT	5.29325e-05	0.0164699	European	PPI only
Other_measurement	DCN	TLR4,COL5A1,FBN1,IGF1,COL1A2,TGFB2,DPT,LUM,COL6A1,COL6A3	5.29325e-05	0.0164699	European	PPI-GWAS
Other_measurement	HLA-DRB1	DNM3,HLA-A,HLA-DOB,HLA-DQA1,HLA-DMB,HLA-DPA1,HLA-B,HLA-DPB1,FYN,AP2B1,HLA-DRA,HLA-C,HLA-DRB5,HLA-DQA2,HLA-G	6.67791e-05	0.0196437	European	PPI-GWAS
Other_measurement	TBX21	GATA3,RUNX3,IFNG,BCL6	6.94459e-05	0.0196437	European	PPI only
Other_measurement	DBNL	SH3PXD2A,SHANK3,DLG2,SH3PXD2B,NLGN1,KIF9,CRK,PLS3,DLGAP1,ACTG1,NRXN3,LCP1,NRXN1	0.000130861	0.031978	European	PPI only
Other_measurement	DLG3	SHANK3,BEGAIN,LRFN2,NLGN1,GRIA1,GRIK3,DLGAP1,GRM5,CADM1,NRXN1,GRIN2A,GRIK2,SIPA1L1,NRXN3	0.000133606	0.031978	European	PPI only
Other_measurement	RUNX1	SPI1,MECOM,SMAD3,HIPK2,IFNG,PAX5,ETS1,RUNX3	0.000219603	0.0472668	European	PPI only
Other_measurement	GRIN2B	DLG2,BEGAIN,EPHB2,NLGN1,SHISA9,GRM5,FYN,GRIA1,SIPA1L1,NOS1,LRFN2,RELN,RASGRF1,APBA1,OLFM2,GRIN2A	0.000224611	0.0472668	European	PPI only
Other_measurement	LUM	TGFB2,COL6A3,COL6A1,DCN,COL7A1,COL4A3,COL5A1,COL1A2,FASLG	0.000227865	0.0472668	European	PPI-GWAS
