# Supplementary material for: Protein-Protein interactions uncover candidate ‘core genes’ within omnigenic disease networks
Source: PLoS Genet. 2020 Jul 17;16(7):e1008903. doi: 10.1371/journal.pgen.1008903 (PMC7390454; doi:10.1371/journal.pgen.1008903)
Supplement: S7 Table — This table shows the proportion of PPI-GWAS vs. PPI only candidate core genes in each of the 12 parent terms. It shows that Lipid or Lipoprotein measurement has the highest proportion of PPI-GWAS. (XLSX) [file pgen.1008903.s018.xlsx]

## Sheet: S7 Table
Parent Term	PPI-GWAS	PPI only	Proportion
Lipid or Lipoprotein Measurement	9	13	0.409091
Hematological Measurement	100	150	0.4
Biological Process	3	6	0.333333
Inflammatory Measurement	3	7	0.3
Cancer	31	78	0.284404
Digestive System Disorder	34	126	0.2125
Immune System Disorder	39	162	0.19403
Cardiovascular Measurement	6	29	0.171429
Other Measurement	3	17	0.15
Cardiovascular Disease	2	17	0.105263
Neurological Disorder	3	34	0.0810811
Other Disease	0	5	0
