# Supplementary material for: Protein-Protein interactions uncover candidate ‘core genes’ within omnigenic disease networks
Source: PLoS Genet. 2020 Jul 17;16(7):e1008903. doi: 10.1371/journal.pgen.1008903 (PMC7390454; doi:10.1371/journal.pgen.1008903)
Supplement: S8 Table — Representative examples of disease relevant pathways enriched amongst parent term candidate core genes that contain Clinvar pathogenic variants. (XLSX) [file pgen.1008903.s019.xlsx]

## Sheet: S8 Table
	Parent Term	Pathway Rank	Pathway	Adjusted Pathway P-value	Candidate core genes with clinvar pathogenic variants
	Hematological Measurement	1	GO_CELL_ACTIVATION	9.47776e-30	PTPN11,EDN1,TGFB1,PLCG2,MAPK1,DOCK2,PIK3R1,BAX,CD3G,FGB,CD4,CD3D,FOXP3,FGG,VWF,GNAS,ITGA2B,JAK3,PIK3CA,GATA3,FGA,KIT,LCK,ZAP70,PRLR,GP1BA,GP9,GATA1,FN1,ITGB2,IL21R,RAF1,SMAD3,PDGFRA,SRC,AKT1,CD3E,B2M,ITGB3,RAC1,IL7R,STAT5B,LEP,F2,BRAF,GP1BB,PIK3CD
	Cardiovascular Disease	1	KEGG_COMPLEMENT_AND_COAGULATION_CASCADES	7.62092e-14	F2,SERPIND1,F10,F9,F11,SERPINF2,PROC,CFD,THBD
		2	REACTOME_FORMATION_OF_FIBRIN_CLOT_CLOTTING_CASCADE	1.53827e-09	F2,F9,F10,F11,PROC,THBD
	Immune System Disorder	2	REACTOME_IMMUNE_SYSTEM	7.99407e-30	SEC23A,CHUK,CREBBP,CSF2RA,CSF2RB,GH1,GHR,TBK1,HGF,IKBKB,IL2RA,IL2RG,IL7R,INPPL1,IRF1,IRF6,IRF7,IRS1,JAK2,JAK3,LCK,MAP3K1,MYD88,NFKB2,SAR1B,PIK3CA,PIK3R1,MAPK1,PRLR,B2M,SRC,STAT1,STAT2,STAT3,STAT5B,TYK2,ZAP70,CASP8,RNF135,CASP10,FADD,AP1S2,CD3D,CD3G,CD4,CD40,CD40LG,SEC24D
		3	GO_RESPONSE_TO_CYTOKINE	4.76874e-26	IRF6,CSF2RA,PRLR,CLCF1,CHUK,JAK3,INSR,TNF,IL2RG,IL2RA,TYK2,OSMR,IRF1,MYD88,IL11RA,RELB,MAPK1,NFKB2,IRF7,STAT1,IKBKB,IL10RB,IL10RA,CREBBP,CASP8,STAT5B,JAK2,STAT2,CSF2RB,B2M,GHR,CD40,IL7R,STAT3,TNFRSF1A,SRC,CD40LG,IL12RB1,IL21R,IL12B,EPOR
	Cancer	1	GO_STRAND_DISPLACEMENT	1.38497853826084e-27	PALB2,BARD1,ATM,RAD51C,BLM,DNA2,RAD50,BRCA2,RAD51,NBN,WRN,TOP3A,BRCA1,XRCC2,RBBP8
		2	GO_DNA_SYNTHESIS_INVOLVED_IN_DNA_REPAIR	2.73602e-19	PALB2,RBBP8,BLM,BRCA1,TOP3A,RAD51,BRCA2,RAD51C,ATM,WRN,NBN,DNA2,BARD1,XRCC2,RAD50
		3	PUJANA_BREAST_CANCER_LIT_INT_NETWORK	4.18600848155596e-19	ATM,BARD1,BLM,NBN,RAD51,AR,TP53,SMAD3,BRCA2,CDK4,TP53BP1,SMARCA4,RBBP8,ESR1,CREBBP,RAD50
	Inflammatory Measurement	11	GO_POSITIVE_REGULATION_OF_CYTOKINE_PRODUCTION	0.00620819837260306	JAK2,LEP,GATA3,NLRP1
	Lipid or Lipoprotein Measurement	1	GO_TRIGLYCERIDE_RICH_LIPOPROTEIN_PARTICLE	8.77110126428571e-15	VLDLR,APOA1,APOE,LPL,APOA4,APOB,APOC3
		6	GO_PROTEIN_LIPID_COMPLEX	4.43405e-13	APOB,APOA4,APOA1,APOC3,LPL,APOE,VLDLR
	Neurological Disorder	1	PID_SHP2_PATHWAY	9.37988e-13	EGFR,IL2RG,PDGFRB,PIK3CA,PTPN11,JAK2,LCK,KDR,JAK3
		2	REACTOME_IMMUNE_SYSTEM	1.15823892148309e-09	CFH,IKBKB,IL2RG,JAK2,JAK3,LCK,MEF2A,SAR1B,PIK3CA,SRC,TYK2,CALM2,CBL,CD3D,CD3G
	Cardiovascular Measurement	7	GO_REGULATION_OF_HEART_CONTRACTION	2.23536e-06	GATA4,KCNA5,KCND3,SCN5A,KCNQ1,KCNH2,ATP2A1
		8	GO_REGULATION_OF_CARDIAC_MUSCLE_CELL_MEMBRANE_REPOLARIZATION	3.24561e-06	KCNH2,KCNA5,SCN5A,KCNQ1
		9	GO_CARDIAC_MUSCLE_CELL_CONTRACTION	9.34052e-06	KCNQ1,KCNH2,KCNA5,SCN5A
	Digestive System disorder	1	KEGG_JAK_STAT_SIGNALING_PATHWAY	4.56144e-35	STAT3,STAT1,TYK2,IL21R,CREBBP,JAK3,JAK2,STAT5B,PRLR,CLCF1,OSMR,PTPN11,IL7R,IL12B,IL11RA,LEP,IL10RA,EP300,IL2RG,IFNGR2,IFNGR1,IL2RA,CRLF2,PIK3CA,PIK3CD,GH1,LIFR,PIK3R1
		2	REACTOME_CYTOKINE_SIGNALING_IN_IMMUNE_SYSTEM	3.9482e-20	TAB2,GH1,IFNGR1,IFNGR2,IL2RA,IL2RG,IL7R,INPPL1,IRF1,IRS1,JAK2,JAK3,LCK,PIK3CA,PIK3CD,PIK3R1,MAPK1,PRLR,NOD2,STAT1,STAT3,STAT5B,TYK2
