# Supplementary material for: Protein-Protein interactions uncover candidate ‘core genes’ within omnigenic disease networks
Source: PLoS Genet. 2020 Jul 17;16(7):e1008903. doi: 10.1371/journal.pgen.1008903 (PMC7390454; doi:10.1371/journal.pgen.1008903)
Supplement: S9 Table — This table shows the number and type of the different cancer studies represented in all 142 GWAS studies that correspond to the Cancer parent term. It contains the number of GWAS hits from the cancer study as well as the number of studies from that cancer type. It demonstrates that Prostate Cancer and Breast Cancer are highly represented. (XLSX) [file pgen.1008903.s020.xlsx]

## Sheet: S9 Table
Cancer Type	GWAS hits	Number of GWAS studies
Prostate cancer	97	9
Breast cancer	62	10
Chronic lymphocytic leukemia	46	6
Testicular germ cell tumor	36	6
Lung cancer	35	3
Squamous cell lung carcinoma	30	1
Basal cell carcinoma	26	6
Lung cancer in ever smokers	21	1
Melanoma	20	5
Breast cancer estrogen-receptor negative	17	2
Lung adenocarcinoma	17	2
Multiple myeloma	15	4
Renal cell carcinoma	12	4
Glioma	9	5
Cervical cancer	9	3
Endometrial cancer	9	2
Bladder cancer	8	1
Cutaneous squamous cell carcinoma	8	1
Epithelial ovarian cancer	8	2
Acute lymphoblastic leukemia in childhood B cell precursor	7	2
Squamous cell carcinoma	7	1
Follicular lymphoma	6	2
Hodgkins lymphoma	6	2
High-grade serous ovarian cancer	6	1
Serous invasive ovarian cancer	6	1
Invasive epithelial ovarian cancer	5	1
Acute lymphoblastic leukemia childhood	5	4
Small cell lung carcinoma	5	1
Pancreatic cancer	5	1
Glioblastoma	5	1
Non-glioblastoma glioma	5	1
Endometrial endometrioid carcinoma	5	1
Diffuse large B cell lymphoma	5	1
Neuropathic pain in head and neck cancer	4	1
Multiple myeloma and monoclonal gammopathy	4	1
Wilms tumor	4	1
Thyroid cancer	4	3
Testicular germ cell cancer	4	1
Breast Cancer in BRCA1 mutation carriers	4	2
Breast cancer early onset	4	1
Non-melanoma skin cancer	3	1
Prostate cancer aggressiveness	3	1
Prostate cancer early onset	3	2
Prostate cancer advanced	2	1
Mucinous ovarian carcinoma	2	2
Glioma high-grade	2	1
Neuroblastoma	2	1
Low-grade serous and serous borderline ovarian cancer	2	1
Ovarian cancer in BRCA1 mutation carriers	2	1
B cell acute lymphoblastic leukaemia normal cytogenetics	2	1
Ovarian cancer	2	2
Urinary bladder cancer	2	3
Acute lymphoblastic leukemia B-cell precursor	2	2
Ewing sarcoma	2	1
Breast cancer male	1	1
Myeloproliferative neoplasms	1	1
Breast cancer estrogen-receptor negative progesterone-receptor negative and human epidermal growth factor-receptor negative	1	1
Breast cancer survival	1	1
Neuroblastoma 11q deletion	1	1
Meningioma	1	1
Neuroblastoma high-risk	1	1
Neuroblastoma MYCN amplification	1	1
Breast cancer in BRCA2 mutation carriers	1	1
Estrogen receptor status in HER2 negative breast cancer	1	1
Familial lung cancer	1	1
Estrogen receptor status in breast cancer	1	1
Testicular cancer	1	1
Serous borderline ovarian cancer	1	1
Uveal melanoma	1	1
Osteosarcoma	1	1
Cutaneous nevi	1	1
Survival in pancreatic cancer	1	1
Marginal zone lymphoma	1	1
