# Supplementary material for: Protein-Protein interactions uncover candidate ‘core genes’ within omnigenic disease networks
Source: PLoS Genet. 2020 Jul 17;16(7):e1008903. doi: 10.1371/journal.pgen.1008903 (PMC7390454; doi:10.1371/journal.pgen.1008903)
Supplement: S10 Table — Pathways enriched in the 78 PPI only Cancer Parent Term Candidate Core Genes, compared to the whole network (n = 11,049). (XLSX) [file pgen.1008903.s021.xlsx]

## Sheet: S10 Table
Rank	Adjusted P-value	Raw P-value	Pathway	List of PPI only Cancer Parent Term Genes within the Pathway
1	3.38531e-23	4.0006e-27	GO_STRAND_DISPLACEMENT	PALB2,KAT5,BLM,DNA2,RAD50,RAD51,NBN,XRCC3,RAD51AP1,RMI2,WRN,TOP3A,BRCA1,XRCC2,RBBP8
2	3.42504e-19	8.09511e-23	GO_CHROMOSOME	KAT5,STAT6,CREBBP,RAD17,HIST3H3,CDK4,BLM,HUS1,POU4F1,DNA2,HIST2H2BE,HDAC1,RAD51,SEC13,STAT3,XRCC3,XRCC2,ARID1A,TP53BP1,RAD50,RUNX2,KLF4,JUN,RNF8,RNF168,SMAD4,RBBP8,AR,TOP3A,BRCA1,SMARCA4,NBN,SMARCB1,KAT2B,WRN,HIST3H2BB,RAD1,MDC1,H2AFX
3	4.63845e-19	1.64445e-22	PID_ATM_PATHWAY	H2AFX,TOP3A,MDC1,UIMC1,BLM,RAD17,RNF8,BRCA1,KAT5,RAD50,RBBP8,BID,NBN,TP53BP1
4	6.07922e-18	2.87366e-21	GO_DOUBLE_STRAND_BREAK_REPAIR	RAD51,RNF8,RNF168,KAT5,RAD51AP1,XRCC2,UIMC1,XRCC3,WRN,BRCA1,HIST3H3,BLM,RBBP8,PALB2,RAD50,TP53BP1,NBN,DNA2,H2AFX,MDC1,HUS1
5	3.85574e-16	2.27827e-19	GO_CELLULAR_RESPONSE_TO_DNA_DAMAGE_STIMULUS	WRN,SMARCB1,RAD1,H2AFX,MDC1,RNF168,RNF8,RAD51AP1,RMI2,TOP3A,BRCA1,RBBP8,BCL2L1,NBN,RAD51,XRCC3,XRCC2,UIMC1,BCL2L2,BBC3,RAD50,TP53BP1,KAT5,MCL1,BID,SUMO2,RAD17,BLM,HIST3H3,BCL2A1,PALB2,DNA2,HUS1
6	5.74181e-16	4.07125e-19	GO_NUCLEAR_CHROMOSOME	H2AFX,HIST3H2BB,RAD1,KAT2B,WRN,SMARCB1,NBN,SMARCA4,BRCA1,AR,SMAD4,KLF4,JUN,RUNX2,ARID1A,RAD50,XRCC3,STAT3,HDAC1,HIST2H2BE,RAD51,DNA2,POU4F1,HUS1,HIST3H3,BLM,CREBBP,STAT6,KAT5
7	1.66203e-15	1.37488e-18	GO_DNA_SYNTHESIS_INVOLVED_IN_DNA_REPAIR	PALB2,RBBP8,RAD51AP1,BLM,KAT5,BRCA1,TOP3A,RMI2,RAD51,WRN,NBN,DNA2,XRCC2,XRCC3,RAD50
8	7.00233e-15	6.62003e-18	GO_DNA_REPAIR	RBBP8,PALB2,TOP3A,RMI2,BRCA1,BLM,HIST3H3,DNA2,NBN,HUS1,RAD51AP1,RNF168,RNF8,KAT5,RAD17,SUMO2,RAD1,TP53BP1,MDC1,H2AFX,RAD50,RAD51,WRN,SMARCB1,XRCC3,UIMC1,XRCC2
9	1.03475e-13	1.10054e-16	GO_RESPONSE_TO_IONIZING_RADIATION	KAT5,RNF8,RAD51,HIF1A,RNF168,RAD51AP1,XRCC3,UIMC1,XRCC2,WRN,BLM,RAD1,BRCA1,H2AFX,HUS1,TP53BP1,BCL2L1
10	1.33645e-13	1.57935e-16	GO_CELLULAR_RESPONSE_TO_STRESS	RAD51AP1,JUN,TOP3A,RMI2,BRCA1,KAT2B,WRN,RAD1,MDC1,CREBBP,SUMO2,BCL2A1,PALB2,BLM,HUS1,FOS,HIF1A,XRCC3,BCL2L2,RNF8,GATA6,RNF168,KLF4,RBBP8,NBN,BCL2L1,ZBTB17,SMARCB1,H2AFX,MCL1,STAT6,KAT5,RAD17,BID,HIST3H3,DNA2,RAD51,BBC3,UIMC1,XRCC2,TP53BP1,RAD50
11	2.41213e-13	3.1356e-16	GO_DNA_RECOMBINATION	RAD51,RNF8,RNF168,KAT5,RAD51AP1,XRCC2,XRCC3,WRN,BRCA1,RMI2,TOP3A,BLM,RBBP8,PALB2,RAD50,NBN,DNA2,H2AFX,HUS1
12	5.26597e-13	7.4677e-16	GO_REGULATION_OF_SIGNAL_TRANSDUCTION_BY_P53_CLASS_MEDIATOR	PRMT5,WRN,RAD17,KAT5,HDAC1,RAD50,DNA2,NBN,HUS1,POU4F1,RMI2,TOP3A,POU4F2,BRCA1,RAD1,BLM,RBBP8
13	2.2591e-12	3.4706e-15	GO_DNA_BIOSYNTHETIC_PROCESS	BLM,KAT5,TOP3A,RMI2,BRCA1,RAD51,PALB2,RAD51AP1,RBBP8,XRCC3,XRCC2,RAD50,WRN,DNA2,NBN
14	3.55776e-12	6.16168e-15	PUJANA_BREAST_CANCER_LIT_INT_NETWORK	BLM,NBN,RAD51,AR,H2AFX,HDAC1,CDK4,TP53BP1,SMARCA4,KAT2B,RBBP8,CREBBP,RAD50,MDC1
15	3.55776e-12	6.3066e-15	GO_NUCLEAR_CHROMATIN	HIST3H2BB,RAD50,H2AFX,ARID1A,HIST2H2BE,HDAC1,STAT3,SMARCB1,KAT2B,HIST3H3,AR,POU4F1,SMARCA4,JUN,KLF4,RUNX2,KAT5,STAT6,SMAD4,CREBBP
16	6.04407e-12	1.14282e-14	PID_FANCONI_PATHWAY	PALB2,HUS1,BRCA1,RAD17,XRCC3,TOP3A,RAD1,H2AFX,RAD50,NBN,BLM
17	2.0225e-11	4.06317e-14	GO_NON_RECOMBINATIONAL_REPAIR	UIMC1,RAD50,H2AFX,MDC1,TP53BP1,NBN,KAT5,HIST3H3,BRCA1,RNF168,RNF8,RBBP8
18	3.33341e-11	7.09069e-14	GO_DNA_METABOLIC_PROCESS	RAD50,TP53BP1,RAD51,XRCC3,XRCC2,UIMC1,HIST3H3,BLM,PALB2,FOS,DNA2,HUS1,KAT5,SUMO2,RAD17,RAD1,H2AFX,MDC1,WRN,SMARCB1,RMI2,TOP3A,BRCA1,RBBP8,NBN,RNF8,RNF168,RAD51AP1
19	7.61594e-11	1.71003e-13	GO_CHROMATIN	RAD51,HDAC1,HIST2H2BE,STAT3,KAT2B,SMARCB1,HIST3H2BB,RAD50,ARID1A,H2AFX,STAT6,KAT5,JUN,KLF4,RUNX2,SMAD4,CREBBP,AR,CDK4,HIST3H3,POU4F1,SMARCA4
20	9.44757e-11	2.23294e-13	GO_RECOMBINATIONAL_REPAIR	NBN,H2AFX,HUS1,RAD50,XRCC2,XRCC3,RBBP8,RAD51AP1,PALB2,RAD51,BRCA1,BLM
21	2.2359e-10	5.54879e-13	REACTOME_MEIOTIC_RECOMBINATION	RAD50,CDK4,HIST3H2BB,H2AFX,NBN,RAD51,RBBP8,BLM,BRCA1,TOP3A,HIST3H3,HIST2H2BE
22	4.94243e-10	1.28496e-12	GO_CHROMATIN_BINDING	FOS,SMARCA4,BRCA1,AR,SMAD4,CREBBP,RNF168,GATA6,RNF8,JUN,RUNX2,NR5A1,ARID1A,POU4F2,SMARCD1,STAT3,WRN,KAT2B,SMARCB1,RAD51,HDAC1
23	1.69995e-09	4.62053e-12	GO_RESPONSE_TO_RADIATION	RAD1,H2AFX,TP53BP1,RAD51,HIF1A,XRCC3,UIMC1,XRCC2,WRN,BLM,BRCA1,FOS,HUS1,BCL2L1,JUN,KAT5,RNF8,RNF168,RAD51AP1,CREBBP
24	1.7047e-09	4.8349e-12	GO_DOUBLE_STRANDED_DNA_BINDING	GATA6,JUN,KLF4,RUNX2,RAD51AP1,SMAD4,AR,SMARCA4,PRMT5,KAT2B,SMARCB1,PGR,STAT6,CREBBP,FOS,POU4F1,RAD51,HDAC1,XRCC2,MSC,XRCC3,STAT3,NR3C1,POU4F2,RAD50,NR5A1
25	2.44241e-09	7.21582e-12	REACTOME_HOMOLOGOUS_RECOMBINATION_REPAIR_OF_REPLICATION_INDEPENDENT_DOUBLE_STRAND_BREAKS	RAD50,H2AFX,NBN,RAD51,BRCA1,TP53BP1,MDC1
26	2.77934e-09	8.53969e-12	PID_SMAD2_3NUCLEAR_PATHWAY	SMAD4,CREBBP,NR3C1,AR,KAT2B,RUNX2,CDK4,FOS,HDAC1,ZBTB17,JUN
27	6.89871e-09	2.2012e-11	REACTOME_MEIOSIS	RAD50,CDK4,HIST3H2BB,H2AFX,NBN,RAD51,RBBP8,BLM,BRCA1,TOP3A,HIST3H3,HIST2H2BE
28	9.4439e-09	3.1249e-11	GO_DNA_DOUBLE_STRAND_BREAK_PROCESSING	BRCA1,RBBP8,DNA2,RAD50,NBN,KAT5,BLM
29	1.37015e-08	4.7805e-11	BIOCARTA_ATRBRCA_PATHWAY	RAD17,NBN,BRCA1,HUS1,RAD1,RAD51,RAD50
30	1.37015e-08	4.85753e-11	KAUFFMANN_DNA_REPAIR_GENES	XRCC2,WRN,BLM,RAD50,RAD51,TP53BP1,RAD17,RAD1,HUS1,RBBP8,RAD51AP1,BRCA1,TOP3A,H2AFX,XRCC3
31	1.77249e-08	6.49341e-11	GO_CELLULAR_RESPONSE_TO_IONIZING_RADIATION	BLM,RAD51,RAD1,H2AFX,HUS1,TP53BP1,BCL2L1,RAD51AP1,WRN
32	1.97729e-08	7.47736e-11	GO_CHROMOSOME_ORGANIZATION	KAT5,CREBBP,PALB2,HIST3H3,BLM,DNA2,HDAC1,HIST2H2BE,RAD51,SEC13,NR3C1,XRCC3,UIMC1,SMARCD1,ARID1A,RAD50,RNF8,RNF168,TOP3A,BRCA1,NBN,SMARCA4,KAT2B,WRN,SMARCB1,PRMT5,HIST3H2BB,H2AFX
33	3.54172e-08	1.45159e-10	GO_DNA_DEPENDENT_ATPASE_ACTIVITY	BLM,RAD51,SMARCA4,DNA2,NBN,WRN,RAD17,RAD50,XRCC3,XRCC2
34	3.54172e-08	1.45275e-10	GO_REGULATION_OF_DNA_METABOLIC_PROCESS	NBN,DNA2,HUS1,BRCA1,BLM,RAD17,RAD51AP1,RNF8,RNF168,STAT6,KLF4,JUN,H2AFX,RAD50,UIMC1,PRMT5,RAD51
35	3.54172e-08	1.48646e-10	REACTOME_DOUBLE_STRAND_BREAK_REPAIR	RAD50,H2AFX,NBN,RAD51,BRCA1,TP53BP1,MDC1
36	3.54172e-08	1.50676e-10	GO_DNA_REPLICATION	RBBP8,RMI2,TOP3A,BRCA1,RAD1,BLM,DNA2,NBN,HUS1,RAD50,RAD51,KAT5,WRN,RAD17
37	7.59847e-08	3.39039e-10	GO_TRANSCRIPTION_FACTOR_BINDING	NR0B1,FOS,KAT5,CREBBP,TP53BP1,HDAC1,HIF1A,STAT3,RBBP8,AR,SMARCA4,NBN,SOX17,JUN,KLF4,RUNX2,GATA6,SMAD4,SMARCB1,KAT2B
38	7.59847e-08	3.41222e-10	GO_DNA_INTEGRITY_CHECKPOINT	RBBP8,BLM,RAD1,BRCA1,MDC1,H2AFX,HUS1,NBN,TP53BP1,DNA2,RAD17,UIMC1
39	8.21446e-08	3.78591e-10	GO_TRANSCRIPTION_FACTOR_ACTIVITY_PROTEIN_BINDING	HDAC1,HIF1A,NR3C1,MSC,SMARCD1,TP53BP1,ARID1A,NR5A1,KAT5,CREBBP,NR0B1,KAT2B,SMARCB1,PRMT5,JUN,KLF4,SMAD4,RBBP8,BRCA1,SMARCA4,SOX17
40	1.05676e-07	4.99531e-10	GO_STRUCTURE_SPECIFIC_DNA_BINDING	XRCC3,XRCC2,RAD50,STAT3,NR0B1,WRN,SMARCA4,SMARCB1,RAD51,BLM,HDAC1
41	1.08649e-07	5.26426e-10	KEGG_HOMOLOGOUS_RECOMBINATION	XRCC3,NBN,XRCC2,BLM,RAD51,RAD50,TOP3A
42	1.54241e-07	7.67791e-10	GO_CELL_CYCLE_CHECKPOINT	RAD17,UIMC1,RBBP8,BLM,RAD1,BRCA1,MDC1,H2AFX,HUS1,NBN,TP53BP1,DNA2,BCL2L1
43	1.54241e-07	7.83784e-10	KEGG_PATHWAYS_IN_CANCER	JUN,STAT3,HIF1A,FGF13,SMAD4,FOS,CREBBP,BCL2L1,CDH1,FADD,RAD51,BID,AR,CDK4,FASLG,HDAC1
44	1.60347e-07	8.33759e-10	PID_TELOMERASE_PATHWAY	RAD1,NBN,FOS,WRN,RAD50,JUN,HUS1,BLM,HDAC1
45	2.02398e-07	1.07633e-09	PID_HES_HEY_PATHWAY	RBBP8,CREBBP,AR,HDAC1,STAT3,RUNX2,GATA6,HIF1A
46	2.18278e-07	1.18658e-09	GO_SITE_OF_DOUBLE_STRAND_BREAK	NBN,RAD51,RAD50,RNF8,RNF168,H2AFX,HUS1
47	4.1726e-07	2.3641e-09	GO_RNA_POLYMERASE_II_TRANSCRIPTION_FACTOR_BINDING	SMAD4,STAT3,CREBBP,TP53BP1,JUN,KLF4,AR,GATA6,HDAC1,RBBP8
48	4.1726e-07	2.36688e-09	GO_NEGATIVE_REGULATION_OF_NITROGEN_COMPOUND_METABOLIC_PROCESS	FASLG,RAD50,POU4F2,UIMC1,MSC,HDAC1,NR0B1,POU4F1,MOV10,RAD17,KAT5,STAT6,H2AFX,SOX17,SMARCA4,NBN,RBBP8,SMAD4,KLF4,RUNX2,RNF8,GATA6,RNF168,ARID1A,STAT3,HIF1A,HUS1,BLM,CREBBP,PRMT5,BRCA1,JUN
49	4.17816e-07	2.504e-09	PID_AR_TF_PATHWAY	AR,HDAC1,KAT2B,CREBBP,NR3C1,KAT5,NR0B1,JUN
50	4.17816e-07	2.51997e-09	GO_CELLULAR_RESPONSE_TO_RADIATION	HUS1,H2AFX,BCL2L1,TP53BP1,BLM,RAD1,CREBBP,WRN,HIF1A,RAD51,RAD51AP1
51	4.17816e-07	2.51997e-09	PID_P53_DOWNSTREAM_PATHWAY	BBC3,SMARCA4,JUN,POU4F1,BCL2A1,BCL2L2,POU4F2,BID,BCL2L1,CREBBP,MCL1
52	4.17816e-07	2.56753e-09	BIOCARTA_ATM_PATHWAY	JUN,BRCA1,NBN,RAD51,RAD50,RBBP8
53	6.02665e-07	3.77467e-09	GO_POSITIVE_REGULATION_OF_PRI_MIRNA_TRANSCRIPTION_FROM_RNA_POLYMERASE_II_PROMOTER	STAT3,HIF1A,SMARCA4,FOS,JUN
54	7.69971e-07	4.91355e-09	GO_REGULATORY_REGION_NUCLEIC_ACID_BINDING	CREBBP,STAT6,POU4F1,FOS,NR3C1,STAT3,MSC,HDAC1,NR5A1,POU4F2,SMAD4,KLF4,JUN,RUNX2,GATA6,SMARCA4,SOX17,AR,BRCA1,SMARCB1,KAT2B,PRMT5,PGR
55	8.14861e-07	5.29631e-09	GO_POSITIVE_REGULATION_OF_DNA_METABOLIC_PROCESS	H2AFX,NBN,DNA2,RAD50,BRCA1,UIMC1,JUN,KLF4,RNF168,STAT6,RAD51,RNF8
56	1.4115e-06	9.34108e-09	GO_DNA_SECONDARY_STRUCTURE_BINDING	RAD51,XRCC3,WRN,XRCC2,NR0B1,BLM
57	1.53413e-06	1.03339e-08	GO_POSITIVE_REGULATION_OF_TRANSCRIPTION_FROM_RNA_POLYMERASE_II_PROMOTER	SMARCB1,KAT2B,PGR,SMAD4,JUN,KLF4,RUNX2,GATA6,FADD,SOX17,SMARCA4,AR,BRCA1,STAT3,NR3C1,HIF1A,HDAC1,NR5A1,TP53BP1,POU4F2,CREBBP,KAT5,STAT6,FOS,POU4F1
58	2.00777e-06	1.37616e-08	PID_ERA_GENOMIC_PATHWAY	POU4F1,POU4F2,NR0B1,PGR,HDAC1,JUN,SMAD4,BRCA1
59	2.14725e-06	1.49714e-08	GO_CHROMOSOME_TELOMERIC_REGION	XRCC3,WRN,RAD17,RNF8,RAD51,RAD50,DNA2,TP53BP1,NBN,H2AFX,BLM
60	2.17224e-06	1.54023e-08	GO_RESPONSE_TO_ABIOTIC_STIMULUS	RAD51AP1,FADD,JUN,BRCA1,WRN,RAD1,CREBBP,BLM,HUS1,FOS,HIF1A,XRCC3,RNF168,RNF8,GATA6,SMAD4,BCL2L1,H2AFX,KAT5,CDK4,RAD51,BBC3,UIMC1,XRCC2,TP53BP1
61	2.7546e-06	1.98571e-08	GO_SEQUENCE_SPECIFIC_DNA_BINDING	PRMT5,KAT2B,AR,JUN,NR5A1,HIF1A,STAT3,FOS,CREBBP,PGR,SMARCB1,SOX17,SMARCA4,GATA6,RUNX2,KLF4,SMAD4,POU4F2,RAD50,HDAC1,MSC,NR3C1,NR0B1,POU4F1,STAT6
62	2.88008e-06	2.1102e-08	GO_REGULATION_OF_INTRACELLULAR_SIGNAL_TRANSDUCTION	KLF4,BCL2L1,NBN,RBBP8,BBC3,HDAC1,FASLG,RAD50,POU4F2,BID,RAD17,KAT5,MCL1,TNFSF10,POU4F1,DNA2,PRMT5,WRN,RAD1,JUN,FADD,BRCA1,TOP3A,RMI2,STAT3,BCL2L2,SEC13,HIF1A,CREBBP,PTK6,HUS1,BLM
63	3.13486e-06	2.33392e-08	GO_NEGATIVE_REGULATION_OF_TRANSCRIPTION_FROM_RNA_POLYMERASE_II_PROMOTER	RBBP8,SOX17,SMARCA4,KLF4,JUN,GATA6,RNF8,RNF168,SMAD4,POU4F2,FASLG,ARID1A,HIF1A,HDAC1,STAT3,MSC,NR0B1,POU4F1,KAT5,STAT6,CREBBP
64	3.51125e-06	2.65563e-08	GO_TRANSCRIPTION_FACTOR_ACTIVITY_RNA_POLYMERASE_II_TRANSCRIPTION_FACTOR_BINDING	RBBP8,SMARCA4,TP53BP1,HDAC1,JUN,KLF4,HIF1A,NR3C1,CREBBP,SMAD4
65	4.27583e-06	3.32802e-08	GO_REGULATION_OF_TRANSCRIPTION_FROM_RNA_POLYMERASE_II_PROMOTER	NR5A1,ARID1A,HIF1A,STAT3,FOS,CREBBP,KAT2B,BRCA1,AR,JUN,FADD,POU4F2,SMARCD1,FASLG,TP53BP1,HDAC1,MSC,NR3C1,NR0B1,POU4F1,STAT6,KAT5,PGR,SMARCB1,RBBP8,SOX17,SMARCA4,RNF8,GATA6,RNF168,KLF4,RUNX2,SMAD4
66	4.27583e-06	3.33496e-08	GO_TRANSCRIPTIONAL_ACTIVATOR_ACTIVITY_RNA_POLYMERASE_II_TRANSCRIPTION_REGULATORY_REGION_SEQUENCE_SPECIFIC_BINDING	HIF1A,STAT3,NR3C1,POU4F2,PGR,GATA6,RUNX2,JUN,KLF4,SMAD4,AR,FOS,SOX17,POU4F1
67	4.28137e-06	3.38988e-08	NUNODA_RESPONSE_TO_DASATINIB_IMATINIB_UP	RAD51,XRCC3,CDK4,RAD50,STAT3,MCL1
68	5.28934e-06	4.25047e-08	GO_RESPONSE_TO_ORGANIC_CYCLIC_COMPOUND	HIF1A,RAD51,NR3C1,STAT3,POU4F2,ARID1A,NR5A1,KAT5,BID,CDK4,BLM,FOS,NR0B1,PGR,GATA6,CYP1A2,JUN,KLF4,RBBP8,BRCA1,AR,BCL2L1,CDH1
69	5.6291e-06	4.59003e-08	GO_RESPONSE_TO_STEROID_HORMONE	HIF1A,NR3C1,STAT3,PGR,POU4F2,ARID1A,NR5A1,CYP1A2,KAT5,GATA6,BID,RBBP8,CDK4,AR,BRCA1,NR0B1,FOS
70	6.09191e-06	5.0394e-08	GO_TRANSCRIPTIONAL_ACTIVATOR_ACTIVITY_RNA_POLYMERASE_II_CORE_PROMOTER_PROXIMAL_REGION_SEQUENCE_SPECIFIC_BINDING	STAT3,SMAD4,NR3C1,JUN,KLF4,RUNX2,HIF1A,FOS,POU4F1,PGR,AR,POU4F2
71	6.95137e-06	5.83251e-08	GO_PROTEIN_DNA_COMPLEX_SUBUNIT_ORGANIZATION	SMARCB1,XRCC2,XRCC3,HIST2H2BE,RAD51,RNF8,ARID1A,SMARCA4,H2AFX,HIST3H2BB,SMARCD1,HIST3H3
72	7.43904e-06	6.3296e-08	GO_REGULATION_OF_PRI_MIRNA_TRANSCRIPTION_FROM_RNA_POLYMERASE_II_PROMOTER	SMARCA4,STAT3,JUN,HIF1A,FOS
73	1.05298e-05	9.08381e-08	PID_REG_GR_PATHWAY	HDAC1,SMARCD1,SUMO2,SMARCA4,CREBBP,FOS,NR3C1,JUN
74	1.2993e-05	1.13623e-07	GO_RESPONSE_TO_LIPID	CDK4,FOS,NR0B1,PTK6,KAT5,BID,POU4F2,SMARCD1,ARID1A,NR5A1,FASLG,HIF1A,NR3C1,STAT3,RBBP8,BRCA1,AR,GATA6,CYP1A2,JUN,KLF4,PGR
75	1.5282e-05	1.35447e-07	GO_TRANSCRIPTION_FACTOR_COMPLEX	KAT5,KLF4,JUN,RUNX2,GATA6,SMAD4,CREBBP,CDK4,SOX17,FOS,HIF1A,STAT3,NR5A1
76	1.88153e-05	1.68987e-07	GO_POSITIVE_REGULATION_OF_BIOSYNTHETIC_PROCESS	BLM,FOS,CREBBP,NR5A1,ARID1A,HIF1A,STAT3,BRCA1,AR,CDH1,JUN,FADD,KAT2B,CDK4,DNA2,POU4F1,STAT6,KAT5,POU4F2,SMARCD1,TP53BP1,HDAC1,NR3C1,SOX17,SMARCA4,GATA6,RUNX2,KLF4,SMAD4,PGR,ZBTB17,SMARCB1
77	2.06196e-05	1.88424e-07	GO_RESPONSE_TO_ALCOHOL	FOS,CDH1,BCL2L1,CDK4,BLM,BRCA1,RBBP8,BID,KLF4,CYP1A2,KAT5,STAT3,RAD51,HIF1A
78	2.06196e-05	1.90065e-07	KAUFFMANN_MELANOMA_RELAPSE_UP	RAD51,RAD51AP1,RAD17,XRCC2,BLM,BRCA1,HUS1
79	2.12832e-05	2.00485e-07	GO_STEROID_HORMONE_MEDIATED_SIGNALING_PATHWAY	PGR,KAT5,AR,BRCA1,POU4F2,NR5A1,NR0B1,NR3C1,ARID1A
80	2.12832e-05	2.01212e-07	GO_CELL_CYCLE_PROCESS	H2AFX,RNF8,SMARCA4,BCL2L1,NBN,RBBP8,LLGL2,XRCC2,UIMC1,RAD51,TP53BP1,RAD50,RAD17,DNA2,CDK4,KAT2B,MDC1,RAD1,BRCA1,TOP3A,SEC13,XRCC3,HUS1,BLM
81	2.51858e-05	2.41083e-07	GO_POSITIVE_REGULATION_OF_GENE_EXPRESSION	KAT2B,BRCA1,AR,CDH1,JUN,FADD,NR5A1,ARID1A,HIF1A,STAT3,BLM,FOS,CREBBP,PGR,ZBTB17,SMARCB1,SOX17,SMARCA4,GATA6,KLF4,RUNX2,SMAD4,POU4F2,SMARCD1,TP53BP1,HDAC1,NR3C1,CDK4,POU4F1,STAT6,KAT5
82	2.62784e-05	2.54648e-07	GO_CORE_PROMOTER_PROXIMAL_REGION_DNA_BINDING	FOS,SMARCA4,AR,SMAD4,CREBBP,JUN,KLF4,RUNX2,PGR,POU4F2,STAT3,NR3C1,SMARCB1,HDAC1
83	2.63038e-05	2.58002e-07	GO_RNA_POLYMERASE_II_TRANSCRIPTION_FACTOR_ACTIVITY_SEQUENCE_SPECIFIC_DNA_BINDING	NR3C1,MSC,STAT3,HIF1A,NR5A1,POU4F2,CREBBP,POU4F1,FOS,NR0B1,PGR,SMAD4,GATA6,JUN,KLF4,RUNX2,SOX17,AR
84	2.677e-05	2.65738e-07	GO_CELLULAR_RESPONSE_TO_ABIOTIC_STIMULUS	TP53BP1,H2AFX,RAD1,WRN,HIF1A,RAD51,BCL2L1,HUS1,BLM,CREBBP,RAD51AP1,FADD
85	2.85568e-05	2.86851e-07	GO_RELEASE_OF_CYTOCHROME_C_FROM_MITOCHONDRIA	BID,BCL2L1,BCL2A1,JUN,BBC3
86	2.90726e-05	2.98903e-07	GO_RNA_POLYMERASE_II_DISTAL_ENHANCER_SEQUENCE_SPECIFIC_DNA_BINDING	HDAC1,JUN,SMARCA4,POU4F1,SMARCB1,MSC,NR5A1
87	2.90726e-05	2.98903e-07	PID_RB_1PATHWAY	SMARCB1,JUN,CREBBP,CDK4,RUNX2,SMARCA4,HDAC1
88	3.10533e-05	3.22936e-07	GO_MITOTIC_RECOMBINATION	RAD50,RAD51,XRCC3,XRCC2,DNA2,WRN
89	3.90212e-05	4.1041e-07	GO_TRANSCRIPTION_FACTOR_ACTIVITY_RNA_POLYMERASE_II_CORE_PROMOTER_PROXIMAL_REGION_SEQUENCE_SPECIFIC_BINDING	FOS,POU4F1,AR,SMAD4,CREBBP,KLF4,JUN,RUNX2,POU4F2,PGR,STAT3,NR3C1,HIF1A
90	4.03265e-05	4.28903e-07	GO_TRANSCRIPTION_FROM_RNA_POLYMERASE_II_PROMOTER	PGR,KAT2B,AR,SOX17,GATA6,RUNX2,KLF4,JUN,SMAD4,POU4F2,NR5A1,HIF1A,NR3C1,MSC,STAT3,POU4F1,FOS,NR0B1,CREBBP
91	4.09146e-05	4.39994e-07	GO_CHROMOSOMAL_REGION	RAD50,TP53BP1,H2AFX,RAD51,XRCC3,SEC13,WRN,KAT2B,BLM,DNA2,NBN,RNF8,RAD17
92	4.64205e-05	5.0469e-07	GO_DEOXYRIBONUCLEASE_ACTIVITY	RAD51,RAD1,RBBP8,RAD50,XRCC2,XRCC3,DNA2
93	5.80092e-05	6.3754e-07	GO_MEIOTIC_CELL_CYCLE	RAD50,NBN,H2AFX,HUS1,RAD1,TOP3A,RBBP8,XRCC2,XRCC3,RAD51
94	6.10994e-05	6.78722e-07	GO_CELLULAR_RESPONSE_TO_ORGANIC_CYCLIC_COMPOUND	NR5A1,ARID1A,PGR,POU4F2,STAT3,NR3C1,HIF1A,RAD51,NR0B1,CDH1,BLM,AR,BRCA1,KAT5,KLF4
95	6.38454e-05	7.17326e-07	GO_REGULATION_OF_RESPONSE_TO_DNA_DAMAGE_STIMULUS	H2AFX,BCL2L1,BRCA1,UIMC1,RNF8,RAD51,RNF168,MCL1,RAD51AP1
96	6.38454e-05	7.30445e-07	GO_NPBAF_COMPLEX	SMARCA4,ARID1A,SMARCB1,SMARCD1
97	6.38454e-05	7.31861e-07	GO_APOPTOTIC_SIGNALING_PATHWAY	BCL2A1,BRCA1,BCL2L1,NBN,TNFSF10,FADD,MCL1,JUN,BID,FASLG,BBC3,BCL2L2
98	6.43447e-05	7.45188e-07	PID_E2F_PATHWAY	CREBBP,KAT2B,HDAC1,MCL1,BRCA1,PRMT5,RBBP8
99	6.99539e-05	8.18416e-07	GO_REGULATION_OF_DNA_REPAIR	RAD51AP1,RNF168,BRCA1,RNF8,RAD51,H2AFX,UIMC1
100	8.63636e-05	1.0206e-06	GO_CELLULAR_RESPONSE_TO_ENDOGENOUS_STIMULUS	NR5A1,ARID1A,POU4F2,STAT3,NR3C1,RAD51,HIF1A,FOS,NR0B1,BLM,KAT5,PGR,KAT2B,CDH1,BCL2L1,BRCA1,AR,SMAD4,GATA6,RUNX2,KLF4,JUN
101	8.81713e-05	1.05239e-06	REACTOME_DNA_REPAIR	RAD50,H2AFX,NBN,RAD51,BRCA1,TP53BP1,PALB2,MDC1
102	8.87477e-05	1.06975e-06	GO_CORE_PROMOTER_BINDING	HDAC1,STAT6,GATA6,KLF4,RUNX2,SMARCB1,PRMT5,SMARCA4,FOS
103	9.04508e-05	1.10097e-06	MODULE_318	FOS,BLM,RAD51,XRCC3,WRN
104	0.000102861	1.26419e-06	GO_ENDODEOXYRIBONUCLEASE_ACTIVITY	DNA2,RBBP8,RAD51,RAD50,XRCC2,XRCC3
105	0.000107423	1.33295e-06	PID_BARD1_PATHWAY	RAD51,RBBP8,RAD50,BRCA1,NBN
106	0.000118337	1.48236e-06	GO_HORMONE_MEDIATED_SIGNALING_PATHWAY	NR3C1,KAT5,ARID1A,NR0B1,NR5A1,AR,PGR,BRCA1,POU4F2
107	0.000119786	1.51466e-06	GO_REPRODUCTION	SMAD4,GATA6,RNF8,SOX17,NBN,BCL2L1,SMARCA4,RBBP8,H2AFX,NR0B1,XRCC2,RAD51,RAD50,POU4F2,TOP3A,AR,RAD1,FOS,HUS1,XRCC3,BCL2L2,STAT3,HIF1A,NR5A1,ARID1A
108	0.000120447	1.54653e-06	GO_REGULATION_OF_CELL_CYCLE	XRCC3,STAT3,RAD17,CREBBP,BID,POU4F1,HUS1,PTK6,BLM,CDK4,KAT2B,PRMT5,ZBTB17,MDC1,RAD1,GATA6,JUN,NBN,BCL2L1,SMARCA4,BRCA1
109	0.000120447	1.56573e-06	GO_NBAF_COMPLEX	SMARCA4,ARID1A,SMARCB1,SMARCD1
110	0.000120447	1.56573e-06	GO_REGULATION_OF_HISTONE_H3_K9_ACETYLATION	SMARCB1,BRCA1,SMAD4,KAT2B
111	0.000122111	1.60179e-06	GO_RESPONSE_TO_X_RAY	BLM,TP53BP1,RAD51,XRCC2,HIF1A
112	0.000128846	1.70848e-06	GO_NEGATIVE_REGULATION_OF_GENE_EXPRESSION	CREBBP,ARID1A,HIF1A,STAT3,BRCA1,JUN,MOV10,NR0B1,POU4F1,KAT5,STAT6,POU4F2,FASLG,HDAC1,MSC,UIMC1,RBBP8,SOX17,SMARCA4,RUNX2,KLF4,RNF168,GATA6,RNF8,SMAD4,PGR,H2AFX
113	0.000128846	1.72614e-06	GO_MACROMOLECULAR_COMPLEX_BINDING	FADD,JUN,BRCA1,AR,FGF13,WRN,KAT2B,PRMT5,CREBBP,FOS,HIF1A,STAT3,ARID1A,NR5A1,RNF168,GATA6,RNF8,RUNX2,SMAD4,SMARCA4,SMARCB1,CDK4,HDAC1,RAD51,POU4F2,SMARCD1
114	0.000128846	1.73581e-06	HALLMARK_APOPTOSIS	JUN,MCL1,BID,TNFSF10,FASLG,CREBBP,BRCA1,BCL2L1,BCL2L2
115	0.000143264	1.94698e-06	GO_CONDENSED_NUCLEAR_CHROMOSOME	RAD50,H2AFX,HUS1,BLM,RAD1,RAD51,BRCA1
116	0.000144668	1.98315e-06	GO_CELL_CYCLE	BRCA1,TOP3A,KAT2B,RAD1,MDC1,BLM,HUS1,SEC13,XRCC3,RNF8,RBBP8,NBN,BCL2L1,SMARCA4,SMARCB1,H2AFX,RAD17,CDK4,DNA2,RAD51,XRCC2,UIMC1,LLGL2,TP53BP1,RAD50
117	0.000157689	2.18029e-06	GO_SWI_SNF_COMPLEX	SMARCD1,SMARCA4,ARID1A,SMARCB1
118	0.000162547	2.26666e-06	GO_TELOMERE_MAINTENANCE_VIA_RECOMBINATION	XRCC3,RAD50,RAD51,WRN,DNA2
119	0.00017468	2.47693e-06	GO_INTRACELLULAR_RECEPTOR_SIGNALING_PATHWAY	ARID1A,NR5A1,NR0B1,BRCA1,POU4F2,AR,NR3C1,STAT3,KAT5
120	0.00017468	2.49778e-06	GO_APOPTOTIC_MITOCHONDRIAL_CHANGES	JUN,BID,MCL1,BBC3,BCL2A1,BCL2L1
121	0.00017468	2.49778e-06	GO_REPRESSING_TRANSCRIPTION_FACTOR_BINDING	HDAC1,RBBP8,GATA6,RUNX2,KAT5,STAT3
122	0.000183801	2.67165e-06	GO_G2_DNA_DAMAGE_CHECKPOINT	RBBP8,NBN,BLM,UIMC1,BRCA1
123	0.000183801	2.67165e-06	GO_SIGNAL_TRANSDUCTION_IN_ABSENCE_OF_LIGAND	FADD,MCL1,BCL2A1,BCL2L1,BCL2L2
124	0.000184378	2.70183e-06	GO_CHROMATIN_ORGANIZATION	HIST3H2BB,H2AFX,SMARCB1,KAT2B,PRMT5,SMARCA4,RNF8,RNF168,SMARCD1,ARID1A,HIST2H2BE,HDAC1,NR3C1,UIMC1,HIST3H3,KAT5,CREBBP
125	0.000194933	2.87953e-06	GO_TRANSCRIPTION_FACTOR_ACTIVITY_RNA_POLYMERASE_II_DISTAL_ENHANCER_SEQUENCE_SPECIFIC_BINDING	GATA6,HIF1A,JUN,MSC,SOX17,NR5A1,POU4F1
126	0.000199087	2.96442e-06	GO_DNA_CONFORMATION_CHANGE	RAD50,H2AFX,HIST3H2BB,WRN,RAD51,HIST2H2BE,NBN,DNA2,BLM,HIST3H3,TOP3A
127	0.000205162	3.07912e-06	PID_ATF2_PATHWAY	CDK4,KAT5,JUN,BRCA1,BCL2L1,FOS
128	0.000225051	3.40422e-06	GO_RESPONSE_TO_ENDOGENOUS_STIMULUS	STAT3,HIF1A,ARID1A,NR5A1,FOS,BLM,KAT2B,JUN,CYP1A2,CDH1,AR,BRCA1,NR3C1,RAD51,POU4F2,BID,KAT5,NR0B1,CDK4,PGR,SMAD4,KLF4,RUNX2,GATA6,BCL2L1,RBBP8
129	0.000236134	3.59977e-06	GO_ENHANCER_BINDING	SMARCA4,SMARCB1,POU4F1,NR5A1,MSC,HDAC1,JUN
130	0.000255282	3.92184e-06	GO_CHROMATIN_DISASSEMBLY	SMARCD1,SMARCB1,SMARCA4,ARID1A
131	0.000263306	4.07624e-06	GO_PROTEIN_HETERODIMERIZATION_ACTIVITY	H2AFX,HIST3H2BB,BCL2L2,PRMT5,HIST2H2BE,HIF1A,BCL2L1,SOX17,FOS,BCL2A1,HIST3H3,SMAD4,MCL1,JUN
132	0.00027157	4.23627e-06	GO_POSITIVE_REGULATION_OF_PROTEIN_ACETYLATION	KAT2B,SMARCB1,BRCA1,KAT5,SMAD4
133	0.000290964	4.57318e-06	GO_DAMAGED_DNA_BINDING	H2AFX,CREBBP,RBBP8,NBN,BRCA1,RAD1
134	0.000324079	5.13195e-06	GO_NEGATIVE_REGULATION_OF_EXTRINSIC_APOPTOTIC_SIGNALING_PATHWAY	AR,BRCA1,FADD,MCL1,TNFSF10,FASLG,BCL2L1
135	0.000344477	5.49567e-06	GO_EXTRINSIC_APOPTOTIC_SIGNALING_PATHWAY	FADD,MCL1,BCL2A1,FASLG,BCL2L2,BID,BCL2L1
136	0.000350046	5.62588e-06	GO_POSITIVE_REGULATION_OF_DNA_REPAIR	H2AFX,UIMC1,BRCA1,RNF168,RNF8
137	0.000353869	5.72915e-06	GO_CELLULAR_RESPONSE_TO_HORMONE_STIMULUS	NR3C1,STAT3,HIF1A,ARID1A,NR5A1,POU4F2,KAT5,FOS,NR0B1,KAT2B,PGR,GATA6,JUN,BRCA1,AR
138	0.000370516	6.04245e-06	PID_HIF1_TFPATHWAY	MCL1,FOS,CREBBP,HIF1A,SMAD4,JUN
139	0.00038278	6.28768e-06	GO_CORE_PROMOTER_SEQUENCE_SPECIFIC_DNA_BINDING	RUNX2,STAT6,GATA6,PRMT5,FOS,SMARCB1,SMARCA4
140	0.000387854	6.4427e-06	PID_ATR_PATHWAY	HUS1,RAD17,NBN,RAD51,RAD1
141	0.000387854	6.4627e-06	GO_TRANSCRIPTION_COACTIVATOR_ACTIVITY	NR5A1,ARID1A,SMARCD1,SMARCB1,KAT2B,SOX17,SMARCA4,BRCA1,CREBBP,KAT5,JUN
142	0.000388746	6.52351e-06	GO_CELLULAR_RESPONSE_TO_GAMMA_RADIATION	H2AFX,BCL2L1,WRN,RAD51
143	0.000409927	6.92738e-06	GO_NEGATIVE_REGULATION_OF_CELL_DEATH	HDAC1,HIF1A,XRCC2,BCL2L2,STAT3,FASLG,MCL1,BCL2A1,PALB2,POU4F1,TNFSF10,FADD,GATA6,JUN,KLF4,SMAD4,BRCA1,AR,BCL2L1
144	0.000449673	7.6522e-06	GO_TELOMERE_ORGANIZATION	RAD51,HIST3H3,NBN,DNA2,WRN,RAD50,XRCC3
145	0.000471327	8.07639e-06	MODULE_198	JUN,FOS,HIST2H2BE,H2AFX,POU4F1,RBBP8,BLM,HIF1A,RAD51,HDAC1,XRCC3
146	0.000536924	9.32732e-06	GO_INTRACELLULAR_STEROID_HORMONE_RECEPTOR_SIGNALING_PATHWAY	NR3C1,ARID1A,POU4F2,BRCA1,KAT5,AR
147	0.000536924	9.32732e-06	GO_SWI_SNF_SUPERFAMILY_TYPE_COMPLEX	HDAC1,KAT5,SMARCD1,ARID1A,SMARCA4,SMARCB1
148	0.00055846	9.76744e-06	GO_RESPONSE_TO_HORMONE	CYP1A2,JUN,GATA6,RBBP8,AR,BRCA1,KAT2B,PGR,KAT5,BID,CDK4,NR0B1,FOS,HIF1A,NR3C1,STAT3,POU4F2,ARID1A,NR5A1
149	0.000585338	1.03759e-05	GO_NEGATIVE_REGULATION_OF_APOPTOTIC_SIGNALING_PATHWAY	FADD,MCL1,HIF1A,BCL2L2,BRCA1,AR,BCL2L1,TNFSF10,FASLG
150	0.000585338	1.03759e-05	GSE41176_UNSTIM_VS_ANTI_IGM_STIM_BCELL_6H_DN	CREBBP,PTK6,RUNX2,FASLG,LLGL2,RNF168,TNFSF10,FGF13,BCL2L2
151	0.000620719	1.10764e-05	GO_REGULATION_OF_EXTRINSIC_APOPTOTIC_SIGNALING_PATHWAY	MCL1,FADD,BID,BRCA1,AR,BCL2L1,FASLG,TNFSF10
152	0.000669161	1.20199e-05	PID_HNF3A_PATHWAY	FOS,AR,BRCA1,JUN,CREBBP
153	0.000694415	1.25556e-05	GO_MODULATION_OF_TRANSCRIPTION_IN_OTHER_ORGANISM_INVOLVED_IN_SYMBIOTIC_INTERACTION	JUN,SMARCB1,SMARCA4,HDAC1
154	0.000741055	1.34865e-05	GO_NUCLEOSOME_BINDING	RNF168,SMARCB1,SMARCA4,ARID1A,HDAC1
155	0.000815438	1.49365e-05	GO_PROTEIN_SUMOYLATION	MDC1,TP53BP1,WRN,SUMO2,BLM,BRCA1,RNF168
156	0.000827958	1.52637e-05	GO_BAF_TYPE_COMPLEX	SMARCB1,ARID1A,SMARCA4,SMARCD1
157	0.000868676	1.6117e-05	GO_CELLULAR_RESPONSE_TO_LIPID	NR0B1,PTK6,AR,BRCA1,KAT5,KLF4,NR5A1,ARID1A,PGR,SMARCD1,POU4F2,NR3C1,HIF1A
158	0.000901694	1.68362e-05	PID_IL6_7_PATHWAY	STAT3,FOS,JUN,MCL1,BCL2L1
159	0.00100075	1.88039e-05	PID_BETA_CATENIN_NUC_PATHWAY	AR,SMARCA4,JUN,KLF4,CDH1,HDAC1
160	0.00106914	2.02153e-05	GO_DNA_GEOMETRIC_CHANGE	RAD51,BLM,WRN,NBN,DNA2,RAD50
161	0.00108653	2.07456e-05	GO_CELLULAR_RESPONSE_TO_STEROID_HORMONE_STIMULUS	KAT5,NR3C1,PGR,AR,BRCA1,POU4F2,ARID1A,NR0B1,NR5A1
162	0.00108653	2.0801e-05	REACTOME_NUCLEAR_RECEPTOR_TRANSCRIPTION_PATHWAY	NR0B1,NR5A1,NR3C1,AR,PGR
163	0.00119598	2.30376e-05	GO_RESPONSE_TO_GAMMA_RADIATION	H2AFX,BCL2L1,WRN,XRCC2,RAD51
164	0.00146746	2.86114e-05	GO_TRANSCRIPTIONAL_REPRESSOR_ACTIVITY_RNA_POLYMERASE_II_TRANSCRIPTION_FACTOR_BINDING	CREBBP,SMARCA4,HDAC1,RBBP8,JUN,KLF4
165	0.00146746	2.86138e-05	GO_CELL_FATE_COMMITMENT	MCL1,KLF4,RUNX2,FGF13,STAT6,GATA6,SMAD4,POU4F1,SOX17
166	0.00153676	3.01469e-05	KOKKINAKIS_METHIONINE_DEPRIVATION_48HR_UP	BRCA1,SMAD4,CREBBP,JUN,TNFSF10,CDH1,BID
167	0.00154716	3.05336e-05	GO_RNA_POLYMERASE_II_REPRESSING_TRANSCRIPTION_FACTOR_BINDING	GATA6,HDAC1,RBBP8,STAT3
168	0.00155563	3.08847e-05	GO_DNA_HELICASE_ACTIVITY	RAD50,BLM,WRN,DNA2,NBN
169	0.00160566	3.20676e-05	GO_CHROMATIN_ASSEMBLY_OR_DISASSEMBLY	SMARCA4,ARID1A,H2AFX,HIST3H2BB,SMARCD1,HIST3H3,SMARCB1,HIST2H2BE
170	0.00172751	3.47054e-05	REACTOME_CELL_CYCLE	CDK4,HIST3H2BB,DNA2,H2AFX,HDAC1,HUS1,RAD1,RAD17,SEC13,BRCA1,HIST3H3,HIST2H2BE
171	0.00183718	3.71257e-05	GO_EMBRYO_DEVELOPMENT	CREBBP,HUS1,PALB2,XRCC2,HDAC1,HIF1A,ARID1A,SMAD4,KLF4,RUNX2,GATA6,BCL2L1,NBN,SOX17,RBBP8,BRCA1,SMARCB1,ZBTB17
172	0.00189283	3.84739e-05	BENPORATH_CYCLING_GENES	H2AFX,SMARCB1,RAD51AP1,FADD,TOP3A,MDC1,KAT2B,RBBP8,NR3C1,HIST2H2BE,BRCA1,DNA2,RAD51,HIF1A,SMARCD1
173	0.00196628	4.01994e-05	MODULE_252	JUN,FOS,HIST2H2BE,H2AFX,POU4F1,CDK4,RAD51,HDAC1,XRCC3
174	0.00201202	4.13723e-05	REACTOME_PRE_NOTCH_TRANSCRIPTION_AND_TRANSLATION	CREBBP,JUN,MOV10,KAT2B
175	0.00210663	4.35666e-05	GO_REGULATION_OF_APOPTOTIC_SIGNALING_PATHWAY	MCL1,FADD,BID,BRCA1,AR,BCL2L1,TNFSF10,HIF1A,BBC3,BCL2L2,FASLG
176	0.00215687	4.48604e-05	GO_SINGLE_STRANDED_DNA_BINDING	RAD50,XRCC2,XRCC3,BLM,RAD51,RAD51AP1
177	0.00218403	4.56835e-05	GO_NEGATIVE_REGULATION_OF_CELL_CYCLE	SMARCA4,HUS1,NBN,BCL2L1,CDK4,BLM,BRCA1,RAD17,MDC1,RAD1,KAT2B,ZBTB17
178	0.0022192	4.66813e-05	GO_REGULATION_OF_CELL_DEATH	WRN,JUN,FADD,BRCA1,AR,HIF1A,BCL2L2,STAT3,CREBBP,BCL2A1,PALB2,GATA6,KLF4,SMAD4,BCL2L1,HDAC1,XRCC2,BBC3,FASLG,MCL1,BID,CDK4,TNFSF10,POU4F1
179	0.00225664	4.77355e-05	GO_NEGATIVE_REGULATION_OF_INTRACELLULAR_STEROID_HORMONE_RECEPTOR_SIGNALING_PATHWAY	HDAC1,BRCA1,SMARCA4,NR0B1
180	0.0022757	4.84078e-05	GO_REGULATION_OF_DNA_RECOMBINATION	BLM,RAD51,RAD50,STAT6,RAD51AP1
181	0.00246305	5.2684e-05	GO_STEROID_HORMONE_RECEPTOR_ACTIVITY	NR5A1,PGR,AR,NR0B1,NR3C1
182	0.00247932	5.3618e-05	BIOCARTA_VDR_PATHWAY	KAT2B,CREBBP,HDAC1
183	0.00247932	5.3618e-05	GO_POSITIVE_REGULATION_BY_HOST_OF_VIRAL_TRANSCRIPTION	SMARCA4,SMARCB1,JUN
184	0.00251953	5.47854e-05	BIOCARTA_EGF_PATHWAY	JUN,STAT3,FOS,STAT6
185	0.00259782	5.70345e-05	KONG_E2F3_TARGETS	H2AFX,RAD51,BRCA1,RAD51AP1,RBBP8,DNA2
186	0.00259782	5.72466e-05	MODULE_254	TNFSF10,BCL2L1,BCL2A1,FASLG,CDK4
187	0.00259782	5.74086e-05	GO_REGULATION_OF_NEURON_APOPTOTIC_PROCESS	POU4F1,BCL2L1,FASLG,BBC3,XRCC2,MCL1,JUN,HIF1A
188	0.00260844	5.79516e-05	GO_NUCLEIC_ACID_BINDING_TRANSCRIPTION_FACTOR_ACTIVITY	STAT6,POU4F1,NR0B1,HDAC1,NR3C1,MSC,POU4F2,KLF4,RUNX2,GATA6,SMAD4,SOX17,ZBTB17,PGR,CREBBP,FOS,HIF1A,STAT3,NR5A1,JUN,AR
189	0.00271762	6.06983e-05	GO_IN_UTERO_EMBRYONIC_DEVELOPMENT	HIF1A,SMARCB1,XRCC2,GATA6,SMAD4,RBBP8,PALB2,BCL2L1,NBN,SOX17
190	0.0027719	6.23607e-05	GO_PEPTIDYL_LYSINE_MODIFICATION	BLM,BRCA1,SUMO2,CREBBP,KAT5,RNF168,MDC1,TP53BP1,KAT2B,WRN
191	0.0027719	6.25659e-05	BIOCARTA_PDGF_PATHWAY	JUN,STAT3,FOS,STAT6
192	0.00280986	6.40618e-05	GO_ATPASE_ACTIVITY_COUPLED	BLM,DNA2,NBN,SMARCA4,RAD17,RAD50,RAD51,WRN,XRCC3,XRCC2
193	0.00280986	6.40868e-05	GO_CONDENSED_CHROMOSOME	RAD50,H2AFX,HUS1,TP53BP1,BLM,RAD1,BRCA1,RAD51
194	0.00283077	6.48982e-05	GO_REGULATION_OF_NEURON_DEATH	STAT3,XRCC2,BBC3,JUN,HIF1A,MCL1,FASLG,POU4F1,BCL2L1
195	0.00290484	6.7283e-05	GEORGES_CELL_CYCLE_MIR192_TARGETS	NBN,RAD1,SMARCB1,RAD51,BRCA1
196	0.00290484	6.7283e-05	GO_BLASTOCYST_DEVELOPMENT	SOX17,RBBP8,NBN,SMARCB1,PALB2
197	0.00297961	7.0371e-05	GO_RESPONSE_TO_ESTRADIOL	BID,STAT3,HIF1A,CYP1A2,KAT5,BRCA1,RBBP8
198	0.00297961	7.11223e-05	DUTTA_APOPTOSIS_VIA_NFKB	TNFSF10,FASLG,BCL2A1,BCL2L1
199	0.00297961	7.11223e-05	PID_IL12_STAT4_PATHWAY	CREBBP,JUN,FOS,STAT3
200	0.00297961	7.11274e-05	GO_ACTIVATION_OF_CYSTEINE_TYPE_ENDOPEPTIDASE_ACTIVITY_INVOLVED_IN_APOPTOTIC_SIGNALING_PATHWAY	FADD,FASLG,TNFSF10
201	0.00297961	7.11274e-05	GO_NEGATIVE_REGULATION_OF_DNA_TEMPLATED_TRANSCRIPTION_ELONGATION	RNF8,POU4F1,RNF168
202	0.00297961	7.11274e-05	REACTOME_EXTRINSIC_PATHWAY_FOR_APOPTOSIS	FASLG,TNFSF10,FADD
203	0.00316775	7.66511e-05	GSE39556_CD8A_DC_VS_NK_CELL_MOUSE_3H_POST_POLYIC_INJ_UP	RAD51AP1,H2AFX,BRCA1,BLM,XRCC2,DNA2,BID,RBBP8
204	0.00316775	7.66511e-05	HALLMARK_E2F_TARGETS	RAD51AP1,H2AFX,BRCA1,RAD1,NBN,CDK4,RAD50,HUS1
205	0.00316775	7.67418e-05	REACTOME_APOPTOSIS	BBC3,FASLG,BCL2L1,BID,TNFSF10,FADD,CDH1
206	0.00321413	7.8625e-05	GO_POSITIVE_REGULATION_OF_RESPONSE_TO_DNA_DAMAGE_STIMULUS	UIMC1,H2AFX,RNF8,BRCA1,RNF168
207	0.00321413	7.8625e-05	GO_REGULATION_OF_PROTEIN_ACETYLATION	BRCA1,KAT5,SMAD4,KAT2B,SMARCB1
208	0.00324378	8.01153e-05	REACTOME_SIGNALING_BY_NOTCH	CREBBP,HDAC1,HIF1A,JUN,MOV10,KAT2B
209	0.00324378	8.05003e-05	GO_ATP_DEPENDENT_DNA_HELICASE_ACTIVITY	RAD50,BLM,WRN,NBN
210	0.00324378	8.05003e-05	GO_NEGATIVE_REGULATION_OF_EXTRINSIC_APOPTOTIC_SIGNALING_PATHWAY_VIA_DEATH_DOMAIN_RECEPTORS	BRCA1,TNFSF10,FASLG,FADD
211	0.00335178	8.35765e-05	GO_CHROMATIN_REMODELING	SMARCD1,ARID1A,SMARCA4,HDAC1,RNF8,KAT2B,SMARCB1
212	0.00353107	8.93237e-05	MODULE_98	JUN,FOS,HIST2H2BE,H2AFX,POU4F1,RBBP8,BLM,HIF1A,RAD51,HDAC1,XRCC3
213	0.00353107	8.9604e-05	GO_CHROMATIN_MODIFICATION	SMARCA4,RNF168,RNF8,KAT2B,SMARCB1,PRMT5,CREBBP,KAT5,ARID1A,SMARCD1,NR3C1,UIMC1,HDAC1
214	0.00353107	9.00458e-05	GO_EYE_DEVELOPMENT	SMARCA4,CDK4,JUN,KLF4,FASLG,ARID1A,POU4F2,STAT3,HIF1A,HDAC1
215	0.00353107	9.07468e-05	BIOCARTA_CARM_ER_PATHWAY	NR0B1,CREBBP,BRCA1,HDAC1
216	0.00353107	9.09004e-05	GO_INTRINSIC_APOPTOTIC_SIGNALING_PATHWAY	BRCA1,BCL2A1,NBN,BCL2L1,MCL1,BCL2L2,BBC3
217	0.00353107	9.09004e-05	GO_MEIOTIC_CELL_CYCLE_PROCESS	RAD50,HUS1,TOP3A,RAD1,XRCC3,XRCC2,RAD51
218	0.00353107	9.13856e-05	PID_HDAC_CLASSI_PATHWAY	CREBBP,STAT3,HDAC1,KAT2B,PRMT5
219	0.00353107	9.13856e-05	TENEDINI_MEGAKARYOCYTE_MARKERS	STAT3,JUN,FOS,BCL2L2,MCL1
220	0.0035385	9.1996e-05	ZAIDI_OSTEOBLAST_TRANSCRIPTION_FACTORS	RUNX2,FOS,JUN
221	0.00357898	9.34714e-05	GO_GLAND_DEVELOPMENT	PRMT5,HIF1A,NR5A1,SMAD4,FADD,JUN,GATA6,STAT6,NR0B1,CDH1,AR
222	0.00359555	9.4754e-05	GO_HELICASE_ACTIVITY	WRN,RAD50,SMARCA4,NBN,DNA2,BLM,MOV10
223	0.00359555	9.4754e-05	GO_TRANSCRIPTION_INITIATION_FROM_RNA_POLYMERASE_II_PROMOTER	NR5A1,NR0B1,PGR,AR,NR3C1,CREBBP,KAT2B
224	0.00364982	9.66155e-05	GO_REGULATION_OF_MITOTIC_CELL_CYCLE	HUS1,SMARCA4,NBN,BCL2L1,CDK4,BLM,BID,CREBBP,RAD17,MDC1,PRMT5,XRCC3
225	0.00369825	9.83344e-05	GO_P53_BINDING	BLM,TP53BP1,CREBBP,SMARCB1,SMARCA4
226	0.00373688	9.98034e-05	GO_PROTEIN_DIMERIZATION_ACTIVITY	SOX17,BCL2L1,SMAD4,RNF8,H2AFX,HIST3H2BB,NR0B1,HIST3H3,MCL1,MSC,AR,JUN,PRMT5,WRN,FOS,BCL2A1,BCL2L2,STAT3,HIF1A,HIST2H2BE
227	0.00379893	0.00010191	SHIN_B_CELL_LYMPHOMA_CLUSTER_8	FASLG,HDAC1,NBN,H2AFX
228	0.00387572	0.000104427	GO_NUCLEASE_ACTIVITY	DNA2,RAD50,RBBP8,RAD1,WRN,XRCC3,XRCC2,RAD51
229	0.00395836	0.000107122	GO_CELLULAR_RESPONSE_TO_INORGANIC_SUBSTANCE	BLM,FOS,CDH1,CYP1A2,JUN,HIF1A,RAD51
230	0.00424891	0.000116491	GO_DNA_REPLICATION_CHECKPOINT	RAD17,HUS1,DNA2
231	0.00424891	0.000116491	GO_FOUR_WAY_JUNCTION_DNA_BINDING	RAD51,XRCC2,XRCC3
232	0.00424891	0.000116491	PID_ERB_GENOMIC_PATHWAY	SMARCA4,SMARCB1,NR0B1
233	0.00429298	0.000118207	GO_EMBRYO_DEVELOPMENT_ENDING_IN_BIRTH_OR_EGG_HATCHING	XRCC2,HIF1A,ARID1A,PALB2,SMARCB1,SMAD4,GATA6,RUNX2,NBN,BCL2L1,SOX17,RBBP8,BRCA1
234	0.00439872	0.000121638	KEGG_PANCREATIC_CANCER	STAT3,RAD51,SMAD4,BCL2L1,CDK4
235	0.00457509	0.000127056	GO_REGULATION_OF_CELL_CYCLE_PROCESS	XRCC3,BID,CREBBP,POU4F1,HUS1,BLM,CDK4,PRMT5,RAD1,GATA6,NBN,SMARCA4,BRCA1
236	0.00466438	0.000130277	GO_INTRINSIC_APOPTOTIC_SIGNALING_PATHWAY_IN_RESPONSE_TO_DNA_DAMAGE	BRCA1,MCL1,BCL2A1,BCL2L2,BCL2L1
237	0.00466438	0.000130638	GO_REGULATION_OF_DNA_REPLICATION	RAD17,JUN,KLF4,DNA2,NBN,HUS1,BLM
238	0.00482867	0.00013581	WHITFIELD_CELL_CYCLE_S	RAD51AP1,KAT2B,BLM,BRCA1,RAD51,RBBP8,DNA2
239	0.00495961	0.000140079	GO_RESPONSE_TO_ESTROGEN	HIF1A,GATA6,CYP1A2,KAT5,BID,STAT3,RBBP8,BRCA1
240	0.00510804	0.000144875	GO_ISOTYPE_SWITCHING	RNF8,NBN,RNF168
241	0.00520869	0.0001484	GO_CELLULAR_RESPONSE_TO_ALCOHOL	KAT5,BLM,KLF4,BRCA1,RAD51,CDH1
242	0.00520869	0.00014896	REACTOME_MEIOTIC_SYNAPSIS	HIST3H2BB,H2AFX,BRCA1,HIST3H3,HIST2H2BE
243	0.00545675	0.000156699	GO_RECIPROCAL_DNA_RECOMBINATION	RAD51,RAD50,XRCC3,XRCC2
244	0.00551548	0.000159038	GO_ATP_DEPENDENT_CHROMATIN_REMODELING	SMARCB1,ARID1A,SMARCA4,HDAC1,RNF8
245	0.00563944	0.000163278	PUJANA_BRCA_CENTERED_NETWORK	DNA2,RAD1,RBBP8,BRCA1,BLM,RAD51AP1
246	0.00581131	0.000169535	REACTOME_GENERIC_TRANSCRIPTION_PATHWAY	CREBBP,NR0B1,NR5A1,NR3C1,HDAC1,AR,SMAD4,PGR,RUNX2,KAT2B
247	0.00581131	0.000169628	REACTOME_TELOMERE_MAINTENANCE	HIST3H2BB,DNA2,H2AFX,HIST3H3,HIST2H2BE
248	0.00590914	0.000173182	GO_ANDROGEN_RECEPTOR_SIGNALING_PATHWAY	BRCA1,KAT5,AR,ARID1A
249	0.00598079	0.000177402	GO_INTESTINAL_EPITHELIAL_CELL_DIFFERENTIATION	GATA6,HIF1A,PTK6
250	0.00598079	0.000177402	GO_POSITIVE_REGULATION_OF_CYSTEINE_TYPE_ENDOPEPTIDASE_ACTIVITY_INVOLVED_IN_APOPTOTIC_SIGNALING_PATHWAY	FADD,FASLG,TNFSF10
251	0.00598079	0.000177402	INGA_TP53_TARGETS	FOS,FASLG,BBC3
252	0.00616083	0.000183471	GSE14415_ACT_VS_CTRL_NATURAL_TREG_UP	MDC1,TNFSF10,HIST3H2BB,PRMT5,CDK4,SEC13,FADD
253	0.00636411	0.000190277	GO_POSITIVE_REGULATION_OF_APOPTOTIC_SIGNALING_PATHWAY	BBC3,BID,FADD,MCL1,BCL2L1,TNFSF10,FASLG
254	0.00685208	0.000205676	REACTOME_CHROMOSOME_MAINTENANCE	HIST3H2BB,DNA2,H2AFX,BRCA1,HIST3H3,HIST2H2BE
255	0.00688276	0.00020985	GALLUZZI_PERMEABILIZE_MITOCHONDRIA	BBC3,BCL2L1,BID,MCL1
256	0.00688276	0.00020985	GO_BETA_CATENIN_TCF_COMPLEX_ASSEMBLY	KAT5,HDAC1,CREBBP,SMARCA4
257	0.00688276	0.00020985	GO_CELL_FATE_DETERMINATION	SOX17,GATA6,KLF4,MCL1
258	0.00688276	0.00020985	RIZ_ERYTHROID_DIFFERENTIATION_12HR	GATA6,JUN,FOS,AR
259	0.00697542	0.000214324	GO_DEATH_RECEPTOR_BINDING	FADD,FASLG,BID
260	0.00697542	0.000214324	YIH_RESPONSE_TO_ARSENITE_C2	BCL2A1,MCL1,FADD
261	0.0070509	0.000217476	PID_MYC_ACTIV_PATHWAY	KAT5,SMAD4,CDK4,CREBBP,NBN
262	0.0073767	0.000230141	GO_REGULATION_OF_RELEASE_OF_CYTOCHROME_C_FROM_MITOCHONDRIA	BBC3,BCL2L1,TNFSF10,BID
263	0.0073767	0.000230141	MARTIN_INTERACT_WITH_HDAC	RUNX2,HIF1A,TP53BP1,KAT5
264	0.0073767	0.000230141	REACTOME_PRE_NOTCH_EXPRESSION_AND_PROCESSING	CREBBP,JUN,MOV10,KAT2B
265	0.00742829	0.000232628	GO_RHYTHMIC_PROCESS	SMAD4,CREBBP,JUN,BCL2L1,CDK4,PRMT5,KAT2B,HDAC1,NR5A1
266	0.00749281	0.000235534	GO_HISTONE_BINDING	UIMC1,RNF168,RNF8,TP53BP1,SMARCA4,H2AFX,HIST3H3
267	0.00776303	0.000244946	GO_STEROID_HORMONE_RECEPTOR_BINDING	STAT3,NR0B1,SMARCA4,KAT5,BRCA1
268	0.00780922	0.000247326	GO_CELLULAR_RESPONSE_TO_ORGANIC_SUBSTANCE	ARID1A,NR5A1,HIF1A,STAT3,BLM,FOS,PTK6,KAT2B,BRCA1,AR,CDH1,JUN,POU4F2,SMARCD1,RAD51,NR3C1,NR0B1,STAT6,KAT5,PGR,ZBTB17,BCL2L1,GATA6,KLF4,RUNX2,SMAD4
269	0.00792112	0.000251806	RASHI_RESPONSE_TO_IONIZING_RADIATION_1	CDK4,JUN,SEC23A,FOS
270	0.00794521	0.000255884	BIOCARTA_TGFB_PATHWAY	CREBBP,SMAD4,CDH1
271	0.00794521	0.000255884	BOYAULT_LIVER_CANCER_SUBCLASS_G6_DN	TNFSF10,CDH1,GATA6
272	0.00794521	0.000255884	GO_MITOTIC_G2_M_TRANSITION_CHECKPOINT	NBN,HUS1,BLM
273	0.00794521	0.000256327	GO_NUCLEAR_TRANSCRIPTION_FACTOR_COMPLEX	NR5A1,STAT3,SMAD4,SOX17,KLF4,HIF1A
274	0.00845893	0.0002749	PID_PS1_PATHWAY	JUN,FOS,CREBBP,HDAC1
275	0.00845893	0.0002749	REACTOME_NOTCH1_INTRACELLULAR_DOMAIN_REGULATES_TRANSCRIPTION	CREBBP,HDAC1,HIF1A,KAT2B
276	0.00892592	0.000291131	GO_ENDONUCLEASE_ACTIVITY	XRCC2,XRCC3,RAD51,DNA2,RAD50,RBBP8
277	0.00900172	0.000294667	GO_REGULATION_OF_CELLULAR_RESPONSE_TO_STRESS	RAD51AP1,RNF8,RNF168,KLF4,BCL2L1,BRCA1,ZBTB17,H2AFX,CREBBP,MCL1,BBC3,UIMC1,RAD51,HIF1A
278	0.00901844	0.000299478	GO_POSITIVE_REGULATION_OF_NEURON_APOPTOTIC_PROCESS	FASLG,JUN,MCL1,BBC3
279	0.00901844	0.000299478	GO_TUMOR_NECROSIS_FACTOR_RECEPTOR_SUPERFAMILY_BINDING	TNFSF10,FASLG,BID,FADD
280	0.00901844	0.000299478	MODULE_312	TNFSF10,BCL2L1,BCL2A1,CDK4
281	0.00901844	0.000299478	PID_NFAT_TFPATHWAY	JUN,CDK4,FOS,FASLG
282	0.00903972	0.000302321	COLLIS_PRKDC_SUBSTRATES	WRN,H2AFX,JUN
283	0.00903972	0.000302321	OUYANG_PROSTATE_CANCER_PROGRESSION_UP	FOS,JUN,STAT3
284	0.00942515	0.000316325	GO_NUCLEAR_CHROMOSOME_TELOMERIC_REGION	RAD51,WRN,XRCC3,DNA2,NBN,RAD50
285	0.00963346	0.000325593	GO_TRANSCRIPTION_FACTOR_ACTIVITY_DIRECT_LIGAND_REGULATED_SEQUENCE_SPECIFIC_DNA_BINDING	NR0B1,AR,NR5A1,STAT3
286	0.00963346	0.000325593	REACTOME_PACKAGING_OF_TELOMERE_ENDS	HIST3H2BB,H2AFX,HIST3H3,HIST2H2BE
287	0.0101092	0.000342867	DEBIASI_APOPTOSIS_BY_REOVIRUS_INFECTION_UP	KAT5,HIST2H2BE,RAD51AP1,MCL1,NR3C1,BRCA1,BCL2L2,JUN,RAD1
288	0.0103973	0.000353869	GO_SOMATIC_RECOMBINATION_OF_IMMUNOGLOBULIN_GENE_SEGMENTS	RNF168,NBN,RNF8
289	0.0106084	0.000362305	KEGG_APOPTOSIS	TNFSF10,FADD,BID,BCL2L1,FASLG
290	0.0106092	0.000363585	GO_OUTER_MEMBRANE	MCL1,BBC3,BCL2L2,BID,BCL2A1,PGR,BCL2L1
291	0.0111091	0.00038203	ZHANG_TLX_TARGETS_DN	DNA2,BLM,BRCA1,RBBP8,RAD51AP1
292	0.0117824	0.000410754	BIOCARTA_IL6_PATHWAY	JUN,STAT3,FOS
293	0.0117824	0.000410754	GALLUZZI_PREVENT_MITOCHONDIAL_PERMEABILIZATION	MCL1,BCL2L1,BCL2L2
294	0.0117824	0.000410754	GO_REGULATION_OF_CYSTEINE_TYPE_ENDOPEPTIDASE_ACTIVITY_INVOLVED_IN_APOPTOTIC_SIGNALING_PATHWAY	TNFSF10,FASLG,FADD
295	0.0117824	0.000410754	GO_RESPONSE_TO_IMMOBILIZATION_STRESS	FOS,CYP1A2,NR0B1
296	0.0119571	0.000418257	GO_MITOTIC_CELL_CYCLE_CHECKPOINT	RAD17,BLM,HUS1,MDC1,BCL2L1,NBN
297	0.0120205	0.000421896	GRESHOCK_CANCER_COPY_NUMBER_UP	SMAD4,WRN,BRCA1,BLM,SMARCB1,CDH1,CDK4,CREBBP,NBN
298	0.0120372	0.000423907	GO_RNA_POLYMERASE_II_TRANSCRIPTION_COFACTOR_ACTIVITY	TP53BP1,SMARCA4,CREBBP,RBBP8,HDAC1
299	0.0122129	0.000431537	DUTERTRE_ESTRADIOL_RESPONSE_24HR_UP	PGR,BRCA1,BLM,XRCC2,RAD51,DNA2,H2AFX,XRCC3,RBBP8
300	0.0125536	0.000446541	GO_INTERACTION_WITH_SYMBIONT	HDAC1,SMARCA4,SMARCB1,JUN
301	0.0125536	0.000446541	GO_POSITIVE_REGULATION_OF_INTRINSIC_APOPTOTIC_SIGNALING_PATHWAY	MCL1,BBC3,BCL2L1,BID
302	0.0131553	0.0004732	GO_REGULATION_OF_TRANSCRIPTION_FROM_RNA_POLYMERASE_I_PROMOTER	SMARCB1,POU4F1,SMARCA4
303	0.0131553	0.0004732	GO_R_SMAD_BINDING	FOS,JUN,SMAD4
304	0.0131553	0.0004732	MARKS_HDAC_TARGETS_UP	FASLG,TNFSF10,HIST3H2BB
305	0.0131553	0.000481179	GO_RNA_POLYMERASE_II_CORE_PROMOTER_SEQUENCE_SPECIFIC_DNA_BINDING	RUNX2,STAT6,FOS,GATA6
306	0.0131553	0.000481179	GO_TRANSCRIPTIONAL_REPRESSOR_ACTIVITY_RNA_POLYMERASE_II_ACTIVATING_TRANSCRIPTION_FACTOR_BINDING	SMARCA4,CREBBP,JUN,KLF4
307	0.0131553	0.000481179	GO_NEGATIVE_REGULATION_OF_MITOTIC_CELL_CYCLE	BLM,MDC1,SMARCA4,HUS1,NBN,BCL2L1,RAD17
308	0.0131553	0.00048528	GALI_TP53_TARGETS_APOPTOTIC_DN	HUS1,FADD
309	0.0131553	0.00048528	OHM_EMBRYONIC_CARCINOMA_UP	CDH1,BRCA1
310	0.0131553	0.000495927	GSE12845_IGD_POS_BLOOD_VS_PRE_GC_TONSIL_BCELL_DN	BID,MDC1,H2AFX,RBBP8,RAD51AP1,SMARCA4,CDK4
311	0.0131553	0.000495927	GSE23568_ID3_TRANSDUCED_VS_ID3_KO_CD8_TCELL_DN	BCL2A1,FASLG,CREBBP,RAD1,MCL1,SMAD4,UIMC1
312	0.0131553	0.000495927	GSE24634_TREG_VS_TCONV_POST_DAY7_IL4_CONVERSION_UP	RAD1,RAD51,TNFSF10,H2AFX,RBBP8,TOP3A,BLM
313	0.0131553	0.000495927	GSE360_LOW_DOSE_B_MALAYI_VS_M_TUBERCULOSIS_DC_DN	CDH1,STAT3,HIST2H2BE,BCL2A1,ARID1A,SEC13,NBN
314	0.0131553	0.000495927	GSE360_L_DONOVANI_VS_B_MALAYI_HIGH_DOSE_DC_UP	NBN,HIST2H2BE,BID,ZBTB17,BRCA1,MSC,BCL2A1
315	0.0131553	0.000495927	GSE38681_WT_VS_LYL1_KO_LYMPHOID_PRIMED_MULTIPOTENT_PROGENITOR_DN	FASLG,MCL1,MOV10,TNFSF10,UIMC1,NBN,STAT3
316	0.0131553	0.000495927	GSE5679_CTRL_VS_RARA_AGONIST_AM580_TREATED_DC_UP	BCL2L1,CDK4,H2AFX,BRCA1,RBBP8,RAD51,DNA2
317	0.0131553	0.000495927	GSE9650_NAIVE_VS_MEMORY_CD8_TCELL_DN	FASLG,KLF4,BCL2A1,FOS,FGF13,TNFSF10,CDK4
318	0.0131553	0.000495927	HALLMARK_ESTROGEN_RESPONSE_LATE	PGR,LLGL2,RBBP8,FOS,CDH1,XRCC3,KLF4
319	0.0131553	0.000495927	KAECH_NAIVE_VS_MEMORY_CD8_TCELL_DN	FASLG,KLF4,FOS,TNFSF10,CDK4,BCL2A1,FGF13
320	0.0136969	0.000517965	GO_ACTIVATION_OF_CYSTEINE_TYPE_ENDOPEPTIDASE_ACTIVITY	TNFSF10,FASLG,BID,BBC3,FADD
321	0.0138301	0.000524634	GO_REGULATION_OF_INTRINSIC_APOPTOTIC_SIGNALING_PATHWAY	HIF1A,MCL1,BID,BCL2L2,BBC3,BCL2L1
322	0.0138364	0.000526508	GO_DNA_TEMPLATED_TRANSCRIPTION_INITIATION	KAT2B,CREBBP,NR3C1,AR,PGR,NR0B1,NR5A1
323	0.0139681	0.000541423	BIOCARTA_NTHI_PATHWAY	NR3C1,CREBBP,SMAD4
324	0.0139681	0.000541423	BIOCARTA_TPO_PATHWAY	JUN,STAT3,FOS
325	0.0139681	0.000541423	GO_DNA_DEPENDENT_DNA_REPLICATION_MAINTENANCE_OF_FIDELITY	WRN,RAD51,BLM
326	0.0139681	0.000541423	GO_IMMUNOGLOBULIN_PRODUCTION_INVOLVED_IN_IMMUNOGLOBULIN_MEDIATED_IMMUNE_RESPONSE	RNF8,NBN,RNF168
327	0.0139681	0.000541423	ONO_AML1_TARGETS_UP	FASLG,JUN,FOS
328	0.0139681	0.000541423	REACTOME_YAP1_AND_WWTR1_TAZ_STIMULATED_GENE_EXPRESSION	CREBBP,RUNX2,KAT2B
329	0.0142175	0.000556132	GO_REGULATION_OF_EXTRINSIC_APOPTOTIC_SIGNALING_PATHWAY_VIA_DEATH_DOMAIN_RECEPTORS	BRCA1,TNFSF10,FASLG,FADD
330	0.0142175	0.000556132	LAU_APOPTOSIS_CDKN2A_UP	BRCA1,BCL2L1,FADD,BID
331	0.0142175	0.000556132	PID_FGF_PATHWAY	JUN,RUNX2,CDH1,FOS
332	0.0145408	0.000570496	GO_PML_BODY	SUMO2,NBN,BLM,TOP3A,RAD51
333	0.01487	0.000585169	GO_MALE_SEX_DIFFERENTIATION	GATA6,SMAD4,BCL2L2,BCL2L1,NR0B1,NR5A1
334	0.0151141	0.000596561	GO_OUTFLOW_TRACT_MORPHOGENESIS	GATA6,SOX17,HIF1A,JUN
335	0.0155045	0.000615636	GO_NEGATIVE_REGULATION_OF_CELL_CYCLE_G2_M_PHASE_TRANSITION	NBN,HUS1,BLM
336	0.0155045	0.000615636	GO_REGULATION_OF_TRANSFORMING_GROWTH_FACTOR_BETA_PRODUCTION	GATA6,HIF1A,SMAD4
337	0.0155869	0.000620751	GO_ENZYME_BINDING	H2AFX,PGR,SMARCA4,BCL2L1,KLF4,RUNX2,GATA6,RNF8,LLGL2,BBC3,RAD51,HDAC1,BID,STAT6,KAT2B,AR,BRCA1,JUN,CYP1A2,FADD,NR5A1,STAT3,HIF1A,SUMO2
338	0.0157336	0.000628452	GO_POSITIVE_REGULATION_OF_CHROMOSOME_ORGANIZATION	RAD50,NBN,BRCA1,SMAD4,KAT2B,SMARCB1
339	0.0159513	0.000639034	GO_ACTIVATING_TRANSCRIPTION_FACTOR_BINDING	JUN,CREBBP,TP53BP1,HDAC1
340	0.0160377	0.000644389	FISCHER_DREAM_TARGETS	BRCA1,RAD51AP1,H2AFX,MDC1,BLM,RAD51,XRCC2,DNA2,RAD1,RMI2,PALB2,HIST2H2BE,TOP3A,XRCC3,WRN,CDK4
341	0.0162956	0.000656677	GO_MODIFICATION_OF_MORPHOLOGY_OR_PHYSIOLOGY_OF_OTHER_ORGANISM	SMARCB1,SMARCA4,BCL2L1,JUN,HDAC1
342	0.0169143	0.00068361	WAKASUGI_HAVE_ZNF143_BINDING_SITES	BRCA1,RAD1,RAD51,RAD50
343	0.0171219	0.000696044	BIOCARTA_WNT_PATHWAY	CREBBP,HDAC1,SMAD4
344	0.0171219	0.000696044	GO_TELOMERE_MAINTENANCE_VIA_TELOMERE_LENGTHENING	DNA2,RAD50,RAD51
345	0.0173403	0.000706975	ZHANG_TLX_TARGETS_60HR_DN	BRCA1,DNA2,RAD51AP1,RBBP8,BLM,RAD51,SMARCA4,HUS1
346	0.0176688	0.000722453	GO_POSITIVE_REGULATION_OF_PEPTIDASE_ACTIVITY	FASLG,TNFSF10,STAT3,BID,BBC3,FADD
347	0.0176766	0.000730345	GO_REGULATION_OF_CELL_CYCLE_G2_M_PHASE_TRANSITION	CDK4,BLM,HUS1,NBN
348	0.0176766	0.000730345	GO_REGULATION_OF_INTRACELLULAR_STEROID_HORMONE_RECEPTOR_SIGNALING_PATHWAY	BRCA1,NR0B1,HDAC1,SMARCA4
349	0.0176766	0.000730345	PID_P53_REGULATION_PATHWAY	KAT5,PRMT5,KAT2B,CREBBP
350	0.0176766	0.00073113	PUJANA_BRCA2_PCC_NETWORK	RAD1,RBBP8,H2AFX,WRN,XRCC3,RAD51AP1,DNA2,BLM,BRCA1,SMARCA4
351	0.0179139	0.000743061	GO_NEGATIVE_REGULATION_OF_CELL_CYCLE_PROCESS	HUS1,SMARCA4,NBN,BLM,CDK4,BRCA1,RAD1
352	0.0188195	0.00078285	GO_POSITIVE_REGULATION_OF_TRANSCRIPTION_FROM_RNA_POLYMERASE_II_PROMOTER_INVOLVED_IN_CELLULAR_RESPONSE_TO_CHEMICAL_STIMULUS	HIF1A,RUNX2,SMAD4
353	0.0188474	0.000786236	GO_ATPASE_ACTIVITY	RAD17,NBN,DNA2,SMARCA4,BLM,XRCC2,XRCC3,WRN,RAD51,RAD50
354	0.019638	0.000821539	GO_HISTONE_DEACETYLASE_BINDING	KAT2B,HIF1A,RUNX2,KLF4,HDAC1
355	0.0197969	0.000830525	GO_REGULATION_OF_VIRAL_TRANSCRIPTION	SMARCB1,SMARCA4,HDAC1,JUN
356	0.0202461	0.000851761	GO_ANATOMICAL_STRUCTURE_HOMEOSTASIS	DNA2,NBN,HIST3H3,RAD50,WRN,XRCC3,HIF1A,RAD51
357	0.0205967	0.000876249	BIOCARTA_G1_PATHWAY	CDK4,HDAC1,SMAD4
358	0.0205967	0.000876249	GO_CELL_FATE_COMMITMENT_INVOLVED_IN_FORMATION_OF_PRIMARY_GERM_LAYER	KLF4,GATA6,SOX17
359	0.0205967	0.000876249	GO_POSITIVE_REGULATION_OF_RELEASE_OF_CYTOCHROME_C_FROM_MITOCHONDRIA	BBC3,TNFSF10,BID
360	0.0205967	0.000876249	MATZUK_MALE_REPRODUCTION_SERTOLI	BCL2L2,AR,NR0B1
361	0.0207234	0.000884086	GO_REPLICATION_FORK	XRCC3,XRCC2,NBN,H2AFX
362	0.0213376	0.000912811	GSE27241_WT_VS_RORGT_KO_TH17_POLARIZED_CD4_TCELL_UP	HIST3H2BB,XRCC2,FGF13,BRCA1,DNA2,SUMO2
363	0.0218533	0.000940038	PID_IL12_2PATHWAY	STAT3,FOS,STAT6,FASLG
364	0.0218533	0.000940038	PID_MYC_REPRESS_PATHWAY	HDAC1,SMAD4,ZBTB17,BRCA1
365	0.0224244	0.000976434	GO_SOMATIC_DIVERSIFICATION_OF_IMMUNOGLOBULINS	RNF168,RNF8,NBN
366	0.0224244	0.000976434	GO_TELOMERE_CAPPING	NBN,RAD50,HIST3H3
367	0.0224244	0.000976434	PID_TCR_CALCIUM_PATHWAY	FASLG,FOS,JUN
368	0.0224244	0.000976434	WANG_RESPONSE_TO_BEXAROTENE_DN	FASLG,MSC,RAD51AP1
369	0.0224244	0.000977854	PUJANA_CHEK2_PCC_NETWORK	SMARCD1,SMARCB1,NBN,RBBP8,BLM,WRN,SMARCA4,RAD51AP1,RAD1,BRCA1,ARID1A,CDK4,DNA2,HDAC1
370	0.0230316	0.00100729	GO_POSITIVE_REGULATION_OF_CELL_DEATH	HIF1A,BBC3,FASLG,MCL1,BID,CDK4,BCL2A1,TNFSF10,POU4F1,JUN,FADD,BCL2L1
371	0.0230316	0.00100978	STANHILL_HRAS_TRANSFROMATION_UP	FOS,JUN
372	0.0240681	0.00105806	GO_NEGATIVE_REGULATION_OF_DNA_METABOLIC_PROCESS	RAD17,NBN,HUS1,RAD50,BLM
373	0.0242576	0.00108359	BIOCARTA_FAS_PATHWAY	JUN,FADD,FASLG
374	0.0242576	0.00108359	GO_DNA_STRAND_ELONGATION	RAD50,NBN,DNA2
375	0.0242576	0.00108359	GO_NUCLEOSOMAL_DNA_BINDING	HDAC1,SMARCB1,SMARCA4
376	0.0242576	0.00108359	GO_TUMOR_NECROSIS_FACTOR_RECEPTOR_BINDING	TNFSF10,FASLG,FADD
377	0.0242576	0.00108359	PID_RETINOIC_ACID_PATHWAY	HDAC1,CREBBP,KAT2B
378	0.0242576	0.00108359	REACTOME_INTRINSIC_PATHWAY_FOR_APOPTOSIS	BBC3,BCL2L1,BID
379	0.0246029	0.00110193	GO_ZYMOGEN_ACTIVATION	BID,FASLG,TNFSF10,BBC3,FADD
380	0.0246546	0.00110715	GO_REGULATION_OF_GENE_EXPRESSION_EPIGENETIC	KAT2B,STAT3,H2AFX,ARID1A,MOV10,SMARCD1,BRCA1
381	0.0252474	0.00113965	GO_RESPONSE_TO_OXYGEN_CONTAINING_COMPOUND	KAT2B,BRCA1,CDH1,CYP1A2,JUN,HIF1A,STAT3,BLM,FOS,PTK6,RBBP8,BCL2L1,KLF4,SMARCD1,FASLG,RAD51,CDK4,STAT6,KAT5,BID
382	0.0252474	0.00113974	GO_HORMONE_RECEPTOR_BINDING	BRCA1,SMARCA4,NR0B1,HIF1A,KAT5,STAT3
383	0.0259694	0.0011754	GSE7509_UNSTIM_VS_IFNA_STIM_IMMATURE_DC_DN	BID,NR5A1,MCL1,STAT3,TNFSF10,KAT2B
384	0.0261314	0.00118892	GO_POSITIVE_REGULATION_OF_NEURON_DEATH	FASLG,BBC3,JUN,MCL1
385	0.0261314	0.00118892	VANHARANTA_UTERINE_FIBROID_DN	SOX17,KLF4,JUN,NR3C1
386	0.0261532	0.0011979	GO_MULTICELLULAR_ORGANISM_AGING	NR5A1,BBC3,WRN
387	0.0261532	0.0011979	MODULE_229	FOS,BLM,WRN
388	0.0261532	0.00119918	GO_POSITIVE_REGULATION_OF_RESPONSE_TO_STIMULUS	CREBBP,PTK6,SEC13,STAT3,HIF1A,FADD,JUN,BRCA1,PRMT5,BID,MCL1,RSPO4,STAT6,TNFSF10,BBC3,UIMC1,FASLG,SMAD4,RNF168,RNF8,GATA6,SMARCA4,BCL2L1,SMARCB1,H2AFX
389	0.0263631	0.00121192	GSE27241_WT_VS_RORGT_KO_TH17_POLARIZED_CD4_TCELL_TREATED_WITH_DIGOXIN_UP	BRCA1,HIST3H2BB,SMARCD1,WRN,ARID1A,CREBBP
390	0.0270466	0.00124929	GO_NEGATIVE_REGULATION_OF_NEURON_DEATH	JUN,HIF1A,STAT3,XRCC2,POU4F1,BCL2L1
391	0.0270466	0.00124973	GO_CELLULAR_RESPONSE_TO_OXYGEN_CONTAINING_COMPOUND	BRCA1,CDH1,BCL2L1,KLF4,KAT2B,BLM,PTK6,FOS,KAT5,STAT6,SMARCD1,HIF1A,RAD51,STAT3
392	0.0284122	0.00131914	GO_NEGATIVE_REGULATION_OF_GROWTH	FGF13,HIF1A,SMAD4,BBC3,PTK6,SOX17,SMARCA4
393	0.0284122	0.00131955	AMIT_SERUM_RESPONSE_40_MCF10A	FOS,JUN,MCL1
394	0.0285074	0.00132734	GO_MACROMOLECULAR_COMPLEX_ASSEMBLY	CREBBP,BLM,HIST2H2BE,XRCC3,SEC13,FADD,AR,FGF13,PRMT5,KAT5,BID,HIST3H3,RAD51,HDAC1,XRCC2,SEC23A,SMAD4,SMARCA4,HIST3H2BB,H2AFX
395	0.0287451	0.0013418	KOKKINAKIS_METHIONINE_DEPRIVATION_96HR_UP	CREBBP,SMAD4,JUN,BID,BRCA1
396	0.0292056	0.00136675	MODULE_197	JUN,FOS,POU4F1,RBBP8,HIF1A,CDK4
397	0.0297659	0.00140352	GO_REGULATION_OF_MEMBRANE_PERMEABILITY	STAT3,BID,BBC3,BCL2L1
398	0.0297659	0.00140352	PID_AP1_PATHWAY	NR3C1,HIF1A,FOS,JUN
399	0.0297659	0.00140352	REACTOME_SIGNALING_BY_NOTCH1	CREBBP,HDAC1,HIF1A,KAT2B
400	0.0304947	0.00144869	BIOCARTA_DEATH_PATHWAY	TNFSF10,FADD,BID
401	0.0304947	0.00144869	GO_REGULATION_OF_T_CELL_APOPTOTIC_PROCESS	HIF1A,FADD,BBC3
402	0.0304947	0.00144869	GO_SOMATIC_CELL_DNA_RECOMBINATION	NBN,RNF168,RNF8
403	0.0320234	0.0015251	WINTER_HYPOXIA_METAGENE	HDAC1,NR3C1,BCL2L2,BCL2L1,JUN,HIF1A,FOS
404	0.0326911	0.00156076	GO_SMAD_BINDING	JUN,CREBBP,FOS,SMAD4
405	0.0331275	0.00158551	GO_CELLULAR_RESPONSE_TO_ALKALOID	BCL2L1,RAD51,BLM
406	0.0334194	0.00160344	MARSON_BOUND_BY_E2F4_UNSTIMULATED	RNF8,RAD51AP1,NBN,XRCC2,FADD,PALB2,HIST2H2BE,TOP3A,H2AFX,BLM,MDC1,RAD1,RAD51
407	0.0335991	0.00161603	GO_PROTEIN_COMPLEX_SUBUNIT_ORGANIZATION	ARID1A,HIST2H2BE,SEC13,BLM,CREBBP,FGF13,AR,FADD,SMARCD1,HDAC1,RAD51,SEC23A,HIST3H3,KAT5,BID,HIST3H2BB,H2AFX,SMARCB1,SMARCA4,RNF8,SMAD4
408	0.034093	0.00164381	KEGG_CHRONIC_MYELOID_LEUKEMIA	SMAD4,BCL2L1,CDK4,HDAC1
409	0.0342972	0.00165771	GO_POSITIVE_REGULATION_OF_CELL_DIFFERENTIATION	SOX17,AR,SMAD4,FADD,GATA6,JUN,RUNX2,KAT2B,PRMT5,FOS,PTK6,POU4F2,XRCC2,HIF1A
410	0.0351096	0.00171525	CHASSOT_SKIN_WOUND	FOS,JUN
411	0.0351096	0.00171525	GO_LATERAL_ELEMENT	RAD51,BLM
412	0.0351096	0.00171525	REACTOME_ACTIVATION_OF_THE_AP1_FAMILY_OF_TRANSCRIPTION_FACTORS	FOS,JUN
413	0.0351096	0.00172142	FERNANDEZ_BOUND_BY_MYC	STAT6,BBC3,MCL1,NBN,JUN,HIF1A
414	0.0351096	0.00173017	GO_B_CELL_ACTIVATION_INVOLVED_IN_IMMUNE_RESPONSE	NBN,RNF168,RNF8
415	0.0351096	0.00173017	GO_NEURON_APOPTOTIC_PROCESS	BID,FADD,BCL2L1
416	0.0351096	0.00173017	GO_REGULATION_OF_PROTEIN_OLIGOMERIZATION	BID,HIST3H3,BBC3
417	0.0351096	0.00173017	PID_HIV_NEF_PATHWAY	BID,FADD,FASLG
418	0.0369739	0.00182641	GO_REGULATION_OF_CELL_CYCLE_PHASE_TRANSITION	BLM,CDK4,NBN,HUS1,SMARCA4,BID,CREBBP,XRCC3
419	0.0377545	0.0018735	GO_RESPONSE_TO_INORGANIC_SUBSTANCE	BLM,CDK4,CDH1,FOS,CYP1A2,JUN,KLF4,STAT6,HIF1A,RAD51
420	0.0377545	0.00188282	GO_RNA_POLYMERASE_II_ACTIVATING_TRANSCRIPTION_FACTOR_BINDING	JUN,CREBBP,TP53BP1
421	0.0377545	0.00188282	KIM_ALL_DISORDERS_OLIGODENDROCYTE_NUMBER_CORR_DN	NR5A1,XRCC3,XRCC2
422	0.0377545	0.00188282	SUBTIL_PROGESTIN_TARGETS	KAT2B,JUN,AR
423	0.0394086	0.00196996	GO_PROTEIN_COMPLEX_BIOGENESIS	KAT5,BID,HIST3H3,HDAC1,RAD51,SEC23A,SMAD4,SMARCA4,HIST3H2BB,H2AFX,CREBBP,BLM,HIST2H2BE,SEC13,FADD,AR,FGF13
424	0.0399573	0.00200283	KEGG_CELL_CYCLE	CREBBP,ZBTB17,SMAD4,CDK4,HDAC1
425	0.0399573	0.00200684	HESS_TARGETS_OF_HOXA9_AND_MEIS1_DN	MCL1,CDH1,FOS,KLF4
426	0.0403102	0.00203038	GSE7219_UNSTIM_VS_LPS_AND_ANTI_CD40_STIM_NIK_NFKB2_KO_DC_DN	TNFSF10,CDH1,STAT3,H2AFX,HIF1A,JUN
427	0.0403102	0.00204362	BIOCARTA_MET_PATHWAY	JUN,STAT3,FOS
428	0.0403102	0.00204362	GO_REGULATION_OF_PROTEIN_AUTOPHOSPHORYLATION	NBN,RAD50,JUN
429	0.0403102	0.00204362	HOWLIN_CITED1_TARGETS_1_DN	AR,HIF1A,RAD51AP1
430	0.0414223	0.00213426	AMIT_EGF_RESPONSE_20_HELA	JUN,FOS
431	0.0414223	0.00213426	GO_ENDOCARDIUM_DEVELOPMENT	SOX17,SMAD4
432	0.0414223	0.00213426	GO_NEGATIVE_REGULATION_OF_TRANSCRIPTION_ELONGATION_FROM_RNA_POLYMERASE_II_PROMOTER	RNF8,RNF168
433	0.0414223	0.00213426	GO_POSITIVE_REGULATION_OF_RECEPTOR_BIOSYNTHETIC_PROCESS	HDAC1,HIF1A
434	0.0414223	0.00213426	GO_REGULATION_OF_HISTONE_H4_ACETYLATION	BRCA1,SMARCB1
435	0.0414223	0.00213426	GO_REGULATION_OF_OXIDATIVE_STRESS_INDUCED_NEURON_DEATH	MCL1,HIF1A
436	0.0414223	0.00213426	MUNSHI_MULTIPLE_MYELOMA_DN	RAD51,SMARCA4
437	0.0416312	0.00214994	GO_POSITIVE_REGULATION_OF_ORGANELLE_ORGANIZATION	BID,TNFSF10,BBC3,HIF1A,RAD50,SMAD4,NBN,BRCA1,KAT2B,SMARCB1,ZBTB17
438	0.0418331	0.00216532	GO_POSITIVE_REGULATION_OF_DEVELOPMENTAL_PROCESS	XRCC2,POU4F2,STAT6,GATA6,RUNX2,SMAD4,SOX17,HIF1A,NR5A1,FOS,PTK6,KAT2B,PRMT5,FADD,JUN,BRCA1,AR
439	0.0418626	0.00217179	GO_INTERSPECIES_INTERACTION_BETWEEN_ORGANISMS	KAT5,CREBBP,RAD50,HDAC1,STAT3,SMARCA4,BCL2L1,JUN,FADD,H2AFX,SMARCB1,KAT2B
440	0.0422663	0.00219796	GO_REPRODUCTIVE_SYSTEM_DEVELOPMENT	ARID1A,NR5A1,HIF1A,BCL2L2,AR,BCL2L1,NR0B1,GATA6,SMAD4
441	0.0422663	0.00221271	BIOCARTA_IL2RB_PATHWAY	BCL2L1,FASLG,FOS
442	0.0422663	0.00221271	PID_FAS_PATHWAY	FADD,BID,FASLG
443	0.0422663	0.00221271	REACTOME_ACTIVATION_OF_ATR_IN_RESPONSE_TO_REPLICATION_STRESS	HUS1,RAD1,RAD17
444	0.0440361	0.00231307	GO_CHROMATIN_DNA_BINDING	HDAC1,STAT3,SMARCA4,SMARCB1
445	0.0440361	0.00231577	GO_SENSORY_ORGAN_DEVELOPMENT	KLF4,JUN,CDK4,SMARCA4,HIF1A,HDAC1,STAT3,POU4F2,FASLG,ARID1A
446	0.0451481	0.00239026	GO_ANDROGEN_RECEPTOR_BINDING	BRCA1,KAT5,SMARCA4
447	0.0451481	0.00239026	GO_EXTRINSIC_APOPTOTIC_SIGNALING_PATHWAY_VIA_DEATH_DOMAIN_RECEPTORS	FADD,BID,FASLG
448	0.0451481	0.00239026	GO_POSITIVE_REGULATION_OF_VIRAL_TRANSCRIPTION	JUN,SMARCB1,SMARCA4
449	0.0456443	0.00242192	GO_POSITIVE_REGULATION_OF_MYELOID_CELL_DIFFERENTIATION	FOS,FADD,HIF1A,JUN
450	0.0469689	0.00249993	BLALOCK_ALZHEIMERS_DISEASE_UP	TOP3A,RAD51AP1,HIST2H2BE,LLGL2,RNF8,WRN,H2AFX,BRCA1,RAD1,RUNX2,POU4F2,JUN,HDAC1,KAT2B,SMARCD1,ZBTB17,SMAD4,MCL1,TNFSF10,CREBBP,STAT6,ARID1A
451	0.0469689	0.00250331	GO_AGING	STAT3,BBC3,WRN,NR5A1,H2AFX,JUN,FOS
452	0.0473395	0.00253156	GO_NEGATIVE_REGULATION_OF_NEURON_APOPTOTIC_PROCESS	XRCC2,JUN,HIF1A,POU4F1,BCL2L1
453	0.0473395	0.00253425	WCTCNATGGY_UNKNOWN	SMARCD1,RAD1,JUN,TP53BP1
454	0.0474572	0.00257639	PID_FOXM1_PATHWAY	CREBBP,CDK4,FOS
455	0.0474572	0.00259663	GO_3_5_DNA_HELICASE_ACTIVITY	BLM,WRN
456	0.0474572	0.00259663	GO_DNA_POLYMERASE_BINDING	SMARCA4,RAD51
457	0.0474572	0.00259663	GO_INTRA_S_DNA_DAMAGE_CHECKPOINT	MDC1,HUS1
458	0.0474572	0.00259663	GO_NEGATIVE_REGULATION_BY_HOST_OF_VIRAL_TRANSCRIPTION	HDAC1,JUN
459	0.0474572	0.00259663	GO_NEGATIVE_REGULATION_OF_ANDROGEN_RECEPTOR_SIGNALING_PATHWAY	SMARCA4,HDAC1
460	0.0474572	0.00259663	GO_REGULATION_OF_THYMOCYTE_APOPTOTIC_PROCESS	HIF1A,BBC3
461	0.0474572	0.00259663	KRISHNAN_FURIN_TARGETS_UP	FOS,JUN
462	0.0474572	0.00259663	SA_PROGRAMMED_CELL_DEATH	BCL2L1,BID
463	0.0474572	0.00259663	TURJANSKI_MAPK1_AND_MAPK2_TARGETS	FOS,SMAD4
464	0.0476319	0.00261182	GO_SEX_DIFFERENTIATION	NR5A1,BCL2L2,NR0B1,BCL2L1,AR,SMAD4,GATA6
465	0.0479792	0.00263653	GSE32986_UNSTIM_VS_CURDLAN_HIGHDOSE_STIM_DC_UP	SEC13,PRMT5,STAT3,DNA2,NBN,BCL2L1
466	0.0486746	0.00270389	GSE4142_PLASMA_CELL_VS_MEMORY_BCELL_DN	ARID1A,BCL2A1,PTK6,XRCC2,FASLG,BCL2L1
467	0.0486746	0.00275885	GO_CELLULAR_RESPONSE_TO_NITROGEN_COMPOUND	STAT6,KLF4,BCL2L1,CDH1,BRCA1,BLM,KAT2B,STAT3,HIF1A,RAD51
468	0.0486746	0.00276956	GO_BETA_CATENIN_BINDING	CDH1,SOX17,KLF4,AR
469	0.0486746	0.00277124	GO_NUCLEAR_NUCLEOSOME	HIST3H3,HIST3H2BB,HIST2H2BE
470	0.0486746	0.00277253	GOLDRATH_EFF_VS_MEMORY_CD8_TCELL_UP	RAD51,BRCA1,HIST3H3,H2AFX,DNA2,RAD51AP1
471	0.0486746	0.00277253	GSE1460_NAIVE_CD4_TCELL_ADULT_BLOOD_VS_THYMIC_STROMAL_CELL_DN	DNA2,KLF4,SMAD4,RAD51AP1,BID,RAD51
472	0.0486746	0.00277253	GSE17974_0H_VS_24H_IN_VITRO_ACT_CD4_TCELL_DN	BLM,RAD51,RBBP8,H2AFX,RMI2,RAD50
473	0.0486746	0.00277253	GSE17974_0H_VS_2H_IN_VITRO_ACT_CD4_TCELL_DN	RBBP8,FASLG,CDK4,RNF168,BCL2A1,FADD
474	0.0486746	0.00277253	GSE19923_WT_VS_HEB_AND_E2A_KO_DP_THYMOCYTE_DN	FOS,BCL2A1,KAT2B,H2AFX,FGF13,SMARCD1
475	0.0486746	0.00277253	GSE22886_UNSTIM_VS_IL15_STIM_NKCELL_DN	CDK4,RAD51AP1,BLM,RBBP8,H2AFX,BCL2L1
476	0.0486746	0.00277253	GSE36476_CTRL_VS_TSST_ACT_40H_MEMORY_CD4_TCELL_YOUNG_DN	TP53BP1,BRCA1,RAD51,PALB2,BLM,RBBP8
477	0.0486746	0.00277253	GSE36476_CTRL_VS_TSST_ACT_72H_MEMORY_CD4_TCELL_OLD_DN	BLM,RAD51,RBBP8,CDK4,FADD,TP53BP1
478	0.0486746	0.00277253	GSE369_PRE_VS_POST_IL6_INJECTION_SOCS3_KO_LIVER_UP	GATA6,BCL2A1,JUN,POU4F1,MCL1,NR3C1
479	0.0486746	0.00277253	GSE41176_WT_VS_TAK1_KO_UNSTIM_BCELL_UP	BID,NR5A1,RBBP8,BCL2A1,TP53BP1,ZBTB17
480	0.0486746	0.00277253	GSE43957_UNTREATED_VS_NACL_TREATED_ANTI_CD3_CD28_STIM_CD4_TCELL_UP	MOV10,FOS,HIST3H3,CYP1A2,FADD,DNA2
481	0.0486746	0.00277253	HALLMARK_G2M_CHECKPOINT	H2AFX,HUS1,CDK4,PRMT5,HIF1A,WRN
482	0.0486746	0.00277253	HALLMARK_TNFA_SIGNALING_VIA_NFKB	JUN,BCL2A1,MCL1,FOS,KLF4,MSC
483	0.0501504	0.00286252	GO_COVALENT_CHROMATIN_MODIFICATION	KAT5,RNF8,RNF168,CREBBP,HDAC1,PRMT5,UIMC1,KAT2B
484	0.0505735	0.00289265	GO_POSITIVE_REGULATION_OF_CHROMATIN_MODIFICATION	SMAD4,KAT2B,SMARCB1,BRCA1
485	0.0508672	0.00292146	GO_POSITIVE_REGULATION_OF_PROTEIN_METABOLIC_PROCESS	KLF4,SMAD4,SOX17,NBN,SMARCB1,KAT5,BID,CDK4,TNFSF10,BBC3,RAD50,FASLG,JUN,FADD,BRCA1,FGF13,KAT2B,SUMO2,PTK6,STAT3
486	0.0508672	0.00292146	GO_REGULATION_OF_CELL_DIFFERENTIATION	POU4F1,NR0B1,HDAC1,XRCC2,POU4F2,RUNX2,KLF4,GATA6,SMAD4,SOX17,PTK6,FOS,HIF1A,STAT3,FADD,JUN,AR,FGF13,KAT2B,PRMT5
487	0.0514807	0.0029668	ROSTY_CERVICAL_CANCER_PROLIFERATION_CLUSTER	BRCA1,BID,RAD51AP1,H2AFX,DNA2
488	0.0514807	0.00297495	GO_NEGATIVE_REGULATION_OF_REACTIVE_OXYGEN_SPECIES_METABOLIC_PROCESS	BRCA1,HIF1A,STAT3
489	0.0514807	0.00297495	GO_SOMATIC_DIVERSIFICATION_OF_IMMUNE_RECEPTORS	RNF168,RNF8,NBN
490	0.0520739	0.00301539	GO_REGULATION_OF_CELL_PROLIFERATION	PTK6,HIF1A,STAT3,AR,BRCA1,JUN,FADD,KAT2B,CDK4,STAT6,BID,FASLG,HDAC1,SOX17,BCL2L1,KLF4,RUNX2,GATA6,SMAD4,SMARCB1
491	0.0523889	0.00305995	GSE9946_IMMATURE_VS_PROSTAGLANDINE2_TREATED_MATURE_DC_DN	RAD50,XRCC3,PALB2,BLM,UIMC1
492	0.0523889	0.00307276	GO_NUCLEAR_BODY	POU4F2,RAD51,HIF1A,NBN,TOP3A,BLM,SUMO2,CREBBP
493	0.0523889	0.00310173	BIOCARTA_ARENRF2_PATHWAY	JUN,FOS
494	0.0523889	0.00310173	GO_ENDODERMAL_CELL_FATE_COMMITMENT	GATA6,SOX17
495	0.0523889	0.00310173	GO_EYELID_DEVELOPMENT_IN_CAMERA_TYPE_EYE	HDAC1,JUN
496	0.0523889	0.00310173	GO_HEPATOCYTE_APOPTOTIC_PROCESS	BID,BCL2L1
497	0.0523889	0.00310173	GO_MITOTIC_G2_DNA_DAMAGE_CHECKPOINT	BLM,NBN
498	0.0523889	0.00310173	GO_SINGLE_STRANDED_DNA_DEPENDENT_ATPASE_ACTIVITY	DNA2,RAD51
499	0.0523889	0.00310173	HEIDENBLAD_AMPLIFIED_IN_SOFT_TISSUE_CANCER	JUN,CDK4
500	0.0523889	0.00310173	NUNODA_RESPONSE_TO_DASATINIB_IMATINIB_DN	STAT6,XRCC2
501	0.0523889	0.00310173	REACTOME_NOTCH_HLH_TRANSCRIPTION_PATHWAY	CREBBP,KAT2B
502	0.0532053	0.00315635	GO_DEVELOPMENTAL_PROCESS_INVOLVED_IN_REPRODUCTION	BCL2L2,HIF1A,ARID1A,NR5A1,NR0B1,SMAD4,RNF8,GATA6,BCL2L1,SMARCA4,AR
503	0.0534934	0.00317977	GO_RESPONSE_TO_DRUG	CYP1A2,JUN,GATA6,CDH1,FOS,CDK4,STAT3,HIF1A,RAD51
504	0.0535197	0.00318765	PID_TCPTP_PATHWAY	CREBBP,STAT3,STAT6
505	0.0549248	0.00328432	GO_MEIOSIS_I	RAD51,RAD50,XRCC2,XRCC3
506	0.0549248	0.00328432	LEE_CALORIE_RESTRICTION_NEOCORTEX_DN	H2AFX,STAT6,CDK4,SEC23A
507	0.055728	0.00334115	GO_REGULATION_OF_CHROMOSOME_ORGANIZATION	SMAD4,NBN,BRCA1,XRCC3,KAT2B,SMARCB1,RAD50
508	0.055728	0.00335211	BROCKE_APOPTOSIS_REVERSED_BY_IL6	STAT3,MCL1,TNFSF10,RAD1,JUN
509	0.055728	0.00335211	GO_CARDIAC_CHAMBER_DEVELOPMENT	ARID1A,POU4F1,SMAD4,GATA6,HIF1A
510	0.0563494	0.00340947	GO_REGULATION_OF_DNA_TEMPLATED_TRANSCRIPTION_ELONGATION	POU4F1,RNF168,RNF8
511	0.0563494	0.00340947	MA_MYELOID_DIFFERENTIATION_DN	ZBTB17,SMAD4,FOS
512	0.0563494	0.00340947	PID_ERBB2_ERBB3_PATHWAY	FOS,STAT3,JUN
513	0.056455	0.00342253	REACTOME_RNA_POL_I_TRANSCRIPTION	HIST3H2BB,H2AFX,HIST2H2BE,KAT2B
514	0.0586848	0.00356464	GO_NEGATIVE_REGULATION_OF_INTRINSIC_APOPTOTIC_SIGNALING_PATHWAY	HIF1A,MCL1,BCL2L2,BCL2L1
515	0.0594941	0.00364052	REACTOME_G2_M_CHECKPOINTS	HUS1,RAD1,RAD17
516	0.0594941	0.00364895	BIOCARTA_DREAM_PATHWAY	JUN,FOS
517	0.0594941	0.00364895	GO_POSITIVE_REGULATION_OF_CELL_SIZE	HIF1A,CDK4
518	0.0594941	0.00364895	GO_POSITIVE_REGULATION_OF_TRANSCRIPTION_FROM_RNA_POLYMERASE_I_PROMOTER	SMARCB1,SMARCA4
519	0.0594941	0.00364895	MODULE_89	HIST2H2BE,H2AFX
520	0.0602465	0.00370222	GO_HEART_MORPHOGENESIS	POU4F1,SOX17,SMAD4,GATA6,HIF1A,JUN
521	0.061297	0.00377402	GO_NUCLEOPLASM_PART	KAT2B,PRMT5,TOP3A,NBN,POU4F2,HDAC1,HIF1A,RAD51,BLM,KAT5,CREBBP,SUMO2
522	0.0614225	0.003789	GO_REGULATION_OF_CYSTEINE_TYPE_ENDOPEPTIDASE_ACTIVITY	FADD,KLF4,BBC3,BID,FASLG,TNFSF10
523	0.0624671	0.00386082	GO_MITOCHONDRIAL_MEMBRANE_ORGANIZATION	BID,STAT3,BCL2L1,BBC3
524	0.0625861	0.00388092	BIOCARTA_KERATINOCYTE_PATHWAY	JUN,FASLG,FOS
525	0.0625861	0.00388297	TSAI_RESPONSE_TO_IONIZING_RADIATION	RAD50,MSC,TNFSF10,BBC3,KLF4
526	0.0649485	0.00403721	GO_REGULATION_OF_SEQUENCE_SPECIFIC_DNA_BINDING_TRANSCRIPTION_FACTOR_ACTIVITY	TP53BP1,SMARCB1,SMARCA4,FOS,NR0B1,AR,JUN,KLF4
527	0.0651662	0.00405845	GO_DEVELOPMENT_OF_PRIMARY_SEXUAL_CHARACTERISTICS	NR5A1,NR0B1,BCL2L1,BCL2L2,SMAD4,GATA6
528	0.0660704	0.00413078	GO_NEURON_DEATH	FADD,BCL2L1,BID
529	0.0660704	0.00413078	KEGG_NOTCH_SIGNALING_PATHWAY	CREBBP,KAT2B,HDAC1
530	0.0660704	0.00413819	MANALO_HYPOXIA_DN	RAD51,DNA2,H2AFX,BRCA1,PRMT5,RAD51AP1,TOP3A
531	0.0664063	0.0042377	BIOCARTA_HIF_PATHWAY	JUN,HIF1A
532	0.0664063	0.0042377	BIOCARTA_PITX2_PATHWAY	CREBBP,HDAC1
533	0.0664063	0.0042377	CHANG_POU5F1_TARGETS_UP	SMARCA4,KAT2B
534	0.0664063	0.0042377	GO_DNA_DAMAGE_RESPONSE_SIGNAL_TRANSDUCTION_RESULTING_IN_TRANSCRIPTION	KAT5,BRCA1
535	0.0664063	0.0042377	GO_MRNA_TRANSCRIPTION_FROM_RNA_POLYMERASE_II_PROMOTER	SOX17,HIF1A
536	0.0664063	0.0042377	GO_N_TERMINAL_PROTEIN_AMINO_ACID_ACETYLATION	CREBBP,KAT2B
537	0.0664063	0.0042377	GO_XY_BODY	H2AFX,SMARCB1
538	0.0664063	0.0042377	HUMMEL_BURKITTS_LYMPHOMA_DN	STAT3,BCL2A1
539	0.0664063	0.0042377	MARKS_ACETYLATED_NON_HISTONE_PROTEINS	JUN,WRN
540	0.0664063	0.0042377	MARKS_HDAC_TARGETS_DN	HIF1A,BCL2L1
541	0.0664106	0.00424582	GO_REGULATION_OF_MITOCHONDRION_ORGANIZATION	ZBTB17,HIF1A,BID,BBC3,TNFSF10,BCL2L1
542	0.0666036	0.00426603	PUJANA_BRCA1_PCC_NETWORK	H2AFX,SMARCA4,CDK4,POU4F1,RAD1,HDAC1,XRCC2,ARID1A,XRCC3,SUMO2,RAD51,SMARCD1,RAD17,SMARCB1,WRN,BRCA1,NBN,BLM,RAD51AP1,DNA2,RBBP8
543	0.0683575	0.00439023	GO_IMMUNOGLOBULIN_PRODUCTION	NBN,RNF8,RNF168
544	0.0683575	0.00439453	GO_EMBRYONIC_MORPHOGENESIS	CREBBP,HDAC1,HIF1A,ARID1A,SMAD4,GATA6,KLF4,RUNX2,SOX17,ZBTB17
545	0.0696516	0.00450241	GO_CARDIOCYTE_DIFFERENTIATION	GATA6,SMAD4,SOX17,ARID1A
546	0.0696516	0.00450241	GO_NEGATIVE_REGULATION_OF_CHROMOSOME_ORGANIZATION	RAD50,SMARCB1,NBN,BRCA1
547	0.0696516	0.00450241	GO_SIGNAL_TRANSDUCTION_IN_RESPONSE_TO_DNA_DAMAGE	BRCA1,KAT5,BID,NBN
548	0.0700864	0.0045388	GO_TRANSCRIPTION_COREPRESSOR_ACTIVITY	MSC,PRMT5,HDAC1,SMARCA4,NR0B1,RBBP8
549	0.07085	0.00459663	GO_GASTRULATION	KLF4,GATA6,ZBTB17,SMAD4,SOX17
550	0.0711263	0.00462296	GO_REGULATION_OF_GROWTH	SMARCA4,SOX17,GATA6,SMAD4,FGF13,WRN,PTK6,KAT5,HIF1A,BBC3,STAT3
551	0.0715562	0.00465936	PID_FOXO_PATHWAY	CREBBP,FASLG,KAT2B
552	0.0727697	0.00484864	GO_LYMPHOCYTE_ACTIVATION_INVOLVED_IN_IMMUNE_RESPONSE	NBN,STAT6,RNF168,RNF8
553	0.0727697	0.00484864	GO_PURINE_NTP_DEPENDENT_HELICASE_ACTIVITY	WRN,NBN,RAD50,BLM
554	0.0727697	0.00484864	TAKAO_RESPONSE_TO_UVB_RADIATION_DN	TP53BP1,RBBP8,MCL1,PRMT5
555	0.0727697	0.00486736	BAKER_HEMATOPOIESIS_STAT3_TARGETS	MCL1,HIF1A
556	0.0727697	0.00486736	BIOCARTA_CDMAC_PATHWAY	JUN,FOS
557	0.0727697	0.00486736	BIOCARTA_IL22BP_PATHWAY	STAT3,STAT6
558	0.0727697	0.00486736	BIOCARTA_RELA_PATHWAY	FADD,CREBBP
559	0.0727697	0.00486736	CHIN_BREAST_CANCER_COPY_NUMBER_DN	CDH1,TOP3A
560	0.0727697	0.00486736	GO_HISTONE_H2A_UBIQUITINATION	RNF168,RNF8
561	0.0727697	0.00486736	GO_NEGATIVE_REGULATION_OF_HISTONE_METHYLATION	SMARCB1,BRCA1
562	0.0727697	0.00486736	GO_NEGATIVE_REGULATION_OF_T_CELL_APOPTOTIC_PROCESS	HIF1A,FADD
563	0.0727697	0.00486736	GO_POSITIVE_REGULATION_OF_HISTONE_H3_K4_METHYLATION	SMAD4,BRCA1
564	0.0727697	0.00486736	GO_REGULATION_OF_PROTEIN_HOMOOLIGOMERIZATION	BID,BBC3
565	0.0727697	0.00486736	MATTIOLI_MULTIPLE_MYELOMA_SUBGROUPS	FGF13,SMARCA4
566	0.0727697	0.00486736	MODULE_203	HIST2H2BE,H2AFX
567	0.0735698	0.00493827	GO_3_5_EXONUCLEASE_ACTIVITY	RAD1,RAD50,WRN
568	0.0735698	0.00493827	GO_POSITIVE_REGULATION_OF_MYELOID_LEUKOCYTE_DIFFERENTIATION	FADD,FOS,JUN
569	0.074648	0.00502829	CROONQUIST_NRAS_VS_STROMAL_STIMULATION_DN	JUN,FOS,RAD51AP1,H2AFX
570	0.074648	0.00502829	GO_DNA_DEPENDENT_DNA_REPLICATION	WRN,DNA2,RAD51,BLM
571	0.0772451	0.00521236	GO_MITOTIC_DNA_INTEGRITY_CHECKPOINT	BLM,MDC1,HUS1,NBN
572	0.0773278	0.00522707	GO_NEUROMUSCULAR_PROCESS_CONTROLLING_BALANCE	POU4F2,POU4F1,NBN
573	0.0776658	0.0052591	PHONG_TNF_RESPONSE_VIA_P38_PARTIAL	BID,STAT3,MCL1,NBN,JUN
574	0.0794824	0.00539314	DUTERTRE_ESTRADIOL_RESPONSE_6HR_UP	PGR,BRCA1,XRCC2,HIF1A,XRCC3,RBBP8
575	0.0794824	0.00540089	GO_RNA_POLYMERASE_II_TRANSCRIPTION_FACTOR_COMPLEX	SMAD4,NR5A1,STAT3,HIF1A
576	0.079961	0.00550769	BENPORATH_MYC_TARGETS_WITH_EBOX	BBC3,JUN,NBN,HIF1A,STAT6,CDK4
577	0.079961	0.00553736	BIOCARTA_IL10_PATHWAY	STAT3,STAT6
578	0.079961	0.00553736	BIOCARTA_PML_PATHWAY	FASLG,CREBBP
579	0.079961	0.00553736	GO_BLASTOCYST_GROWTH	NBN,PALB2
580	0.079961	0.00553736	GO_NEGATIVE_REGULATION_OF_ANOIKIS	MCL1,BCL2L1
581	0.079961	0.00553736	GO_REGULATION_OF_DNA_METHYLATION	PRMT5,BRCA1
582	0.079961	0.00553736	GO_REGULATION_OF_HISTONE_H3_K9_METHYLATION	SMARCB1,BRCA1
583	0.079961	0.00553736	MODULE_537	BCL2L1,BCL2A1
584	0.079961	0.00553736	MODULE_90	HIST2H2BE,H2AFX
585	0.079961	0.00553736	REACTOME_ACTIVATION_OF_BH3_ONLY_PROTEINS	BBC3,BID
586	0.079961	0.00553736	XU_RESPONSE_TO_TRETINOIN_AND_NSC682994_UP	HDAC1,TNFSF10
587	0.0807859	0.00560404	GO_ORGAN_MORPHOGENESIS	STAT6,PALB2,POU4F1,HDAC1,HIF1A,STAT3,ARID1A,FASLG,GATA6,RUNX2,JUN,SMAD4,SOX17
588	0.0835421	0.00583472	GO_POSITIVE_REGULATION_OF_EXTRINSIC_APOPTOTIC_SIGNALING_PATHWAY	TNFSF10,BID,FADD
589	0.0835421	0.00583472	MENSSEN_MYC_TARGETS	KAT2B,CDK4,BRCA1
590	0.0835421	0.00583472	REACTOME_CIRCADIAN_CLOCK	CREBBP,NR3C1,HIF1A
591	0.0835421	0.00583472	ZHU_CMV_8_HR_DN	TP53BP1,AR,NR3C1
592	0.083792	0.00586207	OSWALD_HEMATOPOIETIC_STEM_CELL_IN_COLLAGEN_GEL_UP	MCL1,JUN,FOS,BCL2A1,POU4F1,KLF4
593	0.0855304	0.0059938	GO_CELLULAR_RESPONSE_TO_REACTIVE_OXYGEN_SPECIES	HIF1A,STAT6,KLF4,FOS
594	0.0875175	0.00615374	GO_REGULATION_OF_LYMPHOCYTE_APOPTOTIC_PROCESS	BBC3,FADD,HIF1A
595	0.0875175	0.00615374	PID_RAC1_PATHWAY	STAT3,JUN,CDH1
596	0.0876665	0.00620069	PID_ERBB1_DOWNSTREAM_PATHWAY	JUN,BCL2L1,STAT3,FOS
597	0.0876665	0.0062471	BIOCARTA_CARDIACEGF_PATHWAY	JUN,FOS
598	0.0876665	0.0062471	BIOCARTA_ETS_PATHWAY	JUN,FOS
599	0.0876665	0.0062471	BIOCARTA_NGF_PATHWAY	JUN,FOS
600	0.0876665	0.0062471	GO_POSITIVE_REGULATION_OF_MITOCHONDRIAL_MEMBRANE_PERMEABILITY	BBC3,BID
601	0.0876665	0.0062471	HONRADO_BREAST_CANCER_BRCA1_VS_BRCA2	PGR,RAD50
602	0.0876665	0.0062471	MODULE_392	H2AFX,RAD51
603	0.0876665	0.0062471	MODULE_552	HIST2H2BE,H2AFX
604	0.088216	0.00629668	GO_POSITIVE_REGULATION_OF_MITOCHONDRION_ORGANIZATION	HIF1A,ZBTB17,BID,BBC3,TNFSF10
605	0.090229	0.00645584	PUJANA_XPRSS_INT_NETWORK	RBBP8,RAD51AP1,BLM,BRCA1,DNA2
606	0.090229	0.00648178	ATGTACA_MIR493	JUN,CREBBP,AR,FGF13,ARID1A,MCL1,POU4F1
607	0.090229	0.00648301	GO_NEGATIVE_REGULATION_OF_DNA_REPLICATION	BLM,HUS1,RAD17
608	0.090229	0.00648301	PID_IL2_1PATHWAY	STAT3,JUN,FOS
609	0.091954	0.00661782	GO_APPENDAGE_DEVELOPMENT	RUNX2,HDAC1,RSPO4,SMAD4,CREBBP
610	0.0943349	0.00682261	GO_REGULATION_OF_HISTONE_METHYLATION	SMAD4,BRCA1,SMARCB1
611	0.0943349	0.00682261	GO_SMAD_PROTEIN_SIGNAL_TRANSDUCTION	SMAD4,JUN,FOS
612	0.0943349	0.00682261	PUJANA_BREAST_CANCER_WITH_BRCA1_MUTATED_UP	DNA2,RAD51AP1,BLM
613	0.0944019	0.00684977	GO_DNA_PACKAGING_COMPLEX	H2AFX,HIST3H3,HIST3H2BB,HIST2H2BE
614	0.0944019	0.00684977	GO_REGULATION_OF_CELL_CYCLE_ARREST	POU4F1,BRCA1,GATA6,CDK4
615	0.0950243	0.00694715	GO_MALE_GAMETE_GENERATION	BCL2L2,H2AFX,POU4F2,SMAD4,RNF8,NR0B1,SOX17,SMARCA4,BCL2L1
616	0.0950243	0.006996	AMIT_EGF_RESPONSE_40_MCF10A	FOS,JUN
617	0.0950243	0.006996	BIOCARTA_EPO_PATHWAY	JUN,FOS
618	0.0950243	0.006996	BIOCARTA_MTA3_PATHWAY	HDAC1,CDH1
619	0.0950243	0.006996	GO_CELLULAR_RESPONSE_TO_REACTIVE_NITROGEN_SPECIES	STAT6,HIF1A
620	0.0950243	0.006996	GO_K63_LINKED_POLYUBIQUITIN_BINDING	RNF168,UIMC1
621	0.0950243	0.006996	GO_REGULATION_OF_DOUBLE_STRAND_BREAK_REPAIR_VIA_HOMOLOGOUS_RECOMBINATION	RAD51AP1,RAD51
622	0.0950243	0.006996	GO_RESPONSE_TO_MUSCLE_STRETCH	JUN,FOS
623	0.0950243	0.006996	HOLLEMAN_PREDNISOLONE_RESISTANCE_ALL_UP	SUMO2,SMARCB1
624	0.0954712	0.00704018	GO_MITOTIC_CELL_CYCLE	RNF8,RBBP8,NBN,BCL2L1,SMARCA4,MDC1,RAD17,CDK4,BLM,DNA2,HUS1,XRCC2
625	0.0958	0.00707575	GO_RESPONSE_TO_HYDROGEN_PEROXIDE	STAT6,HIF1A,KLF4,JUN
626	0.0972338	0.00719314	GO_CELL_PROLIFERATION	SMAD4,AR,NBN,BCL2L1,FGF13,PRMT5,STAT6,CREBBP,PALB2,BCL2L2,STAT3
627	0.098502	0.0072986	GO_REGULATION_OF_ORGANELLE_ORGANIZATION	SMARCB1,ZBTB17,NBN,BCL2L1,SMAD4,RAD50,BBC3,TNFSF10,BID,RAD1,KAT2B,PRMT5,FGF13,BRCA1,XRCC3,HIF1A
628	0.101183	0.00753313	BIOCARTA_HIVNEF_PATHWAY	FADD,BID,FASLG
629	0.101183	0.00753313	JOHANSSON_GLIOMAGENESIS_BY_PDGFB_UP	FOS,CDK4,STAT3
630	0.101183	0.00753313	NAGASHIMA_EGF_SIGNALING_UP	JUN,FOS,MCL1
631	0.102432	0.00765015	GO_CELLULAR_RESPONSE_TO_ACID_CHEMICAL	SMARCD1,BCL2L1,PTK6,KLF4,HIF1A
632	0.102432	0.00765036	SPIELMAN_LYMPHOBLAST_EUROPEAN_VS_ASIAN_DN	NBN,MCL1,TNFSF10,RAD50,STAT3,PRMT5,BCL2L2,SMAD4,JUN,RAD1
633	0.102912	0.00774011	GO_POSITIVE_REGULATION_OF_CELL_CYCLE_PROCESS	BRCA1,CDK4,POU4F1,GATA6,XRCC3,CREBBP
634	0.102912	0.00778318	PASINI_SUZ12_TARGETS_UP	KLF4,NR0B1,MOV10,MSC
635	0.102912	0.00778349	BIOCARTA_CCR5_PATHWAY	JUN,FOS
636	0.102912	0.00778349	FARMER_BREAST_CANCER_CLUSTER_7	AR,CDH1
637	0.102912	0.00778349	GO_INTRACELLULAR_ESTROGEN_RECEPTOR_SIGNALING_PATHWAY	POU4F2,ARID1A
638	0.102912	0.00778349	REACTOME_DOWNREGULATION_OF_SMAD2_3_SMAD4_TRANSCRIPTIONAL_ACTIVITY	HDAC1,SMAD4
639	0.102912	0.00778349	SESTO_RESPONSE_TO_UV_C3	HIST2H2BE,H2AFX
640	0.102912	0.00778349	WANG_THOC1_TARGETS_DN	NR5A1,NR0B1
641	0.102975	0.00780101	GO_EPITHELIAL_CELL_DIFFERENTIATION	HIF1A,HDAC1,GATA6,KLF4,JUN,SMAD4,SOX17,NR0B1,PTK6
642	0.102975	0.00781256	GGGTGGRR_PAX4_03	JUN,HIF1A,SMARCB1,HDAC1,TP53BP1,GATA6,MSC,KAT5,HIST2H2BE,NR5A1,CDK4,NR3C1,H2AFX,MOV10,STAT6,STAT3,WRN
643	0.103822	0.0078891	MODULE_123	JUN,AR,FOS,STAT6,BRCA1,NR3C1
644	0.10563	0.00803896	GO_TISSUE_DEVELOPMENT	STAT6,POU4F1,NR0B1,MSC,XRCC2,HDAC1,SMAD4,KLF4,RUNX2,GATA6,SOX17,ZBTB17,PTK6,FOS,PALB2,HIF1A,ARID1A,NR5A1,JUN
645	0.106998	0.0081557	GO_NEGATIVE_REGULATION_OF_CELL_COMMUNICATION	BCL2L2,HIF1A,PTK6,BRCA1,AR,FADD,FASLG,HDAC1,TNFSF10,NR0B1,MCL1,BCL2L1,SMARCA4,SOX17,KLF4,RUNX2
646	0.11139	0.0085059	AREB6_04	RAD51AP1,STAT6,FGF13,GATA6,WRN,POU4F1
647	0.11139	0.00859237	GSE13547_CTRL_VS_ANTI_IGM_STIM_BCELL_2H_UP	RAD51AP1,BRCA1,H2AFX,RAD51,RBBP8
648	0.11139	0.008609	BIOCARTA_IGF1_PATHWAY	JUN,FOS
649	0.11139	0.008609	BIOCARTA_MITOCHONDRIA_PATHWAY	BID,BCL2L1
650	0.11139	0.008609	GO_MRNA_TRANSCRIPTION	HIF1A,SOX17
651	0.11139	0.008609	GO_NECROPTOTIC_PROCESS	FADD,FASLG
652	0.11139	0.008609	GO_REGULATION_OF_RECEPTOR_BIOSYNTHETIC_PROCESS	HDAC1,HIF1A
653	0.11139	0.008609	MODULE_439	BCL2A1,CDK4
654	0.11139	0.008609	REACTOME_ANTIGEN_PRESENTATION_FOLDING_ASSEMBLY_AND_PEPTIDE_LOADING_OF_CLASS_I_MHC	SEC23A,SEC13
655	0.111774	0.00867826	GO_CELLULAR_RESPONSE_TO_HYDROGEN_PEROXIDE	KLF4,STAT6,HIF1A
656	0.111774	0.00867826	GO_EMBRYONIC_DIGIT_MORPHOGENESIS	SMAD4,CREBBP,HDAC1
657	0.111774	0.00867826	REN_BOUND_BY_E2F	RAD51,HIST2H2BE,H2AFX
658	0.111904	0.00870161	GO_POSITIVE_REGULATION_OF_CELL_CYCLE	CDK4,BRCA1,PTK6,POU4F1,GATA6,CREBBP,XRCC3
659	0.113345	0.008827	GO_NUCLEIC_ACID_PHOSPHODIESTER_BOND_HYDROLYSIS	RAD50,RAD1,WRN,DNA2,MOV10,RBBP8
660	0.113536	0.0088553	GO_POSITIVE_REGULATION_OF_CELL_COMMUNICATION	PRMT5,FADD,JUN,HIF1A,SEC13,STAT3,PTK6,CREBBP,SMARCB1,SMARCA4,BCL2L1,GATA6,SMAD4,FASLG,BBC3,TNFSF10,MCL1,RSPO4,BID
661	0.115908	0.00908141	GO_SOMITOGENESIS	PALB2,XRCC2,SMAD4
662	0.115908	0.00908141	KEGG_COLORECTAL_CANCER	JUN,SMAD4,FOS
663	0.115908	0.00908141	REACTOME_RNA_POL_I_PROMOTER_OPENING	HIST3H2BB,H2AFX,HIST2H2BE
664	0.117697	0.00933452	GO_MESODERM_DEVELOPMENT	POU4F1,SMAD4,PALB2,KLF4
665	0.117697	0.00940199	GO_CELLULAR_RESPONSE_TO_OXIDATIVE_STRESS	FOS,KLF4,HIF1A,STAT6,KAT2B
666	0.117697	0.00940199	GSE14415_INDUCED_TREG_VS_FAILED_INDUCED_TREG_UP	TNFSF10,MDC1,SEC13,CDK4,RAD51
667	0.117697	0.00940199	GSE7219_WT_VS_NIK_NFKB2_KO_DC_UP	CDH1,JUN,HIF1A,H2AFX,STAT3
668	0.117697	0.00947198	BIOCARTA_CHEMICAL_PATHWAY	BID,BCL2L1
669	0.117697	0.00947198	BIOCARTA_IL2_PATHWAY	JUN,FOS
670	0.117697	0.00947198	BIOCARTA_INSULIN_PATHWAY	JUN,FOS
671	0.117697	0.00947198	GO_CELLULAR_RESPONSE_TO_INTERLEUKIN_6	SMAD4,STAT3
672	0.117697	0.00947198	GO_POSITIVE_REGULATION_OF_PROTEIN_AUTOPHOSPHORYLATION	NBN,RAD50
673	0.117697	0.00947198	GO_POSITIVE_REGULATION_OF_PROTEIN_OLIGOMERIZATION	BID,BBC3
674	0.117697	0.00947198	GO_REGULATION_OF_ANDROGEN_RECEPTOR_SIGNALING_PATHWAY	SMARCA4,HDAC1
675	0.117697	0.00947198	GO_REGULATION_OF_MITOCHONDRIAL_MEMBRANE_PERMEABILITY_INVOLVED_IN_APOPTOTIC_PROCESS	BID,BBC3
676	0.117697	0.00947198	GO_REGULATION_OF_TELOMERE_CAPPING	RAD50,NBN
677	0.117697	0.00947198	GO_SEX_DETERMINATION	NR5A1,NR0B1
678	0.117697	0.00947198	HOLLEMAN_PREDNISOLONE_RESISTANCE_B_ALL_UP	SUMO2,SMARCB1
679	0.117697	0.00947198	MODULE_168	HIST2H2BE,H2AFX
680	0.117697	0.00947198	MODULE_222	HIST2H2BE,H2AFX
681	0.117697	0.00947198	PID_PDGFRA_PATHWAY	FOS,JUN
682	0.117815	0.00949538	PHONG_TNF_TARGETS_UP	FOS,MCL1,JUN
683	0.119092	0.00961235	ZHANG_TLX_TARGETS_36HR_DN	RBBP8,RAD51AP1,BLM,DNA2,BRCA1
684	0.12156	0.00982594	ESC_V6.5_UP_LATE.V1_DN	NR0B1,KLF4,BID,MSC,KAT2B
685	0.122547	0.00992023	REACTOME_DEPOSITION_OF_NEW_CENPA_CONTAINING_NUCLEOSOMES_AT_THE_CENTROMERE	HIST3H2BB,H2AFX,HIST2H2BE
686	0.126647	0.010356	GO_PRODUCTION_OF_MOLECULAR_MEDIATOR_OF_IMMUNE_RESPONSE	NBN,RNF168,RNF8
687	0.126647	0.010356	PID_BCR_5PATHWAY	BCL2A1,JUN,FOS
688	0.126647	0.010356	PID_CD8_TCR_DOWNSTREAM_PATHWAY	FOS,JUN,FASLG
689	0.126647	0.0103719	BIOCARTA_GLEEVEC_PATHWAY	JUN,FOS
690	0.126647	0.0103719	GO_ADRENAL_GLAND_DEVELOPMENT	NR0B1,NR5A1
691	0.126647	0.0103719	GO_REGULATION_OF_TRANSCRIPTION_FROM_RNA_POLYMERASE_III_PROMOTER	BRCA1,AR
692	0.126647	0.0103719	MODULE_189	HIST2H2BE,H2AFX
693	0.126647	0.0103719	ONO_FOXP3_TARGETS_UP	JUN,FOS
694	0.127703	0.0104734	REACTOME_RNA_POL_I_RNA_POL_III_AND_MITOCHONDRIAL_TRANSCRIPTION	HIST3H2BB,H2AFX,HIST2H2BE,KAT2B
695	0.128444	0.0105644	GO_REGULATION_OF_MULTICELLULAR_ORGANISMAL_DEVELOPMENT	SOX17,SMAD4,KLF4,RUNX2,GATA6,FASLG,XRCC2,POU4F1,STAT6,PRMT5,KAT2B,FGF13,BRCA1,JUN,FADD,NR5A1,STAT3,HIF1A,PTK6,FOS
696	0.128444	0.0105645	GO_HEAD_DEVELOPMENT	ARID1A,HIF1A,POU4F1,NR0B1,BID,RAD1,H2AFX,FGF13,WRN,BRCA1,CDH1
697	0.130218	0.0107715	GO_ENDOCRINE_SYSTEM_DEVELOPMENT	NR5A1,NR0B1,CDH1,GATA6
698	0.130218	0.0107715	KAYO_AGING_MUSCLE_DN	HIST2H2BE,TOP3A,BLM,BCL2L2
699	0.130218	0.0107826	GOLDRATH_ANTIGEN_RESPONSE	DNA2,FASLG,RAD51,H2AFX,RUNX2,BRCA1,RAD51AP1
700	0.130218	0.0108028	DIRMEIER_LMP1_RESPONSE_EARLY	BCL2A1,JUN,MCL1
701	0.130218	0.0108028	GO_SOMATIC_STEM_CELL_POPULATION_MAINTENANCE	STAT3,SMAD4,KLF4
702	0.130218	0.0108028	KRCTCNNNNMANAGC_UNKNOWN	HIST3H2BB,HIST3H3,HIST2H2BE
703	0.131723	0.0109432	GO_RESPONSE_TO_REACTIVE_OXYGEN_SPECIES	KLF4,JUN,STAT6,HIF1A,FOS
704	0.133121	0.0110751	GO_NEGATIVE_REGULATION_OF_HOMEOSTATIC_PROCESS	BBC3,NBN,RAD50,FADD
705	0.133644	0.0111772	GO_POSITIVE_REGULATION_OF_CELL_PROLIFERATION	CDK4,FASLG,STAT3,HDAC1,HIF1A,BCL2L1,AR,SMAD4,FADD,RUNX2,JUN,GATA6
706	0.133644	0.0112606	E2F_01	GATA6,H2AFX,RMI2
707	0.133644	0.0112606	GO_PEPTIDE_N_ACETYLTRANSFERASE_ACTIVITY	CREBBP,KAT2B,KAT5
708	0.133644	0.0112606	GO_REGULATION_OF_DNA_TEMPLATED_TRANSCRIPTION_IN_RESPONSE_TO_STRESS	CREBBP,HIF1A,JUN
709	0.133644	0.0113081	GO_NEGATIVE_REGULATION_OF_VIRAL_TRANSCRIPTION	HDAC1,JUN
710	0.133644	0.0113081	GO_NUCLEAR_EUCHROMATIN	KLF4,JUN
711	0.133644	0.0113081	GO_POSITIVE_REGULATION_OF_NUCLEOSIDE_METABOLIC_PROCESS	STAT3,HIF1A
712	0.133644	0.0113081	GO_REGULATION_OF_ANOIKIS	BCL2L1,MCL1
713	0.133644	0.0113081	GO_REGULATION_OF_TRANSCRIPTION_ELONGATION_FROM_RNA_POLYMERASE_II_PROMOTER	RNF168,RNF8
714	0.133644	0.0113081	OSADA_ASCL1_TARGETS_DN	CDH1,BCL2A1
715	0.133644	0.0113081	PID_S1P_S1P2_PATHWAY	FOS,JUN
716	0.133644	0.0113081	SA_B_CELL_RECEPTOR_COMPLEXES	JUN,FOS
717	0.134514	0.0114135	E2F1_UP.V1_DN	STAT6,SEC23A,MCL1,STAT3,RUNX2
718	0.134514	0.0114135	MAZ_Q6	JUN,MOV10,ZBTB17,ARID1A,HDAC1
719	0.137154	0.0116537	FISCHER_G1_S_CELL_CYCLE	RBBP8,BRCA1,BLM,RAD51,HIST2H2BE
720	0.138419	0.0117776	GO_RESPONSE_TO_OXIDATIVE_STRESS	WRN,KAT2B,HIF1A,FOS,JUN,KLF4,STAT6
721	0.140372	0.0122095	GOTZMANN_EPITHELIAL_TO_MESENCHYMAL_TRANSITION_UP	SMARCD1,JUN,BRCA1
722	0.140372	0.0122095	KEGG_P53_SIGNALING_PATHWAY	BID,BBC3,CDK4
723	0.140372	0.0122801	GO_EPITHELIAL_CELL_APOPTOTIC_PROCESS	BCL2L1,BID
724	0.140372	0.0122801	PID_HDAC_CLASSIII_PATHWAY	CREBBP,KAT2B
725	0.140372	0.0122801	PID_MYC_PATHWAY	KAT5,ZBTB17
726	0.140372	0.0122801	REACTOME_FANCONI_ANEMIA_PATHWAY	BRCA1,PALB2
727	0.140372	0.0122801	REACTOME_REGULATION_OF_HYPOXIA_INDUCIBLE_FACTOR_HIF_BY_OXYGEN	CREBBP,HIF1A
728	0.140372	0.0123446	GO_HEPATICOBILIARY_SYSTEM_DEVELOPMENT	SOX17,GATA6,JUN,PRMT5
729	0.140372	0.0125945	GO_NEGATIVE_REGULATION_OF_RESPONSE_TO_STIMULUS	FADD,AR,BRCA1,HIF1A,BCL2L2,PTK6,KLF4,RUNX2,SOX17,SMARCA4,BCL2L1,HDAC1,FASLG,STAT6,MCL1,NR0B1,TNFSF10
730	0.140372	0.0126564	GO_FOREBRAIN_DEVELOPMENT	POU4F1,NR0B1,CDH1,H2AFX,ARID1A,FGF13,HIF1A
731	0.140372	0.0127007	KEGG_RENAL_CELL_CARCINOMA	JUN,CREBBP,HIF1A
732	0.140372	0.012907	GSE17721_CTRL_VS_GARDIQUIMOD_6H_BMDC_DN	HDAC1,SEC13,BCL2L1,NR3C1,CREBBP
733	0.140372	0.012907	GSE42021_TCONV_PLN_VS_CD24INT_TCONV_THYMUS_DN	BCL2L2,KLF4,FGF13,HIF1A,RAD51AP1
734	0.140372	0.012907	GSE7764_IL15_TREATED_VS_CTRL_NK_CELL_24H_UP	XRCC3,NBN,RAD1,BRCA1,DNA2
735	0.140372	0.0131569	GO_PROTEIN_COMPLEX_BINDING	ARID1A,HIF1A,HDAC1,CDK4,PRMT5,KAT2B,WRN,SMARCB1,FGF13,SMARCA4,SMAD4,RNF168,FADD
736	0.140372	0.0131682	GOLDRATH_NAIVE_VS_EFF_CD8_TCELL_DN	RAD51,BCL2A1,FASLG,BRCA1,H2AFX
737	0.140372	0.0131682	GSE10273_HIGH_IL7_VS_HIGH_IL7_AND_IRF4_IN_IRF4_8_NULL_PRE_BCELL_DN	RMI2,SMARCA4,FGF13,PRMT5,JUN
738	0.140372	0.0131682	GSE12845_IGD_POS_VS_NEG_BLOOD_BCELL_DN	CDK4,RAD17,BID,SEC13,RBBP8
739	0.140372	0.0131682	GSE13306_RA_VS_UNTREATED_MEM_CD4_TCELL_UP	AR,TNFSF10,FASLG,FOS,CDH1
740	0.140372	0.0131682	GSE1448_ANTI_VALPHA2_VS_VBETA5_DP_THYMOCYTE_UP	BID,CREBBP,SEC23A,TNFSF10,BCL2L1
741	0.140372	0.0131682	GSE1460_CORD_VS_ADULT_BLOOD_NAIVE_CD4_TCELL_UP	BID,MCL1,WRN,GATA6,RBBP8
742	0.140372	0.0131682	GSE1460_INTRATHYMIC_T_PROGENITOR_VS_NAIVE_CD4_TCELL_ADULT_BLOOD_UP	BLM,TP53BP1,SMARCA4,BID,NBN
743	0.140372	0.0131682	GSE14769_UNSTIM_VS_60MIN_LPS_BMDM_DN	FOS,MCL1,JUN,BCL2A1,HIF1A
744	0.140372	0.0131682	GSE15750_DAY6_VS_DAY10_EFF_CD8_TCELL_UP	DNA2,RAD51,BRCA1,RAD51AP1,RBBP8
745	0.140372	0.0131682	GSE15930_NAIVE_VS_72H_IN_VITRO_STIM_IFNAB_CD8_TCELL_DN	NBN,RAD50,BRCA1,BCL2A1,RAD51AP1
746	0.140372	0.0131682	GSE15930_NAIVE_VS_72H_IN_VITRO_STIM_TRICHOSTATINA_CD8_TCELL_DN	RAD50,BRCA1,NBN,RAD51AP1,BCL2A1
747	0.140372	0.0131682	GSE15930_STIM_VS_STIM_AND_IFNAB_48H_CD8_T_CELL_DN	MOV10,BCL2L2,FASLG,HUS1,KAT2B
748	0.140372	0.0131682	GSE17721_CTRL_VS_CPG_8H_BMDC_DN	HDAC1,RUNX2,BCL2L1,FADD,KAT2B
749	0.140372	0.0131682	GSE17721_CTRL_VS_LPS_8H_BMDC_DN	RUNX2,NR5A1,HDAC1,BCL2L1,KAT2B
750	0.140372	0.0131682	GSE17974_0H_VS_4H_IN_VITRO_ACT_CD4_TCELL_DN	CDK4,TP53BP1,BCL2A1,FASLG,FADD
751	0.140372	0.0131682	GSE17974_CTRL_VS_ACT_IL4_AND_ANTI_IL12_2H_CD4_TCELL_DN	FASLG,CDK4,TP53BP1,RBBP8,FADD
752	0.140372	0.0131682	GSE17974_CTRL_VS_ACT_IL4_AND_ANTI_IL12_6H_CD4_TCELL_UP	KLF4,LLGL2,KAT2B,JUN,FOS
753	0.140372	0.0131682	GSE19401_RETINOIC_ACID_VS_RETINOIC_ACID_AND_PAM2CSK4_STIM_FOLLICULAR_DC_UP	KLF4,GATA6,MSC,CYP1A2,MCL1
754	0.140372	0.0131682	GSE22025_TGFB1_VS_TGFB1_AND_PROGESTERONE_TREATED_CD4_TCELL_DN	JUN,H2AFX,GATA6,RAD50,NR0B1
755	0.140372	0.0131682	GSE22886_DC_VS_MONOCYTE_DN	FOS,KLF4,CREBBP,TNFSF10,MCL1
756	0.140372	0.0131682	GSE22886_UNSTIM_VS_IL2_STIM_NKCELL_DN	CDK4,SMARCB1,BLM,H2AFX,BCL2L1
757	0.140372	0.0131682	GSE23114_WT_VS_SLE2C1_MOUSE_SPLEEN_B1A_BCELL_UP	FASLG,FADD,TP53BP1,BCL2A1,RAD1
758	0.140372	0.0131682	GSE23568_CTRL_VS_ID3_TRANSDUCED_CD8_TCELL_DN	BRCA1,RAD51,SEC13,BLM,HIST3H3
759	0.140372	0.0131682	GSE24210_IL35_TREATED_VS_UNTREATED_TCONV_CD4_TCELL_UP	MDC1,FGF13,CYP1A2,PTK6,HDAC1
760	0.140372	0.0131682	GSE24574_BCL6_LOW_TFH_VS_TCONV_CD4_TCELL_DN	BLM,RAD51AP1,TNFSF10,CDK4,FADD
761	0.140372	0.0131682	GSE24634_NAIVE_CD4_TCELL_VS_DAY3_IL4_CONV_TREG_DN	RAD50,BCL2L1,BLM,H2AFX,BID
762	0.140372	0.0131682	GSE24634_TEFF_VS_TCONV_DAY10_IN_CULTURE_UP	MDC1,H2AFX,BRCA1,DNA2,RAD51
763	0.140372	0.0131682	GSE24634_TREG_VS_TCONV_POST_DAY10_IL4_CONVERSION_UP	HDAC1,RBBP8,RAD50,BLM,KAT2B
764	0.140372	0.0131682	GSE24634_TREG_VS_TCONV_POST_DAY5_IL4_CONVERSION_UP	BRCA1,FASLG,RAD50,RAD51,RAD1
765	0.140372	0.0131682	GSE25088_WT_VS_STAT6_KO_MACROPHAGE_IL4_STIM_DN	SMARCD1,RAD51,RAD51AP1,SMARCA4,H2AFX
766	0.140372	0.0131682	GSE2770_IL12_AND_TGFB_ACT_VS_ACT_CD4_TCELL_48H_DN	BLM,H2AFX,RNF168,HUS1,HIF1A
767	0.140372	0.0131682	GSE29618_PRE_VS_DAY7_POST_TIV_FLU_VACCINE_BCELL_UP	MSC,NR5A1,HIST3H3,BBC3,PGR
768	0.140372	0.0131682	GSE32423_MEMORY_VS_NAIVE_CD8_TCELL_UP	BCL2A1,FASLG,MSC,RUNX2,CDH1
769	0.140372	0.0131682	GSE3337_CTRL_VS_4H_IFNG_IN_CD8POS_DC_DN	STAT3,JUN,NBN,KLF4,CDK4
770	0.140372	0.0131682	GSE339_EX_VIVO_VS_IN_CULTURE_CD4POS_DC_UP	KLF4,CDK4,H2AFX,DNA2,FOS
771	0.140372	0.0131682	GSE360_CTRL_VS_M_TUBERCULOSIS_DC_DN	HIST2H2BE,CDH1,TNFSF10,MSC,STAT3
772	0.140372	0.0131682	GSE360_HIGH_DOSE_B_MALAYI_VS_M_TUBERCULOSIS_MAC_DN	LLGL2,BCL2A1,MCL1,MSC,KAT2B
773	0.140372	0.0131682	GSE360_L_DONOVANI_VS_L_MAJOR_MAC_DN	KAT5,CDH1,BRCA1,RBBP8,GATA6
774	0.140372	0.0131682	GSE360_L_MAJOR_VS_M_TUBERCULOSIS_MAC_UP	GATA6,RBBP8,BRCA1,CDH1,MSC
775	0.140372	0.0131682	GSE36476_CTRL_VS_TSST_ACT_40H_MEMORY_CD4_TCELL_OLD_DN	BLM,CDK4,TP53BP1,RAD51AP1,RAD51
776	0.140372	0.0131682	GSE36527_CD62L_HIGH_VS_CD62L_LOW_TREG_CD69_NEG_KLRG1_NEG_UP	HIF1A,RAD51AP1,RUNX2,UIMC1,MOV10
777	0.140372	0.0131682	GSE39110_UNTREATED_VS_IL2_TREATED_CD8_TCELL_DAY3_POST_IMMUNIZATION_DN	DNA2,HIF1A,RAD51AP1,H2AFX,BLM
778	0.140372	0.0131682	GSE3920_UNTREATED_VS_IFNB_TREATED_ENDOTHELIAL_CELL_UP	JUN,RUNX2,BID,ARID1A,SMAD4
779	0.140372	0.0131682	GSE39556_UNTREATED_VS_3H_POLYIC_INJ_MOUSE_NK_CELL_UP	DNA2,BRCA1,RAD51AP1,MCL1,BLM
780	0.140372	0.0131682	GSE3982_EOSINOPHIL_VS_NEUTROPHIL_DN	FOS,MCL1,STAT3,PRMT5,TNFSF10
781	0.140372	0.0131682	GSE41176_WT_VS_TAK1_KO_ANTI_IGM_STIM_BCELL_3H_DN	MSC,CDK4,NR3C1,BCL2L1,NBN
782	0.140372	0.0131682	GSE41176_WT_VS_TAK1_KO_ANTI_IGM_STIM_BCELL_6H_DN	NBN,CDK4,MSC,BCL2A1,NR3C1
783	0.140372	0.0131682	GSE42021_CD24HI_VS_CD24LOW_TCONV_THYMUS_DN	TNFSF10,MCL1,STAT3,HIF1A,NBN
784	0.140372	0.0131682	GSE43863_TH1_VS_LY6C_LOW_CXCR5NEG_EFFECTOR_CD4_TCELL_UP	H2AFX,BLM,BCL2A1,RAD51,CDK4
785	0.140372	0.0131682	GSE43955_TH0_VS_TGFB_IL6_IL23_TH17_ACT_CD4_TCELL_52H_DN	HIF1A,KAT2B,MCL1,FOS,SMARCA4
786	0.140372	0.0131682	GSE5679_CTRL_VS_PPARG_LIGAND_ROSIGLITAZONE_TREATED_DC_UP	RAD51,BRCA1,H2AFX,BCL2L1,DNA2
787	0.140372	0.0131682	GSE9650_EFFECTOR_VS_MEMORY_CD8_TCELL_DN	KLF4,FOS,JUN,ARID1A,CDK4
788	0.140372	0.0131682	GSE9960_GRAM_POS_VS_GRAM_NEG_AND_POS_SEPSIS_PBMC_UP	FOS,KAT2B,MOV10,KLF4,JUN
789	0.140372	0.0131682	HALLMARK_ESTROGEN_RESPONSE_EARLY	PGR,KLF4,RBBP8,FOS,AR
790	0.140372	0.013203	GEORGANTAS_HSC_MARKERS	HIST2H2BE,TNFSF10,KLF4
791	0.140372	0.013203	GO_ENDODERM_DEVELOPMENT	GATA6,SMAD4,SOX17
792	0.140372	0.013203	GU_PDEF_TARGETS_UP	HDAC1,SMAD4,HIF1A
793	0.140372	0.013203	KEGG_MELANOMA	FGF13,CDK4,CDH1
794	0.140372	0.0132874	ABRAHAM_ALPC_VS_MULTIPLE_MYELOMA_UP	RUNX2,JUN
795	0.140372	0.0132874	GO_NEGATIVE_REGULATION_OF_TELOMERE_MAINTENANCE	NBN,RAD50
796	0.140372	0.0132874	GO_N_TERMINAL_PROTEIN_AMINO_ACID_MODIFICATION	KAT2B,CREBBP
797	0.140372	0.0132874	GO_POSITIVE_REGULATION_OF_VASCULAR_ENDOTHELIAL_GROWTH_FACTOR_PRODUCTION	BRCA1,HIF1A
798	0.140372	0.0132874	GO_RESPONSE_TO_INTERLEUKIN_6	SMAD4,STAT3
799	0.140372	0.0132874	GO_RNA_POLYMERASE_II_TRANSCRIPTION_COREPRESSOR_ACTIVITY	HDAC1,RBBP8
800	0.140372	0.0132874	MAGRANGEAS_MULTIPLE_MYELOMA_IGG_VS_IGA_DN	BRCA1,GATA6
801	0.140372	0.0132874	MODULE_127	HIST2H2BE,H2AFX
802	0.140917	0.0133556	GO_LEARNING	FGF13,JUN,HIF1A,FOS
803	0.144366	0.0137167	MATZUK_SPERMATOCYTE	BCL2L2,BCL2L1,H2AFX
804	0.144366	0.0137167	REACTOME_TRANSCRIPTIONAL_REGULATION_OF_WHITE_ADIPOCYTE_DIFFERENTIATION	CDK4,CREBBP,KLF4
805	0.144776	0.0137728	GO_POSITIVE_REGULATION_OF_PROTEOLYSIS	STAT3,BBC3,FASLG,FADD,BID,SUMO2,TNFSF10
806	0.14878	0.0142227	GO_PEPTIDYL_AMINO_ACID_MODIFICATION	MDC1,WRN,KAT2B,PRMT5,BRCA1,RNF168,TP53BP1,PTK6,BLM,CREBBP,SUMO2,KAT5
807	0.14878	0.0142865	GO_EPITHELIUM_DEVELOPMENT	SMAD4,GATA6,KLF4,JUN,SOX17,XRCC2,HDAC1,HIF1A,ARID1A,STAT6,NR0B1,PTK6,PALB2
808	0.14878	0.0143295	GO_NEGATIVE_REGULATION_OF_LYMPHOCYTE_APOPTOTIC_PROCESS	FADD,HIF1A
809	0.14878	0.0143295	GO_REGULATION_OF_HISTONE_H3_K4_METHYLATION	SMAD4,BRCA1
810	0.14878	0.0143295	GO_SEX_CHROMOSOME	SMARCB1,H2AFX
811	0.14878	0.0143295	OHM_METHYLATED_IN_ADULT_CANCERS	CDH1,BRCA1
812	0.14878	0.0143295	PID_IL3_PATHWAY	HDAC1,BCL2L1
813	0.14878	0.0143295	REACTOME_SMAD2_SMAD3_SMAD4_HETEROTRIMER_REGULATES_TRANSCRIPTION	HDAC1,SMAD4
814	0.14878	0.0143295	SHIN_B_CELL_LYMPHOMA_CLUSTER_7	XRCC3,STAT6
815	0.14878	0.0143295	ST_GRANULE_CELL_SURVIVAL_PATHWAY	JUN,FOS
816	0.153247	0.0147778	GO_TRANSCRIPTIONAL_REPRESSOR_COMPLEX	HDAC1,RBBP8,JUN
817	0.156971	0.0151554	GO_EYE_MORPHOGENESIS	STAT3,HIF1A,FASLG,ARID1A
818	0.157634	0.0153253	KEGG_ADHERENS_JUNCTION	CREBBP,SMAD4,CDH1
819	0.157634	0.0153253	KOKKINAKIS_METHIONINE_DEPRIVATION_96HR_DN	HDAC1,CDH1,TNFSF10
820	0.157634	0.0153253	MCCLUNG_COCAIN_REWARD_4WK	KLF4,SMARCA4,FOS
821	0.157634	0.0154057	GO_BHLH_TRANSCRIPTION_FACTOR_BINDING	CREBBP,RUNX2
822	0.157634	0.0154057	GO_CYCLIN_DEPENDENT_PROTEIN_SERINE_THREONINE_KINASE_REGULATOR_ACTIVITY	KAT2B,CDK4
823	0.157634	0.0154057	GO_GASTRULATION_WITH_MOUTH_FORMING_SECOND	ZBTB17,SMAD4
824	0.157634	0.0154057	GO_HISTONE_ACETYLTRANSFERASE_BINDING	KAT2B,HIF1A
825	0.157634	0.0154057	GO_NECROTIC_CELL_DEATH	FASLG,FADD
826	0.157634	0.0154057	MODULE_421	HIST2H2BE,H2AFX
827	0.157634	0.0154057	PID_TRAIL_PATHWAY	FADD,TNFSF10
828	0.158552	0.0155329	GO_CIRCADIAN_RHYTHM	CDK4,JUN,HDAC1,PRMT5
829	0.158552	0.0155329	GO_RESPONSE_TO_ALKALOID	BCL2L1,BLM,RAD51,HIF1A
830	0.161748	0.0158843	GO_ATPASE_BINDING	PGR,AR,BBC3
831	0.161748	0.0158843	RYCACNNRNNRNCAG_UNKNOWN	FGF13,STAT3,NR5A1
832	0.162742	0.0160011	WANG_RESPONSE_TO_GSK3_INHIBITOR_SB216763_DN	FOS,XRCC2,RAD51,H2AFX,RAD51AP1,BRCA1,BLM
833	0.164578	0.016201	BENPORATH_OCT4_TARGETS	SOX17,HIST2H2BE,STAT3,CDH1,MSC,GATA6
834	0.16544	0.0163055	GO_CELL_ACTIVATION_INVOLVED_IN_IMMUNE_RESPONSE	RNF8,RNF168,STAT6,NBN
835	0.165784	0.0164546	GO_DIENCEPHALON_DEVELOPMENT	CDH1,NR0B1,POU4F1
836	0.165784	0.0164546	RIZ_ERYTHROID_DIFFERENTIATION	BRCA1,BLM,ZBTB17
837	0.165784	0.0165157	BIOCARTA_TNFR1_PATHWAY	JUN,FADD
838	0.165784	0.0165157	GO_REGULATION_OF_OXIDATIVE_STRESS_INDUCED_INTRINSIC_APOPTOTIC_SIGNALING_PATHWAY	MCL1,HIF1A
839	0.165784	0.0165157	GO_REGULATION_OF_PROTEIN_INSERTION_INTO_MITOCHONDRIAL_MEMBRANE_INVOLVED_IN_APOPTOTIC_SIGNALING_PATHWAY	BID,BBC3
840	0.165784	0.0165157	MATZUK_CENTRAL_FOR_FEMALE_FERTILITY	CDK4,STAT3
841	0.165784	0.0165157	NGUYEN_NOTCH1_TARGETS_UP	HDAC1,BRCA1
842	0.165784	0.0165157	ST_TUMOR_NECROSIS_FACTOR_PATHWAY	JUN,FADD
843	0.165784	0.0165157	YU_BAP1_TARGETS	BCL2A1,BRCA1
844	0.16627	0.0165838	GO_RESPONSE_TO_NITROGEN_COMPOUND	HIF1A,RAD51,STAT3,BLM,FOS,STAT6,KAT2B,BRCA1,BCL2L1,CDH1,KLF4,JUN
845	0.167244	0.0167007	KEGG_SYSTEMIC_LUPUS_ERYTHEMATOSUS	HIST3H2BB,HIST3H3,H2AFX,HIST2H2BE
846	0.170202	0.0170363	GO_POSITIVE_REGULATION_OF_GENE_EXPRESSION_EPIGENETIC	SMARCD1,ARID1A,KAT2B
847	0.170202	0.0170363	GO_SOMITE_DEVELOPMENT	PALB2,XRCC2,SMAD4
848	0.17069	0.0171053	GO_REGULATION_OF_CYTOKINE_PRODUCTION	BRCA1,FADD,KLF4,GATA6,SMAD4,KAT5,STAT6,CREBBP,HIF1A
849	0.174975	0.0176294	GO_REGULATION_OF_LEUKOCYTE_APOPTOTIC_PROCESS	HIF1A,FADD,BBC3
850	0.174975	0.0176294	PID_P73PATHWAY	KAT5,BBC3,RAD51
851	0.174975	0.0176588	LI_PROSTATE_CANCER_EPIGENETIC	AR,CDH1
852	0.174975	0.0176588	LY_AGING_PREMATURE_DN	MCL1,H2AFX
853	0.174975	0.0176588	PID_IL2_STAT5_PATHWAY	BCL2L1,FASLG
854	0.174975	0.0176588	REACTOME_MAPK_TARGETS_NUCLEAR_EVENTS_MEDIATED_BY_MAP_KINASES	FOS,JUN
855	0.176622	0.0178459	GO_POSITIVE_REGULATION_OF_HOMEOSTATIC_PROCESS	RAD50,NBN,SMARCA4,SMARCB1,HIF1A
856	0.177172	0.0179224	GO_CELLULAR_RESPONSE_TO_OXYGEN_LEVELS	HIF1A,GATA6,BBC3,CREBBP
857	0.17792	0.0180191	GO_CELL_ACTIVATION	PRMT5,NBN,FADD,RNF168,RNF8,JUN,RUNX2,SMAD4,STAT6
858	0.179205	0.0181704	AMUNDSON_RESPONSE_TO_ARSENITE	MSC,TOP3A,STAT6,BCL2L2,RAD51AP1
859	0.179623	0.018234	GO_EXONUCLEASE_ACTIVITY	WRN,RAD50,RAD1
860	0.180351	0.0183292	GO_MULTICELLULAR_ORGANISM_REPRODUCTION	POU4F2,NR5A1,HIF1A,BCL2L2,NR0B1,H2AFX,BCL2L1,SMARCA4,SOX17,RNF8,SMAD4
861	0.180783	0.0183944	GOBERT_OLIGODENDROCYTE_DIFFERENTIATION_UP	H2AFX,RAD51,RAD50,RAD51AP1,DNA2,XRCC2,MDC1,BLM,PALB2
862	0.181287	0.0184672	GO_CENTRAL_NERVOUS_SYSTEM_DEVELOPMENT	ARID1A,HIF1A,STAT3,POU4F1,NR0B1,BID,RAD1,H2AFX,FGF13,WRN,BRCA1,CDH1
863	0.183344	0.0188346	GO_EUCHROMATIN	JUN,KLF4
864	0.183344	0.0188346	GO_REGULATION_OF_VASCULAR_ENDOTHELIAL_GROWTH_FACTOR_PRODUCTION	HIF1A,BRCA1
865	0.183344	0.0188346	IWANAGA_E2F1_TARGETS_INDUCED_BY_SERUM	RAD51AP1,DNA2
866	0.183344	0.0188346	PID_AR_NONGENOMIC_PATHWAY	FOS,AR
867	0.183344	0.0188346	PID_AVB3_OPN_PATHWAY	FOS,JUN
868	0.183344	0.0188346	PID_CD40_PATHWAY	JUN,BCL2L1
869	0.183344	0.0188501	HARRIS_HYPOXIA	JUN,HIF1A,FOS
870	0.183344	0.0188501	MUNSHI_MULTIPLE_MYELOMA_UP	FOS,MCL1,JUN
871	0.184138	0.0189535	GO_NEGATIVE_REGULATION_OF_ORGANELLE_ORGANIZATION	NBN,BCL2L1,BRCA1,RAD50,RAD1,SMARCB1,FGF13
872	0.185137	0.0190782	GO_POSITIVE_REGULATION_OF_INTRACELLULAR_SIGNAL_TRANSDUCTION	FADD,JUN,BCL2L1,BBC3,SEC13,STAT3,FASLG,CREBBP,BID,MCL1,PTK6,TNFSF10
873	0.186091	0.0191985	GO_NEGATIVE_REGULATION_OF_CELL_CYCLE_PHASE_TRANSITION	BLM,HUS1,SMARCA4,NBN
874	0.192946	0.0200233	BYSTRYKH_HEMATOPOIESIS_STEM_CELL_QTL_TRANS	CDH1,PTK6,ARID1A,NR0B1,FOS,CYP1A2,STAT3,PGR,PRMT5,RAD17,STAT6,BID
875	0.192946	0.0200425	GCM_DPF2	SMARCD1,TP53BP1
876	0.192946	0.0200425	GO_NEGATIVE_REGULATION_OF_SIGNAL_TRANSDUCTION_IN_ABSENCE_OF_LIGAND	MCL1,BCL2L1
877	0.192946	0.0200425	GO_POSITIVE_REGULATION_OF_BMP_SIGNALING_PATHWAY	GATA6,SMAD4
878	0.192946	0.0200425	GO_REGULATION_OF_CENTROSOME_DUPLICATION	BRCA1,XRCC3
879	0.192946	0.0200425	GO_REGULATION_OF_TRANSCRIPTION_FROM_RNA_POLYMERASE_II_PROMOTER_IN_RESPONSE_TO_HYPOXIA	HIF1A,CREBBP
880	0.193086	0.0200798	GO_DIGESTIVE_SYSTEM_DEVELOPMENT	HIF1A,GATA6,SOX17,PTK6
881	0.19322	0.0201166	REACTOME_AMYLOIDS	HIST3H2BB,H2AFX,HIST2H2BE
882	0.19366	0.0201853	GO_REGULATION_OF_PEPTIDASE_ACTIVITY	BID,FADD,KLF4,TNFSF10,BBC3,STAT3,FASLG
883	0.198803	0.0207671	LEE_AGING_CEREBELLUM_UP	FOS,CDK4,BCL2A1
884	0.198803	0.0207684	GO_IMMUNE_SYSTEM_DEVELOPMENT	STAT6,HIF1A,NBN,FADD,RUNX2,JUN,KLF4,RNF168,RNF8
885	0.20212	0.0211847	HAMAI_APOPTOSIS_VIA_TRAIL_UP	RAD51AP1,RBBP8,BLM,CDH1,RAD50,RAD17,WRN,BRCA1,FGF13
886	0.20212	0.0212684	KYNG_DNA_DAMAGE_UP	RNF168,SEC23A,BCL2L2,STAT3,SMAD4
887	0.20212	0.0212821	GO_POSITIVE_REGULATION_OF_HISTONE_METHYLATION	SMAD4,BRCA1
888	0.20212	0.0212821	GO_POSITIVE_REGULATION_OF_RESPONSE_TO_CYTOKINE_STIMULUS	FADD,HIF1A
889	0.20212	0.0212821	REACTOME_TRANSPORT_TO_THE_GOLGI_AND_SUBSEQUENT_MODIFICATION	SEC23A,SEC13
890	0.20212	0.0212821	ROZANOV_MMP14_TARGETS_SUBSET	HIF1A,NR3C1
891	0.20212	0.0212821	SIMBULAN_UV_RESPONSE_NORMAL_DN	MCL1,CDH1
892	0.203014	0.0214292	GO_POSITIVE_REGULATION_OF_CELL_CYCLE_ARREST	POU4F1,BRCA1,GATA6
893	0.203014	0.0214292	ZHOU_CELL_CYCLE_GENES_IN_IR_RESPONSE_6HR	RAD51,BRCA1,H2AFX
894	0.203014	0.0214481	KEGG_WNT_SIGNALING_PATHWAY	JUN,CREBBP,SOX17,SMAD4
895	0.20334	0.0215066	GO_MULTI_ORGANISM_REPRODUCTIVE_PROCESS	FOS,NR0B1,HIF1A,BCL2L2,STAT3,POU4F2,RNF8,SMAD4,BCL2L1,SMARCA4,SOX17,H2AFX
896	0.206755	0.0219167	GO_REGULATION_OF_CHROMATIN_ORGANIZATION	SMAD4,KAT2B,SMARCB1,BRCA1
897	0.206755	0.0219167	GO_REGULATION_OF_REACTIVE_OXYGEN_SPECIES_METABOLIC_PROCESS	STAT3,HIF1A,KLF4,BRCA1
898	0.207584	0.0220647	GO_CELL_DEATH	FADD,KLF4,JUN,BRCA1,NBN,BCL2L1,MCL1,BID,BCL2A1,TNFSF10,BBC3,BCL2L2,FASLG
899	0.207584	0.0220663	GO_RESPONSE_TO_OXYGEN_LEVELS	HIF1A,BBC3,CDK4,GATA6,CREBBP,SMAD4
900	0.207584	0.0221027	GO_POSITIVE_REGULATION_OF_DNA_REPLICATION	DNA2,JUN,KLF4
901	0.207584	0.0221027	YAO_TEMPORAL_RESPONSE_TO_PROGESTERONE_CLUSTER_2	CYP1A2,FOS,NR0B1
902	0.211343	0.0225529	GO_HISTONE_UBIQUITINATION	RNF8,RNF168
903	0.211343	0.0225529	GO_ORGAN_FORMATION	GATA6,SOX17
904	0.213307	0.0227877	GO_N_ACETYLTRANSFERASE_ACTIVITY	KAT5,KAT2B,CREBBP
905	0.213865	0.0228726	GO_ADAPTIVE_IMMUNE_RESPONSE_BASED_ON_SOMATIC_RECOMBINATION_OF_IMMUNE_RECEPTORS_BUILT_FROM_IMMUNOGLOBULIN_SUPERFAMILY_DOMAINS	NBN,RNF8,STAT6,RNF168
906	0.21547	0.0230697	GO_ORGANELLE_FISSION	XRCC2,XRCC3,RAD51,RAD50,RNF8,SMARCA4,RBBP8,TOP3A
907	0.215798	0.0231304	SPZ1_01	PGR,MOV10,SUMO2,FGF13,FOS
908	0.2177	0.0233599	KEGG_JAK_STAT_SIGNALING_PATHWAY	STAT3,CREBBP,STAT6,BCL2L1
909	0.218378	0.0234843	GO_OVULATION_CYCLE_PROCESS	NR5A1,SMAD4,BCL2L1
910	0.218378	0.0234843	SCHLESINGER_METHYLATED_DE_NOVO_IN_CANCER	KLF4,PGR,JUN
911	0.219064	0.023584	GO_GAMETE_GENERATION	H2AFX,BCL2L1,SMARCA4,SOX17,SMAD4,RNF8,POU4F2,BCL2L2,NR0B1
912	0.219432	0.0236495	MODULE_53	JUN,FOS,H2AFX,ARID1A,POU4F1,BLM,BCL2A1
913	0.220848	0.0238543	GO_REGULATION_OF_GASTRULATION	KLF4,SOX17
914	0.220848	0.0238543	GO_SYNAPTONEMAL_COMPLEX	BLM,RAD51
915	0.221065	0.0239039	GO_REGULATION_OF_VASCULATURE_DEVELOPMENT	KLF4,GATA6,HIF1A,FASLG,BRCA1
916	0.223489	0.0241923	GO_SEGMENTATION	SMAD4,XRCC2,PALB2
917	0.229635	0.0249119	GAVIN_FOXP3_TARGETS_CLUSTER_P7	FASLG,JUN,FOS
918	0.229635	0.0249119	MORI_IMMATURE_B_LYMPHOCYTE_DN	H2AFX,RAD51,SMARCA4
919	0.230154	0.0250856	GO_GROWTH	AR,PALB2,NBN,BCL2L1,SMAD4,POU4F2,XRCC2
920	0.230154	0.0251859	GO_NEGATIVE_REGULATION_OF_HISTONE_MODIFICATION	BRCA1,SMARCB1
921	0.230154	0.0251859	GO_POSITIVE_REGULATION_OF_ERBB_SIGNALING_PATHWAY	PTK6,FASLG
922	0.230154	0.0251859	GO_POSITIVE_REGULATION_OF_MITOCHONDRIAL_OUTER_MEMBRANE_PERMEABILIZATION_INVOLVED_IN_APOPTOTIC_SIGNALING_PATHWAY	BID,BBC3
923	0.230154	0.0251859	GO_PROTEIN_K63_LINKED_UBIQUITINATION	RNF8,RNF168
924	0.230154	0.0251859	GO_REGULATION_OF_NUCLEOTIDE_CATABOLIC_PROCESS	HIF1A,STAT3
925	0.230154	0.0251859	GO_RNA_POLYMERASE_II_TRANSCRIPTION_COACTIVATOR_ACTIVITY	SMARCA4,CREBBP
926	0.230154	0.0251859	REACTOME_BMAL1_CLOCK_NPAS2_ACTIVATES_CIRCADIAN_EXPRESSION	CREBBP,NR3C1
927	0.232781	0.0255009	HOSHIDA_LIVER_CANCER_SUBCLASS_S1	BCL2A1,TP53BP1,SMARCD1,PRMT5,HIF1A
928	0.233575	0.025643	DUTERTRE_ESTRADIOL_RESPONSE_6HR_DN	KAT2B,NR3C1,FGF13
929	0.233575	0.025643	GO_STEROID_BINDING	PGR,AR,NR3C1
930	0.238221	0.026277	GO_LEUKOCYTE_ACTIVATION	NBN,JUN,RUNX2,RNF8,RNF168,STAT6,FADD
931	0.238221	0.0263245	GO_SENSORY_ORGAN_MORPHOGENESIS	HIF1A,HDAC1,STAT3,FASLG,ARID1A
932	0.238221	0.0263856	BURTON_ADIPOGENESIS_9	KLF4,CDK4,FOS
933	0.238221	0.0263856	DE_YY1_TARGETS_DN	HIF1A,RBBP8,FGF13
934	0.238221	0.0263856	GO_FEEDING_BEHAVIOR	STAT3,FOS,POU4F1
935	0.238221	0.0263856	GO_POSITIVE_REGULATION_OF_VIRAL_PROCESS	SMARCB1,SMARCA4,JUN
936	0.238221	0.026417	GO_RECEPTOR_BINDING	BID,KAT5,NR0B1,TNFSF10,FASLG,SMARCD1,SMARCA4,PGR,CREBBP,PTK6,STAT3,HIF1A,ARID1A,FADD,AR,BRCA1,FGF13
937	0.238221	0.0265472	BIOCARTA_BCR_PATHWAY	JUN,FOS
938	0.238221	0.0265472	BIOCARTA_GPCR_PATHWAY	JUN,FOS
939	0.238221	0.0265472	BIOCARTA_TOLL_PATHWAY	JUN,FOS
940	0.238221	0.0265472	GO_POSITIVE_REGULATION_OF_TYROSINE_PHOSPHORYLATION_OF_STAT3_PROTEIN	STAT3,PTK6
941	0.238221	0.0265472	KIM_ALL_DISORDERS_CALB1_CORR_DN	XRCC3,NR5A1
942	0.238221	0.0265472	PID_GMCSF_PATHWAY	FOS,STAT3
943	0.238221	0.0265472	UZONYI_RESPONSE_TO_LEUKOTRIENE_AND_THROMBIN	MCL1,KLF4
944	0.24325	0.0271652	AP2ALPHA_01	KAT5,STAT3,ARID1A,HIF1A,NR3C1
945	0.24325	0.0271652	GO_RESPONSE_TO_TOXIC_SUBSTANCE	RAD51,HIF1A,CDK4,FOS,CDH1
946	0.245874	0.0274872	GO_POSITIVE_REGULATION_OF_HEMOPOIESIS	FADD,HIF1A,JUN,FOS
947	0.247864	0.0277856	GO_RESPONSE_TO_CYTOKINE	JUN,SMAD4,BRCA1,BCL2L1,STAT6,MCL1,CREBBP,FOS,HIF1A,STAT3
948	0.247864	0.0279052	GO_RESPONSE_TO_BMP	SMAD4,RUNX2,GATA6
949	0.247864	0.0279377	GO_REGULATION_OF_DOUBLE_STRAND_BREAK_REPAIR	RAD51,RAD51AP1
950	0.247864	0.0279377	REACTOME_TRANSCRIPTIONAL_ACTIVITY_OF_SMAD2_SMAD3_SMAD4_HETEROTRIMER	HDAC1,SMAD4
951	0.247864	0.027944	LAU_APOPTOSIS_CDKN2A_DN	MCL1
952	0.247864	0.027944	MYLLYKANGAS_AMPLIFICATION_HOT_SPOT_3	BLM
953	0.247864	0.027944	TURJANSKI_MAPK11_TARGETS	FOS
954	0.247864	0.027944	VALK_AML_WITH_T_8_21_TRANSLOCATION	FGF13
955	0.249198	0.0281238	LINDGREN_BLADDER_CANCER_CLUSTER_3_UP	BRCA1,RAD1,RAD51,BCL2L1,MDC1,RMI2
956	0.249531	0.0281909	GO_HYDROLASE_ACTIVITY_ACTING_ON_ACID_ANHYDRIDES	RAD17,DNA2,MOV10,BLM,XRCC3,XRCC2,RAD51,RAD50,SMARCA4,NBN,WRN
957	0.25137	0.028458	DAZARD_RESPONSE_TO_UV_NHEK_UP	H2AFX,HIST2H2BE,STAT6,JUN,FOS
958	0.25137	0.028458	GATA1_02	JUN,BCL2L1,NR5A1,FGF13,POU4F2
959	0.253085	0.0286822	GO_TRANSFORMING_GROWTH_FACTOR_BETA_RECEPTOR_SIGNALING_PATHWAY	JUN,SMAD4,FOS
960	0.253273	0.0287335	DODD_NASOPHARYNGEAL_CARCINOMA_DN	GATA6,RMI2,WRN,RAD1,RAD51,CDK4,FASLG,SUMO2,RAD51AP1,NBN,SMARCA4,BRCA1,PALB2,BID,RBBP8,DNA2
961	0.254455	0.0288976	TBP_01	HIST2H2BE,NR0B1,FOS,POU4F1,MSC
962	0.257512	0.029357	CASORELLI_APL_SECONDARY_VS_DE_NOVO_UP	FOS,KLF4
963	0.257512	0.029357	GO_BASE_EXCISION_REPAIR	DNA2,WRN
964	0.257512	0.029357	GO_REGULATION_OF_CENTROSOME_CYCLE	BRCA1,XRCC3
965	0.257512	0.0293664	GO_POSITIVE_REGULATION_OF_CELLULAR_COMPONENT_ORGANIZATION	TNFSF10,BID,RAD50,BBC3,NBN,SMAD4,ZBTB17,SMARCB1,PTK6,HIF1A,BRCA1,AR,JUN,KAT2B
966	0.259344	0.029606	GO_RESPONSE_TO_METAL_ION	HIF1A,CYP1A2,JUN,CDK4,FOS,CDH1
967	0.260682	0.0297896	STAT5B_01	KLF4,ARID1A,FOS,POU4F1,CDH1
968	0.264344	0.0302421	ICSBP_Q6	MOV10,RAD51AP1,STAT6,GATA6,POU4F1
969	0.264344	0.0302706	GO_NEUROMUSCULAR_PROCESS	POU4F1,NBN,POU4F2
970	0.26804	0.0308046	GO_ENDODERMAL_CELL_DIFFERENTIATION	SOX17,GATA6
971	0.26804	0.0308046	PID_IFNG_PATHWAY	CREBBP,STAT3
972	0.26804	0.0308046	RIZ_ERYTHROID_DIFFERENTIATION_CCNE1	ZBTB17,SMARCB1
973	0.26804	0.03084	GO_PROTEIN_DOMAIN_SPECIFIC_BINDING	BCL2L2,LLGL2,NR0B1,MCL1,MDC1,BCL2L1,FADD,RUNX2,JUN
974	0.26804	0.0308522	GSE6259_CD4_TCELL_VS_CD8_TCELL_DN	TNFSF10,WRN,KAT2B,BID
975	0.268423	0.0309293	GATTGGY_NFY_Q6_01	BCL2L1,HIF1A,HDAC1,RMI2,HIST3H2BB,HIST3H3,BRCA1,XRCC3,HIST2H2BE,CDH1,H2AFX,PRMT5,STAT3,LLGL2
976	0.268423	0.0309597	GO_CELLULAR_MACROMOLECULAR_COMPLEX_ASSEMBLY	HIST3H3,HIST2H2BE,RAD51,XRCC3,XRCC2,SMAD4,HIST3H2BB,H2AFX,FGF13,PRMT5
977	0.269884	0.0311601	AP2GAMMA_01	KAT5,STAT3,ARID1A,HIF1A,NR3C1
978	0.271993	0.0314357	GO_NEGATIVE_REGULATION_OF_CELL_GROWTH	FGF13,SMAD4,SOX17,SMARCA4
979	0.272799	0.0316256	AP2_Q3	MOV10,LLGL2,POU4F2,POU4F1,NR3C1
980	0.272799	0.0316256	GO_COGNITION	FOS,JUN,FGF13,HIF1A,KAT2B
981	0.272799	0.0316256	KOBAYASHI_EGFR_SIGNALING_24HR_DN	BLM,RAD51AP1,BRCA1,H2AFX,RAD51
982	0.273399	0.0317275	GO_SEXUAL_REPRODUCTION	NR0B1,POU4F2,BCL2L2,STAT3,SOX17,BCL2L1,SMARCA4,SMAD4,RNF8,H2AFX
983	0.274646	0.0319046	GO_B_CELL_MEDIATED_IMMUNITY	NBN,RNF168,RNF8
984	0.275408	0.0320257	GSE34156_UNTREATED_VS_6H_NOD2_LIGAND_TREATED_MONOCYTE_DN	STAT3,MOV10,NR3C1,TNFSF10
985	0.276752	0.0322801	BIOCARTA_FCER1_PATHWAY	JUN,FOS
986	0.276752	0.0322801	GNF2_FOS	FOS,KLF4
987	0.276752	0.0322801	GO_REGULATION_OF_DNA_DEPENDENT_DNA_REPLICATION	NBN,BLM
988	0.277009	0.0323428	GO_POSITIVE_REGULATION_OF_MULTICELLULAR_ORGANISMAL_PROCESS	XRCC2,STAT6,GATA6,RUNX2,SMAD4,SOX17,HIF1A,NR5A1,CREBBP,FOS,PTK6,KAT2B,PRMT5,FADD,JUN,BRCA1
989	0.279552	0.0327388	BENPORATH_ES_CORE_NINE_CORRELATED	GATA6,HIF1A,SMARCA4
990	0.279552	0.0327388	GO_ACETYLTRANSFERASE_COMPLEX	KAT5,CREBBP,KAT2B
991	0.279552	0.0327388	GO_REGULATION_OF_SMOOTH_MUSCLE_CELL_PROLIFERATION	JUN,KLF4,HIF1A
992	0.281912	0.0330485	CREBP1_Q2	RBBP8,STAT3,FGF13,SMARCD1,FOS
993	0.282304	0.0331278	GO_LYMPHOCYTE_ACTIVATION	NBN,RUNX2,RNF168,STAT6,RNF8,FADD
994	0.282849	0.0332253	GSE2935_UV_INACTIVATED_VS_LIVE_SENDAI_VIRUS_INF_MACROPHAGE_DN	CDH1,RUNX2,BCL2L1,RAD50
995	0.284166	0.0335843	BURTON_ADIPOGENESIS_3	RAD51AP1,RAD51,BRCA1
996	0.284166	0.0335843	MODULE_177	H2AFX,NR3C1,PRMT5
997	0.284166	0.0337829	AMIT_EGF_RESPONSE_40_HELA	JUN,SEC23A
998	0.284166	0.0337829	BILBAN_B_CLL_LPL_DN	KLF4,FOS
999	0.284166	0.0337829	GO_PITUITARY_GLAND_DEVELOPMENT	NR0B1,CDH1
1000	0.284166	0.0337829	GO_POLYUBIQUITIN_BINDING	RNF168,UIMC1
1001	0.284166	0.0337829	GO_POSTTRANSCRIPTIONAL_GENE_SILENCING	MOV10,STAT3
1002	0.284166	0.0337829	GO_REGULATION_OF_CARBOHYDRATE_CATABOLIC_PROCESS	HIF1A,STAT3
1003	0.284166	0.0337829	GO_REGULATION_OF_MITOPHAGY	HIF1A,ZBTB17
1004	0.284166	0.0337829	KEGG_BLADDER_CANCER	CDK4,CDH1
1005	0.284166	0.0337829	MODY_HIPPOCAMPUS_PRENATAL	CDK4,H2AFX
1006	0.284166	0.0337829	ONO_FOXP3_TARGETS_DN	FASLG,RUNX2
1007	0.286221	0.0340611	GO_MITOCHONDRIAL_PART	PGR,BRCA1,BCL2L1,RAD51,BCL2L2,STAT3,NR3C1,BBC3,MCL1,BID,BCL2A1,DNA2
1008	0.288352	0.0344411	KEGG_TOLL_LIKE_RECEPTOR_SIGNALING_PATHWAY	JUN,FADD,FOS
1009	0.288352	0.0344509	GO_PROTEIN_DNA_COMPLEX	HIST3H3,HIST3H2BB,H2AFX,HIST2H2BE
1010	0.288352	0.0344509	GSE27241_CTRL_VS_DIGOXIN_TREATED_RORGT_KO_CD4_TCELL_IN_TH17_POLARIZING_CONDITIONS_DN	BCL2L2,TNFSF10,SMAD4,STAT6
1011	0.288352	0.0344509	LEE_LIVER_CANCER_SURVIVAL_DN	HIF1A,CDK4,RMI2,SUMO2
1012	0.290484	0.0348087	BUSA_SAM68_TARGETS_DN	BRCA1
1013	0.290484	0.0348087	KREPPEL_CD99_TARGETS_UP	MCL1
1014	0.290484	0.0348087	OKAMOTO_LIVER_CANCER_MULTICENTRIC_OCCURRENCE_DN	CYP1A2
1015	0.290779	0.0348784	GO_NUCLEOLUS	RBBP8,NBN,SMARCA4,FGF13,WRN,SMARCB1,CDK4,BLM,HUS1,KAT5,RAD51
1016	0.292119	0.0350736	NAGASHIMA_NRG1_SIGNALING_UP	GATA6,FOS,JUN,MCL1
1017	0.29267	0.0353093	GO_ACETYLTRANSFERASE_ACTIVITY	KAT5,CREBBP,KAT2B
1018	0.29267	0.0353093	GO_PROTEIN_N_TERMINUS_BINDING	SMARCA4,NBN,HDAC1
1019	0.29267	0.0353127	GO_ACUTE_PHASE_RESPONSE	HIF1A,STAT3
1020	0.29267	0.0353127	GO_NEGATIVE_REGULATION_OF_LEUKOCYTE_APOPTOTIC_PROCESS	FADD,HIF1A
1021	0.29267	0.0353127	GO_REGULATION_OF_MITOCHONDRIAL_OUTER_MEMBRANE_PERMEABILIZATION_INVOLVED_IN_APOPTOTIC_SIGNALING_PATHWAY	BBC3,BID
1022	0.295325	0.0357028	CASORELLI_ACUTE_PROMYELOCYTIC_LEUKEMIA_UP	JUN,HIST2H2BE,FOS,FGF13
1023	0.295325	0.0357028	GO_MITOCHONDRIAL_TRANSPORT	BID,STAT3,BBC3,BCL2L1
1024	0.298469	0.0361888	GO_CARDIAC_CHAMBER_MORPHOGENESIS	HIF1A,GATA6,POU4F1
1025	0.298469	0.0361888	GO_N_ACYLTRANSFERASE_ACTIVITY	KAT5,KAT2B,CREBBP
1026	0.298469	0.0361888	GO_POSITIVE_REGULATION_OF_PROTEIN_IMPORT	CDH1,SMAD4,BRCA1
1027	0.302604	0.0368689	GO_INTERSTRAND_CROSS_LINK_REPAIR	RNF8,RNF168
1028	0.302604	0.0368689	GO_REGULATION_OF_TYROSINE_PHOSPHORYLATION_OF_STAT3_PROTEIN	STAT3,PTK6
1029	0.302604	0.0368689	MEDINA_SMARCA4_TARGETS	TNFSF10,SMARCA4
1030	0.302604	0.0368689	STREICHER_LSM1_TARGETS_UP	FGF13,TNFSF10
1031	0.302604	0.0368689	THILLAINADESAN_ZNF217_TARGETS_UP	BRCA1,RAD51AP1
1032	0.303449	0.0370372	AP4_01	TP53BP1,STAT3,NR5A1,LLGL2,POU4F1
1033	0.303449	0.0370795	BROWNE_HCMV_INFECTION_8HR_UP	FOS,H2AFX,TNFSF10
1034	0.303449	0.0370795	GO_CEREBRAL_CORTEX_DEVELOPMENT	FGF13,HIF1A,H2AFX
1035	0.306458	0.0375558	CREB_Q2	RBBP8,STAT3,SMARCD1,FOS,NR3C1
1036	0.306458	0.0375558	MODULE_54	H2AFX,CDH1,BLM,CDK4,RAD51
1037	0.306458	0.0375558	NFKB_C	BCL2L1,STAT6,WRN,FOS,MSC
1038	0.306471	0.0376174	GO_REGULATION_OF_HOMEOSTATIC_PROCESS	SMARCA4,NBN,FADD,RAD50,BBC3,SMARCB1,HIF1A
1039	0.306471	0.0376297	SARRIO_EPITHELIAL_MESENCHYMAL_TRANSITION_UP	H2AFX,BRCA1,RAD51,BLM
1040	0.308704	0.0380789	GO_CELLULAR_RESPONSE_TO_EXTERNAL_STIMULUS	HIF1A,WRN,FOS,JUN,FADD
1041	0.308704	0.0380789	GO_UBIQUITIN_LIKE_PROTEIN_LIGASE_BINDING	HIF1A,BRCA1,RNF8,SUMO2,BID
1042	0.308704	0.0382852	GRAHAM_CML_DIVIDING_VS_NORMAL_QUIESCENT_UP	BRCA1,RAD51AP1,RAD51,H2AFX
1043	0.308704	0.0382852	GSE13547_2H_VS_12_H_ANTI_IGM_STIM_BCELL_DN	RAD51AP1,CDK4,RAD51,H2AFX
1044	0.308704	0.0382852	MIF1_01	FGF13,ARID1A,BCL2L1,TP53BP1
1045	0.308704	0.0384512	BIOCARTA_BIOPEPTIDES_PATHWAY	STAT3,STAT6
1046	0.308704	0.0384512	CHANDRAN_METASTASIS_TOP50_DN	FOS,STAT6
1047	0.308704	0.0384512	CHENG_RESPONSE_TO_NICKEL_ACETATE	JUN,RBBP8
1048	0.308704	0.0384512	GO_NEGATIVE_REGULATION_OF_CHROMATIN_MODIFICATION	BRCA1,SMARCB1
1049	0.308704	0.0384512	LEE_AGING_MUSCLE_UP	SOX17,FOS
1050	0.308704	0.0384512	MCDOWELL_ACUTE_LUNG_INJURY_UP	FOS,MCL1
1051	0.308704	0.0384512	ODONNELL_TARGETS_OF_MYC_AND_TFRC_DN	DNA2,RAD1
1052	0.308704	0.0384512	PID_RHOA_PATHWAY	FOS,JUN
1053	0.308704	0.0384512	ST_DIFFERENTIATION_PATHWAY_IN_PC12_CELLS	JUN,CREBBP
1054	0.308704	0.0384512	ZHAN_V2_LATE_DIFFERENTIATION_GENES	H2AFX,NR3C1
1055	0.309657	0.0386065	GO_PROTEIN_MATURATION	BBC3,FASLG,FADD,BID,TNFSF10
1056	0.311504	0.0389472	GO_MACROMOLECULAR_COMPLEX_DISASSEMBLY	SMARCB1,SMARCD1,SMARCA4,ARID1A
1057	0.311504	0.0389472	GO_RESPONSE_TO_KETONE	KLF4,BCL2L1,FOS,CDK4
1058	0.311504	0.0389472	GSE13547_CTRL_VS_ANTI_IGM_STIM_BCELL_12H_UP	BRCA1,RAD51,RAD51AP1,DNA2
1059	0.312739	0.0391385	TCF1P_Q6	RAD51AP1,FGF13,GATA6,HIF1A,FOS
1060	0.312793	0.0391823	MODULE_18	H2AFX,FADD,SEC23A,ARID1A,POU4F1,MDC1,RBBP8
1061	0.315956	0.0396158	GO_REGULATION_OF_MYELOID_CELL_DIFFERENTIATION	FOS,JUN,HIF1A,FADD
1062	0.316979	0.039819	GO_REGULATION_OF_MYELOID_LEUKOCYTE_DIFFERENTIATION	JUN,FADD,FOS
1063	0.316979	0.039819	KEGG_T_CELL_RECEPTOR_SIGNALING_PATHWAY	JUN,CDK4,FOS
1064	0.317101	0.0399663	GO_REGULATION_OF_CELLULAR_PROTEIN_LOCALIZATION	BID,BBC3,SMAD4,CDH1,BCL2L1,AR,BRCA1,ZBTB17
1065	0.317101	0.0400592	GO_CELLULAR_IRON_ION_HOMEOSTASIS	HIF1A,SMAD4
1066	0.317101	0.0400592	GO_REGULATION_OF_EXTRINSIC_APOPTOTIC_SIGNALING_PATHWAY_IN_ABSENCE_OF_LIGAND	MCL1,BCL2L1
1067	0.317101	0.0400592	GO_REGULATION_OF_OXIDATIVE_STRESS_INDUCED_CELL_DEATH	MCL1,HIF1A
1068	0.317101	0.0400592	MODULE_403	CDK4,XRCC3
1069	0.317101	0.0400592	SESTO_RESPONSE_TO_UV_C5	RBBP8,MCL1
1070	0.318046	0.0402161	MYCMAX_02	TOP3A,STAT3,NR5A1,HIF1A,RUNX2
1071	0.319038	0.0403793	GO_POSITIVE_REGULATION_OF_MOLECULAR_FUNCTION	BID,TNFSF10,LLGL2,BBC3,RAD50,FASLG,TP53BP1,KLF4,NBN,SMARCA4,SMARCB1,STAT3,HIF1A,JUN,FADD,AR,WRN,KAT2B,FGF13
1072	0.321703	0.0407546	AMBROSINI_FLAVOPIRIDOL_TREATMENT_TP53	LLGL2,NR3C1,RAD51
1073	0.323088	0.0409682	GO_POSITIVE_REGULATION_OF_CELLULAR_PROTEIN_LOCALIZATION	CDH1,BRCA1,BID,SMAD4,BBC3,ZBTB17
1074	0.325531	0.0416255	BUSA_SAM68_TARGETS_UP	NR3C1
1075	0.325531	0.0416255	HEIDENBLAD_AMPLIFIED_IN_BONE_CANCER	CDK4
1076	0.325531	0.0416255	HERNANDEZ_ABERRANT_MITOSIS_BY_DOCETACEL_4NM_DN	HIF1A
1077	0.325531	0.0416255	JOHANSSON_BRAIN_CANCER_EARLY_VS_LATE_UP	FOS
1078	0.325531	0.041661	GO_KINASE_REGULATOR_ACTIVITY	KAT2B,KLF4,FGF13,CDK4
1079	0.325531	0.0416923	GNF2_S100A4	MCL1,TNFSF10
1080	0.325531	0.0416923	GNF2_SELL	MCL1,STAT6
1081	0.325531	0.0416923	GO_POSITIVE_REGULATION_OF_TELOMERE_MAINTENANCE	NBN,RAD50
1082	0.325531	0.0416923	KHETCHOUMIAN_TRIM24_TARGETS_UP	CDH1,FOS
1083	0.325531	0.0417012	GO_FORMATION_OF_PRIMARY_GERM_LAYER	SOX17,KLF4,GATA6
1084	0.325531	0.0417012	MORI_EMU_MYC_LYMPHOMA_BY_ONSET_TIME_UP	SMARCB1,SUMO2,SMARCA4
1085	0.32623	0.0418664	GO_CYTOKINE_RECEPTOR_BINDING	FADD,BID,TNFSF10,STAT3,FASLG
1086	0.32623	0.0418796	GO_IDENTICAL_PROTEIN_BINDING	BCL2A1,PTK6,BCL2L2,STAT3,FADD,JUN,WRN,NR0B1,MCL1,STAT6,RAD51,BCL2L1,RNF8,SMAD4
1087	0.32623	0.0419064	RHEIN_ALL_GLUCOCORTICOID_THERAPY_DN	JUN,CDK4,FOS,RAD51AP1,KLF4,RAD51
1088	0.32784	0.0421519	PUJANA_ATM_PCC_NETWORK	BID,SMARCD1,NR3C1,DNA2,GATA6,BLM,BRCA1,ARID1A,RBBP8,SMARCB1,FASLG,XRCC2,HDAC1,RAD51AP1,NBN,POU4F1
1089	0.329061	0.042356	MODULE_244	BLM,CDK4,RAD51,XRCC3
1090	0.329061	0.0424256	CEBP_01	SUMO2,FGF13,WRN,TNFSF10,NR3C1
1091	0.329061	0.0424256	GO_REGULATION_OF_CELL_DIVISION	PRMT5,XRCC3,RAD1,SOX17,BLM
1092	0.330568	0.0426589	GO_COLUMNAR_CUBOIDAL_EPITHELIAL_CELL_DIFFERENTIATION	GATA6,HIF1A,PTK6
1093	0.33335	0.0430574	STTTCRNTTT_IRF_Q6	BCL2L1,MOV10,GATA6,MSC
1094	0.333784	0.0433501	GO_DIGESTIVE_TRACT_MORPHOGENESIS	SOX17,HIF1A
1095	0.333784	0.0433501	GO_REGULATION_OF_ESTABLISHMENT_OF_PROTEIN_LOCALIZATION_TO_PLASMA_MEMBRANE	BCL2L1,AR
1096	0.333784	0.0433501	HANN_RESISTANCE_TO_BCL2_INHIBITOR_DN	POU4F1,POU4F2
1097	0.333784	0.0433501	PID_AJDISS_2PATHWAY	CREBBP,CDH1
1098	0.333784	0.0433501	PID_CERAMIDE_PATHWAY	BID,FADD
1099	0.333784	0.0433501	PID_HEDGEHOG_GLI_PATHWAY	HDAC1,CREBBP
1100	0.336129	0.0439045	DANG_BOUND_BY_MYC	BBC3,NBN,BLM,HIST2H2BE,RAD51AP1,H2AFX,CDK4,MCL1,RAD51,PRMT5,RBBP8,STAT6,HIF1A
1101	0.336129	0.0441302	GO_MUSCLE_TISSUE_DEVELOPMENT	POU4F1,FOS,GATA6,ARID1A,MSC
1102	0.336129	0.0444802	FLORIO_NEOCORTEX_BASAL_RADIAL_GLIA_DN	BLM,BRCA1,RAD51AP1,XRCC2
1103	0.336129	0.0444802	GO_STEM_CELL_DIFFERENTIATION	SMAD4,RUNX2,HIF1A,SOX17
1104	0.336129	0.0444802	GO_TRANSMEMBRANE_RECEPTOR_PROTEIN_SERINE_THREONINE_KINASE_SIGNALING_PATHWAY	FOS,RUNX2,JUN,SMAD4
1105	0.336129	0.0446075	GO_NUCLEOTIDE_EXCISION_REPAIR	RBBP8,SUMO2,HUS1
1106	0.336129	0.0446075	GO_OVULATION_CYCLE	BCL2L1,NR5A1,SMAD4
1107	0.336129	0.0448025	DEURIG_T_CELL_PROLYMPHOCYTIC_LEUKEMIA_UP	NBN,H2AFX,HIST2H2BE,RBBP8,PRMT5,KLF4
1108	0.336129	0.0450101	GO_HOMEOSTATIC_PROCESS	SMAD4,NBN,MCL1,HIST3H3,DNA2,RAD51,BBC3,FASLG,RAD50,FADD,WRN,CREBBP,HIF1A,STAT3,XRCC3
1109	0.336129	0.0450323	BIOCARTA_TCR_PATHWAY	JUN,FOS
1110	0.336129	0.0450323	DAUER_STAT3_TARGETS_UP	STAT3,JUN
1111	0.336129	0.0450323	GERHOLD_ADIPOGENESIS_UP	STAT3,MCL1
1112	0.336129	0.0450323	GO_CELLULAR_RESPONSE_TO_CALCIUM_ION	JUN,FOS
1113	0.336129	0.0450323	GO_PROTEIN_AUTOUBIQUITINATION	RNF8,BRCA1
1114	0.336129	0.0450323	GO_REGULATION_OF_NUCLEOSIDE_METABOLIC_PROCESS	STAT3,HIF1A
1115	0.336129	0.0452014	JNK_DN.V1_DN	AR,KAT5,BLM,FASLG
1116	0.336129	0.045432	GO_HEART_DEVELOPMENT	HIF1A,ARID1A,SMAD4,JUN,GATA6,SOX17,POU4F1
1117	0.336129	0.0457952	GO_POSITIVE_REGULATION_OF_INTRACELLULAR_TRANSPORT	BID,SMAD4,BRCA1,CDH1,ZBTB17,BBC3
1118	0.336129	0.0458757	IK1_01	JUN,FGF13,ARID1A,WRN,BRCA1
1119	0.336129	0.0459292	GSE16385_UNTREATED_VS_12H_ROSIGLITAZONE_TREATED_MACROPHAGE_UP	POU4F2,SOX17,ARID1A,SUMO2
1120	0.336129	0.0464667	REACTOME_INNATE_IMMUNE_SYSTEM	CREBBP,FOS,JUN,BCL2L1,FADD
1121	0.336129	0.0465999	MARZEC_IL2_SIGNALING_UP	TNFSF10,BCL2L1,STAT3
1122	0.336129	0.0466636	GSE16385_IFNG_TNF_VS_IL4_STIM_MACROPHAGE_DN	NR0B1,HUS1,SOX17,NR5A1
1123	0.336129	0.0467385	FRASOR_RESPONSE_TO_SERM_OR_FULVESTRANT_DN	BLM,H2AFX
1124	0.336129	0.0467385	GCM_PRKAG1	SMARCD1,HDAC1
1125	0.336129	0.0467385	GGGATGC_MIR3245P	ARID1A,RUNX2
1126	0.336129	0.0467385	GO_ENDODERM_FORMATION	GATA6,SOX17
1127	0.336129	0.0467385	GO_LYMPHOCYTE_HOMEOSTASIS	HIF1A,FADD
1128	0.336129	0.0467385	GO_POSITIVE_REGULATION_OF_STEM_CELL_DIFFERENTIATION	SMAD4,GATA6
1129	0.336129	0.0467385	GO_REGULATION_OF_COFACTOR_METABOLIC_PROCESS	STAT3,HIF1A
1130	0.336129	0.0467385	GO_STAT_CASCADE	PTK6,STAT3
1131	0.336129	0.0467385	NADERI_BREAST_CANCER_PROGNOSIS_UP	FADD,SMARCA4
1132	0.336129	0.0467385	REACTOME_MAP_KINASE_ACTIVATION_IN_TLR_CASCADE	FOS,JUN
1133	0.336129	0.0467385	TBK1.DN.48HRS_UP	CDK4,TP53BP1
1134	0.336129	0.0470622	GO_RESPONSE_TO_LIGHT_STIMULUS	HIF1A,WRN,HUS1,FOS,CREBBP
1135	0.336129	0.0474045	GO_ANTERIOR_POSTERIOR_PATTERN_SPECIFICATION	XRCC2,SMAD4,PALB2,SOX17
1136	0.336129	0.0474045	GO_DNA_PACKAGING	HIST3H2BB,HIST3H3,H2AFX,HIST2H2BE
1137	0.336129	0.0476125	ACOSTA_PROLIFERATION_INDEPENDENT_MYC_TARGETS_DN	BCL2L1,MCL1,STAT3
1138	0.336129	0.0476125	ATAAGCT_MIR21	ARID1A,FASLG,STAT3
1139	0.336129	0.0476125	GO_FEMALE_SEX_DIFFERENTIATION	NR5A1,SMAD4,BCL2L1
1140	0.336129	0.0483948	BOYLAN_MULTIPLE_MYELOMA_PCA1_DN	BCL2L1
1141	0.336129	0.0483948	KANG_CISPLATIN_RESISTANCE_DN	NBN
1142	0.336129	0.0483948	KHETCHOUMIAN_TRIM24_TARGETS_DN	AR
1143	0.336129	0.0483948	KREPPEL_CD99_TARGETS_DN	BCL2L2
1144	0.336129	0.0483948	MATZUK_LUTEAL_GENES	CDK4
1145	0.336129	0.0483948	MYLLYKANGAS_AMPLIFICATION_HOT_SPOT_18	SMAD4
1146	0.336129	0.0483948	MYLLYKANGAS_AMPLIFICATION_HOT_SPOT_9	WRN
1147	0.336129	0.0483948	RAMJAUN_APOPTOSIS_BY_TGFB1_VIA_MAPK1_DN	BID
1148	0.336129	0.0483948	RAMJAUN_APOPTOSIS_BY_TGFB1_VIA_SMAD4_DN	BCL2L1
1149	0.336129	0.0483948	TURJANSKI_MAPK7_TARGETS	FOS
1150	0.336129	0.0483948	TURJANSKI_MAPK8_AND_MAPK9_TARGETS	JUN
1151	0.336129	0.0484681	BURTON_ADIPOGENESIS_PEAK_AT_2HR	FOS,KLF4
1152	0.336129	0.0484681	CGGAARNGGCNG_UNKNOWN	KAT5,RAD17
1153	0.336129	0.0484681	CHIARADONNA_NEOPLASTIC_TRANSFORMATION_KRAS_CDC25_DN	FOS,STAT3
1154	0.336129	0.0484681	GO_CHROMOSOME_ORGANIZATION_INVOLVED_IN_MEIOTIC_CELL_CYCLE	RAD50,RAD51
1155	0.336129	0.0488762	GATA1_05	JUN,GATA6,POU4F2,POU4F1,NR3C1
1156	0.336129	0.0489061	GSE20727_CTRL_VS_ROS_INHIBITOR_TREATED_DC_UP	TOP3A,CDK4,MCL1,PRMT5
1157	0.336129	0.0489061	GSE26488_HDAC7_KO_VS_VP16_TRANSGENIC_HDAC7_KO_DOUBLE_POSITIVE_THYMOCYTE_UP	FGF13,ARID1A,NBN,HIF1A
1158	0.336129	0.0491064	GO_REGULATION_OF_PROTEIN_MODIFICATION_PROCESS	FGF13,PRMT5,KAT2B,JUN,BRCA1,STAT3,XRCC3,BLM,PTK6,HUS1,SMARCB1,KLF4,SMAD4,NBN,RAD51,RAD50,KAT5,CDK4
1159	0.336129	0.049476	GO_RESPONSE_TO_GROWTH_FACTOR	FOS,SMAD4,GATA6,RUNX2,JUN,KLF4,FASLG
1160	0.336129	0.049476	MATSUDA_NATURAL_KILLER_DIFFERENTIATION	CDK4,CDH1,KLF4,FASLG,JUN,FOS,RUNX2
1161	0.336129	0.0496668	GSE21670_UNTREATED_VS_TGFB_TREATED_STAT3_KO_CD4_TCELL_DN	HIST2H2BE,CDH1,RNF168,BCL2L1
1162	0.336129	0.0502208	MODULE_273	KAT5,NR3C1
1163	0.336129	0.0502208	PID_KIT_PATHWAY	CREBBP,STAT3
1164	0.336129	0.0502208	RADAEVA_RESPONSE_TO_IFNA1_UP	TNFSF10,BRCA1
1165	0.336129	0.050434	GSE8921_UNSTIM_0H_VS_TLR1_2_STIM_MONOCYTE_12H_UP	MDC1,SMARCB1,RBBP8,DNA2
1166	0.336129	0.050434	GSE8921_UNSTIM_VS_TLR1_2_STIM_MONOCYTE_3H_UP	RAD51AP1,TNFSF10,HDAC1,SMARCB1
1167	0.336129	0.050434	WELCSH_BRCA1_TARGETS_UP	HDAC1,NR3C1,SEC23A,KAT5
1168	0.336129	0.0505782	GO_NEGATIVE_REGULATION_OF_CELLULAR_COMPONENT_ORGANIZATION	RAD50,HIST3H3,FGF13,SMARCB1,RAD1,BRCA1,AR,BCL2L1,NBN
1169	0.336129	0.0512077	EGR2_01	KLF4,SUMO2,BCL2A1,FASLG
1170	0.336129	0.0512077	GSE19772_HCMV_INFL_VS_HCMV_INF_MONOCYTES_AND_PI3K_INHIBITION_DN	FASLG,BCL2A1,TP53BP1,RAD17
1171	0.336129	0.0512077	GSE19941_UNSTIM_VS_LPS_STIM_IL10_KO_MACROPHAGE_DN	FGF13,SMARCA4,CDH1,KLF4
1172	0.336129	0.0512077	GSE2770_UNTREATED_VS_IL4_TREATED_ACT_CD4_TCELL_48H_DN	NBN,H2AFX,XRCC3,SEC13
1173	0.336129	0.0512077	GSE30962_PRIMARY_VS_SECONDARY_ACUTE_LCMV_INF_CD8_TCELL_UP	BRCA1,H2AFX,RAD51,XRCC2
1174	0.336129	0.0512077	GSE30971_CTRL_VS_LPS_STIM_MACROPHAGE_WBP7_KO_4H_DN	FOS,POU4F2,BID,HIST2H2BE
1175	0.336129	0.0512077	GSE33513_TCF7_KO_VS_HET_EARLY_THYMIC_PROGENITOR_DN	HIF1A,AR,SEC23A,DNA2
1176	0.336129	0.0512077	GSE39110_DAY3_VS_DAY6_POST_IMMUNIZATION_CD8_TCELL_WITH_IL2_TREATMENT_UP	DNA2,BCL2A1,RBBP8,RAD51AP1
1177	0.336129	0.0512077	GSE39152_CD103_NEG_VS_POS_MEMORY_CD8_TCELL_DN	HDAC1,BCL2L1,SEC13,STAT3
1178	0.336129	0.0512077	GSE40685_NAIVE_CD4_TCELL_VS_FOXP3_KO_TREG_PRECURSOR_UP	HUS1,BCL2L1,H2AFX,FASLG
1179	0.336129	0.0517709	GO_KINETOCHORE	SEC13,KAT2B,TP53BP1
1180	0.336129	0.051988	GSE10240_IL22_VS_IL22_AND_IL17_STIM_PRIMARY_BRONCHIAL_EPITHELIAL_CELLS_DN	TP53BP1,MCL1,RMI2,SMARCA4
1181	0.336129	0.051988	GSE10273_LOW_IL7_VS_HIGH_IL7_AND_IRF4_IN_IRF4_8_NULL_PRE_BCELL_UP	RAD50,CDK4,SMARCA4,RBBP8
1182	0.336129	0.051988	GSE11864_CSF1_IFNG_VS_CSF1_PAM3CYS_IN_MAC_UP	KAT2B,KLF4,MOV10,RAD51
1183	0.336129	0.051988	GSE12392_CD8A_POS_VS_NEG_SPLEEN_IFNB_KO_DC_DN	JUN,KLF4,STAT6,CREBBP
1184	0.336129	0.051988	GSE14000_UNSTIM_VS_16H_LPS_DC_TRANSLATED_RNA_DN	BCL2A1,TNFSF10,NBN,HIST2H2BE
1185	0.336129	0.051988	GSE14000_UNSTIM_VS_4H_LPS_DC_DN	NBN,MSC,TNFSF10,BCL2A1
1186	0.336129	0.051988	GSE14308_TH17_VS_NATURAL_TREG_DN	MDC1,SMAD4,KAT2B,UIMC1
1187	0.336129	0.051988	GSE14308_TH2_VS_INDUCED_TREG_DN	HDAC1,NBN,ARID1A,MOV10
1188	0.336129	0.051988	GSE1432_1H_VS_6H_IFNG_MICROGLIA_DN	STAT3,NBN,BBC3,TNFSF10
1189	0.336129	0.051988	GSE1432_6H_VS_24H_IFNG_MICROGLIA_UP	STAT3,RBBP8,HUS1,BBC3
1190	0.336129	0.051988	GSE1432_CTRL_VS_IFNG_6H_MICROGLIA_DN	STAT3,NBN,STAT6,TNFSF10
1191	0.336129	0.051988	GSE1460_CD4_THYMOCYTE_VS_THYMIC_STROMAL_CELL_UP	STAT6,XRCC3,XRCC2,TNFSF10
1192	0.336129	0.051988	GSE1460_DP_THYMOCYTE_VS_NAIVE_CD4_TCELL_ADULT_BLOOD_UP	SEC13,BRCA1,FADD,TP53BP1
1193	0.336129	0.051988	GSE1460_DP_THYMOCYTE_VS_THYMIC_STROMAL_CELL_UP	XRCC2,ZBTB17,HDAC1,SMARCA4
1194	0.336129	0.051988	GSE14769_UNSTIM_VS_240MIN_LPS_BMDM_DN	RBBP8,MOV10,STAT3,BCL2A1
1195	0.336129	0.051988	GSE15330_WT_VS_IKAROS_KO_HSC_DN	KAT2B,SMAD4,STAT3,HDAC1
1196	0.336129	0.051988	GSE15930_NAIVE_VS_24H_IN_VITRO_STIM_CD8_TCELL_DN	NBN,RAD50,BRCA1,RAD51AP1
1197	0.336129	0.051988	GSE15930_NAIVE_VS_24H_IN_VITRO_STIM_IL12_CD8_TCELL_DN	NBN,RAD50,BRCA1,RAD51AP1
1198	0.336129	0.051988	GSE15930_NAIVE_VS_24H_IN_VITRO_STIM_INFAB_CD8_TCELL_DN	NBN,RAD50,BRCA1,RAD51AP1
1199	0.336129	0.051988	GSE15930_NAIVE_VS_72H_IN_VITRO_STIM_CD8_TCELL_DN	RAD50,NBN,BRCA1,BCL2A1
1200	0.336129	0.051988	GSE15930_NAIVE_VS_72H_IN_VITRO_STIM_IL12_CD8_TCELL_DN	RAD50,NBN,BCL2A1,FASLG
1201	0.336129	0.051988	GSE15930_STIM_VS_STIM_AND_TRICHOSTATINA_72H_CD8_T_CELL_UP	CREBBP,SEC23A,SMARCB1,UIMC1
1202	0.336129	0.051988	GSE17721_0.5H_VS_8H_GARDIQUIMOD_BMDC_DN	RAD17,HDAC1,STAT3,TNFSF10
1203	0.336129	0.051988	GSE17721_CTRL_VS_GARDIQUIMOD_1H_BMDC_DN	SOX17,XRCC2,CYP1A2,NBN
1204	0.336129	0.051988	GSE17721_LPS_VS_CPG_12H_BMDC_UP	HDAC1,TNFSF10,PTK6,MOV10
1205	0.336129	0.051988	GSE17721_LPS_VS_CPG_4H_BMDC_UP	RUNX2,NR3C1,KLF4,SMAD4
1206	0.336129	0.051988	GSE17721_LPS_VS_GARDIQUIMOD_2H_BMDC_UP	JUN,FOS,SMARCB1,TNFSF10
1207	0.336129	0.051988	GSE17721_LPS_VS_GARDIQUIMOD_4H_BMDC_UP	MOV10,NR3C1,HDAC1,BCL2L1
1208	0.336129	0.051988	GSE17721_LPS_VS_GARDIQUIMOD_8H_BMDC_UP	HDAC1,RAD51,STAT3,RUNX2
1209	0.336129	0.051988	GSE17721_LPS_VS_POLYIC_16H_BMDC_DN	NR3C1,PTK6,KAT2B,RBBP8
1210	0.336129	0.051988	GSE17721_LPS_VS_POLYIC_4H_BMDC_DN	FGF13,KLF4,H2AFX,SMAD4
1211	0.336129	0.051988	GSE17721_POLYIC_VS_GARDIQUIMOD_2H_BMDC_UP	ARID1A,KLF4,DNA2,JUN
1212	0.336129	0.051988	GSE17721_POLYIC_VS_PAM3CSK4_8H_BMDC_UP	SMAD4,RBBP8,BRCA1,NR3C1
1213	0.336129	0.051988	GSE17974_CTRL_VS_ACT_IL4_AND_ANTI_IL12_12H_CD4_TCELL_DN	TP53BP1,BLM,CDK4,FADD
1214	0.336129	0.051988	GSE17974_CTRL_VS_ACT_IL4_AND_ANTI_IL12_24H_CD4_TCELL_DN	BCL2A1,FADD,RAD51AP1,RNF8
1215	0.336129	0.051988	GSE17974_CTRL_VS_ACT_IL4_AND_ANTI_IL12_6H_CD4_TCELL_DN	FADD,RBBP8,FASLG,CDK4
1216	0.336129	0.051988	GSE19198_1H_VS_6H_IL21_TREATED_TCELL_DN	MOV10,HIF1A,STAT3,FOS
1217	0.336129	0.051988	GSE1925_CTRL_VS_3H_IFNG_STIM_MACROPHAGE_UP	STAT6,FASLG,BCL2A1,MOV10
1218	0.336129	0.051988	GSE19401_UNSTIM_VS_PAM2CSK4_STIM_FOLLICULAR_DC_UP	BBC3,XRCC3,H2AFX,TP53BP1
1219	0.336129	0.051988	GSE19941_UNSTIM_VS_LPS_AND_IL10_STIM_IL10_KO_MACROPHAGE_DN	PALB2,KLF4,XRCC2,TNFSF10
1220	0.336129	0.051988	GSE20366_EX_VIVO_VS_DEC205_CONVERSION_NAIVE_CD4_TCELL_UP	DNA2,WRN,RAD50,RAD51AP1
1221	0.336129	0.051988	GSE20366_TREG_VS_TCONV_DN	BLM,RAD51AP1,FASLG,AR
1222	0.336129	0.051988	GSE20727_DNFB_ALLERGEN_VS_ROS_INH_AND_DNFB_ALLERGEN_TREATED_DC_DN	BRCA1,HIF1A,CDK4,DNA2
1223	0.336129	0.051988	GSE22601_DOUBLE_POSITIVE_VS_CD4_SINGLE_POSITIVE_THYMOCYTE_DN	RAD50,BRCA1,RNF168,H2AFX
1224	0.336129	0.051988	GSE22886_CTRL_VS_LPS_24H_DC_DN	HIST2H2BE,MSC,BCL2L2,TNFSF10
1225	0.336129	0.051988	GSE22886_DAY1_VS_DAY7_MONOCYTE_IN_CULTURE_UP	NBN,NR3C1,TP53BP1,MCL1
1226	0.336129	0.051988	GSE22886_NAIVE_BCELL_VS_NEUTROPHIL_DN	BCL2A1,TNFSF10,BID,MCL1
1227	0.336129	0.051988	GSE22886_NAIVE_CD4_TCELL_VS_48H_ACT_TH1_DN	H2AFX,BCL2L1,RAD51,FADD
1228	0.336129	0.051988	GSE23505_UNTREATED_VS_4DAY_IL6_IL1_TGFB_TREATED_CD4_TCELL_DN	SMAD4,FGF13,MOV10,HIF1A
1229	0.336129	0.051988	GSE23568_CTRL_VS_ID3_TRANSDUCED_CD8_TCELL_UP	FASLG,CREBBP,BCL2L2,SMARCA4
1230	0.336129	0.051988	GSE2405_0H_VS_24H_A_PHAGOCYTOPHILUM_STIM_NEUTROPHIL_DN	DNA2,RAD51AP1,PGR,RBBP8
1231	0.336129	0.051988	GSE24142_ADULT_VS_FETAL_DN3_THYMOCYTE_UP	BCL2L2,NR3C1,FGF13,RBBP8
1232	0.336129	0.051988	GSE24142_ADULT_VS_FETAL_EARLY_THYMIC_PROGENITOR_UP	FGF13,MCL1,AR,NR3C1
1233	0.336129	0.051988	GSE24574_BCL6_HIGH_TFH_VS_NAIVE_CD4_TCELL_DN	BCL2A1,FADD,TP53BP1,FASLG
1234	0.336129	0.051988	GSE24574_BCL6_HIGH_VS_LOW_TFH_CD4_TCELL_DN	BCL2A1,H2AFX,FADD,RAD1
1235	0.336129	0.051988	GSE24634_NAIVE_CD4_TCELL_VS_DAY10_IL4_CONV_TREG_DN	RAD50,TNFSF10,BID,BLM
1236	0.336129	0.051988	GSE24634_NAIVE_CD4_TCELL_VS_DAY7_IL4_CONV_TREG_DN	RAD51,RBBP8,RAD1,BLM
1237	0.336129	0.051988	GSE24634_TEFF_VS_TCONV_DAY7_IN_CULTURE_UP	RBBP8,BLM,RAD51AP1,RAD51
1238	0.336129	0.051988	GSE24634_TREG_VS_TCONV_POST_DAY3_IL4_CONVERSION_UP	RAD50,BCL2L1,BLM,PRMT5
1239	0.336129	0.051988	GSE25123_IL4_VS_IL4_AND_ROSIGLITAZONE_STIM_MACROPHAGE_DAY10_UP	BCL2A1,BID,RUNX2,BRCA1
1240	0.336129	0.051988	GSE25123_ROSIGLITAZONE_VS_IL4_AND_ROSIGLITAZONE_STIM_PPARG_KO_MACROPHAGE_DAY10_UP	NBN,FGF13,BRCA1,SMARCB1
1241	0.336129	0.051988	GSE26030_UNSTIM_VS_RESTIM_TH1_DAY15_POST_POLARIZATION_UP	KLF4,STAT3,RUNX2,MDC1
1242	0.336129	0.051988	GSE26669_CTRL_VS_COSTIM_BLOCK_MLR_CD8_TCELL_UP	MOV10,CDK4,BID,RAD51AP1
1243	0.336129	0.051988	GSE26912_TUMORICIDAL_VS_CTRL_MACROPHAGE_DN	SMARCD1,RAD51,BCL2A1,RAD50
1244	0.336129	0.051988	GSE28726_NAIVE_CD4_TCELL_VS_NAIVE_NKTCELL_UP	FASLG,TP53BP1,RAD1,BCL2A1
1245	0.336129	0.051988	GSE29618_LAIV_VS_TIV_FLU_VACCINE_DAY7_BCELL_UP	RAD51,RUNX2,PALB2,BBC3
1246	0.336129	0.051988	GSE3039_ALPHAALPHA_CD8_TCELL_VS_B1_BCELL_DN	ZBTB17,BLM,MOV10,RAD51AP1
1247	0.336129	0.051988	GSE30962_ACUTE_VS_CHRONIC_LCMV_SECONDARY_INF_CD8_TCELL_DN	BRCA1,RAD51AP1,RAD51,BCL2A1
1248	0.336129	0.051988	GSE32164_RESTING_DIFFERENTIATED_VS_ALTERNATIVELY_ACT_M2_MACROPHAGE_UP	HIST3H3,HUS1,RAD51,FGF13
1249	0.336129	0.051988	GSE32986_UNSTIM_VS_GMCSF_AND_CURDLAN_LOWDOSE_STIM_DC_UP	PRMT5,SEC13,STAT3,DNA2
1250	0.336129	0.051988	GSE33292_WT_VS_TCF1_KO_DN3_THYMOCYTE_UP	BCL2L1,HIST2H2BE,POU4F1,CREBBP
1251	0.336129	0.051988	GSE33424_CD161_HIGH_VS_NEG_CD8_TCELL_DN	FGF13,RAD51,HIST3H3,BRCA1
1252	0.336129	0.051988	GSE33425_CD161_HIGH_VS_INT_CD8_TCELL_UP	KLF4,UIMC1,MCL1,BCL2L2
1253	0.336129	0.051988	GSE339_EX_VIVO_VS_IN_CULTURE_CD4CD8DN_DC_UP	ARID1A,UIMC1,KAT2B,JUN
1254	0.336129	0.051988	GSE339_EX_VIVO_VS_IN_CULTURE_CD8POS_DC_UP	H2AFX,RAD50,KLF4,FADD
1255	0.336129	0.051988	GSE34156_NOD2_LIGAND_VS_TLR1_TLR2_LIGAND_6H_TREATED_MONOCYTE_UP	MOV10,TNFSF10,JUN,KLF4
1256	0.336129	0.051988	GSE35685_CD34POS_CD38NEG_VS_CD34POS_CD10POS_BONE_MARROW_DN	JUN,STAT3,BID,NR3C1
1257	0.336129	0.051988	GSE36009_UNSTIM_VS_LPS_STIM_NLRP10_KO_DC_UP	XRCC3,CREBBP,BCL2L2,ZBTB17
1258	0.336129	0.051988	GSE360_CTRL_VS_L_MAJOR_MAC_UP	FOS,HDAC1,KAT5,SMARCA4
1259	0.336129	0.051988	GSE360_DC_VS_MAC_B_MALAYI_LOW_DOSE_UP	STAT3,HUS1,RBBP8,STAT6
1260	0.336129	0.051988	GSE360_DC_VS_MAC_L_MAJOR_DN	WRN,CREBBP,BRCA1,FOS
1261	0.336129	0.051988	GSE360_DC_VS_MAC_M_TUBERCULOSIS_UP	RBBP8,MSC,CDH1,ARID1A
1262	0.336129	0.051988	GSE360_HIGH_DOSE_B_MALAYI_VS_M_TUBERCULOSIS_DC_DN	HIST2H2BE,CDH1,MSC,KAT2B
1263	0.336129	0.051988	GSE360_L_DONOVANI_VS_B_MALAYI_HIGH_DOSE_MAC_DN	SEC13,STAT6,TNFSF10,FADD
1264	0.336129	0.051988	GSE360_L_MAJOR_VS_B_MALAYI_HIGH_DOSE_MAC_UP	BRCA1,ZBTB17,MDC1,MSC
1265	0.336129	0.051988	GSE360_L_MAJOR_VS_B_MALAYI_LOW_DOSE_DC_UP	SEC13,SMARCA4,MSC,RAD51
1266	0.336129	0.051988	GSE36527_CD69_NEG_VS_POS_TREG_CD62L_LOS_KLRG1_NEG_UP	TNFSF10,MOV10,STAT3,RAD51AP1
1267	0.336129	0.051988	GSE3691_IFN_PRODUCING_KILLER_DC_VS_PLASMACYTOID_DC_SPLEEN_UP	FGF13,JUN,H2AFX,CREBBP
1268	0.336129	0.051988	GSE3720_VD1_VS_VD2_GAMMADELTA_TCELL_WITH_LPS_STIM_UP	FGF13,TP53BP1,AR,HIF1A
1269	0.336129	0.051988	GSE37533_PPARG1_FOXP3_VS_FOXP3_TRANSDUCED_CD4_TCELL_PIOGLITAZONE_TREATED_UP	KAT2B,NR3C1,NBN,TNFSF10
1270	0.336129	0.051988	GSE37533_UNTREATED_VS_PIOGLIZATONE_TREATED_CD4_TCELL_PPARG1_AND_FOXP3_TRASDUCED_UP	MSC,BCL2A1,JUN,BID
1271	0.336129	0.051988	GSE39556_CD8A_DC_VS_NK_CELL_DN	HIST2H2BE,STAT6,POU4F1,MCL1
1272	0.336129	0.051988	GSE39820_CTRL_VS_TGFBETA3_IL6_CD4_TCELL_UP	DNA2,RAD50,BID,FASLG
1273	0.336129	0.051988	GSE3982_BASOPHIL_VS_TH1_DN	PRMT5,BLM,RAD51,XRCC2
1274	0.336129	0.051988	GSE3982_BASOPHIL_VS_TH2_DN	FASLG,BLM,RNF8,TOP3A
1275	0.336129	0.051988	GSE3982_CENT_MEMORY_CD4_TCELL_VS_TH1_DN	BLM,SEC13,CDK4,BRCA1
1276	0.336129	0.051988	GSE40274_LEF1_VS_FOXP3_AND_LEF1_TRANSDUCED_ACTIVATED_CD4_TCELL_UP	BCL2L1,SEC23A,BCL2A1,HIF1A
1277	0.336129	0.051988	GSE41867_NAIVE_VS_DAY6_LCMV_ARMSTRONG_EFFECTOR_CD8_TCELL_DN	BCL2A1,FASLG,CDK4,RUNX2
1278	0.336129	0.051988	GSE42021_CD24HI_VS_CD24INT_TREG_THYMUS_DN	MCL1,STAT3,TNFSF10,FADD
1279	0.336129	0.051988	GSE42021_CD24INT_VS_CD24LOW_TREG_THYMUS_DN	TNFSF10,CDH1,FADD,POU4F1
1280	0.336129	0.051988	GSE42021_CD24LO_TREG_VS_CD24LO_TCONV_THYMUS_DN	SMARCB1,RAD50,TNFSF10,RAD1
1281	0.336129	0.051988	GSE42021_TCONV_PLN_VS_CD24HI_TCONV_THYMUS_UP	MCL1,NBN,KLF4,STAT3
1282	0.336129	0.051988	GSE42021_TREG_PLN_VS_CD24INT_TREG_THYMUS_DN	MCL1,STAT3,NBN,KLF4
1283	0.336129	0.051988	GSE43700_UNTREATED_VS_IL10_TREATED_PBMC_UP	BCL2A1,FOS,CYP1A2,MOV10
1284	0.336129	0.051988	GSE43863_LY6C_INT_CXCR5POS_VS_LY6C_LOW_CXCR5NEG_EFFECTOR_CD4_TCELL_UP	JUN,LLGL2,ARID1A,NR3C1
1285	0.336129	0.051988	GSE43863_TH1_VS_LY6C_INT_CXCR5POS_EFFECTOR_CD4_TCELL_UP	SEC13,BRCA1,CDK4,RAD51AP1
1286	0.336129	0.051988	GSE43863_TH1_VS_TFH_EFFECTOR_CD4_TCELL_DN	FGF13,CREBBP,ARID1A,SMAD4
1287	0.336129	0.051988	GSE43955_10H_VS_30H_ACT_CD4_TCELL_UP	CDH1,UIMC1,BCL2L1,CDK4
1288	0.336129	0.051988	GSE43955_10H_VS_30H_ACT_CD4_TCELL_WITH_TGFB_IL6_UP	UIMC1,RAD17,STAT6,SMARCD1
1289	0.336129	0.051988	GSE45365_NK_CELL_VS_CD8A_DC_UP	SMARCB1,POU4F1,CDK4,AR
1290	0.336129	0.051988	GSE45365_WT_VS_IFNAR_KO_CD8A_DC_DN	MSC,STAT3,BID,NBN
1291	0.336129	0.051988	GSE45739_UNSTIM_VS_ACD3_ACD28_STIM_WT_CD4_TCELL_DN	LLGL2,H2AFX,GATA6,FASLG
1292	0.336129	0.051988	GSE5503_LIVER_DC_VS_MLN_DC_ACTIVATED_ALLOGENIC_TCELL_UP	RAD50,CDK4,MOV10,XRCC2
1293	0.336129	0.051988	GSE7219_WT_VS_NIK_NFKB2_KO_LPS_AND_ANTI_CD40_STIM_DC_DN	RUNX2,BLM,MOV10,SMARCA4
1294	0.336129	0.051988	GSE7460_FOXP3_MUT_VS_WT_ACT_TCONV_DN	FOS,FGF13,AR,SMAD4
1295	0.336129	0.051988	GSE7460_FOXP3_MUT_VS_WT_ACT_TCONV_UP	TNFSF10,BCL2A1,RUNX2,STAT3
1296	0.336129	0.051988	GSE7764_IL15_NK_CELL_24H_VS_SPLENOCYTE_DN	KLF4,BCL2A1,SMAD4,MCL1
1297	0.336129	0.051988	GSE7852_LN_VS_FAT_TCONV_DN	BCL2L1,FASLG,AR,BCL2A1
1298	0.336129	0.051988	GSE7852_TREG_VS_TCONV_THYMUS_UP	BCL2A1,BCL2L1,BID,NR0B1
1299	0.336129	0.051988	GSE9316_IL6_KO_VS_IFNG_KO_INVIVO_EXPANDED_CD4_TCELL_DN	BCL2A1,MOV10,FOS,TNFSF10
1300	0.336129	0.051988	GSE9988_LOW_LPS_VS_CTRL_TREATED_MONOCYTE_UP	BCL2A1,RBBP8,JUN,NBN
1301	0.336129	0.051988	HALLMARK_P53_PATHWAY	FOS,KLF4,JUN,FGF13
1302	0.336129	0.051988	KAECH_DAY8_EFF_VS_DAY15_EFF_CD8_TCELL_DN	BCL2L2,PTK6,CREBBP,KLF4
1303	0.336129	0.051988	KAECH_DAY8_EFF_VS_MEMORY_CD8_TCELL_DN	KLF4,FOS,JUN,TP53BP1
1304	0.336129	0.051988	KAECH_NAIVE_VS_DAY15_EFF_CD8_TCELL_DN	BCL2A1,FASLG,H2AFX,BCL2L2
1305	0.336129	0.0519963	GO_MAMMARY_GLAND_EPITHELIUM_DEVELOPMENT	HIF1A,STAT6
1306	0.336129	0.0519963	GO_POSITIVE_REGULATION_OF_FIBROBLAST_PROLIFERATION	JUN,CDK4
1307	0.336129	0.0519963	ISHIDA_E2F_TARGETS	DNA2,RAD51
1308	0.336129	0.0519963	KEGG_AMYOTROPHIC_LATERAL_SCLEROSIS_ALS	BID,BCL2L1
1309	0.336129	0.0519963	SMIRNOV_RESPONSE_TO_IR_2HR_UP	BBC3,JUN
1310	0.340785	0.0527748	ACTGAAA_MIR30A3P_MIR30E3P	CREBBP,BRCA1,POU4F1,NR3C1
1311	0.340785	0.0528374	EPPERT_HSC_R	JUN,KLF4,RUNX2
1312	0.340785	0.0528374	GO_POSITIVE_REGULATION_OF_NUCLEOCYTOPLASMIC_TRANSPORT	SMAD4,CDH1,BRCA1
1313	0.343243	0.053259	DACOSTA_UV_RESPONSE_VIA_ERCC3_COMMON_DN	NR3C1,BRCA1,WRN,JUN,BLM,NBN,CREBBP
1314	0.34471	0.0535682	FUJII_YBX1_TARGETS_DN	RAD51,XRCC3,BRCA1,H2AFX
1315	0.34471	0.0535682	WANG_CISPLATIN_RESPONSE_AND_XPC_UP	CDH1,H2AFX,MDC1,RAD51
1316	0.344852	0.053794	GO_NEGATIVE_REGULATION_OF_REPRODUCTIVE_PROCESS	RAD1,NR5A1
1317	0.344852	0.053794	GTAAGAT_MIR200A	FGF13,POU4F2
1318	0.344852	0.053794	HALLMARK_TGF_BETA_SIGNALING	CDH1,HDAC1
1319	0.344852	0.053794	PID_NFAT_3PATHWAY	CREBBP,BCL2L1
1320	0.344852	0.053794	SESTO_RESPONSE_TO_UV_C2	NR3C1,HIF1A
1321	0.346338	0.0540668	GO_NEGATIVE_REGULATION_OF_DEVELOPMENTAL_PROCESS	NR0B1,FASLG,NR5A1,HIF1A,HDAC1,STAT3,SOX17,KLF4,FGF13,PRMT5
1322	0.347138	0.0542327	ENK_UV_RESPONSE_KERATINOCYTE_DN	RBBP8,SEC23A,SMAD4,TP53BP1,NBN,FOS,MCL1
1323	0.349362	0.055002	ACTGTAG_MIR139	JUN,SMARCA4,FOS
1324	0.349362	0.055002	GO_POSITIVE_REGULATION_OF_MITOTIC_CELL_CYCLE	CDK4,CREBBP,XRCC3
1325	0.349362	0.055002	GO_T_CELL_DIFFERENTIATION	RUNX2,STAT6,FADD
1326	0.349362	0.0551169	BANDRES_RESPONSE_TO_CARMUSTIN_MGMT_24HR_UP	SMARCD1
1327	0.349362	0.0551169	BYSTRYKH_HEMATOPOIESIS_STEM_CELL_RUNX1	PGR
1328	0.349362	0.0551169	MYLLYKANGAS_AMPLIFICATION_HOT_SPOT_21	CDK4
1329	0.349362	0.0551169	NADELLA_PRKAR1A_TARGETS_UP	CDH1
1330	0.349362	0.0551169	NAGY_PCAF_COMPONENTS_HUMAN	KAT2B
1331	0.349362	0.0551169	OXFORD_RALA_TARGETS_UP	BBC3
1332	0.349362	0.0551169	RAFFEL_VEGFA_TARGETS_UP	HIF1A
1333	0.349362	0.0551169	SA_FAS_SIGNALING	FASLG
1334	0.349362	0.0551169	TESAR_JAK_TARGETS_MOUSE_ES_D3_DN	NR0B1
1335	0.349362	0.0551169	XU_AKT1_TARGETS_48HR	BRCA1
1336	0.349758	0.0552207	ENK_UV_RESPONSE_EPIDERMIS_UP	AR,STAT3,BCL2L1,PRMT5,HDAC1
1337	0.351459	0.0556137	GO_ER_TO_GOLGI_TRANSPORT_VESICLE_MEMBRANE	SEC13,SEC23A
1338	0.351459	0.0556137	SU_LIVER	CYP1A2,ARID1A
1339	0.351459	0.0556137	chr18q11	GATA6,RBBP8
1340	0.35288	0.0558804	SENGUPTA_NASOPHARYNGEAL_CARCINOMA_UP	RBBP8,GATA6,DNA2,NBN,RAD51AP1
1341	0.353293	0.0559875	GO_REGULATION_OF_SYMBIOSIS_ENCOMPASSING_MUTUALISM_THROUGH_PARASITISM	JUN,HDAC1,SMARCB1,SMARCA4
1342	0.353741	0.0561002	REACTOME_CELL_CYCLE_CHECKPOINTS	HUS1,RAD1,RAD17
1343	0.355792	0.0564675	GO_REGULATION_OF_PHOSPHORUS_METABOLIC_PROCESS	SMAD4,KLF4,NBN,RAD51,RAD50,RAD17,CDK4,PRMT5,KAT2B,FGF13,JUN,AR,STAT3,HIF1A,PTK6,HUS1,BLM
1344	0.357664	0.0568069	GOTZMANN_EPITHELIAL_TO_MESENCHYMAL_TRANSITION_DN	SEC23A,CDH1,KLF4,FOS
1345	0.359213	0.0570954	GO_MITOCHONDRION_ORGANIZATION	STAT3,BBC3,MCL1,BID,BCL2A1,DNA2,JUN,BCL2L1
1346	0.359337	0.0574549	BROWNE_HCMV_INFECTION_10HR_DN	RAD17,NR3C1
1347	0.359337	0.0574549	GO_EPITHELIAL_TO_MESENCHYMAL_TRANSITION	SMAD4,HIF1A
1348	0.359337	0.0574549	GO_POSITIVE_REGULATION_OF_MUSCLE_TISSUE_DEVELOPMENT	GATA6,SOX17
1349	0.359337	0.0574549	HENDRICKS_SMARCA4_TARGETS_UP	JUN,SMARCA4
1350	0.359337	0.0574549	HOQUE_METHYLATED_IN_CANCER	CDH1,BRCA1
1351	0.359337	0.0574549	LY_AGING_OLD_DN	CDK4,H2AFX
1352	0.359337	0.0574549	MODULE_57	CDK4,HDAC1
1353	0.359337	0.0574549	WORSCHECH_TUMOR_REJECTION_UP	STAT6,FASLG
1354	0.363991	0.0582689	GO_TRANSFERASE_COMPLEX	CREBBP,KAT5,DNA2,CDK4,RNF8,RNF168,BRCA1,KAT2B,PRMT5
1355	0.363991	0.058328	GO_RESPONSE_TO_UV	CREBBP,HUS1,WRN
1356	0.363991	0.058328	GSE21033_3H_VS_24H_POLYIC_STIM_DC_DN	XRCC2,H2AFX,CDK4
1357	0.369347	0.0592476	MUELLER_PLURINET	BLM,PRMT5,HDAC1,RAD51,WRN
1358	0.369347	0.0593172	AMIT_SERUM_RESPONSE_240_MCF10A	CDH1,BCL2L1
1359	0.369347	0.0593172	GO_CIRCADIAN_REGULATION_OF_GENE_EXPRESSION	PRMT5,HDAC1
1360	0.369434	0.0593749	HAN_SATB1_TARGETS_UP	GATA6,MDC1,RUNX2,FGF13,PTK6,UIMC1
1361	0.369676	0.0594575	GO_SIGNAL_TRANSDUCTION_BY_P53_CLASS_MEDIATOR	NBN,BRCA1,KAT5
1362	0.373156	0.0601495	GO_RESPONSE_TO_MECHANICAL_STIMULUS	HIF1A,JUN,FADD,FOS
1363	0.373156	0.0601495	REACTOME_TRANSCRIPTION	HIST3H2BB,H2AFX,HIST2H2BE,KAT2B
1364	0.373156	0.0601495	SANSOM_APC_TARGETS_REQUIRE_MYC	CDK4,CREBBP,SOX17,BID
1365	0.375109	0.0605973	GO_REGULATION_OF_ESTABLISHMENT_OF_PROTEIN_LOCALIZATION_TO_MITOCHONDRION	ZBTB17,BID,BBC3
1366	0.375109	0.0605973	ZHOU_CELL_CYCLE_GENES_IN_IR_RESPONSE_24HR	H2AFX,RBBP8,MDC1
1367	0.375109	0.0605973	ZHU_CMV_ALL_DN	NR3C1,TP53BP1,AR
1368	0.377334	0.0610013	MORF_ATRX	RBBP8,BRCA1,DNA2,NR3C1
1369	0.378012	0.0612002	BIOCARTA_PPARA_PATHWAY	JUN,CREBBP
1370	0.378012	0.0612002	GO_CORTICAL_ACTIN_CYTOSKELETON	LLGL2,CDH1
1371	0.37808	0.0617244	GO_REGULATION_OF_PROTEOLYSIS	BBC3,XRCC3,STAT3,FASLG,BID,SUMO2,TNFSF10,FADD,KLF4
1372	0.37808	0.0617474	GO_POSITIVE_REGULATION_OF_PROTEIN_LOCALIZATION_TO_NUCLEUS	BRCA1,CDH1,SMAD4
1373	0.37808	0.0617474	GO_PROTEIN_ACETYLATION	KAT5,CREBBP,KAT2B
1374	0.37808	0.0617474	PID_PDGFRB_PATHWAY	FOS,JUN,STAT3
1375	0.37808	0.0617921	BIOCARTA_SODD_PATHWAY	FADD
1376	0.37808	0.0617921	GO_TYROSINE_PHOSPHORYLATION_OF_STAT_PROTEIN	PTK6
1377	0.37808	0.0617921	KONG_E2F1_TARGETS	H2AFX
1378	0.37808	0.0617921	MARIADASON_RESPONSE_TO_BUTYRATE_CURCUMIN_SULINDAC_TSA_1	FOS
1379	0.37808	0.0617921	RADAEVA_RESPONSE_TO_IFNA1_DN	FOS
1380	0.37808	0.0617921	REACTOME_REMOVAL_OF_THE_FLAP_INTERMEDIATE_FROM_THE_C_STRAND	DNA2
1381	0.37808	0.0617921	SHANK_TAL1_TARGETS_DN	BCL2L1
1382	0.37808	0.0617921	TURJANSKI_MAPK14_TARGETS	FOS
1383	0.37808	0.0617921	YEMELYANOV_GR_TARGETS_DN	JUN
1384	0.378219	0.0618595	GO_GENE_SILENCING	MOV10,ARID1A,H2AFX,STAT3
1385	0.383229	0.0627242	FOX_Q2	FGF13,GATA6,TNFSF10,POU4F2
1386	0.384073	0.0629078	ELVIDGE_HYPOXIA_BY_DMOG_UP	JUN,FOS,NR3C1
1387	0.384437	0.0631037	BARIS_THYROID_CANCER_DN	RAD50,TNFSF10
1388	0.384437	0.0631037	MODULE_322	BCL2L1,NR5A1
1389	0.384437	0.0631037	PID_NOTCH_PATHWAY	RBBP8,HDAC1
1390	0.386207	0.0634397	BORCZUK_MALIGNANT_MESOTHELIOMA_UP	SMAD4,STAT3,CREBBP,CDK4,RAD1
1391	0.38632	0.06352	GO_NEUROGENESIS	POU4F2,XRCC2,LLGL2,POU4F1,SMAD4,RUNX2,KLF4,STAT3,HIF1A,PTK6,KAT2B,PRMT5,FGF13,CDH1,JUN
1392	0.38632	0.0635954	LOCKWOOD_AMPLIFIED_IN_LUNG_CANCER	SEC23A,CDK4,FADD,RMI2
1393	0.38632	0.0635954	OCT1_02	BCL2L1,AR,FGF13,POU4F2
1394	0.388417	0.0640783	GO_POSITIVE_REGULATION_OF_LEUKOCYTE_DIFFERENTIATION	JUN,FADD,FOS
1395	0.388417	0.0640783	GO_RETINA_DEVELOPMENT_IN_CAMERA_TYPE_EYE	SMARCA4,POU4F2,HIF1A
1396	0.388417	0.0640783	GSE9946_IMMATURE_VS_MATURE_STIMULATORY_DC_UP	STAT3,UIMC1,STAT6
1397	0.392482	0.0650271	GNF2_MYD88	MCL1,STAT6
1398	0.392482	0.0650271	GO_LEUKOCYTE_HOMEOSTASIS	HIF1A,FADD
1399	0.392482	0.0650271	GO_NEGATIVE_REGULATION_OF_CELL_DIVISION	RAD1,BLM
1400	0.392482	0.0650271	GO_POSITIVE_REGULATION_OF_SMOOTH_MUSCLE_CELL_PROLIFERATION	HIF1A,JUN
1401	0.392482	0.0650271	SONG_TARGETS_OF_IE86_CMV_PROTEIN	BLM,H2AFX
1402	0.392482	0.0650271	WEIGEL_OXIDATIVE_STRESS_BY_HNE_AND_TBH	STAT6,BCL2L1
1403	0.39304	0.0652589	GO_B_CELL_ACTIVATION	RNF168,RNF8,NBN
1404	0.39304	0.0652589	GO_MAINTENANCE_OF_CELL_NUMBER	KLF4,STAT3,SMAD4
1405	0.39304	0.0652589	REACTOME_FACTORS_INVOLVED_IN_MEGAKARYOCYTE_DEVELOPMENT_AND_PLATELET_PRODUCTION	CREBBP,GATA6,HDAC1
1406	0.396831	0.0664496	GO_POSITIVE_REGULATION_OF_VASCULATURE_DEVELOPMENT	HIF1A,GATA6,BRCA1
1407	0.396831	0.0664496	TTTNNANAGCYR_UNKNOWN	HIST3H3,HIST3H2BB,HIST2H2BE
1408	0.396831	0.0666891	GO_PROTEIN_HOMODIMERIZATION_ACTIVITY	WRN,SMAD4,JUN,RNF8,BCL2L1,BCL2L2,MCL1,NR0B1,BCL2A1
1409	0.396831	0.0669702	GGTGAAG_MIR412	HIF1A,BRCA1
1410	0.396831	0.0669702	GO_OVARIAN_FOLLICLE_DEVELOPMENT	BCL2L1,SMAD4
1411	0.396831	0.0669702	GO_REGULATION_OF_INTERLEUKIN_8_PRODUCTION	KLF4,FADD
1412	0.396831	0.0669702	GTGTCAA_MIR514	AR,NR3C1
1413	0.396831	0.0669702	MASSARWEH_RESPONSE_TO_ESTRADIOL	RBBP8,PGR
1414	0.396831	0.0669702	PID_AR_PATHWAY	BRCA1,AR
1415	0.396831	0.0676504	GGGNNTTTCC_NFKB_Q6_01	ARID1A,MSC,STAT6
1416	0.396831	0.0676504	GSE12003_4D_VS_8D_CULTURE_BM_PROGENITOR_DN	WRN,KAT5,RNF168
1417	0.396831	0.0677189	BENPORATH_EED_TARGETS	SOX17,GATA6,PGR,FOS,RUNX2,POU4F2,KLF4,JUN,POU4F1,H2AFX,ARID1A,MSC
1418	0.396831	0.0677967	GTGCAAT_MIR25_MIR32_MIR92_MIR363_MIR367	KLF4,GATA6,MCL1,FASLG,KAT2B
1419	0.396831	0.0682379	GO_REGULATION_OF_CELL_DEVELOPMENT	HIF1A,STAT3,XRCC2,POU4F1,PTK6,FGF13,KAT2B,PRMT5,KLF4,SMAD4
1420	0.396831	0.0684207	BIOCARTA_EPONFKB_PATHWAY	HIF1A
1421	0.396831	0.0684207	BIOCARTA_IL4_PATHWAY	STAT6
1422	0.396831	0.0684207	BIOCARTA_SET_PATHWAY	CREBBP
1423	0.396831	0.0684207	BIOCARTA_TCAPOPTOSIS_PATHWAY	FASLG
1424	0.396831	0.0684207	GO_CARDIAC_CELL_FATE_COMMITMENT	SOX17
1425	0.396831	0.0684207	GO_CARDIAC_MUSCLE_ADAPTATION	GATA6
1426	0.396831	0.0684207	GO_CD4_POSITIVE_OR_CD8_POSITIVE_ALPHA_BETA_T_CELL_LINEAGE_COMMITMENT	STAT6
1427	0.396831	0.0684207	GO_EPITHELIAL_TO_MESENCHYMAL_TRANSITION_INVOLVED_IN_ENDOCARDIAL_CUSHION_FORMATION	SMAD4
1428	0.396831	0.0684207	GO_EXOGENOUS_DRUG_CATABOLIC_PROCESS	CYP1A2
1429	0.396831	0.0684207	GO_GOLGI_RIBBON_FORMATION	PRMT5
1430	0.396831	0.0684207	GO_HEMOGLOBIN_METABOLIC_PROCESS	HIF1A
1431	0.396831	0.0684207	GO_INNER_CELL_MASS_CELL_PROLIFERATION	PALB2
1432	0.396831	0.0684207	GO_INTESTINAL_EPITHELIAL_CELL_DEVELOPMENT	HIF1A
1433	0.396831	0.0684207	GO_I_SMAD_BINDING	SMAD4
1434	0.396831	0.0684207	GO_LAGGING_STRAND_ELONGATION	DNA2
1435	0.396831	0.0684207	GO_LEYDIG_CELL_DIFFERENTIATION	NR0B1
1436	0.396831	0.0684207	GO_NEGATIVE_REGULATION_OF_COFACTOR_METABOLIC_PROCESS	STAT3
1437	0.396831	0.0684207	GO_NEGATIVE_REGULATION_OF_NECROTIC_CELL_DEATH	FADD
1438	0.396831	0.0684207	GO_NEGATIVE_REGULATION_OF_PROTEIN_AUTOPHOSPHORYLATION	JUN
1439	0.396831	0.0684207	GO_NEGATIVE_REGULATION_OF_SPROUTING_ANGIOGENESIS	KLF4
1440	0.396831	0.0684207	GO_NEGATIVE_REGULATION_OF_TYPE_2_IMMUNE_RESPONSE	STAT6
1441	0.396831	0.0684207	GO_POSITIVE_REGULATION_OF_HORMONE_METABOLIC_PROCESS	HIF1A
1442	0.396831	0.0684207	GO_POSITIVE_REGULATION_OF_OXIDATIVE_STRESS_INDUCED_CELL_DEATH	MCL1
1443	0.396831	0.0684207	GO_REGULATION_OF_CELLULAR_RESPONSE_TO_HYPOXIA	HIF1A
1444	0.396831	0.0684207	GO_REGULATION_OF_MITOTIC_SPINDLE_CHECKPOINT	XRCC3
1445	0.396831	0.0684207	GO_REGULATION_OF_NECROPTOTIC_PROCESS	FADD
1446	0.396831	0.0684207	GO_REGULATION_OF_ODONTOGENESIS_OF_DENTIN_CONTAINING_TOOTH	RUNX2
1447	0.396831	0.0684207	GO_RESPONSE_TO_FUNGICIDE	HIF1A
1448	0.396831	0.0684207	GO_RESPONSE_TO_GRAVITY	FOS
1449	0.396831	0.0684207	GO_RESPONSE_TO_UV_C	WRN
1450	0.396831	0.0684207	HOFFMAN_CLOCK_TARGETS_UP	JUN
1451	0.396831	0.0684207	HOLLEMAN_PREDNISOLONE_RESISTANCE_ALL_DN	MCL1
1452	0.396831	0.0684207	MYLLYKANGAS_AMPLIFICATION_HOT_SPOT_12	BRCA1
1453	0.396831	0.0684207	PASTURAL_RIZ1_TARGETS_UP	FGF13
1454	0.396831	0.0684207	PEDERSEN_METASTASIS_BY_ERBB2_ISOFORM_5	FOS
1455	0.396831	0.0684207	PID_ALK2_PATHWAY	SMAD4
1456	0.396831	0.0684207	PID_RANBP2_PATHWAY	HDAC1
1457	0.396831	0.0684207	REACTOME_IL_6_SIGNALING	STAT3
1458	0.396831	0.0684207	ROZANOV_MMP14_CORRELATED	NR3C1
1459	0.396831	0.0684207	ST_STAT3_PATHWAY	STAT3
1460	0.397619	0.0689325	GO_CARDIAC_VENTRICLE_MORPHOGENESIS	POU4F1,HIF1A
1461	0.397619	0.0689325	GO_EMBRYONIC_HEART_TUBE_MORPHOGENESIS	SOX17,HIF1A
1462	0.397619	0.0689325	GO_REGULATION_OF_SMOOTHENED_SIGNALING_PATHWAY	CREBBP,RUNX2
1463	0.397619	0.0689325	KYNG_DNA_DAMAGE_BY_UV	STAT3,SEC23A
1464	0.397619	0.0689325	LEE_LIVER_CANCER_E2F1_UP	BCL2A1,MCL1
1465	0.397619	0.0689325	MORF_SMC1L1	SMARCA4,HDAC1
1466	0.397619	0.0689325	PID_FCER1_PATHWAY	JUN,FOS
1467	0.397619	0.0689325	SAMOLS_TARGETS_OF_KHSV_MIRNAS_DN	STAT3,FGF13
1468	0.401326	0.0696226	GO_POSITIVE_REGULATION_OF_ESTABLISHMENT_OF_PROTEIN_LOCALIZATION	ZBTB17,SMAD4,BRCA1,CDH1,HIF1A,BBC3,BID
1469	0.402426	0.069861	GO_MITOCHONDRIAL_MATRIX	BCL2L1,DNA2,BRCA1,MCL1,NR3C1,RAD51
1470	0.402874	0.0700816	AGGGCAG_MIR18A	ARID1A,BCL2L1,STAT3
1471	0.402874	0.0700816	GSE37319_WT_VS_RC3H1_KO_CD44LOW_CD8_TCELL_DN	HIF1A,FOS,KLF4
1472	0.402874	0.0700816	PICCALUGA_ANGIOIMMUNOBLASTIC_LYMPHOMA_DN	JUN,MCL1,KLF4
1473	0.405454	0.0707723	GO_BEHAVIOR	POU4F1,FOS,HIF1A,STAT3,JUN,FGF13,KAT2B
1474	0.405454	0.0707723	WTTGKCTG_UNKNOWN	AR,HIST2H2BE,ARID1A,HIF1A,CDH1,STAT3,FGF13
1475	0.405454	0.070794	TAATAAT_MIR126	BCL2L2,ARID1A,POU4F1,KAT2B
1476	0.405454	0.070794	ZWANG_CLASS_3_TRANSIENTLY_INDUCED_BY_EGF	MCL1,FOS,GATA6,KLF4
1477	0.405454	0.0709137	CCACACA_MIR147	NR3C1,CREBBP
1478	0.405454	0.0709137	GOTTWEIN_TARGETS_OF_KSHV_MIR_K12_11	SEC13,FOS
1479	0.405454	0.0709137	PID_ENDOTHELIN_PATHWAY	FOS,JUN
1480	0.405454	0.0709137	REACTOME_SIGNALING_BY_TGF_BETA_RECEPTOR_COMPLEX	HDAC1,SMAD4
1481	0.407456	0.0713121	KEGG_NATURAL_KILLER_CELL_MEDIATED_CYTOTOXICITY	TNFSF10,BID,FASLG
1482	0.409524	0.0717223	CHEN_HOXA5_TARGETS_9HR_UP	MCL1,JUN,FOS,UIMC1
1483	0.414009	0.0729135	BYSTROEM_CORRELATED_WITH_IL5_DN	WRN,NR3C1
1484	0.414009	0.0729135	DAVICIONI_RHABDOMYOSARCOMA_PAX_FOXO1_FUSION_UP	JUN,POU4F1
1485	0.414009	0.0729135	GERHOLD_ADIPOGENESIS_DN	CDK4,BID
1486	0.414009	0.0729135	HAHTOLA_MYCOSIS_FUNGOIDES_CD4_UP	HIST2H2BE,KLF4
1487	0.414009	0.0729135	JOSEPH_RESPONSE_TO_SODIUM_BUTYRATE_DN	CDK4,STAT6
1488	0.414009	0.0729135	RHODES_CANCER_META_SIGNATURE	SMARCA4,HDAC1
1489	0.414009	0.0738022	MORF_RAP1A	BRCA1,DNA2,RBBP8
1490	0.414009	0.0738613	GO_RESPONSE_TO_ACID_CHEMICAL	SMARCD1,HIF1A,PTK6,BCL2L1,KLF4
1491	0.414009	0.0749315	AMIT_SERUM_RESPONSE_120_MCF10A	KLF4,MCL1
1492	0.414009	0.0749315	CHANG_IMMORTALIZED_BY_HPV31_DN	AR,FOS
1493	0.414009	0.0749315	GO_CELLULAR_RESPONSE_TO_RETINOIC_ACID	PTK6,KLF4
1494	0.414009	0.0749315	GO_HORMONE_BINDING	AR,NR3C1
1495	0.414009	0.0749315	GO_REGULATION_OF_CHEMOKINE_PRODUCTION	HIF1A,KLF4
1496	0.414009	0.0749315	GO_REGULATION_OF_REACTIVE_OXYGEN_SPECIES_BIOSYNTHETIC_PROCESS	STAT3,KLF4
1497	0.414009	0.0749315	GO_REGULATION_OF_RESPONSE_TO_OXIDATIVE_STRESS	MCL1,HIF1A
1498	0.414009	0.0749315	HESS_TARGETS_OF_HOXA9_AND_MEIS1_UP	TP53BP1,BID
1499	0.414009	0.0749315	PID_IL4_2PATHWAY	BCL2L1,STAT6
1500	0.414009	0.0750031	BIOCARTA_ASBCELL_PATHWAY	FASLG
1501	0.414009	0.0750031	CHAN_INTERFERON_PRODUCING_DENDRITIC_CELL	FASLG
1502	0.414009	0.0750031	DAZARD_UV_RESPONSE_CLUSTER_G5	H2AFX
1503	0.414009	0.0750031	GO_ANNEALING_ACTIVITY	BLM
1504	0.414009	0.0750031	GO_CELL_CYCLE_DNA_REPLICATION	DNA2
1505	0.414009	0.0750031	GO_CYCLIN_DEPENDENT_PROTEIN_SERINE_THREONINE_KINASE_INHIBITOR_ACTIVITY	KAT2B
1506	0.414009	0.0750031	GO_EMBRYONIC_CAMERA_TYPE_EYE_FORMATION	ARID1A
1507	0.414009	0.0750031	GO_ENDODEOXYRIBONUCLEASE_ACTIVITY_PRODUCING_5_PHOSPHOMONOESTERS	DNA2
1508	0.414009	0.0750031	GO_GAMMA_CATENIN_BINDING	CDH1
1509	0.414009	0.0750031	GO_HEART_FORMATION	SOX17
1510	0.414009	0.0750031	GO_HISTONE_DEACETYLASE_ACTIVITY_H3_K14_SPECIFIC_	HDAC1
1511	0.414009	0.0750031	GO_HISTONE_H2A_MONOUBIQUITINATION	RNF168
1512	0.414009	0.0750031	GO_MAMMARY_GLAND_EPITHELIAL_CELL_PROLIFERATION	STAT6
1513	0.414009	0.0750031	GO_METHYLOSOME	PRMT5
1514	0.414009	0.0750031	GO_MICROGLIAL_CELL_ACTIVATION	JUN
1515	0.414009	0.0750031	GO_NEGATIVE_REGULATION_OF_INTRACELLULAR_ESTROGEN_RECEPTOR_SIGNALING_PATHWAY	BRCA1
1516	0.414009	0.0750031	GO_NEGATIVE_REGULATION_OF_MEIOTIC_NUCLEAR_DIVISION	RAD1
1517	0.414009	0.0750031	GO_NEGATIVE_REGULATION_OF_PROTEIN_OLIGOMERIZATION	HIST3H3
1518	0.414009	0.0750031	GO_NUCLEAR_INCLUSION_BODY	NBN
1519	0.414009	0.0750031	GO_OXIDATIVE_DEMETHYLATION	CYP1A2
1520	0.414009	0.0750031	GO_POSITIVE_REGULATION_OF_CELLULAR_EXTRAVASATION	FADD
1521	0.414009	0.0750031	GO_POSITIVE_REGULATION_OF_SMAD_PROTEIN_IMPORT_INTO_NUCLEUS	SMAD4
1522	0.414009	0.0750031	GO_PROTEIN_CHANNEL_ACTIVITY	MCL1
1523	0.414009	0.0750031	GO_REGULATION_OF_FEMALE_GONAD_DEVELOPMENT	NR5A1
1524	0.414009	0.0750031	GO_REGULATION_OF_INTERLEUKIN_8_BIOSYNTHETIC_PROCESS	KLF4
1525	0.414009	0.0750031	GO_REGULATION_OF_MESENCHYMAL_CELL_APOPTOTIC_PROCESS	HIF1A
1526	0.414009	0.0750031	GO_REGULATION_OF_SKELETAL_MUSCLE_CELL_PROLIFERATION	STAT3
1527	0.414009	0.0750031	GO_ROSTROCAUDAL_NEURAL_TUBE_PATTERNING	SOX17
1528	0.414009	0.0750031	GO_TOXIN_METABOLIC_PROCESS	CYP1A2
1529	0.414009	0.0750031	HOLLEMAN_PREDNISOLONE_RESISTANCE_B_ALL_DN	MCL1
1530	0.414009	0.0750031	KUROKAWA_LIVER_CANCER_EARLY_RECURRENCE_UP	CDH1
1531	0.414009	0.0750031	REACTOME_APOPTOTIC_CLEAVAGE_OF_CELL_ADHESION_PROTEINS	CDH1
1532	0.414009	0.0750031	REACTOME_NFKB_ACTIVATION_THROUGH_FADD_RIP1_PATHWAY_MEDIATED_BY_CASPASE_8_AND10	FADD
1533	0.414009	0.0750031	WAESCH_ANAPHASE_PROMOTING_COMPLEX	CDH1
1534	0.414063	0.0750618	GO_CARDIAC_MUSCLE_TISSUE_DEVELOPMENT	GATA6,ARID1A,POU4F1
1535	0.415784	0.0754228	GO_RESPONSE_TO_MOLECULE_OF_BACTERIAL_ORIGIN	CYP1A2,JUN,FOS,HIF1A,FASLG
1536	0.420243	0.076331	STAT5A_02	BCL2L1,KLF4,FOS
1537	0.420243	0.076331	WELCSH_BRCA1_TARGETS_DN	SMARCA4,CDK4,MCL1
1538	0.420668	0.0764579	GO_POSITIVE_REGULATION_OF_SEQUENCE_SPECIFIC_DNA_BINDING_TRANSCRIPTION_FACTOR_ACTIVITY	AR,TP53BP1,SMARCA4,SMARCB1
1539	0.421744	0.0768558	DACOSTA_UV_RESPONSE_VIA_ERCC3_DN	TP53BP1,NBN,BLM,NR3C1,HIF1A,WRN,BRCA1,SMAD4,CREBBP,JUN
1540	0.421744	0.0769673	GGCKCATGS_UNKNOWN	ZBTB17,RBBP8
1541	0.421744	0.0769673	GRAHAM_NORMAL_QUIESCENT_VS_NORMAL_DIVIDING_UP	TNFSF10,HIST2H2BE
1542	0.421744	0.0769673	JECHLINGER_EPITHELIAL_TO_MESENCHYMAL_TRANSITION_DN	CDH1,FOS
1543	0.421744	0.0769673	PID_LYSOPHOSPHOLIPID_PATHWAY	FOS,JUN
1544	0.421744	0.0769673	WANG_PROSTATE_CANCER_ANDROGEN_INDEPENDENT	TOP3A,MCL1
1545	0.421744	0.0770024	GO_TUBE_MORPHOGENESIS	SOX17,SMAD4,GATA6,ARID1A,HIF1A
1546	0.423777	0.0774237	GO_REGULATION_OF_CELLULAR_RESPONSE_TO_GROWTH_FACTOR_STIMULUS	RUNX2,HIF1A,GATA6,SMAD4
1547	0.424521	0.0776097	RUIZ_TNC_TARGETS_DN	RAD51AP1,BLM,H2AFX
1548	0.429738	0.0788979	GSE6674_UNSTIM_VS_CPG_STIM_BCELL_UP	ZBTB17,TNFSF10,HDAC1
1549	0.429738	0.0788979	NOUZOVA_TRETINOIN_AND_H4_ACETYLATION	FGF13,MOV10,HIST2H2BE
1550	0.429738	0.0788979	YAO_TEMPORAL_RESPONSE_TO_PROGESTERONE_CLUSTER_14	CDK4,SEC13,SMARCA4
1551	0.429738	0.0790207	CHIARETTI_ACUTE_LYMPHOBLASTIC_LEUKEMIA_ZAP70	TP53BP1,BBC3
1552	0.429738	0.0790207	GO_CELL_AGING	WRN,H2AFX
1553	0.429738	0.0790207	GO_NEURON_FATE_COMMITMENT	POU4F1,SMAD4
1554	0.429738	0.0790207	GO_REGULATION_OF_NOTCH_SIGNALING_PATHWAY	STAT3,LLGL2
1555	0.429738	0.0790207	GO_REGULATION_OF_TELOMERE_MAINTENANCE	NBN,RAD50
1556	0.429738	0.0790207	SETLUR_PROSTATE_CANCER_TMPRSS2_ERG_FUSION_UP	SMARCD1,HDAC1
1557	0.429899	0.0793738	E2F1DP1RB_01	KLF4,RAD51,POU4F1,RMI2
1558	0.429899	0.0801956	GO_REGULATION_OF_RESPONSE_TO_CYTOKINE_STIMULUS	FADD,KLF4,HIF1A
1559	0.429899	0.0801956	GO_RESPONSE_TO_TRANSFORMING_GROWTH_FACTOR_BETA	SMAD4,JUN,FOS
1560	0.429899	0.0803267	GO_INTRACELLULAR_SIGNAL_TRANSDUCTION	JUN,BRCA1,FGF13,BCL2A1,PTK6,BCL2L2,STAT3,SMAD4,NBN,BCL2L1,KAT5,MCL1,BID,MOV10,BBC3,POU4F2
1561	0.429899	0.0803581	DELYS_THYROID_CANCER_DN	JUN,FOS,FGF13,TNFSF10
1562	0.429899	0.0804557	GO_REGULATION_OF_NERVOUS_SYSTEM_DEVELOPMENT	PTK6,POU4F1,HIF1A,XRCC2,STAT3,KLF4,FGF13,PRMT5,KAT2B
1563	0.429899	0.0810912	AKL_HTLV1_INFECTION_DN	JUN,CDH1
1564	0.429899	0.0810912	GNF2_CCNA2	H2AFX,RAD51AP1
1565	0.429899	0.0810912	GNF2_PCNA	H2AFX,RAD51AP1
1566	0.429899	0.0810912	GO_POSITIVE_REGULATION_OF_CELL_CYCLE_PHASE_TRANSITION	CREBBP,CDK4
1567	0.429899	0.0810912	GO_POSITIVE_REGULATION_OF_ENDOTHELIAL_CELL_PROLIFERATION	JUN,HIF1A
1568	0.429899	0.0810912	GO_REGULATION_OF_TOR_SIGNALING	SEC13,HIF1A
1569	0.429899	0.0810912	GO_REGULATION_OF_TYROSINE_PHOSPHORYLATION_OF_STAT_PROTEIN	PTK6,STAT3
1570	0.429899	0.0815026	SMITH_TERT_TARGETS_UP	CREBBP,CDK4,GATA6
1571	0.429899	0.0815396	BIOCARTA_CARM1_PATHWAY	CREBBP
1572	0.429899	0.0815396	BIOCARTA_D4GDI_PATHWAY	JUN
1573	0.429899	0.0815396	BIOCARTA_RB_PATHWAY	CDK4
1574	0.429899	0.0815396	EHRLICH_ICF_SYNDROM_UP	BBC3
1575	0.429899	0.0815396	GERHOLD_RESPONSE_TO_TZD_DN	MCL1
1576	0.429899	0.0815396	GO_ASYMMETRIC_CELL_DIVISION	FGF13
1577	0.429899	0.0815396	GO_CAMP_RESPONSE_ELEMENT_BINDING	JUN
1578	0.429899	0.0815396	GO_CELL_MIGRATION_IN_HINDBRAIN	POU4F1
1579	0.429899	0.0815396	GO_DNA_POLYMERASE_COMPLEX	DNA2
1580	0.429899	0.0815396	GO_ENERGY_HOMEOSTASIS	STAT3
1581	0.429899	0.0815396	GO_HEART_VALVE_FORMATION	SMAD4
1582	0.429899	0.0815396	GO_MALE_SEX_DETERMINATION	NR0B1
1583	0.429899	0.0815396	GO_MESODERMAL_CELL_FATE_COMMITMENT	KLF4
1584	0.429899	0.0815396	GO_NEGATIVE_REGULATION_OF_ESTABLISHMENT_OF_PROTEIN_LOCALIZATION_TO_PLASMA_MEMBRANE	BCL2L1
1585	0.429899	0.0815396	GO_NEGATIVE_REGULATION_OF_FATTY_ACID_BIOSYNTHETIC_PROCESS	BRCA1
1586	0.429899	0.0815396	GO_NEURONAL_STEM_CELL_DIVISION	FGF13
1587	0.429899	0.0815396	GO_PERIPHERAL_NERVOUS_SYSTEM_NEURON_DIFFERENTIATION	POU4F1
1588	0.429899	0.0815396	GO_POSITIVE_REGULATION_OF_ENDOPLASMIC_RETICULUM_UNFOLDED_PROTEIN_RESPONSE	BBC3
1589	0.429899	0.0815396	GO_POSITIVE_REGULATION_OF_GLUCONEOGENESIS	KAT2B
1590	0.429899	0.0815396	GO_POSITIVE_REGULATION_OF_MACROPHAGE_DIFFERENTIATION	FADD
1591	0.429899	0.0815396	GO_POSITIVE_REGULATION_OF_OLIGODENDROCYTE_DIFFERENTIATION	PRMT5
1592	0.429899	0.0815396	GO_POSITIVE_REGULATION_OF_PROTEIN_IMPORT_INTO_NUCLEUS_TRANSLOCATION	BRCA1
1593	0.429899	0.0815396	GO_REGULATION_OF_CELL_FATE_SPECIFICATION	SOX17
1594	0.429899	0.0815396	GO_REGULATION_OF_CENTRIOLE_REPLICATION	BRCA1
1595	0.429899	0.0815396	GO_REGULATION_OF_GONADOTROPIN_SECRETION	SMAD4
1596	0.429899	0.0815396	GO_REGULATION_OF_IRE1_MEDIATED_UNFOLDED_PROTEIN_RESPONSE	BBC3
1597	0.429899	0.0815396	GO_RESPONSE_TO_COBALT_ION	HIF1A
1598	0.429899	0.0815396	GO_RESPONSE_TO_PARATHYROID_HORMONE	KAT2B
1599	0.429899	0.0815396	GO_SIN3_COMPLEX	HDAC1
1600	0.429899	0.0815396	GO_SUCKLING_BEHAVIOR	POU4F1
1601	0.429899	0.0815396	GO_VASCULAR_SMOOTH_MUSCLE_CELL_DIFFERENTIATION	GATA6
1602	0.429899	0.0815396	HASINA_NOL7_TARGETS_UP	HIF1A
1603	0.429899	0.0815396	MULLIGAN_NTF3_SIGNALING_VIA_INSR_AND_IGF1R_DN	KAT2B
1604	0.429899	0.0815396	SA_REG_CASCADE_OF_CYCLIN_EXPR	CDK4
1605	0.429899	0.0815396	SHI_SPARC_TARGETS_DN	BBC3
1606	0.436372	0.0828188	GSE36891_POLYIC_TLR3_VS_PAM_TLR2_STIM_PERITONEAL_MACROPHAGE_UP	JUN,FOS,KLF4
1607	0.437178	0.0831785	GO_IRON_ION_HOMEOSTASIS	SMAD4,HIF1A
1608	0.437178	0.0831785	GO_POSITIVE_REGULATION_OF_LYMPHOCYTE_MEDIATED_IMMUNITY	FADD,STAT6
1609	0.437178	0.0831785	GO_SYNAPSE_ASSEMBLY	POU4F1,CDH1
1610	0.437178	0.0831785	chr3p24	KAT2B,SEC13
1611	0.437795	0.0833477	MARKEY_RB1_ACUTE_LOF_UP	RAD51AP1,RAD51,H2AFX,BRCA1
1612	0.440885	0.0841444	GO_LYMPHOCYTE_MEDIATED_IMMUNITY	RNF168,RNF8,NBN
1613	0.440885	0.0841444	GO_REGULATION_OF_CELL_CYCLE_G1_S_PHASE_TRANSITION	SMARCA4,BID,CREBBP
1614	0.440885	0.0841444	GSE13762_CTRL_VS_125_VITAMIND_DAY12_DC_UP	RAD50,BID,HDAC1
1615	0.440885	0.0841444	KAUFFMANN_DNA_REPLICATION_GENES	RAD17,BRCA1,BLM
1616	0.444098	0.084941	GO_PROTEIN_OLIGOMERIZATION	BLM,AR,HIST3H3,FADD,BID,RAD51
1617	0.444098	0.0851696	GO_DEVELOPMENTAL_GROWTH	XRCC2,POU4F2,SMAD4,PALB2,NBN
1618	0.444098	0.0852823	GCM_CBFB	SUMO2,HDAC1
1619	0.444098	0.0852823	GNF2_CARD15	FOS,MCL1
1620	0.444098	0.0852823	GO_INCLUSION_BODY	NBN,CDH1
1621	0.444098	0.0852823	GO_POSITIVE_REGULATION_OF_TYPE_I_INTERFERON_PRODUCTION	STAT6,CREBBP
1622	0.444098	0.0852823	GO_PROTEIN_LOCALIZATION_TO_MITOCHONDRION	BID,BBC3
1623	0.444098	0.0852823	PID_CDC42_PATHWAY	JUN,CDH1
1624	0.444098	0.0852823	SHETH_LIVER_CANCER_VS_TXNIP_LOSS_PAM3	CDH1,JUN
1625	0.444098	0.0852823	VERNELL_RETINOBLASTOMA_PATHWAY_UP	BLM,RAD51AP1
1626	0.446323	0.0863919	ZF5_01	SUMO2,SMARCD1,HIF1A,POU4F1
1627	0.446323	0.0868228	GO_NEURAL_TUBE_DEVELOPMENT	SOX17,ARID1A,HIF1A
1628	0.446323	0.0868228	GSE14386_UNTREATED_VS_IFNA_TREATED_ACT_PBMC_MS_PATIENT_DN	HIF1A,BRCA1,STAT3
1629	0.446323	0.0868228	MODULE_92	AR,TNFSF10,FASLG
1630	0.446323	0.0871326	GO_REGULATION_OF_RESPONSE_TO_STRESS	ZBTB17,H2AFX,KLF4,RNF168,RNF8,BCL2L1,UIMC1,BBC3,RAD51,MCL1,FADD,RAD51AP1,BRCA1,HIF1A,CREBBP
1631	0.446323	0.0874023	GO_CELL_FATE_SPECIFICATION	POU4F1,SOX17
1632	0.446323	0.0874023	GO_ER_TO_GOLGI_TRANSPORT_VESICLE	SEC13,SEC23A
1633	0.446323	0.0874023	NATSUME_RESPONSE_TO_INTERFERON_BETA_UP	FASLG,BCL2L2
1634	0.446323	0.0874187	USF_Q6_01	KLF4,NR5A1,HIF1A,CDH1
1635	0.446323	0.0874187	ZF5_B	BCL2L1,ZBTB17,FGF13,POU4F1
1636	0.446323	0.0875809	BENPORATH_PRC2_TARGETS	SOX17,POU4F1,GATA6,KLF4,PGR,MSC,JUN,POU4F2
1637	0.446323	0.0880305	BANDRES_RESPONSE_TO_CARMUSTIN_WITHOUT_MGMT_24HR_UP	SMARCD1
1638	0.446323	0.0880305	BIOCARTA_RANKL_PATHWAY	FOS
1639	0.446323	0.0880305	GO_ALKALOID_METABOLIC_PROCESS	CYP1A2
1640	0.446323	0.0880305	GO_CELLULAR_RESPONSE_TO_ELECTRICAL_STIMULUS	HIF1A
1641	0.446323	0.0880305	GO_CELL_MIGRATION_INVOLVED_IN_GASTRULATION	SOX17
1642	0.446323	0.0880305	GO_DETERMINATION_OF_ADULT_LIFESPAN	BBC3
1643	0.446323	0.0880305	GO_DNA_INTEGRATION	SMARCB1
1644	0.446323	0.0880305	GO_DRUG_CATABOLIC_PROCESS	CYP1A2
1645	0.446323	0.0880305	GO_GLUCOCORTICOID_RECEPTOR_BINDING	STAT3
1646	0.446323	0.0880305	GO_GTPASE_ACTIVATING_PROTEIN_BINDING	CDH1
1647	0.446323	0.0880305	GO_HISTONE_H3_K9_MODIFICATION	KAT2B
1648	0.446323	0.0880305	GO_MAINTENANCE_OF_PROTEIN_LOCATION_IN_NUCLEUS	NR5A1
1649	0.446323	0.0880305	GO_METANEPHRIC_MESENCHYME_DEVELOPMENT	SMAD4
1650	0.446323	0.0880305	GO_MISMATCH_REPAIR_COMPLEX	WRN
1651	0.446323	0.0880305	GO_MITOCHONDRIAL_DNA_METABOLIC_PROCESS	DNA2
1652	0.446323	0.0880305	GO_NEGATIVE_REGULATION_OF_NUCLEOTIDE_CATABOLIC_PROCESS	STAT3
1653	0.446323	0.0880305	GO_OUTFLOW_TRACT_SEPTUM_MORPHOGENESIS	GATA6
1654	0.446323	0.0880305	GO_PEPTIDYL_ARGININE_METHYLATION	PRMT5
1655	0.446323	0.0880305	GO_POSITIVE_REGULATION_OF_TRANSCRIPTION_REGULATORY_REGION_DNA_BINDING	KLF4
1656	0.446323	0.0880305	GO_POST_EMBRYONIC_ORGAN_DEVELOPMENT	KLF4
1657	0.446323	0.0880305	GO_REGULATION_OF_FIBROBLAST_APOPTOTIC_PROCESS	XRCC2
1658	0.446323	0.0880305	GO_REGULATION_OF_MONOCYTE_DIFFERENTIATION	JUN
1659	0.446323	0.0880305	GO_REGULATION_OF_PROTEIN_GLYCOSYLATION	KAT2B
1660	0.446323	0.0880305	GO_REGULATION_OF_SPINDLE_CHECKPOINT	XRCC3
1661	0.446323	0.0880305	GO_RESPONSE_TO_LAMINAR_FLUID_SHEAR_STRESS	KLF4
1662	0.446323	0.0880305	GO_SLEEP	FOS
1663	0.446323	0.0880305	KEGG_NON_HOMOLOGOUS_END_JOINING	RAD50
1664	0.446323	0.0880305	MATZUK_OVULATION	PGR
1665	0.446323	0.0880305	PID_TCR_JNK_PATHWAY	JUN
1666	0.446323	0.0880305	PID_TCR_RAS_PATHWAY	FOS
1667	0.446323	0.0880305	REACTOME_TRAF3_DEPENDENT_IRF_ACTIVATION_PATHWAY	CREBBP
1668	0.446323	0.0880305	WANG_RESPONSE_TO_PACLITAXEL_VIA_MAPK8_UP	HIST2H2BE
1669	0.446323	0.0880305	chr1p	ZBTB17
1670	0.446792	0.0881756	MORF_RUNX1	RUNX2,BRCA1,RBBP8
1671	0.448476	0.0885611	PHONG_TNF_RESPONSE_NOT_VIA_P38	NBN,JUN,BCL2A1,BID,GATA6
1672	0.451802	0.0894903	NKX62_Q2	PGR,STAT3,FGF13,TNFSF10
1673	0.451802	0.0895374	GO_TRANSPORT_VESICLE_MEMBRANE	BCL2L1,SEC13,SEC23A
1674	0.451802	0.0895381	GO_ENDOTHELIAL_CELL_DIFFERENTIATION	SOX17,SMAD4
1675	0.451802	0.0895381	GO_SINGLE_ORGANISM_MEMBRANE_BUDDING	SEC23A,SEC13
1676	0.451802	0.0895381	KEGG_LEISHMANIA_INFECTION	JUN,FOS
1677	0.451802	0.0895381	REACTOME_NFKB_AND_MAP_KINASES_ACTIVATION_MEDIATED_BY_TLR4_SIGNALING_REPERTOIRE	FOS,JUN
1678	0.456288	0.090535	HIRSCH_CELLULAR_TRANSFORMATION_SIGNATURE_UP	HIF1A,STAT3,BCL2A1,BCL2L1
1679	0.456288	0.090535	IRF_Q6	MOV10,RAD51AP1,STAT6,GATA6
1680	0.459642	0.0915856	SP1_Q6_01	KAT5,BCL2L2,SMARCD1,LLGL2
1681	0.459642	0.0916894	ADDYA_ERYTHROID_DIFFERENTIATION_BY_HEMIN	JUN,MCL1
1682	0.459642	0.0916894	GO_ACUTE_INFLAMMATORY_RESPONSE	HIF1A,STAT3
1683	0.459642	0.0916894	GO_ASSOCIATIVE_LEARNING	HIF1A,FOS
1684	0.459642	0.0916894	GO_EMBRYONIC_HEART_TUBE_DEVELOPMENT	HIF1A,SOX17
1685	0.459642	0.0916894	GO_POSITIVE_REGULATION_OF_ADAPTIVE_IMMUNE_RESPONSE	STAT6,FADD
1686	0.459642	0.0916894	GO_POSITIVE_REGULATION_OF_STAT_CASCADE	PTK6,STAT3
1687	0.459642	0.0916894	GO_REGULATION_OF_PLASMA_MEMBRANE_ORGANIZATION	BCL2L1,AR
1688	0.459642	0.0916894	REACTOME_RIG_I_MDA5_MEDIATED_INDUCTION_OF_IFN_ALPHA_BETA_PATHWAYS	CREBBP,FADD
1689	0.460516	0.092023	MIKKELSEN_NPC_HCP_WITH_H3K27ME3	CDH1,POU4F2,PGR,LLGL2,MSC
1690	0.460516	0.092023	MULLIGHAN_NPM1_SIGNATURE_3_UP	RAD50,RAD1,RAD51,HUS1,TOP3A
1691	0.460516	0.0922876	GO_PALLIUM_DEVELOPMENT	H2AFX,HIF1A,FGF13
1692	0.460516	0.0922876	TGTATGA_MIR4853P	ARID1A,RUNX2,NR3C1
1693	0.460516	0.0928994	BLUM_RESPONSE_TO_SALIRASIB_DN	HDAC1,FOS,RAD51,RAD51AP1,BRCA1
1694	0.460516	0.0934246	GO_TUBE_DEVELOPMENT	GATA6,CYP1A2,SMAD4,SOX17,HIF1A,ARID1A,PTK6
1695	0.460516	0.0936759	GSE34156_UNTREATED_VS_6H_NOD2_AND_TLR1_TLR2_LIGAND_TREATED_MONOCYTE_DN	NR3C1,TNFSF10,MOV10
1696	0.460516	0.0936759	SARRIO_EPITHELIAL_MESENCHYMAL_TRANSITION_DN	CDH1,HIST2H2BE,STAT3
1697	0.460516	0.0938559	DER_IFN_ALPHA_RESPONSE_UP	BBC3,SMAD4
1698	0.460516	0.0938559	FURUKAWA_DUSP6_TARGETS_PCI35_DN	PRMT5,BLM
1699	0.460516	0.0938559	GO_CARDIAC_MUSCLE_CELL_DIFFERENTIATION	ARID1A,GATA6
1700	0.460516	0.0938559	LEE_METASTASIS_AND_ALTERNATIVE_SPLICING_UP	BID,BCL2A1
1701	0.460516	0.0938559	REACTOME_TRIF_MEDIATED_TLR3_SIGNALING	FOS,JUN
1702	0.460516	0.0944761	BIOCARTA_CTL_PATHWAY	FASLG
1703	0.460516	0.0944761	BIOCARTA_HSP27_PATHWAY	FASLG
1704	0.460516	0.0944761	BIOCARTA_IL3_PATHWAY	FOS
1705	0.460516	0.0944761	BIOCARTA_NUCLEARRS_PATHWAY	CYP1A2
1706	0.460516	0.0944761	BIOCARTA_RARRXR_PATHWAY	KAT2B
1707	0.460516	0.0944761	COLLIS_PRKDC_REGULATORS	MDC1
1708	0.460516	0.0944761	GO_ADA2_GCN5_ADA3_TRANSCRIPTION_ACTIVATOR_COMPLEX	KAT2B
1709	0.460516	0.0944761	GO_CELLULAR_ANION_HOMEOSTASIS	FASLG
1710	0.460516	0.0944761	GO_CELLULAR_RESPONSE_TO_CADMIUM_ION	CYP1A2
1711	0.460516	0.0944761	GO_CELLULAR_RESPONSE_TO_GONADOTROPIN_STIMULUS	GATA6
1712	0.460516	0.0944761	GO_ECTODERMAL_PLACODE_DEVELOPMENT	HDAC1
1713	0.460516	0.0944761	GO_ENDOCARDIAL_CUSHION_FORMATION	SMAD4
1714	0.460516	0.0944761	GO_EPITHELIAL_CELL_MATURATION	HIF1A
1715	0.460516	0.0944761	GO_JAK_STAT_CASCADE_INVOLVED_IN_GROWTH_HORMONE_SIGNALING_PATHWAY	STAT3
1716	0.460516	0.0944761	GO_MORPHOGENESIS_OF_AN_EPITHELIAL_FOLD	HIF1A
1717	0.460516	0.0944761	GO_NEGATIVE_REGULATION_OF_HISTONE_ACETYLATION	BRCA1
1718	0.460516	0.0944761	GO_NEGATIVE_REGULATION_OF_INTERLEUKIN_8_PRODUCTION	KLF4
1719	0.460516	0.0944761	GO_NEUROMUSCULAR_PROCESS_CONTROLLING_POSTURE	POU4F1
1720	0.460516	0.0944761	GO_PEROXISOME_PROLIFERATOR_ACTIVATED_RECEPTOR_BINDING	CREBBP
1721	0.460516	0.0944761	GO_POSITIVE_REGULATION_OF_ENDOTHELIAL_CELL_APOPTOTIC_PROCESS	FASLG
1722	0.460516	0.0944761	GO_POSITIVE_REGULATION_OF_RESPONSE_TO_OXIDATIVE_STRESS	MCL1
1723	0.460516	0.0944761	GO_POSITIVE_REGULATION_OF_T_CELL_APOPTOTIC_PROCESS	BBC3
1724	0.460516	0.0944761	GO_REGULATION_OF_CELL_PROLIFERATION_INVOLVED_IN_HEART_MORPHOGENESIS	SMAD4
1725	0.460516	0.0944761	GO_REGULATION_OF_HAIR_FOLLICLE_DEVELOPMENT	SMAD4
1726	0.460516	0.0944761	GO_REGULATION_OF_HYDROGEN_PEROXIDE_METABOLIC_PROCESS	STAT3
1727	0.460516	0.0944761	GO_REGULATION_OF_MESODERM_DEVELOPMENT	SOX17
1728	0.460516	0.0944761	GO_T_CELL_APOPTOTIC_PROCESS	FASLG
1729	0.460516	0.0944761	GO_T_CELL_LINEAGE_COMMITMENT	STAT6
1730	0.460516	0.0944761	GRANDVAUX_IRF3_TARGETS_UP	NR3C1
1731	0.460516	0.0944761	LIU_IL13_PRIMING_MODEL	FOS
1732	0.460516	0.0944761	PIEPOLI_LGI1_TARGETS_UP	FGF13
1733	0.460516	0.0944761	REACTOME_PROCESSIVE_SYNTHESIS_ON_THE_LAGGING_STRAND	DNA2
1734	0.460516	0.0944761	SANCHEZ_MDM2_TARGETS	HIST2H2BE
1735	0.460516	0.0944761	SA_G1_AND_S_PHASES	CDK4
1736	0.460516	0.0944761	WANG_METASTASIS_OF_BREAST_CANCER	TNFSF10
1737	0.461076	0.0946454	MOOTHA_MITOCHONDRIA	BCL2L1,NR3C1,NBN,TNFSF10,BID,BCL2A1
1738	0.462893	0.0950729	CAGCAGG_MIR370	SMARCD1,BRCA1,STAT3
1739	0.465712	0.0958469	ISRE_01	MOV10,RAD51AP1,STAT6,GATA6
1740	0.465712	0.0960374	GO_NEURAL_CREST_CELL_DIFFERENTIATION	HIF1A,SMAD4
1741	0.465712	0.0960374	GO_ODONTOGENESIS_OF_DENTIN_CONTAINING_TOOTH	RUNX2,HDAC1
1742	0.465712	0.0960374	GO_POSITIVE_REGULATION_OF_CARBOHYDRATE_METABOLIC_PROCESS	KAT2B,HIF1A
1743	0.465712	0.0960374	GO_VESICLE_COATING	SEC23A,SEC13
1744	0.465712	0.0960374	KEGG_B_CELL_RECEPTOR_SIGNALING_PATHWAY	JUN,FOS
1745	0.465712	0.0960374	MORI_MATURE_B_LYMPHOCYTE_DN	SMARCA4,BRCA1
1746	0.467584	0.0964786	GO_PROTEIN_LOCALIZATION_TO_NUCLEUS	NR5A1,STAT3,JUN
1747	0.473895	0.0978928	ACACTGG_MIR199A_MIR199B	SMARCD1,ARID1A,HIF1A
1748	0.473895	0.0978928	GO_POSITIVE_REGULATION_OF_MULTI_ORGANISM_PROCESS	SMARCB1,JUN,SMARCA4
1749	0.475272	0.0982333	GO_MULTICELLULAR_ORGANISM_GROWTH	PALB2,XRCC2
1750	0.477415	0.098815	GO_SINGLE_ORGANISM_CELLULAR_LOCALIZATION	FGF13,JUN,CDH1,HIF1A,BBC3,SEC13,LLGL2,STAT3,SEC23A,BID
1751	0.477415	0.0993155	GO_RESPONSE_TO_PURINE_CONTAINING_COMPOUND	HIF1A,JUN,FOS
1752	0.477415	0.0993155	HALLMARK_UV_RESPONSE_UP	FOS,H2AFX,BID
1753	0.477415	0.100444	GO_CELLULAR_TRANSITION_METAL_ION_HOMEOSTASIS	HIF1A,SMAD4
1754	0.477415	0.100444	GO_REGULATION_OF_BMP_SIGNALING_PATHWAY	GATA6,SMAD4
1755	0.477415	0.100444	GO_VESICLE_TARGETING	SEC13,SEC23A
1756	0.477415	0.100444	JACKSON_DNMT1_TARGETS_UP	KLF4,HIF1A
1757	0.477415	0.100444	MORF_CCNF	DNA2,BRCA1
1758	0.477415	0.100444	REACTOME_TRAF6_MEDIATED_INDUCTION_OF_NFKB_AND_MAP_KINASES_UPON_TLR7_8_OR_9_ACTIVATION	FOS,JUN
1759	0.477415	0.100444	THEILGAARD_NEUTROPHIL_AT_SKIN_WOUND_UP	KAT5,BCL2A1
1760	0.477415	0.100747	GO_PROTEIN_ACYLATION	KAT5,KAT2B,CREBBP
1761	0.477415	0.100747	GSE21033_3H_VS_12H_POLYIC_STIM_DC_UP	SMARCB1,BCL2L1,RBBP8
1762	0.477415	0.100877	ALX4_01	JUN
1763	0.477415	0.100877	BIOCARTA_ACH_PATHWAY	FASLG
1764	0.477415	0.100877	BIOCARTA_BCELLSURVIVAL_PATHWAY	FOS
1765	0.477415	0.100877	BIOCARTA_P53_PATHWAY	CDK4
1766	0.477415	0.100877	GO_ATRIOVENTRICULAR_VALVE_MORPHOGENESIS	SMAD4
1767	0.477415	0.100877	GO_CELLULAR_RESPONSE_TO_LEPTIN_STIMULUS	STAT3
1768	0.477415	0.100877	GO_MALE_GERM_CELL_NUCLEUS	H2AFX
1769	0.477415	0.100877	GO_MAMMARY_GLAND_EPITHELIAL_CELL_DIFFERENTIATION	HIF1A
1770	0.477415	0.100877	GO_MONOCYTE_DIFFERENTIATION	JUN
1771	0.477415	0.100877	GO_MORPHOGENESIS_OF_AN_ENDOTHELIUM	SOX17
1772	0.477415	0.100877	GO_NEGATIVE_REGULATION_OF_CHEMOKINE_PRODUCTION	KLF4
1773	0.477415	0.100877	GO_NEGATIVE_REGULATION_OF_DNA_DEPENDENT_DNA_REPLICATION	BLM
1774	0.477415	0.100877	GO_NEGATIVE_REGULATION_OF_DNA_RECOMBINATION	BLM
1775	0.477415	0.100877	GO_NEGATIVE_REGULATION_OF_INTERLEUKIN_2_PRODUCTION	KAT5
1776	0.477415	0.100877	GO_NEGATIVE_REGULATION_OF_REACTIVE_OXYGEN_SPECIES_BIOSYNTHETIC_PROCESS	STAT3
1777	0.477415	0.100877	GO_POSITIVE_REGULATION_OF_T_CELL_MEDIATED_CYTOTOXICITY	FADD
1778	0.477415	0.100877	GO_POSITIVE_REGULATION_OF_VASCULAR_ENDOTHELIAL_GROWTH_FACTOR_RECEPTOR_SIGNALING_PATHWAY	HIF1A
1779	0.477415	0.100877	GO_REGULATION_OF_GENE_EXPRESSION_BY_GENETIC_IMPRINTING	BRCA1
1780	0.477415	0.100877	GO_REGULATION_OF_SMAD_PROTEIN_IMPORT_INTO_NUCLEUS	SMAD4
1781	0.477415	0.100877	GO_RETINA_VASCULATURE_DEVELOPMENT_IN_CAMERA_TYPE_EYE	HIF1A
1782	0.477415	0.100877	GO_SIN3_TYPE_COMPLEX	HDAC1
1783	0.477415	0.100877	LEE_LIVER_CANCER_HEPATOBLAST	FOS
1784	0.477415	0.100877	LY_AGING_MIDDLE_DN	H2AFX
1785	0.477415	0.100877	REACTOME_SYNTHESIS_SECRETION_AND_DEACYLATION_OF_GHRELIN	KLF4
1786	0.477415	0.100877	REACTOME_XENOBIOTICS	CYP1A2
1787	0.477415	0.100877	SUZUKI_AMPLIFIED_IN_ORAL_CANCER	PGR
1788	0.477415	0.100877	TIMOFEEVA_GROWTH_STRESS_VIA_STAT1_DN	MCL1
1789	0.481061	0.101704	SHEDDEN_LUNG_CANCER_POOR_SURVIVAL_A6	SEC23A,DNA2,H2AFX,RAD51AP1,NBN,XRCC3
1790	0.482803	0.102186	BROWNE_HCMV_INFECTION_6HR_DN	MDC1,FADD,NR3C1
1791	0.482803	0.102186	GSE37301_HEMATOPOIETIC_STEM_CELL_VS_LYMPHOID_PRIMED_MPP_DN	BCL2L2,RAD17,BID
1792	0.483428	0.102413	PAX4_03	BCL2L2,MOV10,CREBBP,MSC
1793	0.483428	0.102433	DIAZ_CHRONIC_MEYLOGENOUS_LEUKEMIA_UP	WRN,BRCA1,BCL2L1,SMAD4,STAT3,RAD17,RBBP8,RAD50,HDAC1,PRMT5,NBN,RAD1,CDH1,BID
1794	0.483983	0.102608	MARSON_BOUND_BY_FOXP3_STIMULATED	ARID1A,HIST2H2BE,BRCA1,FASLG,STAT3,CDK4,MCL1,KAT2B,STAT6,PRMT5,HIST3H2BB
1795	0.483997	0.102668	BOSCO_INTERFERON_INDUCED_ANTIVIRAL_MODULE	TNFSF10,MOV10
1796	0.487466	0.103527	AREB6_02	BCL2L1,LLGL2,FOS,POU4F1
1797	0.487466	0.103527	BROWNE_HCMV_INFECTION_4HR_DN	SUMO2,RAD17,RUNX2,JUN
1798	0.487466	0.103634	GO_REGENERATION	CDK4,JUN,PRMT5
1799	0.487466	0.103634	GSE13547_2H_VS_12_H_ANTI_IGM_STIM_ZFX_KO_BCELL_UP	TNFSF10,SEC23A,MDC1
1800	0.491684	0.104647	DAVICIONI_TARGETS_OF_PAX_FOXO1_FUSIONS_UP	NR3C1,KLF4,JUN,POU4F1
1801	0.491684	0.104647	TATA_01	CYP1A2,HIST3H3,RUNX2,TNFSF10
1802	0.492672	0.104929	GO_CELL_DIVISION	FGF13,LLGL2,RNF8,CDK4,RBBP8,BCL2L1
1803	0.492672	0.10509	DURAND_STROMA_NS_UP	GATA6,KLF4,LLGL2
1804	0.492672	0.10509	GSE40274_CTRL_VS_HELIOS_TRANSDUCED_ACTIVATED_CD4_TCELL_UP	CREBBP,HIST3H2BB,KAT2B
1805	0.492672	0.10509	GSE7768_OVA_ALONE_VS_OVA_WITH_MPL_IMMUNIZED_MOUSE_WHOLE_SPLEEN_6H_DN	CDH1,KAT2B,STAT3
1806	0.495037	0.106554	GO_REGULATION_OF_NUCLEAR_DIVISION	RAD1,XRCC3,PRMT5
1807	0.495037	0.106554	GSE13547_CTRL_VS_ANTI_IGM_STIM_ZFX_KO_BCELL_2H_UP	BRCA1,RAD51,HDAC1
1808	0.495037	0.106554	HOFFMANN_LARGE_TO_SMALL_PRE_BII_LYMPHOCYTE_UP	H2AFX,RAD51,DNA2
1809	0.495037	0.107157	AGGGCCA_MIR328	H2AFX,NR3C1
1810	0.495037	0.107157	GO_CELLULAR_RESPONSE_TO_MECHANICAL_STIMULUS	FADD,HIF1A
1811	0.495037	0.107157	GO_NEGATIVE_REGULATION_OF_VASCULATURE_DEVELOPMENT	FASLG,KLF4
1812	0.495037	0.107157	LEE_AGING_NEOCORTEX_DN	UIMC1,HDAC1
1813	0.495037	0.107157	MORI_PRE_BI_LYMPHOCYTE_UP	H2AFX,RAD51
1814	0.495037	0.107157	PID_MET_PATHWAY	CDH1,JUN
1815	0.495037	0.107233	BIOCARTA_41BB_PATHWAY	JUN
1816	0.495037	0.107233	BIOCARTA_IL7_PATHWAY	CREBBP
1817	0.495037	0.107233	GO_CELLULAR_RESPONSE_TO_LITHIUM_ION	CDH1
1818	0.495037	0.107233	GO_CHD_TYPE_COMPLEX	HDAC1
1819	0.495037	0.107233	GO_ESTABLISHMENT_OF_MITOCHONDRION_LOCALIZATION	HIF1A
1820	0.495037	0.107233	GO_LYMPH_NODE_DEVELOPMENT	FADD
1821	0.495037	0.107233	GO_LYSINE_ACETYLATED_HISTONE_BINDING	SMARCA4
1822	0.495037	0.107233	GO_MAMMARY_GLAND_LOBULE_DEVELOPMENT	HIF1A
1823	0.495037	0.107233	GO_NAD_DEPENDENT_PROTEIN_DEACETYLASE_ACTIVITY	HDAC1
1824	0.495037	0.107233	GO_NEGATIVE_REGULATION_OF_RELEASE_OF_CYTOCHROME_C_FROM_MITOCHONDRIA	BCL2L1
1825	0.495037	0.107233	GO_POSITIVE_REGULATION_OF_EXTRINSIC_APOPTOTIC_SIGNALING_PATHWAY_VIA_DEATH_DOMAIN_RECEPTORS	FADD
1826	0.495037	0.107233	GO_POSITIVE_REGULATION_OF_NUCLEOTIDE_CATABOLIC_PROCESS	HIF1A
1827	0.495037	0.107233	GO_REGULATION_OF_CHROMATIN_BINDING	KAT2B
1828	0.495037	0.107233	GO_TELOMERE_MAINTENANCE_VIA_TELOMERASE	RAD50
1829	0.495037	0.107233	HOWLIN_CITED1_TARGETS_2_DN	BID
1830	0.495037	0.107233	HOWLIN_CITED1_TARGETS_2_UP	SMARCA4
1831	0.495037	0.107233	PID_ANTHRAX_PATHWAY	PGR
1832	0.495037	0.107233	PID_SMAD2_3PATHWAY	SMAD4
1833	0.495037	0.107233	REACTOME_INFLAMMASOMES	BCL2L1
1834	0.497679	0.108027	MARTORIATI_MDM4_TARGETS_NEUROEPITHELIUM_DN	KAT2B,FOS,RUNX2
1835	0.497679	0.108027	MORF_PSMF1	BRCA1,RBBP8,ZBTB17
1836	0.497679	0.10804	ATF4_Q2	KAT5,RBBP8,SMARCB1,FOS
1837	0.497679	0.10804	GO_POSITIVE_REGULATION_OF_INTRACELLULAR_PROTEIN_TRANSPORT	SMAD4,BRCA1,CDH1,ZBTB17
1838	0.502127	0.109421	GO_CORTICAL_CYTOSKELETON	LLGL2,CDH1
1839	0.502127	0.109421	GO_REGULATION_OF_FIBROBLAST_PROLIFERATION	CDK4,JUN
1840	0.502127	0.109421	HERNANDEZ_ABERRANT_MITOSIS_BY_DOCETACEL_2NM_UP	HIST2H2BE,WRN
1841	0.502127	0.109421	KYNG_DNA_DAMAGE_BY_GAMMA_RADIATION	RNF168,SMAD4
1842	0.502127	0.109421	MODULE_243	BCL2L1,RAD17
1843	0.502127	0.109421	MORF_HEAB	DNA2,RBBP8
1844	0.502127	0.109421	REACTOME_ASPARAGINE_N_LINKED_GLYCOSYLATION	SEC23A,SEC13
1845	0.502248	0.109507	DARWICHE_PAPILLOMA_RISK_LOW_DN	NBN,BID,BCL2A1
1846	0.50383	0.109911	GO_ZINC_ION_BINDING	SEC23A,NR3C1,PGR,KLF4,RNF168,RNF8,GATA6,NR5A1,CREBBP,AR,BRCA1,TOP3A
1847	0.508001	0.110881	GO_TRANSITION_METAL_ION_BINDING	NR5A1,CREBBP,WRN,CYP1A2,AR,BRCA1,TOP3A,SEC23A,NR3C1,PGR,KLF4,RNF168,RNF8,GATA6
1848	0.508247	0.110995	GO_REGULATION_OF_EPITHELIAL_CELL_MIGRATION	HIF1A,KLF4,JUN
1849	0.508366	0.1113	GO_CATALYTIC_COMPLEX	RNF8,RNF168,KAT5,DNA2,CDK4,HDAC1,FADD,BRCA1,PRMT5,KAT2B,CREBBP
1850	0.508366	0.111698	BILD_CTNNB1_ONCOGENIC_SIGNATURE	NR3C1,RUNX2
1851	0.508366	0.111698	GGGNRMNNYCAT_UNKNOWN	ZBTB17,JUN
1852	0.508366	0.111698	ROSS_ACUTE_MYELOID_LEUKEMIA_CBF	HIF1A,POU4F1
1853	0.508366	0.112491	FERREIRA_EWINGS_SARCOMA_UNSTABLE_VS_STABLE_UP	BLM,BRCA1,XRCC3
1854	0.508366	0.112491	GSE37301_MULTIPOTENT_PROGENITOR_VS_COMMON_LYMPHOID_PROGENITOR_UP	KAT2B,ZBTB17,MOV10
1855	0.508366	0.112491	PKCA_DN.V1_DN	PTK6,MSC,BID
1856	0.508366	0.112632	GO_MITOCHONDRIAL_ENVELOPE	BCL2A1,MCL1,BID,BCL2L2,STAT3,BBC3,BCL2L1,PGR
1857	0.508366	0.113544	BANDRES_RESPONSE_TO_CARMUSTIN_MGMT_48HR_UP	SMARCD1
1858	0.508366	0.113544	BANDRES_RESPONSE_TO_CARMUSTIN_WITHOUT_MGMT_48HR_UP	SMARCD1
1859	0.508366	0.113544	BIOCARTA_PTEN_PATHWAY	FASLG
1860	0.508366	0.113544	GO_EPOXYGENASE_P450_PATHWAY	CYP1A2
1861	0.508366	0.113544	GO_EXODEOXYRIBONUCLEASE_ACTIVITY	RAD1
1862	0.508366	0.113544	GO_HMG_BOX_DOMAIN_BINDING	JUN
1863	0.508366	0.113544	GO_KIDNEY_MESENCHYME_DEVELOPMENT	SMAD4
1864	0.508366	0.113544	GO_LYMPHOCYTE_APOPTOTIC_PROCESS	FASLG
1865	0.508366	0.113544	GO_NEGATIVE_REGULATION_OF_MYOTUBE_DIFFERENTIATION	HDAC1
1866	0.508366	0.113544	GO_OSTEOBLAST_DEVELOPMENT	RUNX2
1867	0.508366	0.113544	GO_POSITIVE_REGULATION_OF_CELL_CYCLE_G2_M_PHASE_TRANSITION	CDK4
1868	0.508366	0.113544	GO_POSITIVE_REGULATION_OF_DNA_RECOMBINATION	STAT6
1869	0.508366	0.113544	GO_POST_ANAL_TAIL_MORPHOGENESIS	PALB2
1870	0.508366	0.113544	GO_REGULATION_OF_COLLATERAL_SPROUTING	FGF13
1871	0.508366	0.113544	GO_REGULATION_OF_HETEROTYPIC_CELL_CELL_ADHESION	KLF4
1872	0.508366	0.113544	GO_REGULATION_OF_HORMONE_BIOSYNTHETIC_PROCESS	HIF1A
1873	0.508366	0.113544	GO_REGULATION_OF_UBIQUITIN_PROTEIN_LIGASE_ACTIVITY	XRCC3
1874	0.508366	0.113544	GO_RETINAL_GANGLION_CELL_AXON_GUIDANCE	POU4F2
1875	0.508366	0.113544	GO_SIGNAL_TRANSDUCTION_INVOLVED_IN_REGULATION_OF_GENE_EXPRESSION	SOX17
1876	0.508366	0.113544	GO_UTERUS_DEVELOPMENT	SMAD4
1877	0.508366	0.113544	KARAKAS_TGFB1_SIGNALING	BRCA1
1878	0.508366	0.113544	KOBAYASHI_EGFR_SIGNALING_6HR_DN	JUN
1879	0.508366	0.113544	MAINA_VHL_TARGETS_DN	TNFSF10
1880	0.508366	0.113544	MODULE_534	HIST2H2BE
1881	0.508366	0.113544	OZANNE_AP1_TARGETS_UP	STAT6
1882	0.508366	0.113544	RAY_TARGETS_OF_P210_BCR_ABL_FUSION_UP	HIST2H2BE
1883	0.508366	0.113544	REACTOME_OXYGEN_DEPENDENT_PROLINE_HYDROXYLATION_OF_HYPOXIA_INDUCIBLE_FACTOR_ALPHA	HIF1A
1884	0.508366	0.113544	REACTOME_SIGNALING_BY_NODAL	SMAD4
1885	0.508366	0.113544	SHIN_B_CELL_LYMPHOMA_CLUSTER_5	CDK4
1886	0.508366	0.113544	TOMIDA_METASTASIS_DN	CDH1
1887	0.508366	0.113544	WU_HBX_TARGETS_3_UP	CDK4
1888	0.508366	0.113544	YIH_RESPONSE_TO_ARSENITE_C4	JUN
1889	0.508366	0.113544	ZEMBUTSU_SENSITIVITY_TO_VINBLASTINE	NR3C1
1890	0.508366	0.113544	ZHENG_RESPONSE_TO_ARSENITE_UP	HIST2H2BE
1891	0.509038	0.113988	GO_ORGAN_REGENERATION	CDK4,PRMT5
1892	0.509038	0.113988	GO_REGULATION_OF_ERBB_SIGNALING_PATHWAY	PTK6,FASLG
1893	0.509038	0.113988	ODONNELL_TARGETS_OF_MYC_AND_TFRC_UP	LLGL2,JUN
1894	0.509038	0.113988	REACTOME_MYD88_MAL_CASCADE_INITIATED_ON_PLASMA_MEMBRANE	FOS,JUN
1895	0.509038	0.113995	GO_TRANSCRIPTIONAL_REPRESSOR_ACTIVITY_RNA_POLYMERASE_II_TRANSCRIPTION_REGULATORY_REGION_SEQUENCE_SPECIFIC_BINDING	POU4F2,CREBBP,MSC
1896	0.512876	0.114926	GO_POSITIVE_REGULATION_OF_CELL_DEVELOPMENT	XRCC2,PRMT5,KAT2B,HIF1A,PTK6,SMAD4
1897	0.512876	0.114976	NFY_Q6_01	TP53BP1,HIF1A,HDAC1,CDH1
1898	0.515745	0.116151	GATA6_01	GATA6,RUNX2,TNFSF10,POU4F2
1899	0.515745	0.116151	STAT5A_03	HIST2H2BE,SUMO2,STAT3,FGF13
1900	0.515745	0.116151	WAMUNYOKOLI_OVARIAN_CANCER_LMP_UP	SMARCA4,HDAC1,LLGL2,TNFSF10
1901	0.515745	0.116198	MODULE_17	HIST2H2BE,H2AFX,SEC13,SMARCA4,BCL2L1
1902	0.515745	0.116289	GNF2_SMC4L1	H2AFX,RAD51AP1
1903	0.515745	0.116289	GO_MICROTUBULE_ORGANIZING_CENTER_ORGANIZATION	BRCA1,XRCC2
1904	0.515745	0.116289	KEGG_SMALL_CELL_LUNG_CANCER	BCL2L1,CDK4
1905	0.515745	0.116289	RASHI_RESPONSE_TO_IONIZING_RADIATION_6	MSC,RAD51AP1
1906	0.515745	0.116289	SLEBOS_HEAD_AND_NECK_CANCER_WITH_HPV_UP	RNF168,RMI2
1907	0.515745	0.116289	SWEET_KRAS_TARGETS_UP	MSC,JUN
1908	0.515745	0.116289	TCTGGAC_MIR198	ARID1A,STAT6
1909	0.517575	0.117026	GSE13547_2H_VS_12_H_ANTI_IGM_STIM_ZFX_KO_BCELL_DN	PRMT5,BBC3,RAD51AP1
1910	0.517575	0.117184	MODULE_1	JUN,AR,FOS,KLF4,STAT3
1911	0.517575	0.118517	KEGG_MAPK_SIGNALING_PATHWAY	JUN,FGF13,FOS,FASLG
1912	0.517575	0.118553	ELVIDGE_HYPOXIA_UP	NR3C1,JUN,FOS
1913	0.517575	0.118553	GSE6269_E_COLI_VS_STREP_PNEUMO_INF_PBMC_UP	RAD1,JUN,PRMT5
1914	0.517575	0.118603	GCM_PSME1	SUMO2,HDAC1
1915	0.517575	0.118603	GO_CARDIAC_SEPTUM_DEVELOPMENT	GATA6,SMAD4
1916	0.517575	0.118603	GO_PALATE_DEVELOPMENT	MSC,SMAD4
1917	0.517575	0.118603	GO_POSITIVE_REGULATION_OF_LEUKOCYTE_MEDIATED_IMMUNITY	STAT6,FADD
1918	0.517575	0.119169	GO_POSITIVE_REGULATION_OF_CYTOKINE_PRODUCTION	HIF1A,BRCA1,STAT6,FADD,CREBBP
1919	0.517575	0.119708	EFC_Q6	BCL2L2,BCL2L1,TP53BP1,ARID1A
1920	0.517575	0.119812	ABRAHAM_ALPC_VS_MULTIPLE_MYELOMA_DN	CDK4
1921	0.517575	0.119812	CHEN_PDGF_TARGETS	MCL1
1922	0.517575	0.119812	CHIARETTI_T_ALL_RELAPSE_PROGNOSIS	H2AFX
1923	0.517575	0.119812	GO_ATRIOVENTRICULAR_VALVE_DEVELOPMENT	SMAD4
1924	0.517575	0.119812	GO_CELLULAR_RESPONSE_TO_FLUID_SHEAR_STRESS	KLF4
1925	0.517575	0.119812	GO_CYCLIN_BINDING	CDK4
1926	0.517575	0.119812	GO_ENTEROENDOCRINE_CELL_DIFFERENTIATION	GATA6
1927	0.517575	0.119812	GO_GAMMA_TUBULIN_COMPLEX	BRCA1
1928	0.517575	0.119812	GO_H4_HISTONE_ACETYLTRANSFERASE_COMPLEX	KAT5
1929	0.517575	0.119812	GO_LIVER_REGENERATION	PRMT5
1930	0.517575	0.119812	GO_MITOCHONDRIAL_FUSION	BCL2A1
1931	0.517575	0.119812	GO_MITOCHONDRION_MORPHOGENESIS	BCL2L1
1932	0.517575	0.119812	GO_MONOVALENT_INORGANIC_ANION_HOMEOSTASIS	FASLG
1933	0.517575	0.119812	GO_MUSCLE_CELL_CELLULAR_HOMEOSTASIS	HIF1A
1934	0.517575	0.119812	GO_NEGATIVE_REGULATION_OF_MEIOTIC_CELL_CYCLE	RAD1
1935	0.517575	0.119812	GO_NEGATIVE_REGULATION_OF_NUCLEOSIDE_METABOLIC_PROCESS	STAT3
1936	0.517575	0.119812	GO_PEPTIDYL_ARGININE_MODIFICATION	PRMT5
1937	0.517575	0.119812	GO_POSITIVE_REGULATION_OF_CARDIAC_MUSCLE_CELL_PROLIFERATION	GATA6
1938	0.517575	0.119812	GO_POSITIVE_REGULATION_OF_CHONDROCYTE_DIFFERENTIATION	RUNX2
1939	0.517575	0.119812	GO_REGULATION_OF_CELL_MIGRATION_INVOLVED_IN_SPROUTING_ANGIOGENESIS	KLF4
1940	0.517575	0.119812	GO_RESPONSE_TO_SALT_STRESS	HIF1A
1941	0.517575	0.119812	HAHTOLA_MYCOSIS_FUNGOIDES_UP	HIST2H2BE
1942	0.517575	0.119812	HERNANDEZ_MITOTIC_ARREST_BY_DOCETAXEL_2_DN	CDH1
1943	0.517575	0.119812	JEON_SMAD6_TARGETS_DN	CDH1
1944	0.517575	0.119812	KOBAYASHI_RESPONSE_TO_ROMIDEPSIN	FOS
1945	0.517575	0.119812	LE_NEURONAL_DIFFERENTIATION_DN	CDK4
1946	0.517575	0.119812	MATZUK_EMBRYONIC_GERM_CELL	BCL2L2
1947	0.517575	0.119812	OUYANG_PROSTATE_CANCER_MARKERS	AR
1948	0.517575	0.119812	PID_HIF1A_PATHWAY	HIF1A
1949	0.517575	0.119812	REACTOME_LAGGING_STRAND_SYNTHESIS	DNA2
1950	0.517575	0.119812	REACTOME_SIGNALING_BY_FGFR1_FUSION_MUTANTS	STAT3
1951	0.517575	0.119812	SA_CASPASE_CASCADE	FASLG
1952	0.517575	0.120088	GO_REGULATION_OF_CARBOHYDRATE_METABOLIC_PROCESS	KAT2B,STAT3,HIF1A
1953	0.517575	0.120088	GO_REGULATION_OF_CELL_SIZE	CDK4,FGF13,HIF1A
1954	0.517575	0.120928	GO_PLASMA_MEMBRANE_RAFT	FASLG,CDH1
1955	0.517575	0.120928	KEGG_TGF_BETA_SIGNALING_PATHWAY	CREBBP,SMAD4
1956	0.517575	0.120928	MORI_LARGE_PRE_BII_LYMPHOCYTE_UP	SMARCA4,H2AFX
1957	0.517575	0.120928	TGTYNNNNNRGCARM_UNKNOWN	POU4F2,TP53BP1
1958	0.517575	0.123179	GO_CHROMOSOME_CENTROMERIC_REGION	TP53BP1,KAT2B,SEC13
1959	0.517575	0.123179	GSE12001_MIR223_KO_VS_WT_NEUTROPHIL_UP	CDK4,STAT3,XRCC2
1960	0.517575	0.123179	GSE27859_CD11C_INT_F480_HI_MACROPHAGE_VS_CD11C_ING_F480_INT_DC_UP	HIST2H2BE,FADD,PRMT5
1961	0.517575	0.123179	VILLANUEVA_LIVER_CANCER_KRT19_UP	BLM,SUMO2,DNA2
1962	0.517575	0.123265	BIOCARTA_MAPK_PATHWAY	JUN,FOS
1963	0.517575	0.123265	GRAHAM_CML_QUIESCENT_VS_NORMAL_QUIESCENT_UP	H2AFX,JUN
1964	0.517575	0.123265	HALLMARK_IL6_JAK_STAT3_SIGNALING	STAT3,JUN
1965	0.517575	0.123265	KAYO_CALORIE_RESTRICTION_MUSCLE_DN	RUNX2,KAT5
1966	0.517575	0.123265	SASSON_RESPONSE_TO_GONADOTROPHINS_DN	SMARCD1,SMARCA4
1967	0.517575	0.123265	SMITH_TERT_TARGETS_DN	DNA2,TNFSF10
1968	0.517575	0.123265	YORDY_RECIPROCAL_REGULATION_BY_ETS1_AND_SP100_DN	BRCA1,KLF4
1969	0.517575	0.123312	AREB6_01	MOV10,HIF1A,LLGL2,FOS
1970	0.517575	0.124736	GSE25146_UNSTIM_VS_HELIOBACTER_PYLORI_LPS_STIM_AGS_CELL_UP	DNA2,RAD51,BRCA1
1971	0.517575	0.125613	GNF2_RRM1	H2AFX,RAD51AP1
1972	0.517575	0.125613	GO_ESTABLISHMENT_OF_CELL_POLARITY	LLGL2,FGF13
1973	0.517575	0.125613	GO_REGULATION_OF_STEM_CELL_PROLIFERATION	SOX17,HIF1A
1974	0.517575	0.125613	GTTNYYNNGGTNA_UNKNOWN	STAT6,WRN
1975	0.517575	0.125613	HUMMERICH_SKIN_CANCER_PROGRESSION_UP	STAT3,FOS
1976	0.517575	0.125613	KIM_BIPOLAR_DISORDER_OLIGODENDROCYTE_DENSITY_CORR_DN	MSC,XRCC3
1977	0.517575	0.125613	KYNG_DNA_DAMAGE_BY_GAMMA_AND_UV_RADIATION	CREBBP,BCL2L2
1978	0.517575	0.125613	MORF_CCNI	SUMO2,HDAC1
1979	0.517575	0.125613	NEMETH_INFLAMMATORY_RESPONSE_LPS_UP	BCL2A1,BCL2L1
1980	0.517575	0.125613	ZHANG_TARGETS_OF_EWSR1_FLI1_FUSION	STAT6,FOS
1981	0.517575	0.126036	GO_ANKYRIN_BINDING	CDH1
1982	0.517575	0.126036	GO_CELLULAR_RESPONSE_TO_GROWTH_HORMONE_STIMULUS	STAT3
1983	0.517575	0.126036	GO_EMBRYONIC_HEMOPOIESIS	HIF1A
1984	0.517575	0.126036	GO_ENDONUCLEASE_ACTIVITY_ACTIVE_WITH_EITHER_RIBO_OR_DEOXYRIBONUCLEIC_ACIDS_AND_PRODUCING_3_PHOSPHOMONOESTERS	XRCC3
1985	0.517575	0.126036	GO_ENDOPLASMIC_RETICULUM_CALCIUM_ION_HOMEOSTASIS	BBC3
1986	0.517575	0.126036	GO_GENETIC_IMPRINTING	BRCA1
1987	0.517575	0.126036	GO_GERM_CELL_NUCLEUS	H2AFX
1988	0.517575	0.126036	GO_NEGATIVE_REGULATION_OF_BIOMINERAL_TISSUE_DEVELOPMENT	HIF1A
1989	0.517575	0.126036	GO_NEGATIVE_REGULATION_OF_CELL_CYCLE_ARREST	CDK4
1990	0.517575	0.126036	GO_NEGATIVE_REGULATION_OF_PROTEIN_LOCALIZATION_TO_CELL_PERIPHERY	BCL2L1
1991	0.517575	0.126036	GO_NEGATIVE_REGULATION_OF_PROTEIN_TYROSINE_KINASE_ACTIVITY	PTK6
1992	0.517575	0.126036	GO_POSITIVE_REGULATION_OF_LYMPHOCYTE_APOPTOTIC_PROCESS	BBC3
1993	0.517575	0.126036	GO_REGULATION_OF_MACROPHAGE_DIFFERENTIATION	FADD
1994	0.517575	0.126036	GO_REGULATION_OF_NEURON_PROJECTION_REGENERATION	KLF4
1995	0.517575	0.126036	GO_REGULATION_OF_TRANSCRIPTION_INVOLVED_IN_CELL_FATE_COMMITMENT	SOX17
1996	0.517575	0.126036	GO_RESPONSE_TO_LEAD_ION	CDK4
1997	0.517575	0.126036	GO_RESPONSE_TO_LEPTIN	STAT3
1998	0.517575	0.126036	GO_RESPONSE_TO_MUSCLE_ACTIVITY	HIF1A
1999	0.517575	0.126036	GO_SECONDARY_METABOLITE_BIOSYNTHETIC_PROCESS	CYP1A2
[truncated: 6,463 more rows]
