# Supplementary material for: Protein-Protein interactions uncover candidate ‘core genes’ within omnigenic disease networks
Source: PLoS Genet. 2020 Jul 17;16(7):e1008903. doi: 10.1371/journal.pgen.1008903 (PMC7390454; doi:10.1371/journal.pgen.1008903)
Supplement: S12 Table — (XLSX) [file pgen.1008903.s023.xlsx]

## Sheet: S12 Table
Oncokb
ABL1
AKT1
ALK
ARAF
ATM
BRAF
BRCA1
BRCA2
CDK12
CDK4
CDKN2A
EGFR
ERBB2
ERCC2
ESR1
EZH2
FGFR1
FGFR2
FGFR3
FLT3
HRAS
IDH1
IDH2
JAK2
KDM6A
KIT
KRAS
MAP2K1
MAP2K2
MDM2
MET
MTOR
NF1
NRAS
NTRK1
NTRK2
NTRK3
PDGFB
PDGFRA
PDGFRB
PIK3CA
PTCH1
PTEN
RAF1
RET
SF3B1
SMARCB1
SRSF2
TSC1
TSC2
U2AF1
ZRSR2
