# Supplementary material for: Protein-Protein interactions uncover candidate ‘core genes’ within omnigenic disease networks
Source: PLoS Genet. 2020 Jul 17;16(7):e1008903. doi: 10.1371/journal.pgen.1008903 (PMC7390454; doi:10.1371/journal.pgen.1008903)
Supplement: S13 Table — (XLSX) [file pgen.1008903.s024.xlsx]

## Sheet: S13 Table
Therapeutic Targets Database cancer drug targets
ABCB1
ACAT1
ACKR3
ADAM10
AKR1B1
ALOX5
ANGPT2
APEX1
AR
ARG1
ARG2
ATIC
ATP1A1
ATP1A2
ATP1A3
ATP1B1
ATP1B2
ATP1B3
BCL2
BDKRB2
BIRC5
BTK
CA2
CARM1
CASP8
CCKAR
CCKBR
CCND1
CCNE1
CCR4
CCR5
CD38
CD3G
CD4
CD40LG
CD8A
CD8B
CDC25A
CDC25C
CDH2
CEACAM5
CENPE
CGB3
CGB8
CHEK2
CHRM1
CRBN
CSF1R
CSF3
CTLA4
CXCL8
CXCR1
CYP19A1
DDX5
DHFR
DRD3
DRD4
EDNRA
EPAS1
EPHA3
ERBB2
ERBB3
EZH2
FAS
FASN
FGF2
FGF7
FLT4
FNTA
FNTB
FUT3
FYN
GAST
GCLM
GNRH1
GNRHR
GPC3
GSTP1
HDAC3
HDAC6
HDAC8
HNMT
HRAS
HSP90AA1
HSPB1
HTR2A
ICAM1
IDH1
IDH2
IDH3A
IDH3B
IDH3G
IFNB1
IL10
IL17A
IL18
IL1A
IL23R
IL2RB
IL4R
ILK
INHBA
INHBB
INHBC
INHBE
ITGB1
JAK2
KCNH2
KDM1A
KIF11
KISS1
KLRC1
KRAS
LCK
LEPR
LGR5
LOXL2
MADCAM1
MAGEA4
MAPK3
MAPK9
MAPKAPK2
MARCKS
MCL1
MDM2
MME
MST1R
MUC1
MUC16
NCL
NOS2
NOTCH1
NR3C1
NRP1
NTRK1
PARP1
PDE5A
PDGFA
PDK1
PDPK1
PFKFB3
PGR
PIK3CB
PIM2
PIN1
PKN3
PLA2G2A
PLAU
POLB
POLD1
POLD4
POLE2
POLG
POLG2
POLN
POLQ
PRKCA
PRLR
PRSS1
PTGER1
PTGER4
PTGES
PTK2
PTPN1
PTPN11
RAF1
RHO
ROCK2
RORC
S1PR1
S1PR3
SELP
SERPINE1
SIRT1
SLC6A2
SLC6A4
SOAT1
SOAT2
SOD1
SPHK2
SPTBN1
SRD5A1
SRD5A3
SSTR1
SSTR3
STAT3
TF
TGFB2
THBS1
TK1
TLR9
TNF
TNFRSF12A
TNFRSF18
TNFSF11
TOP1
TOP2A
TP53
TPBG
TRPV6
TUBB2A
VCP
VEGFA
VEGFB
VWF
WT1
XIAP
