# Supplementary material for: Protein-Protein interactions uncover candidate ‘core genes’ within omnigenic disease networks
Source: PLoS Genet. 2020 Jul 17;16(7):e1008903. doi: 10.1371/journal.pgen.1008903 (PMC7390454; doi:10.1371/journal.pgen.1008903)
Supplement: S15 Table — This table shows the candidate core genes that were identified from the 218 somatically mutated genes listed in S14 Table. It contains the Somatically Mutated candidate core gene, the number of PPI edges to the 218 somatically mutated genes, the raw p-value, the adjusted p-value, whether it is PPI only or PPI- Somatically Mutated and the list of Somatically Mutated genes that it overlaps with. (XLSX) [file pgen.1008903.s026.xlsx]

## Sheet: S15 Table
Somatically Mutated Candidate Core Gene	# PPI edges to somatic genes	Raw P-value	adjusted P-value	Type	Somatically Mutated Genes
CTNNB1	27	1.12e-15	5.11e-12	PPI-Somatically Mutated	EGFR,AXIN2,CREBBP,TCF7L2,FGFR1,EP300,EPHA2,NOTCH1,TBL1XR1,FAT1,ERBB3,CCND1,CDH1,RHOA,XPO1,PPP2R1A,MED12,APC,ERBB2,RAC1,SMAD4,SOX17,ITGB7,SMARCA4,MET,KMT2D,CHD8
TP53	31	5.71e-15	1.31e-11	PPI-Somatically Mutated	DNMT3A,BRCA1,TP53BP1,CCND1,NOTCH1,VHL,ATM,KRAS,SMARCA4,PTEN,CDKN2A,SMAD4,CDK4,STK11,AKT1,WT1,XPO1,MTOR,EP300,RB1,HSP90AB1,ERCC2,PBRM1,CREBBP,MYB,ING1,ARID1A,SMARCB1,CDKN1A,NPM1,SETD2
MYC	19	5.97e-14	9.11e-11	PPI only	CDKN1A,CREBBP,SMARCB1,EGFR,CDK4,EZH2,SMAD4,RB1,EP300,TCF7L2,CTNNB1,CDKN2A,NCOR1,MYB,TP53,SMAD2,BRCA1,DNMT3A,FBXW7
JUN	22	4.03e-13	4.62e-10	PPI only	SMAD4,ARID1A,KDM6A,NFE2L2,SMARCB1,CDKN1B,KMT2D,IRF6,KRAS,KMT2C,SMARCA4,CEBPA,RB1,MAP3K1,CTNNB1,TCF7L2,EP300,CREBBP,IRF4,HRAS,SMAD2,TP53
PRMT5	13	5.2e-13	4.76e-10	PPI-Somatically Mutated	DNMT3A,ARID2,EP300,PRDM1,CDK4,ARID1A,SMARCA4,SMARCB1,TP53,CCND1,CHD4,AJUBA,PBRM1
PIK3CA	24	8.43e-13	6.43e-10	PPI-Somatically Mutated	PLCG2,KRAS,KIT,FGFR3,B2M,AKT1,PIK3R1,GNB1,PTPN11,RAC1,CUX1,ERBB2,RHOA,CDH1,HRAS,NRAS,FGFR2,ERBB3,MTOR,RHEB,EGFR,SOS1,EPHA2,FGFR1
ERBB2	16	4.02e-12	2.63e-09	PPI-Somatically Mutated	DIAPH1,ERBB3,KRAS,NRAS,CCND1,PLCG2,HRAS,RHOA,PTEN,CTNNB1,PIK3CA,PTPN11,RAC1,SOS1,EGFR,PIK3R1
GRB2	21	9.47e-12	5.25e-09	PPI only	EGFR,SOS1,PIK3CA,FGFR1,ARHGAP35,MAP3K1,EPHA2,FGFR2,ERBB3,HRAS,NRAS,PIK3R1,FGFR3,ERBB2,PTPN11,KRAS,AJUBA,FLT3,KIT,MET,CDKN1B
PIK3CG	17	1.03e-11	5.25e-09	PPI only	MTOR,RHOA,CDH1,HRAS,PLCG2,NRAS,KRAS,ERBB3,PTPN11,RAC1,PIK3CA,ERBB2,AKT1,PIK3R1,EGFR,RHEB,GNB1
PIK3R1	22	1.31e-11	5.99e-09	PPI-Somatically Mutated	EGFR,SOS1,PIK3CA,FGFR1,EPHA2,FGFR2,IL7R,RHOA,HRAS,CDH1,NRAS,MTOR,GNB1,FGFR3,B2M,AKT1,ERBB2,RAC1,PTPN11,CUX1,KIT,MET
PIK3CD	17	2.31e-11	9.28e-09	PPI only	ERBB2,PIK3CA,RAC1,PTPN11,EGFR,RHEB,PIK3R1,AKT1,FGFR3,MTOR,ERBB3,KRAS,NRAS,PLCG2,HRAS,CDH1,RHOA
CCND1	16	2.55e-11	9.28e-09	PPI-Somatically Mutated	TP53,MYB,CDH1,XPO1,ACVR1B,CDKN1B,ERCC2,CDKN1A,CREBBP,CTNNB1,CDKN2A,TGFBR2,ERBB2,TCF7L2,CDK12,CDK4
ERBB3	11	2.63e-11	9.28e-09	PPI-Somatically Mutated	PTPN11,PTEN,PIK3CA,CTNNB1,ERBB2,HRAS,CDH1,NRAS,KRAS,EGFR,SOS1
SMARCA4	22	3.04e-11	9.94e-09	PPI-Somatically Mutated	DNMT3A,IRF4,TP53,NCOR1,HIST1H3B,CTNNB1,TCF7L2,RB1,CHD4,CREBBP,PBRM1,HIST1H4E,ARID2,KMT2D,NF1,IRF6,EZH2,ARID1A,GATA3,SMARCB1,SETD2,NFE2L2
H2AFX	24	6.99e-11	2.13e-08	PPI only	HIST1H3B,EP300,CTCF,BABAM2,ATM,CREBBP,DNMT3A,BRCA1,SMC3,TP53BP1,NCOR1,SMC1A,EZH2,CDK4,KDM6A,NPM1,HIST1H4E,RXRA,KMT2D,STAG2,KMT2C,SMARCA4,RAD21,AJUBA
EREG	8	2.27e-10	6.5e-08	PPI only	ERBB3,DIAPH1,ERBB2,SOS1,PIK3R1,PIK3CA,EGFR,RHOA
ESR1	15	2.83e-10	7.62e-08	PPI only	NCOR1,TP53,CCND1,BRCA1,SOS1,GNB1,STK11,PIK3R1,AXIN2,CREBBP,ERBB2,EP300,PIK3CA,CTNNB1,SMAD4
SMARCD3	10	3.21e-10	8.11e-08	PPI only	SMARCB1,SMARCA4,PBRM1,CREBBP,CCND1,ARID2,TBL1XR1,RB1,ARID1A,RXRA
SMARCD1	12	3.37e-10	8.11e-08	PPI only	ARID2,RB1,NF1,ARID1A,IRF4,TP53,SMARCA4,SMARCB1,PBRM1,IRF6,CREBBP,CCND1
YES1	16	4.13e-10	8.43e-08	PPI only	RHOA,HRAS,PLCG2,NRAS,KRAS,RASA1,KIT,PIK3R1,EGFR,SOS1,RAC1,PTPN11,EPHA2,PIK3CA,ARHGAP35,ERBB2
PIK3CB	18	4.15e-10	8.43e-08	PPI only	PLCG2,KRAS,PTPN11,RAC1,ERBB2,B2M,AKT1,PIK3R1,MTOR,NRAS,RHOA,CDH1,HRAS,ERBB3,PIK3CA,SOS1,EGFR,RHEB
NRG3	8	4.22e-10	8.43e-08	PPI only	RHOA,DIAPH1,ERBB3,SOS1,ERBB2,PIK3CA,PIK3R1,EGFR
HIST2H2BE	24	4.23e-10	8.43e-08	PPI only	SMC3,BRCA1,DNMT3A,TP53BP1,CTCF,HIST1H3B,ATM,BABAM2,STAG2,KMT2D,RXRA,SMARCA4,CDK4,EZH2,NCOR1,EP300,CREBBP,HIST1H4E,AJUBA,RAD21,KMT2C,SMC1A,NPM1,KDM6A
HIST2H2AA3	22	5.53e-10	1.06e-07	PPI only	SMC3,BRCA1,DNMT3A,NCOR1,TP53BP1,CTCF,EP300,HIST1H3B,CREBBP,BABAM2,STAG2,KMT2D,RXRA,HIST1H4E,AJUBA,RAD21,SMARCA4,KMT2C,SMC1A,EZH2,NPM1,KDM6A
CDC37	9	8.97e-10	1.64e-07	PPI only	EGFR,PIK3CA,PIK3R1,SOS1,ERBB2,STK11,HSP90AB1,CDK4,AKT1
CDH1	12	1.03e-09	1.82e-07	PPI-Somatically Mutated	MET,CTNNB1,PIK3CA,PTEN,SMAD4,ERBB3,ITGB7,PIK3R1,EGFR,CCND1,AJUBA,APC
HIST2H2AC	21	1.68e-09	2.86e-07	PPI only	NPM1,KDM6A,SMC1A,EZH2,AJUBA,RAD21,SMARCA4,KMT2C,STAG2,KMT2D,RXRA,HIST1H4E,CREBBP,BABAM2,CTCF,EP300,NCOR1,TP53BP1,BRCA1,SMC3,DNMT3A
KRAS	13	2.07e-09	3.38e-07	PPI-Somatically Mutated	ERBB3,TP53,BRAF,HRAS,MTOR,NF1,CNKSR1,RASA1,SOS1,EGFR,ERBB2,PIK3CA,MAP2K1
HIST1H2BJ	23	2.67e-09	3.74e-07	PPI-Somatically Mutated	STAG2,KMT2D,RXRA,EZH2,CDK4,BRCA1,SMC3,DNMT3A,TP53BP1,CTCF,HIST1H3B,ATM,BABAM2,HIST1H4E,AJUBA,RAD21,KMT2C,SMC1A,NPM1,KDM6A,NCOR1,EP300,CREBBP
HIST1H2BN	23	2.67e-09	3.74e-07	PPI only	NCOR1,EP300,CREBBP,HIST1H4E,RAD21,KMT2C,AJUBA,SMC1A,KDM6A,NPM1,DNMT3A,BRCA1,SMC3,TP53BP1,HIST1H3B,CTCF,BABAM2,ATM,STAG2,KMT2D,RXRA,EZH2,CDK4
HIST3H2BB	23	2.67e-09	3.74e-07	PPI only	CDK4,EZH2,STAG2,KMT2D,RXRA,HIST1H3B,CTCF,BABAM2,ATM,DNMT3A,SMC3,BRCA1,TP53BP1,SMC1A,KDM6A,NPM1,HIST1H4E,RAD21,KMT2C,AJUBA,EP300,CREBBP,NCOR1
FGF1	9	2.73e-09	3.74e-07	PPI only	FGFR1,SOS1,FGFBP1,PIK3CA,PIK3R1,FGFR2,EGFR,PTPN11,FGFR3
HIST1H2BA	23	2.87e-09	3.74e-07	PPI-Somatically Mutated	ATM,BABAM2,CTCF,HIST1H3B,TP53BP1,SMC3,BRCA1,DNMT3A,CDK4,EZH2,KMT2D,RXRA,STAG2,CREBBP,EP300,NCOR1,NPM1,KDM6A,SMC1A,AJUBA,KMT2C,RAD21,HIST1H4E
HIST1H2BB	23	2.87e-09	3.74e-07	PPI-Somatically Mutated	CREBBP,EP300,NCOR1,KDM6A,NPM1,SMC1A,RAD21,KMT2C,AJUBA,HIST1H4E,BABAM2,ATM,HIST1H3B,CTCF,TP53BP1,DNMT3A,SMC3,BRCA1,CDK4,EZH2,STAG2,KMT2D,RXRA
HIST1H2BK	23	3.08e-09	3.74e-07	PPI-Somatically Mutated	NCOR1,EP300,CREBBP,HIST1H4E,RAD21,KMT2C,AJUBA,SMC1A,KDM6A,NPM1,DNMT3A,SMC3,BRCA1,TP53BP1,HIST1H3B,CTCF,BABAM2,ATM,STAG2,KMT2D,RXRA,CDK4,EZH2
HIST1H2BM	23	3.08e-09	3.74e-07	PPI only	BRCA1,SMC3,DNMT3A,TP53BP1,CTCF,HIST1H3B,ATM,BABAM2,KMT2D,RXRA,STAG2,EZH2,CDK4,NCOR1,EP300,CREBBP,HIST1H4E,AJUBA,KMT2C,RAD21,SMC1A,NPM1,KDM6A
HIST1H2BO	23	3.08e-09	3.74e-07	PPI only	TP53BP1,DNMT3A,BRCA1,SMC3,BABAM2,ATM,HIST1H3B,CTCF,RXRA,KMT2D,STAG2,EZH2,CDK4,NCOR1,CREBBP,EP300,KMT2C,RAD21,AJUBA,HIST1H4E,KDM6A,NPM1,SMC1A
LCK	16	3.19e-09	3.74e-07	PPI only	KIT,HLA-A,RASA1,KRAS,RHOA,EZR,HRAS,PLCG2,NRAS,PIK3CA,RAC1,PTPN11,NOTCH1,PIK3R1,SOS1,B2M
HIST1H2BD	23	3.31e-09	3.74e-07	PPI-Somatically Mutated	RXRA,KMT2D,STAG2,EZH2,CDK4,TP53BP1,DNMT3A,BRCA1,SMC3,BABAM2,ATM,HIST1H3B,CTCF,KMT2C,RAD21,AJUBA,HIST1H4E,NPM1,KDM6A,SMC1A,NCOR1,CREBBP,EP300
HIST1H2BH	23	3.31e-09	3.74e-07	PPI-Somatically Mutated	TP53BP1,SMC3,BRCA1,DNMT3A,ATM,BABAM2,CTCF,HIST1H3B,STAG2,KMT2D,RXRA,CDK4,EZH2,NCOR1,CREBBP,EP300,AJUBA,RAD21,KMT2C,HIST1H4E,NPM1,KDM6A,SMC1A
PIK3R3	14	3.34e-09	3.74e-07	PPI only	FGFR2,IL7R,FLT3,PLCG2,RHOA,MET,KIT,MTOR,PIK3R1,FGFR3,FGFR1,PIK3CA,RAC1,PTPN11
HIST2H3A	19	3.54e-09	3.83e-07	PPI only	NCOR1,KMT2A,DNMT3A,KDM5C,CREBBP,CHD4,EP300,CTCF,SMARCA4,KMT2C,AJUBA,HIST1H4E,KMT2D,RXRA,KDM6A,SETD2,SETDB1,NSD1,EZH2
FOXO3	10	3.68e-09	3.83e-07	PPI only	SMAD4,SGK1,EP300,CTNNB1,AKT1,CREBBP,CDKN1A,ATM,TP53,SMAD2
MDM2	10	3.68e-09	3.83e-07	PPI only	TP53,RPL5,CREBBP,AKT1,NPM1,CDKN2A,EP300,MYCN,RB1,PPP2R1A
IQGAP1	11	4.07e-09	4.14e-07	PPI only	RAC1,MAP2K1,CTNNB1,DIAPH1,HRAS,CDH1,RHOA,AKT1,NRAS,BRAF,KRAS
CREBBP	21	4.47e-09	4.35e-07	PPI-Somatically Mutated	IRF4,TP53,SMAD2,CCND1,EP300,TCF7L2,CTNNB1,NOTCH1,TBL1XR1,MED23,KMT2D,RXRA,MYB,SMARCA4,KMT2C,IRF6,ARID1A,SMAD4,SMARCB1,KDM6A,MED12
SRC	21	4.47e-09	4.35e-07	PPI only	CTNNB1,PIK3CA,ARHGAP35,HSP90AB1,RB1,EPHA2,EGFR,SOS1,CASP8,HRAS,EZR,RHOA,NRAS,ERBB2,PTPN11,RAC1,PIK3R1,AKT1,RASA1,KRAS,PLCG2
CTBP1	10	4.78e-09	4.47e-07	PPI only	CREBBP,APC,RUNX1,NOTCH1,SMAD4,RB1,BRCA1,TCF7L2,SPEN,CTNNB1
MAPK3	15	4.78e-09	4.47e-07	PPI only	NRAS,HRAS,RHOA,KRAS,BRAF,CASP8,CNKSR1,PPP2R1A,MET,SOS1,MAP2K1,PTPN11,RAC1,MAP3K1,PTEN
SMAD4	16	5.68e-09	5.2e-07	PPI-Somatically Mutated	CREBBP,CBFB,CTNNB1,TGFBR2,EP300,CDH1,SMAD2,TP53,NCOR1,CDKN1A,RUNX1,STK11,GATA3,PTEN,ACVR2B,ACVR1B
BTC	7	5.95e-09	5.34e-07	PPI only	EGFR,PIK3CA,RHOA,PIK3R1,SOS1,ERBB2,DIAPH1
SMAD3	15	6.13e-09	5.4e-07	PPI only	CREBBP,RUNX1,AKT1,GATA3,CBFB,SMAD4,MYOCD,EP300,TGFBR2,CDH1,DDX5,ACVR2B,SMAD2,NCOR1,ACVR1B
YY1	15	6.93e-09	5.99e-07	PPI only	EZH2,RB1,NOTCH1,EP300,CREBBP,KDM6A,BAP1,ASXL2,ASXL1,MTOR,KMT2D,RXRA,TP53,NCOR1,KMT2C
SMARCC1	11	7.66e-09	6.39e-07	PPI only	PBRM1,IRF6,CREBBP,CHD4,SMARCB1,SMARCA4,NF1,ARID1A,IRF4,RB1,ARID2
MEN1	8	7.68e-09	6.39e-07	PPI only	KMT2D,CDH1,SMAD4,WT1,TCF7L2,KMT2A,CTNNB1,SMAD2
HRAS	15	7.82e-09	6.4e-07	PPI-Somatically Mutated	PIK3CA,ERBB2,MAP2K1,EPHA2,PIK3R1,EGFR,SOS1,NF1,MTOR,RASA1,CNKSR1,BRAF,KRAS,ERBB3,NRAS
HIST1H2AC	20	9.75e-09	7.57e-07	PPI-Somatically Mutated	NPM1,KDM6A,SMC1A,EZH2,AJUBA,RAD21,KMT2C,STAG2,KMT2D,RXRA,HIST1H4E,CREBBP,BABAM2,CTCF,HIST1H3B,EP300,NCOR1,BRCA1,SMC3,DNMT3A
HIST1H2AD	20	9.75e-09	7.57e-07	PPI-Somatically Mutated	SMC3,BRCA1,DNMT3A,NCOR1,CTCF,EP300,HIST1H3B,CREBBP,BABAM2,STAG2,KMT2D,RXRA,HIST1H4E,AJUBA,RAD21,KMT2C,EZH2,SMC1A,NPM1,KDM6A
HIST1H2AJ	20	9.75e-09	7.57e-07	PPI only	CREBBP,BABAM2,CTCF,HIST1H3B,EP300,NCOR1,BRCA1,SMC3,DNMT3A,KDM6A,NPM1,SMC1A,EZH2,AJUBA,KMT2C,RAD21,RXRA,KMT2D,STAG2,HIST1H4E
NRG4	7	1.04e-08	7.94e-07	PPI only	EGFR,PIK3R1,PIK3CA,ERBB2,SOS1,DIAPH1,RHOA
FGF7	8	1.13e-08	8.5e-07	PPI only	FGFR1,SOS1,FGFBP1,PIK3CA,PIK3R1,FGFR2,PTPN11,FGFR3
CBL	18	1.19e-08	8.77e-07	PPI only	MET,KIT,PLCG2,ERBB2,PTPN11,GNB1,PIK3R1,B2M,FGFR3,HLA-A,CD79B,ERBB3,FGFR2,HRAS,TGFBR2,PIK3CA,SOS1,EGFR
EP300	23	1.22e-08	8.83e-07	PPI-Somatically Mutated	SMAD2,TP53,POLE,TCF7L2,NOTCH1,CTCF,KMT2D,RXRA,CUL4B,MED12,SMAD4,NCOR1,SF3B1,ERCC2,CREBBP,CHD4,CTNNB1,SPEN,MYB,KMT2C,MED23,CDKN1A,KDM6A
ERBB4	10	1.59e-08	1.14e-06	PPI only	PTPN11,PIK3CA,ERBB2,HRAS,NRAS,PLCG2,KRAS,EGFR,SOS1,ERBB3
FGF10	8	1.64e-08	1.15e-06	PPI only	FGFR1,SOS1,FGFBP1,PIK3R1,PIK3CA,FGFR2,PTPN11,FGFR3
RBBP7	19	1.67e-08	1.16e-06	PPI only	KDM6A,NPM1,EZH2,SMAD4,KMT2C,AJUBA,EZH1,HIST1H4E,ASXL1,RXRA,KMT2D,BAP1,CHD4,HIST1H3B,RB1,CTCF,SMAD2,NCOR1,DNMT3A
RBBP4	20	1.81e-08	1.24e-06	PPI only	KDM6A,NPM1,SMAD4,EZH2,EZH1,AJUBA,KMT2C,SMARCA4,KMT2D,RXRA,ASXL1,HIST1H4E,CHD4,BAP1,CTCF,RB1,HIST1H3B,NCOR1,SMAD2,DNMT3A
HDAC2	19	1.96e-08	1.32e-06	PPI only	RXRA,ASXL1,HIST1H4E,EZH1,SMARCA4,EZH2,SMAD4,SETD2,SETDB1,NCOR1,TP53,SMAD2,TBL1XR1,RB1,EP300,TCF7L2,CREBBP,CHD4,BAP1
ATF2	11	2.01e-08	1.34e-06	PPI only	SMARCB1,SMARCA4,TP53,CREBBP,IRF6,EP300,IRF4,ARID1A,NF1,BRCA1,SMAD4
RBBP5	14	2.15e-08	1.41e-06	PPI only	MGA,KMT2D,CHD8,RXRA,KMT2A,KMT2C,CTNNB1,TCF7L2,EP300,RB1,EZH2,CTCF,CREBBP,KDM6A
FGF3	8	2.32e-08	1.48e-06	PPI only	PIK3CA,PIK3R1,FGFR2,FGFR1,SOS1,FGFBP1,FGFR3,PTPN11
ASH2L	13	2.37e-08	1.49e-06	PPI only	CREBBP,SETD2,KDM6A,CTNNB1,TCF7L2,EP300,EZH2,CTCF,KMT2A,KMT2C,RXRA,CHD8,KMT2D
SOS1	18	2.59e-08	1.6e-06	PPI-Somatically Mutated	PIK3CA,FGFR1,EGFR,CD79B,RHOA,HRAS,NRAS,FGFR2,ERBB3,PTPN11,RAC1,ERBB2,FGFR3,PIK3R1,KIT,MET,PLCG2,KRAS
RRAS	9	2.96e-08	1.8e-06	PPI only	PIK3CA,RASA1,MAP2K1,RAC1,NF1,BRAF,SOS1,HRAS,NRAS
FYN	20	3.04e-08	1.8e-06	PPI only	RASA1,KIT,PLCG2,KRAS,PTPN11,RAC1,ERBB2,B2M,PIK3R1,HLA-A,HRAS,RHOA,NRAS,HSP90AB1,EPHA2,CTNNB1,PIK3CA,ARHGAP35,EGFR,SOS1
LEF1	10	3.05e-08	1.8e-06	PPI only	CTNNB1,TCF7L2,EP300,SOX17,SMAD4,KMT2D,MYB,SMARCA4,APC,CREBBP
CDKN1A	12	3.06e-08	1.8e-06	PPI-Somatically Mutated	NPM1,STK11,ERCC2,CDK4,CDK12,HSP90AB1,SMAD4,EP300,CCND1,TP53,CDKN1B,ACVR1B
YWHAZ	12	4.12e-08	2.39e-06	PPI only	TP53,BRAF,NRAS,HRAS,XPO1,CDKN1B,MTOR,PIK3R1,TSC1,CTNNB1,PIK3CA,MAP2K1
CHUK	13	4.58e-08	2.57e-06	PPI only	CDKN1A,CREBBP,ERCC2,CDK12,CDK4,MAP3K1,CARD11,CCND1,CASP8,ACVR1B,MTOR,TNF,TRAF3
KLF4	6	4.61e-08	2.57e-06	PPI only	CTNNB1,TP53,SMAD2,SMAD4,SMARCA4,TCF7L2
H2AFJ	18	4.99e-08	2.75e-06	PPI only	EZH2,SMC1A,NPM1,KDM6A,RXRA,KMT2D,STAG2,HIST1H4E,AJUBA,KMT2C,RAD21,CTCF,HIST1H3B,EP300,CREBBP,SMC3,DNMT3A,NCOR1
NRAS	12	5.49e-08	2.99e-06	PPI-Somatically Mutated	PIK3R1,EGFR,SOS1,PIK3CA,ERBB2,MAP2K1,BRAF,ERBB3,HRAS,NF1,CNKSR1,RASA1
MAPK1	16	5.86e-08	3.16e-06	PPI only	SOS1,MAP3K1,RHOA,HRAS,NRAS,CASP8,BRAF,TP53,PPP2R1A,RAC1,PTPN11,MAP2K1,PTEN,KRAS,CNKSR1,MET
PTEN	8	6.07e-08	3.22e-06	PPI-Somatically Mutated	EGFR,TP53,ERBB2,STK11,ERBB3,CDH1,SMAD4,AKT1
AR	14	6.12e-08	3.22e-06	PPI only	EGFR,PIK3R1,AKT1,FOXA1,TCF7L2,EP300,PIK3CA,CTNNB1,HSP90AB1,SMAD4,EZH2,NCOR1,CASP8,CCND1
SMARCB1	10	8.15e-08	4.15e-06	PPI-Somatically Mutated	TP53,SMARCA4,IRF6,CREBBP,PBRM1,ARID2,RB1,NF1,ARID1A,IRF4
SMARCC2	10	8.15e-08	4.15e-06	PPI only	SMARCB1,SMARCA4,IRF6,CREBBP,PBRM1,ARID2,NF1,ARID1A,IRF4,RB1
SMARCE1	10	8.15e-08	4.15e-06	PPI only	RB1,ARID1A,NF1,IRF4,ARID2,IRF6,CREBBP,PBRM1,SMARCA4,SMARCB1
EED	11	9.16e-08	4.56e-06	PPI only	DNMT3A,RXRA,KMT2D,ASXL1,NCOR1,KMT2C,EZH1,AJUBA,CTCF,EZH2,BAP1
FGF19	7	9.72e-08	4.77e-06	PPI only	FGFR2,PIK3R1,PIK3CA,SOS1,FGFR1,FGFR3,PTPN11
IRF7	10	9.8e-08	4.77e-06	PPI only	SMAD4,IRF4,ARID1A,TRAF3,EP300,CREBBP,IRF6,MYD88,SMARCA4,SMARCB1
CCNC	11	1.07e-07	5.07e-06	PPI only	CCND1,RXRA,MED23,CDKN1A,CREBBP,MED12,ERCC2,CDK4,CDK12,NOTCH1,EP300
CDK6	13	1.07e-07	5.07e-06	PPI only	CDKN1B,ACVR1B,MYB,CCND1,CDKN2A,CDK4,CDK12,RB1,HSP90AB1,CDC27,ERCC2,CDKN1A,RUNX1
CRK	13	1.07e-07	5.07e-06	PPI only	MET,KIT,BRAF,FGFR2,EPHA2,PTPN11,RAC1,FGFR1,FGFR3,SOS1,MAP2K4,EGFR,PIK3R1
H2AFV	18	1.16e-07	5.43e-06	PPI only	STAG2,RXRA,KMT2D,SMARCA4,RAD21,KMT2C,AJUBA,SMC1A,EZH2,NPM1,KDM6A,DNMT3A,SMC3,NCOR1,EP300,CTCF,CREBBP,CHD4
IRF3	10	1.4e-07	6.35e-06	PPI only	ARID1A,IRF4,CTNNB1,EP300,TRAF3,IRF6,CREBBP,MYD88,SMARCA4,SMARCB1
TCF7L2	10	1.4e-07	6.35e-06	PPI-Somatically Mutated	SOX17,TBL1XR1,KMT2D,CTNNB1,EP300,CREBBP,APC,AXIN2,CCND1,SMARCA4
NF1	7	1.4e-07	6.35e-06	PPI-Somatically Mutated	SMARCB1,SMARCA4,KRAS,ARID1A,NRAS,BRCA1,HRAS
WDR77	8	1.83e-07	8.09e-06	PPI only	PBRM1,CHD4,CCND1,SMARCB1,SMARCA4,ARID1A,CDK4,ARID2
FGF2	9	1.84e-07	8.09e-06	PPI only	SOS1,FGFBP1,FGFR2,PIK3R1,FGFR3,FGFR1,PIK3CA,PTPN11,MTOR
HIST3H3	15	1.96e-07	8.53e-06	PPI only	SMARCA4,RAD21,HIST1H4E,STAG2,KMT2D,SETD2,SMC1A,CDK4,TP53BP1,BRCA1,SMC3,BABAM2,ATM,CHD4,HIST1H3B
FGF9	7	1.98e-07	8.56e-06	PPI only	PTPN11,FGFR3,FGFR1,SOS1,PIK3R1,PIK3CA,FGFR2
SMARCA2	15	2.14e-07	9.16e-06	PPI only	NCOR1,TP53,PBRM1,EP300,HIST1H3B,CEBPA,RB1,MYB,SMARCA4,ARID2,HIST1H4E,SMARCB1,SETD2,ARID1A,EZH2
NR3C1	10	2.32e-07	9.73e-06	PPI only	TP53,SMARCB1,NCOR1,SMARCA4,CREBBP,IRF6,SMAD4,IRF4,NF1,ARID1A
GAB1	11	2.55e-07	1.06e-05	PPI only	MET,KIT,FGFR2,PTPN11,FGFR1,ERBB2,PIK3CA,FGFR3,SOS1,PIK3R1,EGFR
H2AFZ	18	2.56e-07	1.06e-05	PPI only	AJUBA,SMARCA4,RAD21,KMT2C,STAG2,RXRA,KMT2D,KDM6A,NPM1,SMC1A,EZH2,NCOR1,SMC3,DNMT3A,CHD4,CREBBP,CTCF,EP300
RELA	13	2.62e-07	1.07e-05	PPI only	TP53,SMARCA4,IRF6,CCND1,TNF,IRF4,PIK3R1,SMARCB1,CREBBP,PIK3CA,EP300,NOTCH1,ARID1A
ARID1A	9	2.73e-07	1.1e-05	PPI-Somatically Mutated	CREBBP,IRF6,PBRM1,TP53,SMARCA4,SMARCB1,RB1,IRF4,NF1
FGF20	7	2.75e-07	1.1e-05	PPI only	PTPN11,FGFR3,FGFR1,SOS1,PIK3CA,PIK3R1,FGFR2
FGF4	7	2.75e-07	1.1e-05	PPI only	PTPN11,FGFR3,FGFR1,SOS1,PIK3R1,PIK3CA,FGFR2
SIN3A	12	2.96e-07	1.17e-05	PPI only	RXRA,SMAD2,TP53,SMARCA4,NCOR1,MYB,ING1,TBL1XR1,SMAD4,CTCF,CHD4,SETD2
MET	10	3.19e-07	1.25e-05	PPI-Somatically Mutated	RHOA,CDH1,PLCG2,PIK3R1,SOS1,RAC1,PTPN11,CTNNB1,ARHGAP35,INPPL1
HSP90AA1	23	3.31e-07	1.28e-05	PPI only	AJUBA,PIK3R1,CDKN1A,FGFR3,RHOA,TPX2,MTOR,EGFR,SOS1,PIK3CA,HSP90AB1,RB1,SGK1,KRAS,ELOC,STK11,AKT1,ERBB2,CDK4,TP53,ERBB3,CEP76,PPP2R1A
MUC1	5	3.37e-07	1.3e-05	PPI only	MET,ERBB2,TP53,EGFR,CTNNB1
CARM1	6	3.74e-07	1.43e-05	PPI-Somatically Mutated	TP53,EP300,SMARCA4,CREBBP,TBL1XR1,RXRA
PTK6	8	3.8e-07	1.44e-05	PPI only	RHOA,CCND1,AKT1,EGFR,CDKN1B,CDK4,ARHGAP35,ERBB2
EFNA1	9	4.77e-07	1.76e-05	PPI only	FGFR1,MET,PIK3CA,KIT,RAC1,EPHA2,PIK3R1,FGFR2,FGFR3
ACVR1C	10	5.05e-07	1.81e-05	PPI only	SMAD4,CDK12,CDK4,TGFBR2,CDKN1A,ERCC2,ACVR1B,CCND1,ACVR2B,SMAD2
FGF22	7	6.71e-07	2.36e-05	PPI only	PIK3R1,PIK3CA,FGFBP1,SOS1,FGFR1,FGFR3,PTPN11
FGF13	4	7.26e-07	2.52e-05	PPI only	FGFR1,FGFR3,EGFR,FGFR2
NCOR1	12	9.01e-07	3.03e-05	PPI-Somatically Mutated	TBL1XR1,EZH2,SMAD4,NOTCH1,CTCF,EP300,GPS2,RXRA,AJUBA,SMAD2,MYB,SMARCA4
ACVR1	10	1.03e-06	3.41e-05	PPI only	ERCC2,CDKN1A,TGFBR2,CDK4,CDK12,SMAD4,SMAD2,CCND1,ACVR2B,ACVR1B
VWF	8	1.1e-06	3.6e-05	PPI only	SELP,MAP2K1,SOS1,PIK3R1,BRAF,KRAS,NRAS,HRAS
POU5F1	6	1.21e-06	3.89e-05	PPI only	SOX17,SMAD4,SETDB1,CTCF,CTNNB1,SMAD2
YWHAB	11	1.63e-06	5.1e-05	PPI only	CNKSR1,CDKN1B,MTOR,NRAS,HRAS,KRAS,BRAF,MAP2K1,CTNNB1,TSC1,RHEB
BRAP	4	2.14e-06	6.68e-05	PPI only	HRAS,KRAS,NRAS,BRCA1
SFN	9	2.74e-06	8.35e-05	PPI only	HRAS,NRAS,BRAF,CDKN1B,CDK4,MTOR,MAP2K1,TSC1,CTNNB1
RASA2	3	7.58e-06	0.000191695	PPI only	KRAS,NRAS,HRAS
RASA3	3	7.58e-06	0.000191695	PPI only	HRAS,NRAS,KRAS
RASA4	3	7.58e-06	0.000191695	PPI only	KRAS,NRAS,HRAS
RASAL1	3	7.58e-06	0.000191695	PPI only	NRAS,KRAS,HRAS
RASAL3	3	7.58e-06	0.000191695	PPI only	HRAS,NRAS,KRAS
ACVR1B	9	7.8e-06	0.000193132	PPI-Somatically Mutated	TGFBR2,SMAD4,CDK4,CDK12,ERCC2,CDKN1A,SMAD2,ACVR2B,CCND1
CD160	4	9.7e-06	0.000225445	PPI only	TNFRSF14,B2M,HLA-A,HLA-B
NCOA3	11	1.62e-05	0.000352263	PPI only	MED12,KDM6A,CREBBP,MYOCD,EP300,CTCF,KMT2C,CCND1,MED23,RXRA,KMT2D
NRG2	8	2.32e-08	1.48e-06	PPI only	ERBB2,SOS1,DIAPH1,ERBB3,EGFR,PIK3R1,PIK3CA,RHOA
NRG1	8	4.47e-08	2.56e-06	PPI only	RHOA,DIAPH1,ERBB3,SOS1,ERBB2,PIK3CA,PIK3R1,EGFR
HDAC1	19	8.24e-08	4.15e-06	PPI only	RXRA,HIST1H4E,SMARCA4,SMAD4,EZH2,ING1,SETD2,SETDB1,XPO1,NCOR1,SMAD2,TP53,NOTCH1,RB1,TBL1XR1,TCF7L2,EP300,CHD4,CREBBP
LYN	14	1.43e-07	6.42e-06	PPI only	CD79B,RASA1,KIT,HRAS,RHOA,NRAS,PLCG2,KRAS,EPHA2,RAC1,PTPN11,PIK3CA,AKT1,PIK3R1
POLR2A	26	2.18e-07	9.25e-06	PPI only	INTS12,SF3B1,IRF4,ERCC2,CREBBP,EP300,KMT2C,IRF6,SMARCB1,SRSF2,SETD2,KDM6A,U2AF1,ARID1A,DDX5,POLE,VHL,CDK12,CTCF,SMARCA4,ELOC,PCBP1,KMT2D,CUL4B,RXRA,POU2F2
PPARG	10	4.35e-07	1.62e-05	PPI only	MED23,RXRA,NCOR1,EP300,CTNNB1,RB1,NFE2L2,MED12,SETDB1,CREBBP
STAT5A	10	4.35e-07	1.62e-05	PPI only	CREBBP,EGFR,PTPN11,EP300,PIK3CA,FLT3,MYB,IL7R,TP53,KIT
PLCG2	10	5.05e-07	1.81e-05	PPI-Somatically Mutated	FGFR1,ERBB2,PIK3CA,RAC1,SOS1,EGFR,FGFR3,MET,CD79B,FGFR2
FGF6	7	5.05e-07	1.81e-05	PPI only	SOS1,FGFR1,FGFR2,PIK3CA,PIK3R1,PTPN11,FGFR3
SMARCD2	7	5.05e-07	1.81e-05	PPI only	ARID1A,CCND1,RB1,PBRM1,ARID2,SMARCA4,SMARCB1
HBEGF	7	6.71e-07	2.36e-05	PPI only	EGFR,PIK3CA,PIK3R1,SOS1,ERBB2,DIAPH1,RHOA
RAF1	11	7.2e-07	2.52e-05	PPI only	AKT1,RHEB,SGK1,MAP2K1,HRAS,RHOA,NRAS,KRAS,TP53,BRAF,CNKSR1
HDAC3	15	7.52e-07	2.59e-05	PPI only	CCND1,NCOR1,CHD4,RB1,TBL1XR1,AJUBA,KMT2C,SMARCA4,KMT2D,RXRA,HIST1H4E,SETD2,KDM6A,GPS2,EZH2
PHLPP1	16	9.17e-07	3.06e-05	PPI only	FGFR3,AKT1,STK11,KIT,MET,FLT3,KRAS,HSP90AB1,EPHA2,FGFR1,CAP2,RHEB,MTOR,HRAS,FGFR2,RIT1
HIF1A	8	1.1e-06	3.6e-05	PPI only	SMAD4,NOTCH1,CTNNB1,EP300,CREBBP,VHL,TP53,ELOC
SH3GLB2	6	1.21e-06	3.89e-05	PPI only	EGFR,FGFR2,KIT,MET,RHOA,FGFR3
PELP1	8	1.34e-06	4.26e-05	PPI only	CREBBP,KMT2A,PIK3R1,SOS1,CHD8,PIK3CA,MGA,EP300
RARA	10	1.34e-06	4.26e-05	PPI only	RXRA,KMT2D,KMT2C,NCOR1,AJUBA,EP300,EZH2,CTCF,CREBBP,KDM6A
SH3KBP1	8	2.32e-06	7.17e-05	PPI only	SOS1,FGFR2,EGFR,PLCG2,FGFR3,MET,KIT,CD79B
GRAP	6	2.33e-06	7.17e-05	PPI only	NRAS,EGFR,KIT,ERBB2,SOS1,ERBB3
IKBKB	11	3.41e-06	0.000100117	PPI only	CASP8,CARD11,CCND1,TRAF3,TNF,ACVR1B,ERCC2,CDKN1A,TSC1,CDK12,CDK4
STAT5B	9	3.61e-06	0.000104544	PPI only	KIT,PIK3CA,EP300,PTPN11,TP53,EGFR,IL7R,CREBBP,FLT3
CSK	9	4.13e-06	0.000117363	PPI only	RASA1,KRAS,BRAF,NRAS,HRAS,RHOA,MAP2K1,PTPN11,PIK3R1
SUZ12	9	4.13e-06	0.000117363	PPI only	EZH2,CTCF,BAP1,DNMT3A,ASXL1,RXRA,NCOR1,AJUBA,EZH1
STAT3	11	6.72e-06	0.000179987	PPI only	EGFR,FGFR3,CREBBP,CDKN1A,ERBB2,PTPN11,FGFR2,CCND1,KIT,MTOR,IRF4
YWHAQ	8	8.34e-06	0.000200988	PPI only	NRAS,HRAS,BRAF,MTOR,MAP2K1,CDKN1B,CTNNB1,TSC1
ABL1	10	8.57e-06	0.000205482	PPI only	TP53,HRAS,MTOR,ATM,CAP2,CTNNB1,PIK3CA,EPHA2,RAC1,RB1
SP1	11	1.37e-05	0.00030371	PPI only	VHL,CREBBP,CDKN1A,POU2F2,EP300,CEBPA,RB1,SMAD4,INTS12,TP53,SMAD2
BRD7	4	1.72e-05	0.000369515	PPI only	EP300,ARID2,PBRM1,TP53
MAU2	4	1.72e-05	0.000369515	PPI only	SMC1A,RAD21,STAG2,SMC3
RALGDS	4	2.82e-05	0.000554294	PPI only	HRAS,KRAS,AKT1,NRAS
LRRFIP1	3	2.99e-05	0.000577052	PPI only	PIK3CA,CTNNB1,PIK3R1
TAPBP	4	4.36e-05	0.000799264	PPI only	HLA-B,HLA-A,B2M,TAP1
DAB2IP	3	7.36e-05	0.00119899	PPI only	NRAS,KRAS,HRAS
IRF5	7	8.8e-07	2.98e-05	PPI only	SMARCA4,SMARCB1,CREBBP,IRF6,IRF4,MYD88,ARID1A
CBLB	11	1.45e-06	4.59e-05	PPI only	CD79B,MET,KIT,PLCG2,ERBB3,FGFR2,ERBB2,FGFR3,SOS1,PIK3R1,EGFR
RARB	9	3.15e-06	9.38e-05	PPI only	KDM6A,CREBBP,KMT2C,NCOR1,KMT2D,RXRA,CTCF,EZH2,EP300
DPF3	6	3.16e-06	9.38e-05	PPI only	ARID1A,RB1,PBRM1,ARID2,SMARCB1,SMARCA4
FOXO1	8	3.86e-06	0.000111294	PPI only	SMAD4,SGK1,CTNNB1,EP300,CREBBP,AKT1,SMAD2,TP53
EZH2	10	5.03e-06	0.000138	PPI-Somatically Mutated	RXRA,ASXL1,DNMT3A,EZH1,AJUBA,NCOR1,SMARCA4,CTCF,CHD4,BAP1
CCND3	8	7.2e-06	0.000189526	PPI only	CDK12,ACVR1B,CDK4,CDKN1B,RB1,ERCC2,CCND1,CDKN1A
RXRA	12	7.52e-06	0.000191695	PPI-Somatically Mutated	MED23,KMT2D,NCOR1,KMT2C,AJUBA,EP300,TBL1XR1,EZH2,CTCF,CREBBP,KDM6A,MED12
RB1CC1	9	7.8e-06	0.000193132	PPI only	RHEB,ERCC2,CDKN1A,CDK12,CDK4,TP53,CCND1,MTOR,ACVR1B
SHC1	11	9.66e-06	0.000225445	PPI only	PIK3CA,INPPL1,ERBB2,PTPN11,EGFR,PIK3R1,SOS1,RASA1,KRAS,ERBB3,HRAS
PRMT1	4	2.82e-05	0.000554294	PPI only	EP300,CREBBP,TP53,RUNX1
FGF5	3	2.99e-05	0.000577052	PPI only	FGFR2,FGFR1,FGFR3
TAP2	4	6.44e-05	0.00110111	PPI-Somatically Mutated	TAP1,B2M,HLA-B,HLA-A
CBLC	7	8.8e-07	2.98e-05	PPI only	ERBB3,ERBB2,MET,KIT,EGFR,FGFR2,FGFR3
CDK4	13	3.5e-06	0.000101997	PPI-Somatically Mutated	CDKN1B,ACVR1B,CDKN1A,CDKN2A,TP53,CCND1,BRCA1,ERCC2,ATM,CDK12,CDC27,RB1,HSP90AB1
RNF2	11	4.17e-06	0.00011773	PPI only	EZH1,KMT2A,CHD8,ASXL1,BRCA1,MGA,BABAM2,BAP1,EZH2,CDC27,BCOR
TFDP2	7	5.42e-06	0.000147829	PPI only	TP53,SMAD2,CREBBP,EP300,CDK4,RB1,SMAD4
PLCG1	12	6.93e-06	0.000184519	PPI only	FGFR1,ERBB2,PIK3CA,RAC1,CUX1,SOS1,EGFR,FGFR3,MET,CD79B,FGFR2,PLCG2
FOS	8	7.2e-06	0.000189526	PPI only	CEBPA,SMAD4,EP300,TCF7L2,CTNNB1,NFE2L2,CREBBP,TP53
TBL1X	7	7.93e-06	0.000193132	PPI only	NCOR1,GPS2,CREBBP,TCF7L2,CTNNB1,RXRA,TBL1XR1
FN1	8	1.11e-05	0.000252302	PPI only	NRAS,HRAS,SOS1,ITGB7,BRAF,KRAS,RAC1,MAP2K1
PCGF6	8	1.11e-05	0.000252302	PPI only	MGA,ASXL1,BRCA1,CDC27,EZH2,BAP1,BABAM2,EZH1
MRAS	4	6.44e-05	0.00110111	PPI only	BRAF,PIK3CA,SOS1,NF1
CDK2	15	3.03e-06	9.13e-05	PPI only	ERCC2,ATM,CREBBP,EP300,CDC27,CEBPA,RB1,HSP90AB1,CDK12,CCND1,CDKN1A,CDKN2A,CDK4,CDKN1B,ACVR1B
ZBTB17	5	3.23e-06	9.55e-05	PPI only	DNMT3A,MYCN,EP300,SMAD4,SMAD2
PBRM1	6	4.2e-06	0.000117951	PPI-Somatically Mutated	SMARCB1,SMARCA4,ARID2,TP53,ARID1A,RB1
TCF7	7	7.93e-06	0.000193132	PPI only	KMT2D,SOX17,EP300,CTNNB1,CREBBP,APC,SMARCA4
TCF7L1	7	7.93e-06	0.000193132	PPI only	SMARCA4,CREBBP,APC,EP300,CTNNB1,KMT2D,SOX17
CRKL	9	8.8e-06	0.000209759	PPI only	FGFR2,MET,KIT,FGFR3,MAP2K4,EPHA2,RAC1,PTPN11,FGFR1
RASAL2	3	2.99e-05	0.000577052	PPI only	KRAS,NRAS,HRAS
MEMO1	4	6.44e-05	0.00110111	PPI only	EGFR,RHOA,ERBB2,DIAPH1
PEBP1	4	6.44e-05	0.00110111	PPI only	NRAS,HRAS,BRAF,KRAS
ARHGAP1	3	7.36e-05	0.00119899	PPI only	RASA1,RHOA,RAC1
JMY	3	7.36e-05	0.00119899	PPI only	EP300,CREBBP,TP53
HIF3A	4	9.17e-05	0.00141782	PPI only	EP300,CREBBP,VHL,ELOC
SLC9A3R2	4	9.17e-05	0.00141782	PPI only	SLC26A3,SGK1,PTEN,EZR
INHBB	4	0.000126335	0.0018482	PPI only	SMAD4,SMAD2,ACVR1B,ACVR2B
IRF1	7	2.92e-06	8.85e-05	PPI only	IRF6,CREBBP,MYD88,SMARCB1,SMARCA4,ARID1A,IRF4
RHOA	15	6.66e-06	0.000179281	PPI-Somatically Mutated	CDKN1B,MET,DIAPH1,MAP2K1,RAC1,ERBB2,PIK3R1,MTOR,EPHA2,CTNNB1,PIK3CA,TGFBR2,ARHGAP35,EGFR,SOS1
EFNA2	7	7.93e-06	0.000193132	PPI only	MET,FGFR1,KIT,EPHA2,RAC1,FGFR2,FGFR3
EFNA4	7	7.93e-06	0.000193132	PPI only	KIT,MET,FGFR1,EPHA2,RAC1,FGFR2,FGFR3
IRF4	7	9.5e-06	0.00022316	PPI-Somatically Mutated	SMARCA4,SMARCB1,IRF6,CREBBP,MYD88,PRDM1,ARID1A
YWHAH	8	1.27e-05	0.000283764	PPI only	CDKN1B,MAP2K1,MTOR,CTNNB1,TSC1,HRAS,NRAS,BRAF
WDR5	11	1.9e-05	0.000401611	PPI-Somatically Mutated	EP300,EZH2,CTCF,CREBBP,KDM6A,MGA,CHD8,RXRA,KMT2D,KMT2A,KMT2C
NCOA6	8	3.08e-05	0.000589489	PPI only	TBL1XR1,RXRA,CTCF,KMT2D,EP300,CREBBP,KDM6A,KMT2C
LAT2	3	7.36e-05	0.00119899	PPI only	SOS1,PIK3R1,PIK3CA
SYNGAP1	3	7.36e-05	0.00119899	PPI only	NRAS,KRAS,HRAS
TRIM24	3	7.36e-05	0.00119899	PPI only	TP53,PIK3R1,PIK3CA
TFF1	3	0.000250078	0.00305362	PPI only	CTNNB1,ERBB2,EGFR
VDR	6	9.11e-06	0.000215105	PPI only	SMAD4,RXRA,ARID1A,TP53,NCOR1,SMARCA4
JAK3	10	2.45e-05	0.000498491	PPI only	IL7R,KRAS,HRAS,RHOA,NRAS,PIK3CA,INPPL1,PTPN11,PIK3R1,SOS1
BIRC5	11	3.29e-05	0.000624751	PPI only	CTNNB1,CDK4,SMC1A,RAD21,TP53,CASP8,XPO1,PPP2R1A,RASA1,STAG2,SMC3
FGF14	3	7.36e-05	0.00119899	PPI only	FGFR1,FGFR3,FGFR2
FGF8	3	7.36e-05	0.00119899	PPI only	FGFR3,FGFR1,FGFR2
PPM1A	3	7.36e-05	0.00119899	PPI only	SMAD4,SMAD2,AKT1
CHD9	4	0.00016962	0.00229113	PPI only	RXRA,NCOR1,CREBBP,TBL1XR1
EGFR	15	6.25e-06	0.000169319	PPI-Somatically Mutated	ERBB3,NRAS,HRAS,CDH1,RHOA,SOS1,PIK3CA,CTNNB1,KRAS,PLCG2,DIAPH1,PIK3R1,ERBB2,PTEN,PTPN11
MYB	8	8.34e-06	0.000200988	PPI-Somatically Mutated	EP300,SF3B1,NCOR1,GATA3,KMT2A,TP53,CCND1,CREBBP
SMAD7	8	1.27e-05	0.000283764	PPI-Somatically Mutated	ACVR2B,TP53,SMAD2,ACVR1B,SMAD4,TGFBR2,XPO1,CTNNB1
RARG	8	1.66e-05	0.000359636	PPI only	EP300,KMT2D,RXRA,EZH2,NCOR1,KMT2C,KDM6A,AJUBA
KMT2D	9	2.15e-05	0.000445816	PPI-Somatically Mutated	SMARCA4,KMT2C,RXRA,CREBBP,KDM6A,CTCF,CTNNB1,EP300,TCF7L2
PAXIP1	9	2.15e-05	0.000445816	PPI only	KDM6A,ATM,CREBBP,CTCF,EP300,TP53BP1,KMT2C,RXRA,KMT2D
EGF	11	3.05e-05	0.000586522	PPI only	RHOA,ERBB3,TNF,DIAPH1,AKT1,PIK3R1,EGFR,SOS1,PTPN11,PIK3CA,ERBB2
CDKN2B	3	0.000145013	0.00202444	PPI-Somatically Mutated	SMAD4,CDKN2A,CDK4
MYO18A	3	0.000145013	0.00202444	PPI only	CUX1,PIK3R1,PIK3CA
RUNX3	3	0.000145013	0.00202444	PPI only	SMAD4,CBFB,RUNX1
SOX4	3	0.000145013	0.00202444	PPI only	TCF7L2,TP53,CTNNB1
NIPBL	4	0.000222678	0.00282449	PPI only	RAD21,STAG2,SMC3,SMC1A
ADCY7	4	0.000362961	0.00408354	PPI only	CAP2,GNB1,TCF7L2,CTNNB1
CNKSR1	5	4.95e-06	0.000136426	PPI-Somatically Mutated	MAP2K1,NRAS,HRAS,BRAF,KRAS
CNKSR2	5	4.95e-06	0.000136426	PPI only	NRAS,MAP2K1,BRAF,HRAS,KRAS
SEMA4D	5	4.95e-06	0.000136426	PPI only	ARHGAP35,RAC1,ERBB2,MET,RHOA
PLXNB1	6	9.11e-06	0.000215105	PPI-Somatically Mutated	RHOA,RAC1,GNA13,ARHGAP35,ERBB2,MET
KAT2B	15	1.02e-05	0.000236562	PPI only	CCND1,TP53,SMAD2,IRF4,SF3B1,CREBBP,NOTCH1,EP300,IRF6,SMARCA4,RXRA,HIST1H4E,SMARCB1,ARID1A,PTEN
MYOD1	6	1.44e-05	0.000319178	PPI only	CDK4,SMAD4,CREBBP,EP300,SMARCA4,MYB
RAC2	10	1.55e-05	0.000340967	PPI only	PIK3R1,SOS1,PIK3CA,ERBB2,ARHGAP35,WASF3,MAP3K1,RAC1,MAP2K1,RHOA
MED15	7	1.86e-05	0.000396571	PPI only	MED12,CREBBP,SMAD2,RXRA,SMAD4,EP300,MED23
IL2RG	7	2.54e-05	0.000511539	PPI only	INPPL1,PIK3CA,PTPN11,SOS1,PIK3R1,IL7R,RHOA
ARHGEF11	4	9.17e-05	0.00141782	PPI only	GNA13,RAC1,ERBB2,RHOA
NLK	3	0.000145013	0.00202444	PPI only	MYB,SETDB1,SMAD4
FGF16	4	0.00016962	0.00229113	PPI only	PIK3R1,PIK3CA,PTPN11,SOS1
INHBA	4	0.000222678	0.00282449	PPI only	SMAD4,ACVR1B,ACVR2B,SMAD2
RAD21L1	4	0.000286713	0.00335769	PPI only	RAD21,STAG2,SMC3,SMC1A
ACTB	17	1.11e-05	0.00025241	PPI-Somatically Mutated	RHOA,EZR,IRF4,CAP2,CREBBP,EP300,WASF3,HSP90AB1,SMARCA4,ITGB7,IRF6,DIAPH1,NF1,SMARCB1,B2M,RAC1,ARID1A
BTK	6	2.68e-05	0.000532008	PPI only	PIK3R1,SOS1,CD79B,PLCG2,RAC1,MYD88
YWHAG	12	4.33e-05	0.000797622	PPI only	TSC1,CTNNB1,PPP2R1A,MTOR,TPX2,CEP76,NRAS,HRAS,BRAF,MAP2K1,CDKN1B,AJUBA
TNIK	3	0.000145013	0.00202444	PPI only	CTNNB1,MAP3K1,TCF7L2
MBD5	3	0.000250078	0.00305362	PPI only	ASXL2,BAP1,ASXL1
SS18	4	0.000286713	0.00335769	PPI only	ARID1A,SMARCA4,SMARCB1,ARID2
EPHA2	7	1.59e-05	0.00034731	PPI-Somatically Mutated	RHOA,HRAS,PIK3R1,RAC1,CTNNB1,PIK3CA,INPPL1
TSC2	6	1.79e-05	0.000382913	PPI only	RHEB,TSC1,SGK1,AKT1,CCND1,MTOR
MAX	8	1.88e-05	0.0003996	PPI only	CHD8,SMAD4,DNMT3A,MGA,EP300,CREBBP,SMAD2,KMT2A
EFNA5	7	2.94e-05	0.000575596	PPI only	FGFR2,FGFR3,KIT,MET,FGFR1,EPHA2,RAC1
WWOX	3	0.000145013	0.00202444	PPI only	TP53,SMAD4,ATM
ARHGEF12	4	0.000222678	0.00282449	PPI only	GNA13,ERBB2,RHOA,RAC1
DAPP1	4	0.000222678	0.00282449	PPI only	PLCG2,CD79B,SOS1,PIK3CA
FGF18	4	0.000222678	0.00282449	PPI only	PTPN11,PIK3CA,PIK3R1,SOS1
GTSE1	3	0.000250078	0.00305362	PPI only	TP53,HSP90AB1,CDKN1A
CSF2	6	2.2e-05	0.000451814	PPI only	PTPN11,KIT,PIK3CA,PIK3R1,SOS1,INPPL1
E2F5	6	2.2e-05	0.000451814	PPI only	CDK4,SMAD4,CREBBP,RB1,EP300,SMAD2
MAP2K2	8	2.42e-05	0.000494696	PPI only	KRAS,BRAF,HRAS,NRAS,MAP3K1,CNKSR1,MAP2K1,RAC1
RAP1B	7	2.54e-05	0.000511539	PPI only	HRAS,NRAS,KRAS,BRAF,SOS1,MAP2K1,PIK3CA
FGF17	3	0.000145013	0.00202444	PPI only	FGFR1,FGFR3,FGFR2
LILRA1	3	0.000250078	0.00305362	PPI only	B2M,HLA-B,HLA-A
IRF2	6	1.15e-05	0.000259977	PPI only	SMARCA4,SMARCB1,IRF4,ARID1A,CREBBP,IRF6
SYCP1	4	0.000286713	0.00335769	PPI only	RAD21,STAG2,SMC3,SMC1A
KIR3DL2	2	0.000387534	0.00420502	PPI only	B2M,HLA-A
MUC4	2	0.000387534	0.00420502	PPI only	ERBB3,ERBB2
KSR2	5	7.3e-06	0.000191006	PPI only	NRAS,MAP2K1,HRAS,BRAF,KRAS
PHF10	5	1.98e-05	0.000416808	PPI only	SMARCA4,SMARCB1,PBRM1,RB1,ARID1A
MAF	3	0.000250078	0.00305362	PPI only	IRF4,NFE2L2,MYB
ANGPT1	4	0.000362961	0.00408354	PPI only	PIK3R1,PIK3CA,SOS1,PTPN11
PCGF2	9	2.64e-05	0.000527582	PPI only	CDC27,EZH2,BABAM2,BAP1,RXRA,BRCA1,ASXL1,EZH1,NCOR1
ATG13	8	5.4e-05	0.000954117	PPI only	CDK4,CDK12,CDKN1A,ERCC2,RHEB,ACVR1B,MTOR,CCND1
BCL6	3	0.000250078	0.00305362	PPI only	BCOR,NCOR1,IRF4
FGF11	3	0.000250078	0.00305362	PPI only	FGFR1,FGFR3,FGFR2
OTUB2	3	0.000250078	0.00305362	PPI only	TRAF3,RHOA,TP53
DPY30	4	0.000286713	0.00335769	PPI only	KMT2A,KMT2C,KDM6A,KMT2D
SYCE3	4	0.000286713	0.00335769	PPI only	RAD21,STAG2,SMC3,SMC1A
NUAK1	2	0.000387534	0.00420502	PPI only	STK11,TP53
MBD6	3	0.000394306	0.00420869	PPI only	ASXL2,ASXL1,BAP1
CDKN2A	5	1.04e-05	0.000240409	PPI-Somatically Mutated	MYCN,TP53,CDK4,CCND1,NPM1
JAK2	11	0.000106706	0.00161257	PPI only	INPPL1,PTPN11,PIK3R1,KIT,KRAS,PIK3CA,SOS1,EGFR,IL7R,NRAS,HRAS
KLB	4	0.000286713	0.00335769	PPI only	PTPN11,SOS1,PIK3CA,PIK3R1
SYCE2	4	0.000286713	0.00335769	PPI only	RAD21,SMC1A,STAG2,SMC3
TEX12	4	0.000286713	0.00335769	PPI only	RAD21,SMC1A,STAG2,SMC3
HOXA9	2	0.000387534	0.00420502	PPI only	SMAD4,KMT2A
IKZF3	2	0.000387534	0.00420502	PPI only	NRAS,HRAS
TFDP1	7	3.4e-05	0.000640474	PPI only	CDK4,RB1,SMAD4,EP300,CREBBP,SMAD2,TP53
IL2RA	6	3.91e-05	0.000724192	PPI only	PTPN11,PIK3CA,INPPL1,RHOA,PIK3R1,SOS1
AURKB	12	9.11e-05	0.00141782	PPI-Somatically Mutated	RAD21,AJUBA,STAG2,RASA1,SMC1A,TP53,XPO1,SMC3,PPP2R1A,TPX2,HIST1H3B,CDC27
SYCE1	4	0.000286713	0.00335769	PPI only	SMC1A,SMC3,STAG2,RAD21
STK11IP	2	0.000387534	0.00420502	PPI only	STK11,SMAD4
CDH2	6	3.25e-05	0.000619928	PPI only	PIK3CA,CTNNB1,FGFR1,CREBBP,APC,CDH1
CBX7	7	4.49e-05	0.000815952	PPI only	BABAM2,BAP1,EZH1,ASXL1,BRCA1,EZH2,CDC27
FOXO4	4	0.000362961	0.00408354	PPI only	SMAD2,CTNNB1,CREBBP,SMAD4
ATF7IP	2	0.000387534	0.00420502	PPI only	SETDB1,MBD1
ERRFI1	2	0.000387534	0.00420502	PPI only	ERBB2,EGFR
KIR3DL1	3	0.000394306	0.00420869	PPI only	HLA-B,HLA-A,B2M
HDAC9	9	5.19e-05	0.000928546	PPI only	EZH2,TBL1XR1,RB1,CHD4,HIST1H4E,CCND1,TP53,SMARCA4,NCOR1
EPAS1	4	0.000362961	0.00408354	PPI only	VHL,CREBBP,ELOC,EP300
SUMO1	13	2e-05	0.000417352	PPI only	RAD21,CUL4B,STAG2,SMAD4,SMC1A,TP53,TP53BP1,BRCA1,SMC3,XPO1,ATM,ERCC2,BABAM2
SOS2	7	3.4e-05	0.000640474	PPI only	EGFR,SOS1,HRAS,RHOA,NRAS,RAC1,PTPN11
NCOR2	8	4.84e-05	0.000873066	PPI only	SMAD2,NCOR1,RXRA,GPS2,EP300,TBL1XR1,SMAD4,NOTCH1
YWHAE	12	8.58e-05	0.00136019	PPI only	TSC1,CTNNB1,CEP76,TPX2,PPP2R1A,MTOR,BRAF,HRAS,NRAS,MAP2K1,CDKN1B,AJUBA
FGF12	3	0.000250078	0.00305362	PPI only	FGFR2,FGFR3,FGFR1
S100A8	3	0.000394306	0.00420869	PPI only	MYD88,PTPN11,CDH1
MAML1	5	3.48e-05	0.000647179	PPI only	NOTCH1,CREBBP,EP300,NCOR1,SPEN
MAP2K1	8	4.84e-05	0.000873066	PPI-Somatically Mutated	RAC1,MAP3K1,CNKSR1,KRAS,BRAF,NRAS,HRAS,RHOA
FKBP6	4	0.000362961	0.00408354	PPI only	STAG2,SMC3,SMC1A,RAD21
MAML2	5	2.65e-05	0.000527582	PPI only	NOTCH1,CREBBP,EP300,NCOR1,SPEN
GTF2A1	10	8.27e-05	0.00132024	PPI only	IRF4,IRF6,SMARCA4,INTS12,ARID1A,POU2F2,EP300,CREBBP,ERCC2,SMARCB1
KDM1B	3	0.000394306	0.00420869	PPI only	BAP1,ASXL1,ASXL2
ZFYVE16	4	0.000452684	0.00466856	PPI only	SMAD4,ACVR2B,SMAD2,TGFBR2
DPF1	5	2.65e-05	0.000527582	PPI only	PBRM1,RB1,ARID1A,SMARCA4,SMARCB1
ARHGAP5	3	0.000394306	0.00420869	PPI only	RHOA,RAC1,ARHGAP35
FRS2	7	7.54e-05	0.0012193	PPI only	SOS1,FGFR2,PIK3R1,FGFR3,FGFR1,PIK3CA,PTPN11
AREG	2	0.000387534	0.00420502	PPI only	EGFR,ERBB3
FGF21	3	0.000394306	0.00420869	PPI only	FGFR1,FGFR3,FGFR2
OTUB1	3	0.000582864	0.00580472	PPI only	TRAF3,RHOA,TP53
PRKAR1B	8	4.34e-05	0.000797622	PPI only	ACVR1B,EZR,CCND1,CDK4,CDK12,CDKN1A,ERCC2,GNB1
PAX6	7	8.51e-05	0.00135378	PPI only	EP300,RXRA,KMT2D,RB1,KMT2C,KDM6A,CREBBP
FGFR1	7	5.13e-05	0.000921922	PPI-Somatically Mutated	PIK3CA,CTNNB1,FGFR3,PLCG2,PIK3R1,FGFR2,SOS1
JUP	7	7.54e-05	0.0012193	PPI only	FAT1,CDH1,APC,AXIN2,CTNNB1,TCF7L2,RAC1
NOTCH1	8	8.17e-05	0.00130766	PPI-Somatically Mutated	NCOR1,TP53,FBXW7,DNER,CREBBP,EP300,SPEN,CTNNB1
KDM6A	8	9.94e-05	0.00151767	PPI-Somatically Mutated	KMT2D,RXRA,KDM5C,KMT2C,EP300,CTCF,CREBBP,SETD2
PTMA	2	0.000387534	0.00420502	PPI only	CREBBP,EP300
APC2	5	3.48e-05	0.000647179	PPI only	CTNNB1,TBL1XR1,APC,CDH1,AXIN2
PDGFRB	8	8.17e-05	0.00130766	PPI only	SOS1,PIK3R1,EGFR,PIK3CA,PTEN,PTPN11,RAC1,RASA1
ITGB3	10	9.58e-05	0.00146941	PPI only	MAP2K1,TGFBR2,SOS1,NRAS,HRAS,RHOA,ITGB7,CASP8,BRAF,KRAS
IL3RA	5	5.72e-05	0.000995616	PPI only	PTPN11,SOS1,INPPL1,PIK3CA,PIK3R1
CCND2	7	5.85e-05	0.00101506	PPI only	ERCC2,CDKN1A,CCND1,CDK4,CDKN1B,CDK12,ACVR1B
NDRG1	2	0.000387534	0.00420502	PPI only	MYCN,SGK1
TLE1	4	0.000452684	0.00466856	PPI only	TCF7L2,CTNNB1,CREBBP,SMAD4
SNAI1	3	0.000582864	0.00580472	PPI only	CTNNB1,SMAD4,CDH1
SH2D2A	3	0.000820576	0.00760611	PPI only	PIK3CA,PIK3R1,PLCG2
ARID1B	5	3.48e-05	0.000647179	PPI only	RB1,PBRM1,ARID1A,SMARCB1,SMARCA4
CHEK1	7	9.59e-05	0.00146941	PPI only	MTOR,BRCA1,KIT,PPM1D,ATM,TP53BP1,ERCC2
ETS1	4	0.000452684	0.00466856	PPI only	RUNX1,CEBPA,CREBBP,TP53
STAT1	7	9.59e-05	0.00146941	PPI only	EP300,XPO1,KIT,PTPN11,TP53,FGFR3,CREBBP
CITED1	3	0.000582864	0.00580472	PPI only	EP300,CREBBP,SMAD4
FOXK2	3	0.000582864	0.00580472	PPI only	ASXL1,BAP1,ASXL2
CIT	3	0.000582864	0.00580472	PPI only	RAC1,CDKN1B,RHOA
SKIL	4	0.000677694	0.00660247	PPI only	SMAD4,CDH1,NCOR1,SMAD2
TBL1XR1	6	7.68e-05	0.00123782	PPI-Somatically Mutated	CTNNB1,TCF7L2,RXRA,GPS2,NCOR1,CREBBP
IL2RB	6	8.97e-05	0.00140633	PPI only	PTPN11,PIK3CA,INPPL1,RHOA,PIK3R1,SOS1
PIK3R5	6	0.000104258	0.00158079	PPI only	PTPN11,MTOR,PIK3CA,PLCG2,GNB1,PIK3R1
RAP1A	7	0.000107842	0.00161375	PPI only	PIK3CA,MAP2K1,SOS1,KRAS,BRAF,NRAS,HRAS
CRTC2	4	0.000677694	0.00660247	PPI only	CREBBP,AKT1,MTOR,EP300
CTNNBIP1	3	0.000582864	0.00580472	PPI only	APC,CTNNB1,AXIN2
HMGB1	7	6.65e-05	0.00112789	PPI only	ARID1A,IRF4,SMARCA4,SMARCB1,IRF6,CREBBP,MYD88
PYCARD	7	0.000107842	0.00161375	PPI only	CDK4,CDK12,ACVR1B,ERCC2,CASP8,CDKN1A,CCND1
RB1	9	0.000112587	0.00165767	PPI-Somatically Mutated	TP53,TP53BP1,SMARCA4,SMARCB1,PBRM1,NPM1,CEBPA,CDK4,ARID1A
TLN1	9	0.000112587	0.00165767	PPI only	BRAF,KRAS,ITGB7,RHOA,HRAS,EZR,NRAS,SOS1,MAP2K1
APBB1IP	6	6.54e-05	0.00111308	PPI only	SOS1,KRAS,BRAF,NRAS,HRAS,MAP2K1
BMI1	8	0.000109443	0.00162913	PPI only	ASXL1,BRCA1,EZH1,PTEN,EZH2,CDC27,BAP1,BABAM2
PAK1	9	0.000166562	0.00226316	PPI only	RAC1,AKT1,SOS1,PLCG2,NRAS,PCBP1,RHOA,HRAS,KRAS
CACYBP	3	0.000820576	0.00760611	PPI only	AXIN2,APC,CTNNB1
FGF23	5	5.72e-05	0.000995616	PPI only	PTPN11,FGFR1,SOS1,PIK3CA,PIK3R1
RICTOR	5	7.19e-05	0.00119899	PPI only	SGK1,MTOR,AKT1,PIK3CA,TSC1
IL3	5	5.72e-05	0.000995616	PPI only	PTPN11,SOS1,INPPL1,PIK3CA,PIK3R1
PAGR1	7	0.000150891	0.00209373	PPI only	RXRA,CTCF,KMT2D,EP300,KDM6A,CREBBP,KMT2C
SH3GLB1	5	4.49e-05	0.000815952	PPI only	MET,FGFR2,EGFR,KIT,FGFR3
GAB2	7	0.000107842	0.00161375	PPI only	PLCG2,PIK3R1,SOS1,PTPN11,PIK3CA,KIT,MET
KAT5	12	0.000198846	0.00264251	PPI only	HIST1H4E,SMARCA4,MYB,BRCA1,TP53BP1,TP53,EP300,TCF7L2,CTNNB1,BABAM2,ATM,CREBBP
POLR2B	20	0.000129954	0.00189509	PPI only	KMT2C,SRSF2,KDM6A,U2AF1,INTS12,SF3B1,ERCC2,CREBBP,EP300,SMARCA4,ELOC,PCBP1,CUL4B,RXRA,KMT2D,POU2F2,DDX5,POLE,CTCF,CDK12
CBX4	8	0.000131972	0.00191234	PPI only	ASXL1,BRCA1,EZH1,RB1,EZH2,CDC27,BABAM2,BAP1
BRCA1	11	0.000207883	0.00267387	PPI-Somatically Mutated	ATM,BABAM2,CDC27,TP53BP1,TP53,SMC3,CDK4,SMC1A,RAD21,NF1,STAG2
PYGO1	3	0.00111193	0.00971663	PPI only	CTNNB1,KMT2D,TCF7L2
PYGO2	3	0.00111193	0.00971663	PPI only	CTNNB1,TCF7L2,KMT2D
ARHGAP35	5	5.72e-05	0.000995616	PPI-Somatically Mutated	MET,RASA1,PTPN11,RAC1,RHOA
SKP1	13	5.34e-05	0.000948622	PPI only	HSP90AB1,CDC27,NOTCH1,CTNNB1,TCF7L2,PPP2R1A,APC,CDKN1A,CDK4,ELOC,CUL4B,CDKN1B,FBXW7
IL5	5	7.19e-05	0.00119899	PPI only	INPPL1,SOS1,PIK3R1,PIK3CA,PTPN11
NCOA2	8	0.000131972	0.00191234	PPI only	MED23,RXRA,MED12,CREBBP,EP300,TCF7L2,CTNNB1,TBL1XR1
ULK1	8	0.000188573	0.00251743	PPI only	CDKN1A,ERCC2,RHEB,CDK4,CDK12,CCND1,ACVR1B,MTOR
CD86	4	0.000815585	0.00760611	PPI only	PIK3R1,PIK3CA,PPP2R1A,PTPN11
FOXK1	3	0.000820576	0.00760611	PPI only	BAP1,ASXL1,ASXL2
NR4A1	3	0.000820576	0.00760611	PPI only	TP53,AKT1,RXRA
CAV2	3	0.00111193	0.00971663	PPI only	HRAS,EGFR,ITGB7
PHLPP2	13	5.34e-05	0.000948622	PPI only	FLT3,KRAS,MET,KIT,AKT1,FGFR3,STK11,HRAS,FGFR2,CAP2,EPHA2,HSP90AB1,FGFR1
ITGA2B	7	0.000150891	0.00209373	PPI only	MAP2K1,HRAS,NRAS,BRAF,KRAS,ITGB7,SOS1
LTA	3	0.000820576	0.00760611	PPI-Somatically Mutated	TRAF3,TNFRSF14,TNF
PPARA	6	0.000104258	0.00158079	PPI only	EP300,RB1,TBL1XR1,RXRA,NCOR1,CREBBP
PDIA3	4	0.000815585	0.00760611	PPI-Somatically Mutated	HLA-A,TAP1,B2M,HLA-B
IL5RA	5	0.000109937	0.00162913	PPI only	PTPN11,INPPL1,SOS1,PIK3R1,PIK3CA
MARK3	6	0.000120658	0.00177081	PPI only	NRAS,HRAS,KRAS,BRAF,MAP2K1,CNKSR1
ERCC3	12	0.000330449	0.00380182	PPI only	ERCC2,EP300,HSP90AB1,CDK12,TP53,CCND1,POLE,CDKN1A,CDK4,ELOC,ACVR1B,CUL4B
DHX36	2	0.00114745	0.00975866	PPI only	MYD88,DDX5
PLCE1	2	0.00114745	0.00975866	PPI only	PLCG2,HRAS
DOCK7	2	0.00114745	0.00975866	PPI only	RAC1,ERBB2
AKT2	5	8.94e-05	0.00140633	PPI only	CDKN1A,HSP90AB1,AKT1,MTOR,PIK3R1
PTPN11	11	0.000275665	0.00331305	PPI-Somatically Mutated	ERBB2,PIK3R1,MET,KIT,FLT3,ARHGAP35,PIK3CA,SOS1,EGFR,TNFRSF14,ERBB3
BCL9L	3	0.00111193	0.00971663	PPI only	KMT2D,TCF7L2,CTNNB1
EPOP	2	0.00114745	0.00975866	PPI only	EZH1,EZH2
PARP1	8	0.000188573	0.00251743	PPI only	POLE,CUL4B,SMARCA4,SMAD2,TP53,SMAD4,ERCC2,CREBBP
HNF1A	3	0.000820576	0.00760611	PPI only	CTNNB1,SMAD4,CREBBP
CD80	4	0.00097215	0.00874553	PPI only	PIK3CA,PIK3R1,PTPN11,PPP2R1A
BTLA	2	0.00114745	0.00975866	PPI only	TNFRSF14,PTPN11
KLRG1	2	0.00114745	0.00975866	PPI only	PTPN11,CDH1
TRIM33	2	0.00114745	0.00975866	PPI only	SMAD2,SMAD4
CTCF	7	0.000206913	0.00267387	PPI-Somatically Mutated	KMT2C,NCOR1,KDM6A,EP300,EZH2,KMT2D,RXRA
SOX2	3	0.00146109	0.0117995	PPI only	SMAD2,SMAD4,CTNNB1
ACP1	2	0.00114745	0.00975866	PPI only	ARHGAP35,EPHA2
TFAP2A	3	0.00111193	0.00971663	PPI only	CREBBP,NPM1,EP300
RRAS2	5	8.94e-05	0.00140633	PPI only	BRAF,PIK3CA,SOS1,MAP2K1,NF1
RET	7	0.000206913	0.00267387	PPI only	PIK3R1,SOS1,PIK3CA,CTNNB1,PTPN11,RASA1,CCDC6
SDC2	6	0.000139039	0.00198957	PPI only	EZR,HRAS,SOS1,PTPN11,NF1,RASA1
SPRED1	2	0.00114745	0.00975866	PPI only	HRAS,NF1
SPRED2	2	0.00114745	0.00975866	PPI only	HRAS,NF1
ZMYM2	2	0.00114745	0.00975866	PPI only	PIK3R1,PIK3CA
SKI	4	0.00114871	0.00975866	PPI only	SMAD4,MYB,NCOR1,SMAD2
CEBPB	6	0.000207793	0.00267387	PPI only	CREBBP,SMAD2,MYB,SMAD4,CEBPA,EP300
SRPK1	2	0.00114745	0.00975866	PPI only	SRSF2,U2AF1
JAK1	10	0.000354768	0.004041	PPI only	IL7R,RHOA,HRAS,NRAS,PIK3CA,SOS1,KRAS,INPPL1,PTPN11,PIK3R1
BCL9	3	0.00146109	0.0117995	PPI only	TCF7L2,KMT2D,CTNNB1
PRKCA	6	0.000139039	0.00198957	PPI only	ITGB7,EGFR,RHOA,CDH1,KIT,RAC1
XPO1	10	0.000314911	0.00365058	PPI-Somatically Mutated	RAD21,CDKN1B,STAG2,DDX3X,SMC1A,TP53,CCND1,PPP2R1A,SMC3,CTNNB1
SMAD6	4	0.00134657	0.0110619	PPI only	SMAD2,SMAD4,ACVR1B,ACVR2B
TAP1	3	0.00146109	0.0117995	PPI-Somatically Mutated	B2M,HLA-A,HLA-B
EPN3	5	0.000109937	0.00162913	PPI only	MET,FGFR2,EGFR,KIT,FGFR3
ARNT	4	0.00134657	0.0110619	PPI only	EP300,SMAD4,CREBBP,AKT1
POLR2I	19	0.000173929	0.00234241	PPI only	INTS12,SF3B1,ERCC2,CREBBP,EP300,KMT2C,SRSF2,KDM6A,U2AF1,DDX5,POLE,CTCF,CDK12,ELOC,PCBP1,CUL4B,RXRA,KMT2D,POU2F2
GRAP2	6	0.000207793	0.00267387	PPI only	RAC1,KIT,ERBB2,PLCG2,EGFR,SOS1
KAT6A	6	0.000207793	0.00267387	PPI only	HIST1H4E,EP300,TP53,SMARCA4,CREBBP,RUNX1
MAPK14	8	0.000285957	0.00335769	PPI only	TP53,RHOA,HRAS,CTNNB1,MAP3K1,MAP2K1,RAC1,AKT1
PARD3	4	0.00134657	0.0110619	PPI only	TGFBR2,CTNNB1,RAC1,RHOA
SCML2	4	0.00156704	0.0122449	PPI only	EZH1,ASXL1,EZH2,BAP1
TGFBRAP1	3	0.00146109	0.0117995	PPI only	SMAD4,SMAD2,TGFBR2
POLR2J	19	0.000205868	0.00267387	PPI only	KMT2C,SRSF2,U2AF1,KDM6A,INTS12,SF3B1,ERCC2,CREBBP,EP300,ELOC,PCBP1,CUL4B,RXRA,KMT2D,POU2F2,DDX5,POLE,CTCF,CDK12
RBPJ	6	0.00023586	0.00296704	PPI only	NOTCH1,TBL1XR1,EP300,SPEN,CREBBP,NCOR1
LAMTOR3	4	0.00156704	0.0122449	PPI only	MTOR,MAP2K1,BRAF,RHEB
RND1	5	0.000133943	0.00192869	PPI only	ARHGAP35,ERBB2,MET,RHOA,RAC1
PYDC1	6	0.00015957	0.00219421	PPI only	CDK12,ACVR1B,CDK4,CCND1,CDKN1A,ERCC2
ARAF	6	0.00015957	0.00219421	PPI only	BRAF,KRAS,NRAS,HRAS,CNKSR1,MAP2K1
DCN	4	0.00156704	0.0122449	PPI only	MET,COL5A1,ERBB2,EGFR
KSR1	6	0.000207793	0.00267387	PPI only	HRAS,NRAS,KRAS,BRAF,MAP2K1,CNKSR1
CALR	4	0.00156704	0.0122449	PPI only	HLA-A,TAP1,HLA-B,B2M
AKAP4	6	0.00015957	0.00219421	PPI only	CDK4,ACVR1B,CDK12,CCND1,CDKN1A,ERCC2
POLR2D	19	0.000199097	0.00264251	PPI only	POU2F2,RXRA,CUL4B,KMT2D,PCBP1,ELOC,CTCF,CDK12,POLE,DDX5,KDM6A,U2AF1,SRSF2,KMT2C,EP300,CREBBP,ERCC2,SF3B1,INTS12
KLRC2	3	0.00146109	0.0117995	PPI only	PIK3R1,PIK3CA,B2M
UBAP2L	4	0.00156704	0.0122449	PPI only	BAP1,ASXL1,EZH2,EZH1
CCNA1	8	0.000242994	0.00304008	PPI only	CDK4,CDC27,RB1,CDKN1A,ATM,CDKN1B,BRCA1,TP53
CUL1	14	0.000133881	0.00192869	PPI only	CDK4,SPOP,CDKN1A,APC,CDKN1B,FBXW7,ELOC,NOTCH1,CDC27,TCF7L2,CTNNB1,VHL,PPP2R1A,KEAP1
E2F4	6	0.000207793	0.00267387	PPI only	TP53,SMAD2,CDK4,SMAD4,CEBPA,RB1
RGL1	2	0.00226503	0.0162819	PPI only	HRAS,NRAS
LILRA2	3	0.00187192	0.0140747	PPI only	HLA-B,HLA-A,B2M
LILRA5	3	0.00187192	0.0140747	PPI only	HLA-B,HLA-A,B2M
LILRA6	3	0.00187192	0.0140747	PPI only	HLA-B,HLA-A,B2M
LILRB1	3	0.00187192	0.0140747	PPI only	B2M,HLA-B,HLA-A
LILRB2	3	0.00187192	0.0140747	PPI only	B2M,HLA-B,HLA-A
LILRB4	3	0.00187192	0.0140747	PPI only	HLA-A,HLA-B,B2M
LILRB5	3	0.00187192	0.0140747	PPI only	HLA-A,HLA-B,B2M
CCNY	6	0.000182427	0.00244966	PPI only	CDK4,ACVR1B,CDK12,ERCC2,CCND1,CDKN1A
GTF2B	10	0.000422385	0.00446267	PPI only	IRF4,INTS12,EP300,ERCC2,CREBBP,SMARCA4,IRF6,POU2F2,ARID1A,SMARCB1
HPGDS	3	0.00187192	0.0140747	PPI only	MAP2K1,AKT1,HRAS
PLK3	4	0.00156704	0.0122449	PPI only	CDC27,STAG2,TP53,RAD21
GTF2E1	9	0.000442215	0.00459162	PPI only	POU2F2,ARID1A,ERCC2,SMARCB1,CREBBP,IRF4,SMARCA4,INTS12,IRF6
SPI1	4	0.00181144	0.0140111	PPI only	RUNX1,CEBPA,RB1,IRF4
USP15	3	0.00187192	0.0140747	PPI only	KEAP1,TGFBR2,SMAD2
FKBPL	2	0.00226503	0.0162819	PPI only	HSP90AB1,CDKN1A
ERC1	6	0.000207793	0.00267387	PPI only	CCND1,CDKN1A,ERCC2,CDK4,CDK12,ACVR1B
POLR2G	19	0.000242846	0.00304008	PPI only	U2AF1,KDM6A,SRSF2,KMT2C,CREBBP,ERCC2,EP300,INTS12,SF3B1,POU2F2,PCBP1,ELOC,RXRA,CUL4B,KMT2D,CTCF,CDK12,DDX5,POLE
BCR	3	0.00187192	0.0140747	PPI only	CD79B,PIK3R1,PIK3CA
BCCIP	6	0.000207793	0.00267387	PPI only	CDK4,CDK12,ACVR1B,ERCC2,CCND1,CDKN1A
GATA4	5	0.000161765	0.00220453	PPI only	WT1,MYOCD,FOXA1,EZH2,SMAD4
MTOR	8	0.000390556	0.00420869	PPI-Somatically Mutated	TP53,KRAS,HRAS,RHOA,PIK3CA,RHEB,PIK3R1,AKT1
IRF6	5	0.000161765	0.00220453	PPI-Somatically Mutated	SMARCB1,SMARCA4,CREBBP,IRF4,ARID1A
CTNNA1	7	0.000306543	0.00356259	PPI only	EPHA2,CTNNB1,APC,EGFR,CDH1,RHOA,ITGB7
E4F1	2	0.00226503	0.0162819	PPI only	CDKN2A,RB1
CDKN1C	3	0.00187192	0.0140747	PPI only	CCND1,CDK4,CDKN1B
FGG	6	0.00023586	0.00296704	PPI only	MAP2K1,NRAS,HRAS,SOS1,BRAF,KRAS
NGF	7	0.000336656	0.00385387	PPI only	MYD88,PIK3R1,SOS1,PIK3CA,RHOA,BRAF,RIT1
SPRY2	5	0.000161765	0.00220453	PPI only	BRAF,EGFR,SOS1,PTPN11,PPP2R1A
IKZF1	2	0.00226503	0.0162819	PPI only	GATA3,CHD4
PAX5	2	0.00226503	0.0162819	PPI only	RUNX1,MYB
SRY	2	0.00226503	0.0162819	PPI only	WT1,CTNNB1
CDK14	7	0.000403991	0.00429205	PPI only	CDKN1A,ERCC2,HSP90AB1,CDK4,CDK12,CCND1,ACVR1B
AES	3	0.00187192	0.0140747	PPI only	CTNNB1,CREBBP,TCF7L2
KL	2	0.00226503	0.0162819	PPI only	GUSB,FGFR1
SLF1	2	0.00226503	0.0162819	PPI only	POLE,TP53BP1
POLR2C	19	0.000304345	0.00355509	PPI only	POU2F2,PCBP1,ELOC,CUL4B,RXRA,KMT2D,CTCF,CDK12,DDX5,POLE,KDM6A,U2AF1,SRSF2,KMT2C,CREBBP,ERCC2,EP300,INTS12,SF3B1
MAMLD1	3	0.00187192	0.0140747	PPI only	NOTCH1,EP300,CREBBP
CBFB	2	0.00226503	0.0162819	PPI-Somatically Mutated	SMAD4,RUNX1
TFF2	2	0.00226503	0.0162819	PPI only	EGFR,ERBB2
LILRA4	3	0.00234799	0.0165917	PPI only	HLA-B,HLA-A,B2M
FGB	6	0.000266827	0.00324085	PPI only	HRAS,NRAS,BRAF,KRAS,SOS1,MAP2K1
CAV1	7	0.000369096	0.00414237	PPI only	PTPN11,TGFBR2,PTEN,EGFR,RHOA,ITGB7,SMAD2
CDK3	7	0.000336656	0.00385387	PPI only	CCND1,CDKN1B,CDKN1A,RB1,HSP90AB1,CDC27,CDK4
HSPB1	3	0.00234799	0.0165917	PPI only	TP53,EGFR,AKT1
FGA	6	0.000266827	0.00324085	PPI only	SOS1,KRAS,BRAF,NRAS,HRAS,MAP2K1
COPRS	2	0.00226503	0.0162819	PPI only	CDK4,CCND1
NQO1	2	0.00226503	0.0162819	PPI only	NFE2L2,TP53
HIPK2	3	0.00234799	0.0165917	PPI only	MYB,TP53,RUNX1
LAMTOR2	4	0.00208105	0.0155197	PPI only	RHEB,BRAF,MAP2K1,MTOR
PHF20	4	0.00208105	0.0155197	PPI only	KMT2A,TP53,MGA,CHD8
ACTL6B	6	0.000338296	0.00386299	PPI only	SMARCA4,SMARCB1,PBRM1,ARID2,ARID1A,RB1
CDK8	7	0.000441475	0.00459162	PPI only	MED23,RXRA,MED12,CREBBP,EP300,NOTCH1,CDK4
CCNL2	3	0.00234799	0.0165917	PPI only	ERCC2,CDK4,CDK12
GFRA3	4	0.00237714	0.0167461	PPI only	SOS1,PIK3CA,PIK3R1,PTPN11
LILRB3	3	0.00234799	0.0165917	PPI only	HLA-A,HLA-B,B2M
HES1	4	0.00270099	0.0185425	PPI only	MYB,CREBBP,RB1,NOTCH1
PHC1	7	0.000441475	0.00459162	PPI only	CDC27,EZH2,BAP1,BABAM2,BRCA1,ASXL1,EZH1
LIMA1	2	0.00226503	0.0162819	PPI only	CTNNB1,CDH1
TFF3	2	0.00226503	0.0162819	PPI only	ERBB2,EGFR
ATG14	3	0.00234799	0.0165917	PPI only	MTOR,PIK3CA,PIK3R1
BMP7	4	0.00270099	0.0185425	PPI only	SMAD2,SMAD4,ACVR2B,ACVR1B
DVL3	7	0.000441475	0.00459162	PPI only	RHOA,AXIN2,APC,TCF7L2,CTNNB1,NOTCH1,RAC1
MALT1	3	0.00234799	0.0165917	PPI only	TRAF3,CARD11,CASP8
CDK5	7	0.000306543	0.00356259	PPI only	HSP90AB1,CDC27,CDK4,ATM,CDKN1B,TP53,CCND1
MAPK8	7	0.000403991	0.00429205	PPI only	HRAS,TP53,ATM,MAP3K1,SMAD4,CTNNB1,EP300
RUNX1T1	2	0.00226503	0.0162819	PPI only	NCOR1,RUNX1
TERT	5	0.00023044	0.00291488	PPI only	CTNNB1,TCF7L2,SMARCA4,AKT1,MTOR
KDM1A	7	0.000441475	0.00459162	PPI only	POLE,TP53,SPEN,NOTCH1,EZH2,RB1,ATM
NANOG	3	0.00234799	0.0165917	PPI only	SMAD4,SMAD2,DDX5
CBX8	7	0.000481686	0.0049233	PPI only	EZH1,BRCA1,ASXL1,BABAM2,BAP1,CDC27,EZH2
ARHGEF1	2	0.00226503	0.0162819	PPI only	RHOA,GNA13
TTC5	2	0.00226503	0.0162819	PPI only	EP300,TP53
NMI	2	0.00226503	0.0162819	PPI only	CREBBP,EP300
GATA3	3	0.00234799	0.0165917	PPI-Somatically Mutated	SMAD4,SMARCA4,MYB
PGR	3	0.00234799	0.0165917	PPI only	NCOR1,CCND1,ERBB2
HGF	5	0.000319298	0.00368279	PPI only	PTPN11,CTNNB1,MET,INPPL1,SOS1
EHMT2	9	0.000641703	0.00633267	PPI only	CHD4,PRDM1,HIST1H3B,CDC27,SMARCA4,DNMT3A,HIST1H4E,KDM5C,CUL4B
TGS1	2	0.00226503	0.0162819	PPI only	TBL1XR1,RXRA
PSEN1	5	0.000272128	0.00327914	PPI only	TP53,CTNNB1,FBXW7,CDH1,NOTCH1
THRB	5	0.000272128	0.00327914	PPI only	RXRA,MED12,CREBBP,EP300,NCOR1
PHC2	7	0.000481686	0.0049233	PPI only	EZH1,ASXL1,BRCA1,BAP1,BABAM2,EZH2,CDC27
CBX2	7	0.000481686	0.0049233	PPI only	CDC27,EZH2,BABAM2,BAP1,BRCA1,ASXL1,EZH1
PHC3	7	0.000481686	0.0049233	PPI only	BAP1,BABAM2,EZH2,CDC27,EZH1,BRCA1,ASXL1
NUMB	4	0.00270099	0.0185425	PPI only	NOTCH1,CDH1,TP53,CTNNB1
THRA	5	0.000272128	0.00327914	PPI only	EP300,NCOR1,CREBBP,RXRA,MED12
CREB1	6	0.000423949	0.00446267	PPI only	PTEN,EP300,CREBBP,NFE2L2,AKT1,TP53
MMS19	6	0.000423949	0.00446267	PPI only	CDKN1A,CCND1,ERCC2,CDK12,ACVR1B,CDK4
PHKA2	6	0.000379236	0.00420502	PPI only	CDK4,ACVR1B,CDK12,CDKN1A,CCND1,ERCC2
CDK13	6	0.000423949	0.00446267	PPI only	ERCC2,CDKN1A,CCND1,CDK4,CDK12,ACVR1B
CCNL1	3	0.00289258	0.0196807	PPI only	ERCC2,CDK4,CDK12
CCNQ	3	0.00289258	0.0196807	PPI only	ERCC2,CDK4,CDK12
PIK3R2	3	0.00289258	0.0196807	PPI only	PIK3CA,PIK3R1,MTOR
USP7	7	0.000672676	0.00658159	PPI only	TP53,POLE,CUL4B,ERCC2,ATM,EP300,PTEN
SENP3	5	0.000319298	0.00368279	PPI-Somatically Mutated	KMT2A,TP53,MGA,NPM1,CHD8
KLRD1	3	0.00289258	0.0196807	PPI only	PIK3R1,PIK3CA,B2M
MAML3	3	0.00289258	0.0196807	PPI only	EP300,NOTCH1,CREBBP
NRTN	4	0.00305383	0.0204737	PPI only	SOS1,PIK3R1,PIK3CA,PTPN11
PSPN	4	0.00305383	0.0204737	PPI only	PTPN11,SOS1,PIK3CA,PIK3R1
IL1R1	3	0.00350871	0.0230177	PPI only	MYD88,PIK3CA,PIK3R1
SMAD5	5	0.000372411	0.00415919	PPI only	ACVR1B,SMAD4,SMAD2,ACVR2B,DDX5
GFRA4	4	0.00343689	0.0227093	PPI only	PTPN11,PIK3CA,SOS1,PIK3R1
TEK	4	0.00343689	0.0227093	PPI only	PTPN11,PIK3CA,SOS1,PIK3R1
RACK1	6	0.000583134	0.00580472	PPI only	RB1,TNF,RASA1,ELOC,SOS1,GNB1
HNF4A	3	0.00350871	0.0230177	PPI only	CTNNB1,TP53,SMAD4
AKT1	8	0.000693117	0.00672412	PPI-Somatically Mutated	MAP2K4,PIK3R1,NPM1,PTEN,PIK3CA,HSP90AB1,TP53,MTOR
UBE2I	8	0.000846401	0.00781385	PPI only	SMAD4,SMC1A,TP53,RAD21,WT1,CUL4B,SMC3,STAG2
CUX1	2	0.00372599	0.0239289	PPI-Somatically Mutated	PIK3R1,PIK3CA
GPS2	2	0.00372599	0.0239289	PPI-Somatically Mutated	TBL1XR1,NCOR1
SUMO2	7	0.000788392	0.00744339	PPI only	ATM,BABAM2,ERCC2,CUL4B,BRCA1,TP53BP1,TP53
TGIF2	2	0.00372599	0.0239289	PPI only	SMAD4,SMAD2
POLR2K	19	0.000544572	0.00554132	PPI only	KMT2D,CUL4B,RXRA,PCBP1,ELOC,POU2F2,POLE,DDX5,CDK12,CTCF,KMT2C,KDM6A,U2AF1,SRSF2,SF3B1,INTS12,EP300,CREBBP,ERCC2
CYTH4	2	0.00372599	0.0239289	PPI only	RHOA,TRIM23
ZNF14	2	0.00372599	0.0239289	PPI only	SMARCB1,SMARCA4
PML	5	0.000372411	0.00415919	PPI only	SMAD2,TP53,RB1,MTOR,TGFBR2
DIAPH2	2	0.00372599	0.0239289	PPI only	RHOA,DIAPH1
CD3E	4	0.00343689	0.0227093	PPI only	CD1D,HLA-B,B2M,HLA-A
ARTN	4	0.00343689	0.0227093	PPI only	PIK3CA,PTPN11,SOS1,PIK3R1
FKBP1A	4	0.00385137	0.0244597	PPI only	TGFBR2,MTOR,RHOA,ACVR2B
SOX13	2	0.00372599	0.0239289	PPI only	TCF7L2,CTNNB1
MAP3K1	4	0.00385137	0.0244597	PPI-Somatically Mutated	MAP2K4,CASP8,RAC1,MAP2K1
POLR2H	19	0.000594633	0.00588083	PPI only	CTCF,CDK12,DDX5,POLE,POU2F2,PCBP1,ELOC,RXRA,CUL4B,KMT2D,CREBBP,ERCC2,EP300,INTS12,SF3B1,KDM6A,U2AF1,SRSF2,KMT2C
POLR2L	19	0.000577521	0.00580472	PPI only	DDX5,POLE,CTCF,CDK12,ELOC,PCBP1,RXRA,CUL4B,KMT2D,POU2F2,INTS12,SF3B1,ERCC2,CREBBP,EP300,KMT2C,SRSF2,U2AF1,KDM6A
FGFR1OP2	2	0.00372599	0.0239289	PPI only	PIK3R1,PIK3CA
AKT3	3	0.00419914	0.0263035	PPI only	AKT1,HSP90AB1,PIK3R1
SOX9	2	0.00372599	0.0239289	PPI only	CTNNB1,MED12
ATR	8	0.00090315	0.00825454	PPI only	RAD21,TP53BP1,BRCA1,SMC3,STAG2,ATM,ERCC2,SMC1A
CCNH	11	0.00119625	0.0100462	PPI only	CCND1,TP53,POLE,ERCC2,CDK12,EP300,ELOC,ACVR1B,CUL4B,CDKN1A,CDK4
POLR2F	19	0.000594633	0.00588083	PPI only	KMT2D,CUL4B,RXRA,ELOC,PCBP1,POU2F2,POLE,DDX5,CDK12,CTCF,KMT2C,SRSF2,U2AF1,KDM6A,SF3B1,INTS12,EP300,ERCC2,CREBBP
GFRA2	4	0.00385137	0.0244597	PPI only	SOS1,PIK3R1,PTPN11,PIK3CA
ITGB4	7	0.000851864	0.00784847	PPI only	MET,CDH1,ERBB3,ITGB7,PIK3CA,PIK3R1,EGFR
LNPEP	3	0.00419914	0.0263035	PPI only	HLA-A,HLA-B,B2M
CSF2RA	5	0.000431937	0.00453633	PPI only	SOS1,PIK3R1,INPPL1,PIK3CA,PTPN11
BRAF	6	0.00071266	0.00687005	PPI-Somatically Mutated	RIT1,KRAS,NRAS,HRAS,MAP2K1,CNKSR1
PTGES2	2	0.00372599	0.0239289	PPI only	CREBBP,EP300
SNIP1	2	0.00372599	0.0239289	PPI only	EP300,CREBBP
RAC3	7	0.000728717	0.00701008	PPI only	RHOA,SOS1,ARHGAP35,PIK3CA,RAC1,MAP3K1,WASF3
AGAP2	2	0.00372599	0.0239289	PPI only	PIK3R1,PIK3CA
PRKACB	8	0.000741494	0.00709855	PPI only	GNB1,ERCC2,CDKN1A,CDK4,CDK12,CCND1,EZR,ACVR1B
NCK1	9	0.00107387	0.0094928	PPI only	EPHA2,EGFR,SOS1,CD79B,PPP2R1A,RAC1,RASA1,MET,PLCG2
POLR2E	19	0.000667547	0.00654539	PPI only	SF3B1,INTS12,EP300,CREBBP,ERCC2,KMT2C,KDM6A,U2AF1,SRSF2,POLE,DDX5,CTCF,CDK12,CUL4B,RXRA,KMT2D,PCBP1,ELOC,POU2F2
FGFR2	6	0.000785239	0.00742894	PPI-Somatically Mutated	PIK3R1,SOS1,FGFR3,PLCG2,PIK3CA,FGFR1
TAB2	4	0.00385137	0.0244597	PPI only	NCOR1,MYD88,CARD11,TNF
PCGF3	4	0.00385137	0.0244597	PPI only	EZH2,ASXL1,BAP1,EZH1
GTF3A	6	0.00071266	0.00687005	PPI only	IRF6,CREBBP,SMARCA4,SMARCB1,ARID1A,IRF4
PIAS4	6	0.000785239	0.00742894	PPI only	BRCA1,SMAD4,ATM,BABAM2,TP53BP1,TP53
SMAD2	8	0.000962911	0.00867947	PPI-Somatically Mutated	SMAD4,MYOCD,TGFBR2,EP300,CREBBP,ACVR1B,ACVR2B,NCOR1
TAF1	10	0.00126055	0.0104566	PPI only	CHD8,MGA,HIST1H4E,SMARCA4,RB1,EP300,HIST1H3B,ERCC2,TP53,KMT2A
AXL	3	0.00496637	0.0304839	PPI only	PIK3CA,PIK3R1,PTPN11
HCFC1	6	0.000785239	0.00742894	PPI only	MGA,CHD8,ASXL1,ASXL2,KMT2A,BAP1
PCGF1	5	0.000498364	0.00508242	PPI only	BCOR,ASXL1,EZH2,BAP1,EZH1
PPARGC1A	7	0.000919304	0.00836878	PPI only	MED23,RXRA,MTOR,TP53,EP300,CREBBP,MED12
SKP2	8	0.00109193	0.00963384	PPI only	CDKN1B,FBXW7,TP53,CDC27,RB1,EP300,CDKN1A,CREBBP
CCNE1	6	0.00071266	0.00687005	PPI only	CDK4,CDKN1B,RB1,FBXW7,CCND1,CDKN1A
GSK3B	7	0.000919304	0.00836878	PPI only	APC,AKT1,AXIN2,CTNNB1,TP53,PPP2R1A,MTOR
IL1B	3	0.00496637	0.0304839	PPI only	PIK3R1,PIK3CA,MYD88
CSF2RB	5	0.000572192	0.00580472	PPI only	SOS1,PIK3R1,PTPN11,INPPL1,PIK3CA
RXRB	5	0.000653934	0.00642567	PPI only	RXRA,EP300,CREBBP,MED12,NCOR1
SUPT16H	7	0.00106678	0.00948311	PPI-Somatically Mutated	ARID1A,CDK12,ERCC2,CHD4,CHD8,SMARCA4,ELOC
FOXP3	3	0.00496637	0.0304839	PPI only	GATA3,IRF4,RUNX1
CDK9	10	0.00138451	0.0113411	PPI only	CDK12,ERCC2,INTS12,TP53,CCND1,POU2F2,CDK4,CDKN1A,ACVR1B,ELOC
DCC	4	0.00529491	0.0322801	PPI only	EZR,NTN4,RAC1,PTPN11
BMP6	3	0.00496637	0.0304839	PPI only	ACVR2B,SMAD4,SMAD2
GFRA1	5	0.000653934	0.00642567	PPI only	RASA1,PTPN11,PIK3CA,SOS1,PIK3R1
GTF2F1	16	0.000689017	0.00669853	PPI only	ELOC,SMARCA4,PCBP1,POU2F2,DDX5,CDK12,IRF6,ARID1A,SRSF2,SMARCB1,U2AF1,SF3B1,IRF4,INTS12,ERCC2,CREBBP
ARFIP2	2	0.00551648	0.0331496	PPI only	RAC1,AKT1
PBX1	6	0.000863396	0.00790698	PPI only	KMT2D,CTCF,SMAD4,KMT2C,SMAD2,KDM6A
FGFR3	6	0.00103759	0.00931591	PPI-Somatically Mutated	PIK3CA,FGFR1,FGFR2,PIK3R1,SOS1,PLCG2
RAC1	13	0.000586581	0.00582637	PPI-Somatically Mutated	MET,PLCG2,MAP2K1,ERBB2,PIK3R1,RHOA,WASF3,MAP3K1,EPHA2,PIK3CA,CTNNB1,ARHGAP35,SOS1
SHOC2	4	0.00529491	0.0322801	PPI only	PPP2R1A,HRAS,NRAS,KRAS
HBP1	2	0.00551648	0.0331496	PPI only	TCF7L2,CTNNB1
RIT2	2	0.00551648	0.0331496	PPI only	SOS1,BRAF
CABIN1	3	0.00496637	0.0304839	PPI only	CREBBP,TP53,EP300
FOXH1	2	0.00551648	0.0331496	PPI only	SMAD4,SMAD2
INPP5D	5	0.000744116	0.00709855	PPI only	PIK3R1,RASA1,PTPN11,MET,INPPL1
VAV1	6	0.000863396	0.00790698	PPI only	RAC1,CD79B,PLCG2,SOS1,EGFR,PIK3R1
VAV2	6	0.000947415	0.00857355	PPI only	EPHA2,RAC1,PTPN11,PLCG2,SOS1,EGFR
CDK7	12	0.00174741	0.0135387	PPI only	POU2F2,CDK4,CDKN1A,ACVR1B,CUL4B,ELOC,EP300,CDK12,ERCC2,POLE,INTS12,CCND1
PIK3C2G	3	0.00496637	0.0304839	PPI only	PIK3R1,RAC1,HRAS
CLIP1	8	0.00123441	0.0102847	PPI only	RAC1,SMC1A,STAG2,SMC3,MTOR,PPP2R1A,XPO1,RAD21
PTPN6	6	0.000947415	0.00857355	PPI only	TNFRSF14,EGFR,PIK3R1,PTPN11,CD79B,KIT
ARID2	3	0.00496637	0.0304839	PPI-Somatically Mutated	SMARCA4,SMARCB1,PBRM1
PHKG2	6	0.000863396	0.00790698	PPI only	CDK12,ACVR1B,CDK4,ERCC2,CDKN1A,CCND1
HELZ2	6	0.000947415	0.00857355	PPI only	CREBBP,MED12,MED23,EP300,TBL1XR1,RXRA
SOX17	2	0.00551648	0.0331496	PPI-Somatically Mutated	CTNNB1,TCF7L2
STK11	4	0.00584652	0.0345881	PPI-Somatically Mutated	CDKN1A,TP53,SMAD4,PTEN
ARHGEF4	3	0.00496637	0.0304839	PPI only	RAC1,APC,RHOA
MAP3K5	5	0.000744116	0.00709855	PPI only	PIK3CA,RAC1,CASP8,CDKN1A,AKT1
ARHGDIA	4	0.00529491	0.0322801	PPI only	RAC1,AKT1,RHOA,EZR
NR1I2	2	0.00551648	0.0331496	PPI only	RXRA,NCOR1
F2RL2	4	0.00643514	0.0377776	PPI only	GNB1,GNA13,CDH1,CTNNB1
DIAPH3	2	0.00551648	0.0331496	PPI only	DIAPH1,RHOA
GDF11	2	0.00551648	0.0331496	PPI only	ACVR1B,ACVR2B
PRKCD	3	0.00581269	0.0345666	PPI only	TP53,RAC1,RHOA
CDC14A	2	0.00551648	0.0331496	PPI only	RAD21,TP53
CD8A	3	0.00581269	0.0345666	PPI only	B2M,HLA-B,HLA-A
FCGR1A	3	0.00674014	0.0391664	PPI only	PLCG2,PIK3R1,PIK3CA
PCGF5	4	0.00584652	0.0345881	PPI only	EZH2,ASXL1,EZH1,BAP1
RPS6KB1	3	0.00674014	0.0391664	PPI only	MTOR,AKT1,STK11
GDNF	5	0.000744116	0.00709855	PPI only	SOS1,PIK3R1,PIK3CA,PTPN11,RASA1
CCNK	9	0.00155228	0.0122449	PPI only	ACVR1B,ELOC,POU2F2,CDK4,CDKN1A,INTS12,CCND1,CDK12,ERCC2
KDM5C	2	0.00551648	0.0331496	PPI-Somatically Mutated	KDM6A,MGA
PROC	3	0.00581269	0.0345666	PPI only	CTNNB1,SMAD4,CDH1
SETD2	4	0.00643514	0.0377776	PPI-Somatically Mutated	KDM6A,SMARCA4,TP53,HIST1H4E
DMC1	4	0.00584652	0.0345881	PPI only	BRCA1,CDK4,ATM,SMARCA4
IGF1R	6	0.00113421	0.00975866	PPI only	CTNNB1,PIK3CA,PTPN11,PIK3R1,SOS1,CDH1
SHC4	3	0.00581269	0.0345666	PPI only	EGFR,SOS1,ERBB2
ACTA1	8	0.00156373	0.0122449	PPI only	RHOA,EZR,CDH1,DIAPH1,CAP2,SMARCB1,RAC1,CTNNB1
ACTL6A	7	0.00151738	0.0120209	PPI only	RB1,ARID1A,PBRM1,SMARCB1,ARID2,TP53,SMARCA4
FGR	6	0.00123758	0.0102847	PPI only	PLCG2,HRAS,EGFR,EPHA2,RASA1,PIK3CA
SLC9A3R1	5	0.000843272	0.0078007	PPI only	EZR,AKT1,EGFR,GNB1,PTEN
HLA-F	4	0.00584652	0.0345881	PPI only	HLA-A,TAP1,HLA-B,B2M
CD8B	3	0.00581269	0.0345666	PPI only	HLA-A,HLA-B,B2M
NKX2-5	3	0.00674014	0.0391664	PPI only	SMAD4,SMAD2,MYOCD
LAMTOR1	3	0.00674014	0.0391664	PPI only	RHEB,MTOR,CDKN1B
DECR1	3	0.00674014	0.0391664	PPI only	IDH2,AKT1,IDH1
SNW1	13	0.000778315	0.00740936	PPI only	PCBP1,MYB,U2AF1,SRSF2,SMAD4,DDX5,NCOR1,SMAD2,SF3B1,CREBBP,NOTCH1,TBL1XR1,EP300
VCL	7	0.00141715	0.0115671	PPI only	BRAF,KRAS,HRAS,CDH1,NRAS,CTNNB1,MAP2K1
TFAP2D	2	0.00762304	0.0427245	PPI only	CREBBP,EP300
TFAP2E	2	0.00762304	0.0427245	PPI only	CREBBP,EP300
PLK2	3	0.00674014	0.0391664	PPI only	RAD21,STAG2,CDC27
HCK	6	0.00123758	0.0102847	PPI only	PIK3CA,PTPN11,RASA1,PIK3R1,PLCG2,HRAS
LCP2	4	0.00706179	0.0407767	PPI only	PTPN11,RAC1,SOS1,PLCG2
CCNE2	5	0.000951951	0.0085976	PPI only	CDKN1B,CDK4,RB1,TP53,CDKN1A
PAK2	7	0.00141715	0.0115671	PPI only	SOS1,RAC1,NRAS,PLCG2,HRAS,RHOA,KRAS
CDK1	13	0.000809591	0.00760611	PPI only	PPP2R1A,TPX2,CEP76,CCND1,TP53,RB1,HSP90AB1,CDC27,ATM,CDKN1B,AJUBA,CDK4,CDKN1A
BAG4	3	0.00674014	0.0391664	PPI only	SOS1,PIK3CA,PIK3R1
SIRT1	8	0.00185362	0.0140747	PPI only	NCOR1,TP53,HIST1H4E,CHD4,HIST1H1E,STK11,EZH2,EP300
CD72	2	0.00762304	0.0427245	PPI only	PLCG2,CD79B
BMP4	4	0.00772746	0.0429138	PPI only	ACVR1B,SMAD4,SMAD2,ACVR2B
CENPA	10	0.00216206	0.0160977	PPI only	XPO1,PPP2R1A,SMC3,NPM1,EZH2,SMC1A,RAD21,SMARCA4,HIST1H4E,STAG2
TNFSF14	2	0.00762304	0.0427245	PPI only	TNFRSF14,TRAF3
ERN1	6	0.00123758	0.0102847	PPI only	CDK4,ACVR1B,CDK12,ERCC2,CDKN1A,CCND1
ITGA6	6	0.00134801	0.0110619	PPI only	PIK3R1,ERBB3,ITGB7,CDH1,PIK3CA,MET
PRKDC	7	0.00151738	0.0120209	PPI only	PPP6C,AKT1,ATM,EGFR,POLE,TP53BP1,TP53
FER	2	0.00762304	0.0427245	PPI only	KIT,CTNNB1
UNC5A	2	0.00762304	0.0427245	PPI only	NTN4,PTPN11
CYTH1	2	0.00762304	0.0427245	PPI only	TRIM23,RHOA
ERLIN2	3	0.00775054	0.0429138	PPI only	SOS1,PIK3R1,PIK3CA
TEC	3	0.00775054	0.0429138	PPI only	SOS1,KIT,PLCG2
EPS15L1	5	0.00107071	0.00948311	PPI only	MET,KIT,FGFR3,EGFR,FGFR2
CITED4	2	0.00762304	0.0427245	PPI only	CREBBP,EP300
GTF2H2	10	0.00235329	0.0166035	PPI only	ERCC2,CDK12,EP300,CCND1,POLE,CDKN1A,CDK4,ELOC,ACVR1B,CUL4B
MED9	5	0.00107071	0.00948311	PPI only	CREBBP,MED12,MED23,EP300,RXRA
MED10	5	0.00107071	0.00948311	PPI only	CREBBP,MED12,RXRA,MED23,EP300
LEFTY1	2	0.00762304	0.0427245	PPI only	ACVR2B,ACVR1B
LEFTY2	2	0.00762304	0.0427245	PPI only	ACVR1B,ACVR2B
KMT2C	6	0.00146581	0.0118168	PPI-Somatically Mutated	EP300,RXRA,CTCF,KMT2D,CREBBP,KDM6A
MED28	5	0.00107071	0.00948311	PPI only	CREBBP,MED12,MED23,EP300,RXRA
MED25	5	0.00107071	0.00948311	PPI only	MED23,EP300,RXRA,CREBBP,MED12
DNMT1	6	0.00134801	0.0110619	PPI only	TP53,AKT1,DNMT3A,CTCF,EZH2,RB1
BCL2L2	2	0.00762304	0.0427245	PPI only	TP53,AKT1
GTF2H3	10	0.00255788	0.0177333	PPI only	CDK4,CDKN1A,ACVR1B,CUL4B,ELOC,CDK12,EP300,ERCC2,POLE,CCND1
RRM2B	2	0.00762304	0.0427245	PPI only	TP53,ATM
FKBP8	2	0.00762304	0.0427245	PPI only	MTOR,RHEB
MED23	4	0.00772746	0.0429138	PPI-Somatically Mutated	MED12,CREBBP,EP300,RXRA
ACVRL1	3	0.00775054	0.0429138	PPI only	TGFBR2,SMAD2,ACVR2B
RNF135	3	0.00775054	0.0429138	PPI only	MAP3K1,TRAF3,CASP8
MAPK4	2	0.00762304	0.0427245	PPI only	MAP2K1,RAC1
FCGR2B	3	0.00775054	0.0429138	PPI only	INPPL1,CD79B,RASA1
PRDM14	2	0.00762304	0.0427245	PPI only	SMAD4,SMAD2
INSR	4	0.00843312	0.0463013	PPI only	PTPN11,PIK3R1,SOS1,AKT1
MED31	5	0.0012001	0.0100462	PPI only	MED23,EP300,RXRA,CREBBP,MED12
PPP2R5E	8	0.0024295	0.0170685	PPI only	RAD21,XPO1,PPP2R1A,SMC3,STAG2,APC,CTNNB1,SMC1A
HTT	3	0.00884554	0.0480471	PPI only	CREBBP,AKT1,TP53
ZSCAN10	2	0.00762304	0.0427245	PPI only	SMAD4,SMAD2
AMER1	3	0.00884554	0.0480471	PPI only	APC,PPP2R1A,CTNNB1
MAP4K4	2	0.00762304	0.0427245	PPI only	TRAF3,MAP3K1
IRS1	6	0.00159129	0.0124132	PPI only	MTOR,PIK3R1,SOS1,STK11,PTPN11,PIK3CA
RBL1	5	0.00107071	0.00948311	PPI only	SMAD4,RB1,CDK4,TP53,SMAD2
TINF2	4	0.00843312	0.0463013	PPI only	RAD21,SMC1A,STAG2,SMC3
PRKAA1	3	0.00884554	0.0480471	PPI only	TP53,RHEB,STK11
IL2	5	0.0012001	0.0100462	PPI only	PIK3CA,INPPL1,PTPN11,PIK3R1,SOS1
RBX1	14	0.00114754	0.00975866	PPI-Somatically Mutated	ELOC,CDKN1B,CUL4B,SPOP,KEAP1,PPP2R1A,POLE,VHL,NOTCH1,FBXW7,APC,ERCC2,CDC27,EP300
MED7	5	0.0012001	0.0100462	PPI only	RXRA,EP300,MED23,MED12,CREBBP
UBB	24	0.00202822	0.0151752	PPI only	CDKN1B,NOTCH1,VHL,PPP2R1A,CCND1,SMAD2,CDKN1A,HSP90AB1,EGFR,ERCC2,SMAD4,ERBB2,CUL4B,ELOC,TGFBR2,RPS15,POLE,KEAP1,PTPN11,APC,FBXW7,CDC27,EP300,RHOA
UBC	24	0.00202822	0.0151752	PPI only	TGFBR2,KEAP1,RPS15,POLE,SMAD4,ERBB2,ELOC,CUL4B,CDC27,EP300,RHOA,APC,PTPN11,FBXW7,VHL,NOTCH1,CCND1,SMAD2,PPP2R1A,CDKN1B,ERCC2,EGFR,HSP90AB1,CDKN1A
MED19	5	0.0012001	0.0100462	PPI only	MED12,CREBBP,RXRA,EP300,MED23
ACD	4	0.00843312	0.0463013	PPI only	RAD21,SMC1A,STAG2,SMC3
PRKCE	3	0.00775054	0.0429138	PPI only	BRAF,HSP90AB1,RHOA
HLA-G	4	0.00843312	0.0463013	PPI only	HLA-A,B2M,HLA-B,TAP1
E2F6	5	0.0012001	0.0100462	PPI only	KMT2A,MGA,CHD8,RB1,EZH2
BECN1	5	0.0012001	0.0100462	PPI only	MTOR,PIK3CA,AKT1,EGFR,PIK3R1
CTNND1	5	0.0012001	0.0100462	PPI only	ARHGAP35,CTNNB1,EGFR,CDH1,RHOA
TGFB1	6	0.00172478	0.0133861	PPI only	TGFBR2,GATA3,ACVR1B,RHOA,SMAD2,TP53
ESR2	3	0.00884554	0.0480471	PPI only	SMARCA4,NCOR1,SMARCB1
ACVR2A	4	0.00843312	0.0463013	PPI only	ACVR2B,SMAD2,ACVR1B,SMAD4
RHOG	5	0.00134072	0.0110619	PPI only	PIK3CA,ERBB2,AKT1,PIK3R1,SOS1
CCNT2	9	0.00275914	0.0189133	PPI only	ERCC2,CDK12,CCND1,INTS12,CDKN1A,CDK4,POU2F2,ELOC,ACVR1B
CSNK1A1	5	0.00149313	0.0118698	PPI only	APC,AXIN2,CARD11,PPP2R1A,CTNNB1
GTF2H1	10	0.00300985	0.020238	PPI only	ERCC2,CDK12,EP300,CCND1,POLE,CDKN1A,CDK4,ELOC,CUL4B,ACVR1B
PIK3R4	3	0.00884554	0.0480471	PPI only	MTOR,PIK3CA,PIK3R1
MED22	5	0.00149313	0.0118698	PPI only	RXRA,MED23,EP300,CREBBP,MED12
MED18	5	0.00149313	0.0118698	PPI only	EP300,MED23,RXRA,MED12,CREBBP
MED29	5	0.00149313	0.0118698	PPI only	MED23,EP300,RXRA,CREBBP,MED12
MED21	5	0.00149313	0.0118698	PPI only	RXRA,EP300,MED23,MED12,CREBBP
MED20	5	0.00149313	0.0118698	PPI only	CREBBP,MED12,MED23,EP300,RXRA
LRGUK	8	0.00255988	0.0177333	PPI only	KIT,MET,FGFR2,FLT3,FGFR1,EPHA2,STK11,FGFR3
MNAT1	10	0.00313225	0.0208771	PPI only	EP300,CDK12,ERCC2,POLE,CCND1,CDK4,CDKN1A,ACVR1B,CUL4B,ELOC
MED8	5	0.00149313	0.0118698	PPI only	CREBBP,MED12,MED23,EP300,RXRA
MED11	5	0.00149313	0.0118698	PPI only	RXRA,MED23,EP300,CREBBP,MED12
RXRG	5	0.00165791	0.0128889	PPI only	CREBBP,MED12,NCOR1,RXRA,EP300
PPP2R5B	8	0.00298414	0.0200947	PPI only	APC,SMC1A,CTNNB1,RAD21,PPP2R1A,STAG2,SMC3,XPO1
PMF1	7	0.00268898	0.0185425	PPI only	SMC1A,NFE2L2,XPO1,PPP2R1A,STAG2,SMC3,RAD21
CCNT1	9	0.0032953	0.0219001	PPI only	ERCC2,CDK12,INTS12,CCND1,CDKN1A,POU2F2,CDK4,ELOC,ACVR1B
PARD6A	5	0.00165791	0.0128889	PPI only	RHOA,CDH1,RAC1,CTNNB1,TGFBR2
PDGFB	6	0.00234539	0.0165917	PPI only	PIK3R1,SOS1,PTPN11,PIK3CA,PTEN,RASA1
SYK	8	0.00363287	0.0237303	PPI only	CD79B,PLCG2,PIK3CA,PTPN11,HSP90AB1,SOS1,PIK3R1,B2M
B2M	6	0.00217658	0.0161794	PPI-Somatically Mutated	PIK3CA,CD1D,PIK3R1,HLA-B,TAP1,HLA-A
PTK2B	5	0.00202699	0.0151752	PPI only	PIK3CA,PTPN11,SOS1,TP53,MYD88
MED27	5	0.00183567	0.0140747	PPI only	CREBBP,MED12,RXRA,MED23,EP300
MED13L	5	0.00183567	0.0140747	PPI only	RXRA,MED23,EP300,CREBBP,MED12
ERCC2	10	0.00410445	0.025903	PPI-Somatically Mutated	CDKN1A,CDK4,ELOC,CUL4B,ACVR1B,EP300,CDK12,TP53,CCND1,POLE
PRKCZ	5	0.00183567	0.0140747	PPI only	AKT1,CDH1,RHOA,TGFBR2,CTNNB1
SMURF2	6	0.00252389	0.017537	PPI-Somatically Mutated	AXIN2,SMAD4,TGFBR2,ACVR2B,SMAD2,NCOR1
BUB1	8	0.00363287	0.0237303	PPI only	CDC27,SMC1A,RAD21,TP53,XPO1,PPP2R1A,STAG2,SMC3
MDC1	5	0.00223248	0.0162819	PPI only	ATM,TP53BP1,BABAM2,TP53,BRCA1
BUB1B	9	0.00424988	0.0265487	PPI only	SMC3,PPP2R1A,BRCA1,XPO1,CDC27,BABAM2,STAG2,RAD21,SMC1A
CUL4A	8	0.00381095	0.024372	PPI only	FBXW7,CUL4B,CDKN1B,ELOC,SPOP,POLE,EP300,ERCC2
CDKN1B	6	0.00291127	0.0197492	PPI-Somatically Mutated	CCND1,RHOA,CUL4B,XPO1,CDKN1A,CDK4
PPP2R5D	8	0.00418729	0.0263013	PPI only	SMC1A,APC,STAG2,RAD21,CTNNB1,SMC3,PPP2R1A,XPO1
RUVBL2	6	0.00312086	0.0208315	PPI only	CTNNB1,TCF7L2,MGA,CHD8,KMT2A,SMARCA4
EPHB2	6	0.00312086	0.0208315	PPI only	NRAS,HRAS,RHOA,RASA1,PIK3R1,RAC1
AXIN1	6	0.00312086	0.0208315	PPI only	AKT1,AXIN2,APC,MAP3K1,CTNNB1,PPP2R1A
POTEF	8	0.0043859	0.0273238	PPI only	SMARCA4,KIT,CAP2,HSP90AB1,PIK3CA,RHOA,HRAS,MTOR
IRS2	5	0.00223248	0.0162819	PPI only	PIK3R1,SOS1,PTPN11,MTOR,PIK3CA
BCL2	6	0.00291127	0.0197492	PPI only	PIK3CA,CEBPA,CASP8,TP53,KEAP1,HRAS
VEGFA	5	0.00245273	0.0170685	PPI only	PTPN11,TNF,EP300,RHOA,CREBBP
MED30	5	0.00245273	0.0170685	PPI only	MED12,CREBBP,RXRA,EP300,MED23
MED13	5	0.00245273	0.0170685	PPI only	RXRA,MED23,EP300,CREBBP,MED12
MED24	5	0.00245273	0.0170685	PPI only	MED12,CREBBP,RXRA,EP300,MED23
MED4	5	0.00245273	0.0170685	PPI only	MED12,CREBBP,RXRA,EP300,MED23
MED16	5	0.00245273	0.0170685	PPI only	MED12,CREBBP,RXRA,EP300,MED23
PTK2	8	0.00459168	0.0285282	PPI only	RAC1,PTPN11,PTEN,ITGB7,SOS1,EGFR,EZR,RHOA
MED17	5	0.00245273	0.0170685	PPI only	CREBBP,MED12,RXRA,MED23,EP300
TOPBP1	5	0.00268835	0.0185425	PPI only	BRCA1,POLE,ATM,TP53,TP53BP1
TBP	10	0.00530129	0.0322801	PPI only	SMARCA4,HIST1H4E,POU2F2,INTS12,TP53,SF3B1,ERCC2,CREBBP,CHD4,EP300
CDK19	5	0.00268835	0.0185425	PPI only	CREBBP,MED12,RXRA,MED23,EP300
PDPK1	5	0.00293995	0.0198263	PPI only	CARD11,AKT1,RHOA,RAC1,SGK1
TP53BP1	6	0.00357359	0.0234098	PPI-Somatically Mutated	TP53,HIST1H4E,BRCA1,BABAM2,ATM,RB1
CD3G	7	0.00422539	0.0264318	PPI only	CD1D,PIK3R1,B2M,HLA-B,PIK3CA,PLCG2,HLA-A
PRKACA	11	0.00611373	0.035983	PPI only	AJUBA,ACVR1B,CDKN1A,PTPN11,CDK4,CCND1,PPP2R1A,TPX2,CEP76,ERCC2,CDK12
E2F1	5	0.00293995	0.0198263	PPI only	CDKN2A,RB1,EZH2,CDK4,MYB
MED12	5	0.00293995	0.0198263	PPI-Somatically Mutated	RXRA,CTNNB1,MED23,EP300,CREBBP
TERF2	5	0.00293995	0.0198263	PPI only	ATM,RAD21,SMC1A,SMC3,STAG2
MYSM1	6	0.00407341	0.0257626	PPI only	EP300,BAP1,SMARCB1,PBRM1,ARID2,SMARCA4
PPP2R1B	8	0.00525375	0.0321617	PPI only	APC,SMC1A,RAD21,STAG2,CTNNB1,PPP2R1A,SMC3,XPO1
MED14	5	0.00320814	0.0213518	PPI only	CREBBP,MED12,MED23,EP300,RXRA
PAK3	6	0.00407341	0.0257626	PPI only	KRAS,HRAS,RHOA,NRAS,SOS1,RAC1
APC	5	0.00349351	0.0229839	PPI-Somatically Mutated	AXIN2,CDH1,PPP2R1A,TCF7L2,CTNNB1
PPP2R5A	8	0.00598651	0.035325	PPI only	APC,SMC1A,RAD21,STAG2,CTNNB1,PPP2R1A,SMC3,XPO1
SMURF1	6	0.00407341	0.0257626	PPI only	SMAD4,TGFBR2,ACVR2B,RHOA,SMAD2,XPO1
ZWINT	7	0.00520641	0.0319145	PPI only	SMC1A,STAG2,SMC3,PPP2R1A,XPO1,DDX5,RAD21
TERF1	5	0.00349351	0.0229839	PPI only	ATM,RAD21,SMC1A,SMC3,STAG2
DVL1	6	0.00491769	0.0304839	PPI only	RHOA,APC,AXIN2,NOTCH1,RAC1,CTNNB1
SYCP2	5	0.00349351	0.0229839	PPI only	BRCA1,SMC1A,SMC3,STAG2,RAD21
SETD1A	5	0.00411823	0.025903	PPI only	KDM5C,HIST1H4E,SETD2,KDM6A,SMARCA4
NEDD8	5	0.00379667	0.0243146	PPI only	ELOC,TP53,CUL4B,RPS15,TGFBR2
SYCP3	5	0.00379667	0.0243146	PPI only	RAD21,SMC1A,BRCA1,STAG2,SMC3
MED6	5	0.00411823	0.025903	PPI only	EP300,MED23,RXRA,MED12,CREBBP
PPP2R5C	8	0.00708151	0.0408391	PPI only	STAG2,RAD21,SMC1A,APC,XPO1,PPP2R1A,SMC3,CTNNB1
SEC13	9	0.00705309	0.0407767	PPI only	HLA-B,HLA-A,XPO1,SMC3,PPP2R1A,SMC1A,B2M,STAG2,RAD21
TGFBR2	5	0.00411823	0.025903	PPI-Somatically Mutated	SMAD2,RHOA,CCND1,SMAD4,ACVR1B
NCOA1	6	0.00554776	0.0332502	PPI only	RXRA,MED23,TBL1XR1,EP300,MED12,CREBBP
CDK12	6	0.00554776	0.0332502	PPI-Somatically Mutated	ELOC,CCND1,ACVR1B,ERCC2,CDKN1A,CDK4
HDAC4	7	0.00698662	0.0404447	PPI only	NCOR1,SMARCA4,XPO1,HIST1H4E,SETD2,CHD4,TBL1XR1
ACACB	8	0.00799734	0.0442269	PPI only	STK11,FGFR3,KIT,MET,FLT3,FGFR1,EPHA2,FGFR2
CCNA2	6	0.00588403	0.0347652	PPI only	CDKN1B,CDKN1A,ATM,CDK4,CDC27,RB1
ACACA	8	0.00832157	0.0459644	PPI only	FGFR1,EPHA2,FGFR2,STK11,FGFR3,KIT,MET,FLT3
RAD50	7	0.00698662	0.0404447	PPI only	BRCA1,SMC3,RAD21,TP53BP1,SMC1A,BABAM2,ATM
CDC42	13	0.00441602	0.0274741	PPI only	ERBB2,MAP2K1,PPP2R1A,MET,PIK3R1,RAC1,RHOA,XPO1,MTOR,EGFR,SOS1,PIK3CA,CTNNB1
HDAC5	7	0.00767004	0.0429138	PPI only	CHD4,GNB1,TBL1XR1,BCOR,SMARCA4,NCOR1,HIST1H4E
PLK1	13	0.00428838	0.0267527	PPI only	TP53BP1,TP53,SMC3,PPP2R1A,CEP76,TSC1,STAG2,TPX2,XPO1,CDC27,AJUBA,RAD21,SMC1A
RHOB	5	0.0056004	0.0335219	PPI only	SOS1,RHOA,ARHGAP35,DIAPH1,RAC1
RHOC	5	0.00602289	0.0354939	PPI only	SOS1,RHOA,DIAPH1,ARHGAP35,RAC1
RAD51	6	0.00698212	0.0404447	PPI only	BRCA1,TP53,SMARCA4,CDK4,ERCC2,ATM
PDGFRA	5	0.00646731	0.0379178	PPI only	EGFR,PIK3R1,SOS1,PIK3CA,PTPN11
SIN3B	5	0.00742427	0.0425479	PPI only	SMAD4,NCOR1,SMAD2,TP53,SETD2
EPHB4	5	0.00742427	0.0425479	PPI only	PIK3R1,RHOA,HRAS,RAC1,RASA1
STAG3	5	0.00742427	0.0425479	PPI only	BRCA1,SMC1A,SMC3,STAG2,RAD21
RBBP8	5	0.00742427	0.0425479	PPI only	ATM,BRCA1,RB1,NOTCH1,SPEN
EPHB6	5	0.00847578	0.0463687	PPI only	RAC1,EPHA2,RHOA,HRAS,RASA1
KAT8	5	0.00847578	0.0463687	PPI only	KMT2A,SMARCA4,CHD8,HIST1H4E,MGA
HDAC7	5	0.00847578	0.0463687	PPI only	SMARCA4,NCOR1,CREBBP,TBL1XR1,EP300
RPS27A	26	0.00721112	0.0415343	PPI only	NOTCH1,VHL,RPS2,PPP2R1A,CCND1,SMAD2,CDKN1B,EGFR,ERCC2,CDKN1A,RPL5,TGFBR2,RPS15,POLE,KEAP1,SMAD4,ERBB2,CUL4B,ELOC,CDC27,EP300,EIF2S2,RHOA,PTPN11,APC,FBXW7
TIAM1	4	0.00917969	0.0495682	PPI only	EPHA2,RAC1,NRAS,HRAS
YAP1	4	0.00917969	0.0495682	PPI only	TCF7L2,TGFBR2,SMAD4,SMAD2
RNF8	4	0.00917969	0.0495682	PPI only	TP53BP1,BABAM2,ATM,BRCA1
FLNA	4	0.00917969	0.0495682	PPI only	AKT1,RHOA,MAP2K4,ITGB7
RNF168	4	0.00917969	0.0495682	PPI only	ATM,BABAM2,TP53BP1,BRCA1
