# Supplementary material for: Protein-Protein interactions uncover candidate ‘core genes’ within omnigenic disease networks
Source: PLoS Genet. 2020 Jul 17;16(7):e1008903. doi: 10.1371/journal.pgen.1008903 (PMC7390454; doi:10.1371/journal.pgen.1008903)
Supplement: S16 Table — (XLSX) [file pgen.1008903.s027.xlsx]

## Sheet: S16 Table
Cosmic (somatic)
ABI1
ABL1
ABL2
ACKR3
ACVR1
ACVR2A
AFDN
AFF1
AFF4
AKT1
AKT2
ALK
AMER1
APC
AR
ARHGEF12
ARID1A
ARID1B
ARID2
ARNT
ASPSCR1
ASXL1
ATF1
ATIC
ATM
ATP1A1
ATR
ATRX
AXIN1
AXIN2
B2M
BAP1
BARD1
BAX
BCL10
BCL11A
BCL11B
BCL2
BCL3
BCL6
BCL9
BCL9L
BCOR
BCORL1
BCR
BIRC3
BRAF
BRCA1
BRCA2
BRD3
BRD4
BTG1
BTK
CACNA1D
CALR
CANT1
CARD11
CARS
CASP8
CBFA2T3
CBFB
CBL
CBLB
CBLC
CCDC6
CCND1
CCND2
CCND3
CCNE1
CD274
CD74
CD79A
CD79B
CDC73
CDH1
CDH11
CDK12
CDK6
CDKN1B
CDKN2A
CDKN2C
CDX2
CEBPA
CHCHD7
CHD4
CIC
CIITA
CLIP1
CLTC
CLTCL1
CNBP
CNOT3
CNTRL
COL1A1
COL2A1
CREB1
CREB3L1
CREB3L2
CREBBP
CRLF2
CRTC1
CRTC3
CSF3R
CTCF
CTNNB1
CUX1
CXCR4
CYLD
DAXX
DCTN1
DDIT3
DDX10
DDX3X
DDX5
DDX6
DEK
DICER1
DNAJB1
DNM2
DNMT3A
DROSHA
EBF1
EGFR
EIF3E
EIF4A2
ELK4
ELL
EML4
EP300
EPAS1
EPS15
ERBB2
ERBB3
ERBB4
ERC1
ESR1
ETV1
ETV4
ETV5
ETV6
EWSR1
EZH2
EZR
FAS
FAT1
FAT4
FBXO11
FBXW7
FCGR2B
FES
FGFR1
FGFR1OP
FGFR2
FGFR3
FGFR4
FHIT
FIP1L1
FLT3
FLT4
FOXA1
FOXL2
FOXO1
FOXO3
FOXO4
FSTL3
FUBP1
FUS
GATA1
GATA2
GATA3
GNA11
GNAQ
GNAS
GOLGA5
GOPC
GPHN
GRIN2A
H3F3A
H3F3B
HERPUD1
HEY1
HIF1A
HIP1
HIST1H3B
HIST1H4I
HLA-A
HLF
HMGA1
HMGA2
HNF1A
HNRNPA2B1
HOOK3
HOXA9
HRAS
HSP90AA1
HSP90AB1
IDH1
IDH2
IKBKB
IKZF1
IL2
IL21R
IL6ST
IL7R
IRF4
IRS4
ITK
JAK1
JAK2
JAK3
JUN
KAT6A
KAT6B
KCNJ5
KDM5A
KDM5C
KDM6A
KDR
KEAP1
KIF5B
KIT
KLF4
KLF6
KLK2
KMT2A
KMT2C
KMT2D
KNL1
KRAS
KTN1
LASP1
LATS1
LATS2
LCK
LEF1
LIFR
LMNA
LMO1
LMO2
LPP
LRIG3
LRP1B
LYL1
MAF
MAFB
MALT1
MAML2
MAP2K1
MAP2K2
MAP2K4
MAP3K1
MAPK1
MAX
MDM2
MDM4
MECOM
MED12
MEN1
MET
MITF
MLF1
MLH1
MLLT1
MLLT10
MLLT3
MLLT6
MPL
MRTFA
MSH2
MSH6
MSI2
MSN
MTCP1
MTOR
MUC1
MYB
MYC
MYCN
MYD88
MYH11
MYH9
MYO5A
MYOD1
NAB2
NCOA1
NCOA2
NCOR1
NCOR2
NDRG1
NF1
NF2
NFATC2
NFE2L2
NFKB2
NFKBIE
NIN
NKX2-1
NONO
NOTCH1
NOTCH2
NPM1
NR4A3
NRAS
NRG1
NSD1
NSD2
NSD3
NT5C2
NTRK1
NTRK3
NUMA1
NUP214
NUP98
OLIG2
PAFAH1B2
PAX3
PAX5
PAX8
PBRM1
PBX1
PCM1
PDCD1LG2
PDE4DIP
PDGFB
PDGFRA
PDGFRB
PER1
PICALM
PIK3CA
PIK3CB
PIK3R1
PIM1
PLCG1
PML
POLD1
POLE
POLQ
POT1
POU5F1
PPARG
PPM1D
PPP2R1A
PPP6C
PRCC
PRDM1
PRDM16
PREX2
PRKACA
PRKAR1A
PSIP1
PTCH1
PTEN
PTK6
PTPN11
PTPN13
PTPRB
PTPRC
PTPRT
QKI
RABEP1
RAC1
RAD21
RAD51B
RAF1
RANBP2
RAP1GDS1
RARA
RB1
RBM10
RBM15
REL
RET
RHOA
RHOH
RMI2
RNF213
RNF43
RPL10
RPL22
RPL5
RPN1
RSPO2
RSPO3
RUNX1
RUNX1T1
SALL4
SDC4
SDHA
SET
SETD2
SF3B1
SFPQ
SFRP4
SH2B3
SH3GL1
SIX1
SMAD2
SMAD3
SMAD4
SMARCA4
SMARCB1
SMARCD1
SMO
SND1
SOCS1
SOX2
SPEN
SPOP
SRC
SRSF2
SRSF3
SS18
SS18L1
SSX1
SSX2
STAG2
STAT3
STAT5B
STAT6
STIL
STK11
STRN
SUFU
SUZ12
SYK
TAF15
TAL1
TAL2
TBL1XR1
TCEA1
TCF12
TCF3
TCF7L2
TCL1A
TERT
TET1
TFE3
TFG
TGFBR2
TLX1
TMPRSS2
TNFAIP3
TNFRSF14
TNFRSF17
TOP1
TP53
TP63
TPM3
TPM4
TPR
TRAF7
TRIM24
TRIM33
TRIP11
TRRAP
TSC1
TSC2
TSHR
U2AF1
UBR5
USP8
VHL
WIF1
WT1
WWTR1
XPO1
YWHAE
ZBTB16
ZMYM2
ZNF331
ZNF521
ZRSR2
