# Supplementary material for: Protein-Protein interactions uncover candidate ‘core genes’ within omnigenic disease networks
Source: PLoS Genet. 2020 Jul 17;16(7):e1008903. doi: 10.1371/journal.pgen.1008903 (PMC7390454; doi:10.1371/journal.pgen.1008903)
Supplement: S17 Table — Candidate core genes predicted using the 403 Cancer parent term GWAS hits across networks built from different interaction types (Reaction, Catalysis, Activation, Inhibition, Ptmod (post-translational modification), expression and coexpression). (XLSX) [file pgen.1008903.s028.xlsx]

## Sheet: S17 Table
Interaction Type	Candidate Core Gene	adjusted P-value	GWAS hits that detect candidate core gene
COEXPRESSION_NO_SCORE_CUTOFF	MKI67	0.00708288	CENPE,TUBA1C,FBXO5,BRIP1,TACC3,TIPIN,TP53,DNMT3B,BARD1,TCF3,CCNE1,BUB1B,CCND1,TNFRSF10B,CDCA7L,PMAIP1,HAUS6,SOX4,SMARCAD1,BRCA2,INCENP,POU5F1,CHEK2,TERT,ATAD5,TYMS,CDKN2C,GATA3,TYR
COEXPRESSION_NO_SCORE_CUTOFF	CD38	0.0360694	IRF4,SPI1,TNF,ETS1,DOCK2,HLA-DRB1,HLA-DQA1,HLA-B,MDM4,REL,HLA-DOB,CASP8,TNFRSF13B,IRF8,HLA-E,IKZF1,PIK3CD
COEXPRESSION_NO_SCORE_CUTOFF	CFLAR	0.00483139	MMP7,HLA-DRB1,IRF4,TNF,SPI1,REL,MDM4,MX2,HLA-DQA1,JAK2,IRF8,CASP8,LTA,HPGDS,CASP10,ATM,HLA-E,MLKL,PRDM1,POU2F2
COEXPRESSION_NO_SCORE_CUTOFF	TLR1	0.00117613	LTA,HPGDS,CASP8,SP110,IRF8,FAS,TOM1,JAK2,RIN3,IRF2,HLA-E,MLKL,AHR,OAS3,HLA-C,HLA-DRB1,MAP3K1,HLA-DRA,REL,CASP10,HLA-DQA2,KCNN4,HLA-DPA1,TNFRSF13B,PIK3CD,PRDM1,TICAM1,IKZF1,TGFBR2,TNF,SPI1,IRF4,MMP7,EGR2,DOCK2,ETS1,HLA-DQA1,MX2,HLA-DOB,HLA-B,ATP8B4
COEXPRESSION_NO_SCORE_CUTOFF	STAT6	0.0116199	HLA-DRA,HLA-B,MX2,IRF4,SPI1,TNF,AHR,ETS1,DOCK2,HLA-C,POU2F2,MLKL,IRF2,TGFBR2,PRDM1,TICAM1,IKZF1,CASP8,MMP14,IRF8
COEXPRESSION_NO_SCORE_CUTOFF	HLA-DQA1	0.00270955	MX2,HLA-DOB,REL,HLA-DOA,HLA-DRA,HLA-DRB1,SPI1,TNF,IRF4,HLA-DRB5,NOTCH4,PRDM1,IKZF1,IRF8,HLA-DPA1,TNFRSF13B,HLA-DQA2,LTA,HPGDS,CASP8
COEXPRESSION_NO_SCORE_CUTOFF	CD79B	0.047082	HLA-DOA,HLA-DRA,HLA-DRB1,IRF8,LTA,HLA-DOB,HLA-B,CXCR5,HLA-DQA1,DOCK2,ETS1,IRF4,TNF,SPI1,PIK3CD,IKZF1,PRDM1,POU2F2,TNFRSF13B,HLA-DPA1,SKAP1
COEXPRESSION_NO_SCORE_CUTOFF	KIF14	0.0451161	BUB1B,CCNE1,HAUS6,CHRNA5,CDCA7L,ATAD5,TERT,CHEK2,BRCA2,INCENP,UCK2,TYMS,CENPE,TUBA1C,FBXO5,TACC3,BRIP1,BARD1,DNMT3B,TP53,TIPIN
COEXPRESSION_NO_SCORE_CUTOFF	PSMB9	0.00182457	MX2,HLA-B,HLA-DOB,HLA-DOA,HLA-DRA,HLA-DQA1,HLA-C,HLA-DRB1,SPI1,TNF,OAS3,IRF4,PRDM1,IRF2,HLA-E,MICB,IRF8,HLA-DPA1,FAS,HLA-DQA2,LTA,SP110,CASP8
COEXPRESSION_NO_SCORE_CUTOFF	SELL	0.0326121	LEF1,TNFRSF13B,HLA-DPA1,SKAP1,PIK3CD,IKZF1,DOCK2,ETS1,HLA-DRB5,IRF4,TNF,SPI1,HLA-DOB,HLA-B,CXCR5,HLA-DQA1,JAK2,IRF8,CASP8,SP110,HPGDS,LTA,HLA-E,IRF2,HLA-DRB1,HLA-C,REL,HLA-DRA
COEXPRESSION_NO_SCORE_CUTOFF	HOXC6	0.0326121	CDKN2C,EGFR,GATA3,DLX2,PAX9,KLF5,PITX1,DLX1
COEXPRESSION_NO_SCORE_CUTOFF	IER3	0.030774	PMAIP1,SMAD3,TNFRSF10B,TICAM1,PPP1R18,SPRY4,EPAS1,TNF,KLF5,KLF10,EGR2,HLA-C,CCND1
COEXPRESSION_NO_SCORE_CUTOFF	GTSE1	0.019011	BRIP1,NCAPH2,TACC3,BRCA2,INCENP,CHEK2,ATAD5,TIPIN,TYMS,DNMT3B,TP53,BARD1,CCNE1,BUB1B,CENPE,PMAIP1,HAUS6,FBXO5,TUBA1C
COEXPRESSION_NO_SCORE_CUTOFF	LTB	0.0326121	HLA-DQA1,HLA-DOB,HLA-B,CXCR5,IRF4,TNF,SPI1,DOCK2,ETS1,IKZF1,TNFRSF13B,LEF1,HLA-DPA1,HLA-DRA,HLA-DOA,HLA-C,HLA-DRB1,HLA-E,CASP8,LTA,IRF8
COEXPRESSION_NO_SCORE_CUTOFF	ITGA4	0.0360694	FAS,JAK2,HLA-DPA1,IRF8,ATM,HLA-E,TGFBR2,PIK3CD,IKZF1,PRDM1,IRF4,TNF,SPI1,DOCK2,HLA-DRB1,HLA-C,HLA-DRA,HLA-B
COEXPRESSION_NO_SCORE_CUTOFF	HLA-DQA2	0.00281351	HLA-DPA1,IRF8,HLA-DRB1,IRF4,LTA,TNF,SPI1,HLA-DOB,HLA-E,HLA-DOA,HLA-B,IKZF1,HLA-DQA1,HLA-DRA
COEXPRESSION_NO_SCORE_CUTOFF	GINS1	0.030774	UCK2,TYMS,KDM2A,TERT,CHEK2,ATAD5,INCENP,BRCA2,HAUS6,MSH5,GOLGA3,BUB1B,CCNE1,BARD1,CPSF2,CCNH,PES1,TIPIN,DNMT3B,TP53,PDS5B,TACC3,BRIP1,FBXO5,TUBA1C,MORF4L1,CENPE
COEXPRESSION_NO_SCORE_CUTOFF	ETV4	0.011092	TCF3,SPRY4,TP53,EGFR,TERT,PAX9,POU5F1,BRCA2,TACC3,SOX9,ALB,GATA4,TNFRSF10B,MMP14,CCND1,BUB1B
COEXPRESSION_NO_SCORE_CUTOFF	CD79A	0.00708288	DOCK2,ETS1,IRF4,TNF,SPI1,HLA-DOB,HLA-B,CXCR5,HLA-DQA1,LEF1,TNFRSF13B,HLA-DPA1,PIK3CD,IKZF1,PRDM1,POU2F2,HLA-DRB1,HLA-C,OAS3,HLA-DOA,HLA-DRA,FAS,IRF8,CASP8,LTA
COEXPRESSION_NO_SCORE_CUTOFF	LRP5	0.019011	SOX9,ZFPM1,TERT,KITLG,SCARB1,EGFR,ITGA6,GATA3,LAMA3,TCF3,SMAD3,JAG1,CCND1,MMP14,KLF5,NTN4,TGFBR2,FGFR3,ALB
COEXPRESSION_NO_SCORE_CUTOFF	IRF4	0.00250267	DOCK2,ETS1,HLA-C,HLA-DRB1,EGR2,TNF,SPI1,HLA-DOB,REL,HLA-B,MX2,HLA-DQA1,TYR,HLA-DRA,TNFRSF13B,LEF1,HLA-DPA1,IRF8,LTA,CASP10,HLA-DQA2,HLA-E,PRDM1,IKZF1,POU2F2
COEXPRESSION_NO_SCORE_CUTOFF	MEF2C	0.0366855	IKZF1,RIN3,PPP1R14A,TGFBR2,EBF1,SYNE1,POU2F2,SMARCD3,IRF8,JAK2,DLG2,ZBTB16,ITPR1,HLA-DRB1,FGF7,SPI1
COEXPRESSION_NO_SCORE_CUTOFF	ZAP70	0.0292391	IRF4,TNF,SPI1,DOCK2,ETS1,TYR,HLA-DOB,HLA-B,GATA3,CXCR5,CCDC88C,KCNN4,SKAP1,LEF1,TNFRSF13B,HLA-DPA1,ALB,PIK3CD,IKZF1,HLA-DRB1,HLA-C,HLA-DRA,CASP8,LTA,IRF8,HLA-E
COEXPRESSION_NO_SCORE_CUTOFF	CXCL10	0.00483139	HLA-E,IRF2,SP110,HPGDS,LTA,JAK2,FAS,IRF8,TNFRSF6B,HLA-DRA,HLA-DOA,OAS3,HLA-DRB1,HLA-C,IKZF1,TICAM1,PRDM1,KCNN4,HLA-DQA2,HLA-DPA1,HLA-DQA1,HLA-B,HLA-DOB,MX2,IRF4,SPI1,TNF,DOCK2,EGR2,MMP7
COEXPRESSION_NO_SCORE_CUTOFF	CEP55	0.0317269	CENPE,TUBA1C,FBXO5,BRIP1,TACC3,BARD1,DNMT3B,TP53,TIPIN,NOL10,CCND1,CCNE1,BUB1B,HAUS6,RAD51C,CDCA7L,ATAD5,CHEK2,BRCA2,INCENP,UCK2,TYMS
COEXPRESSION_NO_SCORE_CUTOFF	BLNK	0.0200427	IKZF1,IRF2,IRF8,HLA-DPA1,TNFRSF13B,SKAP1,HPGDS,CXCR5,HLA-B,HLA-DOB,HLA-DOA,HLA-DRA,HLA-DQA1,HLA-DRB1,DOCK2,SPI1,TNF,IRF4
COEXPRESSION_NO_SCORE_CUTOFF	TNF	0.0172554	HLA-C,HLA-DRB1,OAS3,BMF,REL,HLA-DRA,FAS,IRF8,SP110,LTA,IRF2,HLA-E,MLKL,DOCK2,ETS1,MMP7,EGR2,HLA-DRB5,IRF4,SPI1,HLA-DOB,ATP8B4,HLA-B,MX2,CXCR5,HLA-DQA1,HLA-DPA1,IL13,KCNN4,HLA-DQA2,PIK3CD,TICAM1,PRDM1,IKZF1
COEXPRESSION_NO_SCORE_CUTOFF	CXCR3	0.0172554	PRDM1,TICAM1,IKZF1,TNFRSF13B,LEF1,HLA-DPA1,KCNN4,HLA-B,MX2,CXCR5,HLA-DQA1,DOCK2,ETS1,IRF4,TNF,SPI1,IRF2,HLA-E,IRF8,CASP8,LTA,HLA-DOA,HLA-DRA,HLA-C,HLA-DRB1
COEXPRESSION_NO_SCORE_CUTOFF	MSX2	0.0293662	PAX9,KLF5,CCND1,SOX9,DLX1,FGFR3,GATA4,GATA3,DLX2,EGFR
COEXPRESSION_NO_SCORE_CUTOFF	BTLA	0.014628	HLA-E,PRDM1,IKZF1,LTA,SKAP1,JAK2,TNFRSF13B,IRF8,HLA-B,HLA-DOB,HLA-DOA,CXCR5,IRF4,SPI1,TNF,ETS1,HLA-C,EGR2
COEXPRESSION_NO_SCORE_CUTOFF	PTPN6	0.0071126	BCL2L11,ITSN2,HLA-DRA,HLA-DRB1,HLA-C,MLKL,IRF2,IRF8,JAK2,HPGDS,CASP8,HLA-B,CXXC1,HLA-DQA1,EGR2,DOCK2,SPI1,TNF,IRF4,HLA-DRB5,IKZF1,TICAM1,HLA-DPA1,HLA-DQA2,SKAP1
COEXPRESSION_NO_SCORE_CUTOFF	FAS	0.0172554	TNFRSF10B,PRDM1,HLA-E,IRF2,TGFBR2,HLA-B,MLKL,TNF,AHR,HLA-DPA1,HLA-C,JAK2
COEXPRESSION_NO_SCORE_CUTOFF	CCR7	0.00281351	KCNN4,SKAP1,LEF1,TNFRSF13B,IL13,HLA-DPA1,PIK3CD,IKZF1,PRDM1,TICAM1,IRF4,TNF,SPI1,DOCK2,ETS1,EGR2,HLA-DQA1,HLA-DOB,HLA-B,CXCR5,MX2,CASP8,LTA,FAS,JAK2,IRF8,HLA-E,IRF2,HLA-DRB1,HLA-C,HLA-DRA,HLA-DOA,REL
COEXPRESSION_NO_SCORE_CUTOFF	CLDN1	0.0247965	SOX9,MMP7,EPAS1,KITLG,EGFR,ITGA6,LAMA3,JAG1,CCND1,MMP14,KRT5,CDKN2B,FGFR3,ALB
COEXPRESSION_NO_SCORE_CUTOFF	PRDM1	0.00483139	HLA-DRA,HLA-DQA1,SPI1,TNF,IRF4,HLA-C,HLA-DRB1,EGR2,ETS1,DOCK2,POU2F2,IKZF1,HLA-E,LTA,IRF8,FAS
COEXPRESSION_NO_SCORE_CUTOFF	HLA-E	0.0247965	HLA-B,HLA-DOA,PPP1R18,HLA-DOB,MX2,HLA-DRA,HLA-DRB1,HLA-C,IRF4,OAS3,SPI1,TNF,IRF2,IKZF1,PRDM1,FAS,IRF8,HLA-DPA1,HLA-DQA2
COEXPRESSION_NO_SCORE_CUTOFF	CBX2	0.0354952	PAX9,CBX8,POU5F1,TACC3,TCF3,DLX1,BARD1,DNMT3B,TP53,TYMS,CENPE,CCNE1,BUB1B,TUBA1C,FBXO5,GATA4,SOX4,DLX2
COEXPRESSION_NO_SCORE_CUTOFF	PTPN22	0.00281351	JAK2,TNFRSF13B,FAS,IRF8,HLA-DPA1,CASP8,LTA,MLKL,HLA-E,PRDM1,RIN3,IKZF1,PIK3CD,ETS1,DOCK2,HLA-C,HLA-DRB1,IRF4,SPI1,TNF,HLA-B,HLA-DOB,REL,HLA-DQA1,HLA-DRA
COEXPRESSION_NO_SCORE_CUTOFF	NLRC5	0.00113852	OAS3,IRF4,TNF,SPI1,DOCK2,HLA-C,HLA-DRB1,HLA-DQA1,HLA-DRA,HLA-DOB,HLA-DOA,HLA-B,MX2,CASP8,SP110,HLA-DPA1,IRF8,IRF2,HLA-E,MLKL,TICAM1,RIN3,IKZF1
COEXPRESSION_NO_SCORE_CUTOFF	CD74	0.0326121	HLA-C,HLA-DRB1,OAS3,HLA-DOA,HLA-DRA,IRF8,LTA,IRF2,HLA-E,DOCK2,SPI1,TNF,IRF4,HLA-DRB5,MX2,CXCR5,HLA-B,HLA-DOB,HLA-DQA1,HLA-DPA1,TNFRSF13B,HLA-DQA2,PRDM1,IKZF1,PIK3CD,POU2F2
COEXPRESSION_NO_SCORE_CUTOFF	KITLG	0.035783	FGFR3,MECOM,INHBB,CDKN2B,NTN4,MMP14,CDH2,CCND1,JAG1,SPRY4,ITGA6,EGFR,FGF7,EPAS1,SOX9
COEXPRESSION_NO_SCORE_CUTOFF	UBA7	0.0042457	HLA-DPA1,PLA2G6,PIK3CD,PRDM1,IKZF1,TGFBR2,TNF,SPI1,IRF4,DOCK2,MX2,CDKN2C,HLA-DOB,HLA-B,SP110,IRF8,FAS,JAK2,RIN3,HLA-E,OAS3,HLA-C,HLA-DRB1,CHD3,HLA-DRA
COEXPRESSION_NO_SCORE_CUTOFF	PAX5	0.014628	POU2F2,IKZF1,MDM4,EBF1,REL,SPI1,LTA,TNF,IRF4,IRF8,TNFRSF13B
COEXPRESSION_NO_SCORE_CUTOFF	IGF2BP3	0.00483139	BRCA2,POU5F1,BRIP1,ATAD5,TERT,TP53,DNMT3B,EGFR,TYMS,TYR,BARD1,CCND1,CCNE1,BUB1B,CENPE,RAD51C,CDCA7L,TUBA1C,FBXO5,ALB,HAUS6,MICB
COEXPRESSION_NO_SCORE_CUTOFF	RELB	0.0307867	HLA-DRA,HLA-B,BIK,IRF4,KLF10,SPI1,TNF,ETS1,HLA-C,EGR2,HLA-DRB1,TGFBR2,PRDM1,TICAM1,IKZF1,TNFRSF10B,KLF5,MMP14,LTA,FAS,IRF8
COEXPRESSION_NO_SCORE_CUTOFF	HLA-F	0.00166605	HLA-DRB1,HLA-C,IRF8,HLA-DPA1,HLA-DQA2,SPI1,TNF,IRF4,OAS3,HLA-DRB5,MX2,HLA-B,HLA-DOA,HLA-E,HLA-DOB,HLA-DRA,HLA-DQA1
COEXPRESSION_NO_SCORE_CUTOFF	CD247	0.0448105	HLA-DPA1,IRF8,LEF1,SKAP1,IKZF1,HLA-E,HLA-DRB1,HLA-C,DOCK2,ETS1,TNF,SPI1,IRF4,CXCR5,HLA-DOA,HLA-DOB,HLA-B,GATA3,HLA-DRA,HLA-DQA1
COEXPRESSION_NO_SCORE_CUTOFF	CD2	0.0336981	ETS1,DOCK2,MMP7,IRF4,SPI1,TNF,HLA-B,HLA-DOB,CXCR5,HLA-DQA1,LEF1,TNFRSF13B,HLA-DPA1,HLA-DQA2,SKAP1,IKZF1,PRDM1,HLA-DRB1,HLA-C,HLA-DRA,IRF8,SP110,CASP8,IL4,HPGDS,LTA,HLA-E
COEXPRESSION_NO_SCORE_CUTOFF	MITF	0.0366001	ALB,TYR,MMP14,EPAS1,AHR,TGFBR2,EGFR,MLPH
COEXPRESSION_NO_SCORE_CUTOFF	EDEM1	0.0249251	HLA-B,IRF4,TNF,TNFRSF10B,PRDM1
COEXPRESSION_NO_SCORE_CUTOFF	IRF5	0.0336981	IRF8,LTA,CASP8,HLA-E,HLA-C,HLA-DRB1,OAS3,HLA-DRA,HLA-DPA1,HLA-DQA2,TICAM1,IKZF1,DOCK2,SPI1,TNF,IRF4,MX2,HLA-B,ATP8B4,HLA-DOB,HLA-DQA1
COEXPRESSION_NO_SCORE_CUTOFF	HLA-DPA1	0.00786632	DOCK2,HLA-DRB1,HLA-C,IRF4,OAS3,HLA-DRB5,SPI1,TNF,HLA-B,HLA-DOA,HLA-DOB,HLA-DQA1,HLA-DRA,JAK2,FAS,IRF8,TNXB,HLA-DQA2,SKAP1,HLA-E,IRF2,IKZF1
COEXPRESSION_NO_SCORE_CUTOFF	TRAF1	0.0116199	BMF,HLA-C,HLA-DRB1,HLA-DRA,LTA,IRF8,FAS,JAK2,TNF,SPI1,IRF4,EGR2,DOCK2,ETS1,MX2,HLA-DOB,PPP1R18,HLA-B,HLA-DQA2,HLA-DPA1,TNFRSF13B,LEF1,TICAM1,PRDM1,IKZF1,TGFBR2
COEXPRESSION_NO_SCORE_CUTOFF	TLE1	0.011629	JAG1,EGFR,SOX9,CTBP2,CCND1,FGFR3
COEXPRESSION_NO_SCORE_CUTOFF	B2M	0.0325377	HLA-DRA,AHR,OAS3,HLA-C,HLA-DRB1,IRF2,HLA-E,LTA,HPGDS,CASP8,IRF8,FAS,JAK2,MX2,HLA-DOB,HLA-B,TNF,SPI1,IRF4,MMP7,EGR2,DOCK2,ETS1,RPLP1,PRDM1,IKZF1,TGFBR2,HLA-DQA2,HLA-DPA1
COEXPRESSION_NO_SCORE_CUTOFF	EME1	0.0451898	CCNE1,BUB1B,CENPE,RAD51C,DCLRE1B,TUBA1C,MSH5,FBXO5,INCENP,BRCA2,BRIP1,TACC3,ATAD5,CHEK2,TP53,TIPIN,TYMS,BARD1
COEXPRESSION_NO_SCORE_CUTOFF	ICAM1	0.019011	AHR,OAS3,HLA-C,HLA-DRB1,HLA-DRA,LTA,MMP14,IRF8,FAS,MICB,HLA-E,TNF,SPI1,IRF4,MMP7,EGR2,DOCK2,ETS1,MX2,HLA-B,KCNN4,HLA-DPA1,TNFRSF10B,TICAM1,PRDM1,TGFBR2
COEXPRESSION_NO_SCORE_CUTOFF	CDT1	0.00164806	TP53,DNMT3B,TIPIN,TCF3,BARD1,BRIP1,TACC3,TUBA1C,FBXO5,CENPE,BIK,CDKN2C,TYMS,UCK2,TYR,PITX1,INCENP,BRCA2,POU5F1,NCAPH2,ATAD5,CHEK2,TERT,DCLRE1B,RAD51C,CDCA7L,ALB,HAUS6,PMAIP1,CCNE1,BUB1B
COEXPRESSION_NO_SCORE_CUTOFF	HMMR	0.0360641	CDCA7L,RAD51C,HAUS6,CCNE1,BUB1B,CCND1,TYMS,TYR,INCENP,BRCA2,CHEK2,TERT,ATAD5,FBXO5,TUBA1C,CDH2,CENPE,TIPIN,TP53,DNMT3B,BARD1,BRIP1,TACC3
COEXPRESSION_NO_SCORE_CUTOFF	POU5F1	0.0378637	MYCN,SOX4,PMAIP1,ALB,DAZL,TUBA1C,TERT,PRDM14,CHEK2,TYR,JARID2,USP44,TP53,DNMT3B
COEXPRESSION_NO_SCORE_CUTOFF	PDGFC	0.0273779	EGFR,CDKN2B,TGFBR2,LAMA3,SMAD3,JAG1,SOX9,CCND1,CDH2,EPAS1,MMP14,KITLG
COEXPRESSION_NO_SCORE_CUTOFF	CD86	0.0354952	IRF2,HLA-E,LTA,HPGDS,JAK2,FAS,IRF8,HLA-DRA,REL,HLA-DOA,HLA-C,HLA-DRB1,TICAM1,PRDM1,IKZF1,KCNN4,CASP10,HLA-DQA2,TNFRSF13B,HLA-DPA1,HLA-DQA1,ATP8B4,HLA-B,HLA-DOB,MX2,CXCR5,IRF4,HLA-DRB5,SPI1,TNF,DOCK2,EGR2
COEXPRESSION_NO_SCORE_CUTOFF	TLR10	0.0376712	LTA,IRF8,TNFRSF13B,PIK3CD,IKZF1,TNF,SPI1,IRF4,HLA-DRB1,DOCK2,HLA-DRA,HLA-DQA1,MX2,HLA-DOA,REL
COEXPRESSION_NO_SCORE_CUTOFF	HEY1	0.0293662	FGFR3,ALB,EGFR,HEY2,DLX2,EPAS1,CDH2,SEMA6D,SOX9,JAG1
COEXPRESSION_NO_SCORE_CUTOFF	LCP2	0.00708288	CXCR5,MX2,ATP8B4,HLA-B,HLA-DOB,HLA-DQA1,EGR2,ETS1,DOCK2,SPI1,TNF,IRF4,HLA-DRB5,IKZF1,TICAM1,PRDM1,PIK3CD,HLA-DPA1,LEF1,HLA-DQA2,SKAP1,REL,ITPR1,HLA-DRA,HLA-DRB1,RIN3,HLA-E,IRF8,JAK2,HPGDS,LTA,SP110,CASP8
COEXPRESSION_NO_SCORE_CUTOFF	FZD6	0.0366001	JAG1,CCND1,KLF5,EGFR,SPRY4,TGFBR2,ITGA6,LAMA3,SMAD3
COEXPRESSION_NO_SCORE_CUTOFF	ERCC6L	0.00982182	INCENP,CHEK2,KDM2A,TERT,RAD23B,CCNE1,BUB1B,RAD51C,DCLRE1B,HAUS6,SMARCAD1,CAMK2D,TACC3,PDS5B,DNMT3B,TP53,CPSF2,ZMIZ1,BARD1,CENPE,MORF4L1,DNAJC1,TUBA1C,BRCA2,HERC2,ATAD5,TYMS,UCK2,NOL10,CDCA7L,BRIP1,EEFSEC,TIPIN,ITSN2,BAG6,MBD2,ARNT,FBXO5
COEXPRESSION_NO_SCORE_CUTOFF	MYB	0.0125995	CHEK2,TERT,CASP8,IRF4,BUB1B,LEF1,POU5F1,FBXO5,TCF3,ALB,TYMS,IKZF1,DNMT3B,GATA3
COEXPRESSION_NO_SCORE_CUTOFF	GRAP2	0.0338595	HLA-DRB1,DOCK2,SPI1,TNF,IRF4,MX2,HLA-DRA,HLA-DPA1,LEF1,SKAP1,SP110,IL4,RIN3,IKZF1,PIK3CD,HLA-E
COEXPRESSION_NO_SCORE_CUTOFF	SLAMF1	0.00708288	OAS3,HLA-C,HLA-DRB1,HLA-DRA,REL,LTA,IRF8,JAK2,FAS,HLA-E,SPI1,TNF,IRF4,EGR2,ETS1,DOCK2,HLA-DQA1,MX2,CXCR5,HLA-B,HLA-DOB,HLA-DQA2,HLA-DPA1,IL13,TNFRSF13B,PRDM1,IKZF1
COEXPRESSION_NO_SCORE_CUTOFF	E2F7	0.000520234	PMAIP1,HAUS6,SMARCAD1,DCLRE1B,RAD51C,TNFRSF10B,CCND1,LEF1,CCNE1,BUB1B,UCK2,TYR,CDKN2C,TYMS,ATAD5,CHEK2,TERT,BRCA2,INCENP,POU5F1,FBXO5,TUBA1C,MICB,CENPE,CDH2,TCF3,BARD1,TP53,DNMT3B,TIPIN,BRIP1,TACC3
COEXPRESSION_NO_SCORE_CUTOFF	FOXA1	0.0211569	KLK3,CCND1,KLF5,CDKN2B,DLX2,GATA4,ALB,FGFR3,MLPH,SOX9,AGR3,PAX9,EPAS1,SCARB1,EGFR,GATA3,HNF4G,PITX1,DLX1
COEXPRESSION_NO_SCORE_CUTOFF	IFNG	0.047082	FAS,IRF8,HLA-DPA1,IL13,SP110,IL17F,LTA,HLA-E,PRDM1,IKZF1,HLA-DRB1,IRF4,SPI1,TNF,HLA-B,HLA-DOB,HLA-DQA1,HLA-DRA
COEXPRESSION_NO_SCORE_CUTOFF	PBX1	0.0317269	EGFR,NUDT11,FGFR3,MYCN,SOX9,SEMA6D,CDH2,FGFR2,KITLG
COEXPRESSION_NO_SCORE_CUTOFF	IL2RB	0.000945269	IRF8,SP110,IL4,CASP8,LTA,HLA-E,RIN3,HLA-C,HLA-DRB1,REL,HLA-DRA,TNFRSF13B,LEF1,HLA-DPA1,HLA-DQA2,SKAP1,PRDM1,IKZF1,PIK3CD,ETS1,DOCK2,EGR2,IRF4,SPI1,TNF,HLA-B,HLA-DOB,CXCR5,HLA-DQA1
COEXPRESSION_NO_SCORE_CUTOFF	KLF5	0.0042457	EGFR,CDKN2B,TGFBR2,HNF4G,GATA3,ITGA6,PITX1,LAMA3,SMAD3,JAG1,CCND1,AHR,EPAS1,KRT5,KLF10
COEXPRESSION_NO_SCORE_CUTOFF	CTSS	0.028645	PRDM1,IKZF1,TGFBR2,CASP10,HLA-DQA2,HLA-DPA1,HLA-DQA1,MX2,HLA-DOB,HLA-B,ATP8B4,TNF,SPI1,HLA-DRB5,IRF4,MMP7,DOCK2,RIN3,IRF2,HLA-E,CASP8,SP110,IRF8,HLA-DRA,HLA-DOA,REL,HLA-C,HLA-DRB1
COEXPRESSION_NO_SCORE_CUTOFF	CDC25C	0.0247965	PMAIP1,RAD51C,CDCA7L,CCND1,CCNE1,BUB1B,UCK2,TYR,TYMS,CDKN2C,ATAD5,CHEK2,TERT,INCENP,BRCA2,POU5F1,FBXO5,TUBA1C,CENPE,USP44,BARD1,DNMT3B,TP53,TIPIN,BRIP1,TACC3
COEXPRESSION_NO_SCORE_CUTOFF	PLEK	0.0451161	HLA-DOB,HLA-B,ELL,ATP8B4,CXCR5,PIP4K2A,DOCK2,EGR2,IRF4,TNF,SPI1,PIK3CD,IKZF1,TNFRSF13B,HLA-DPA1,SKAP1,ITSN2,ITPR1,REL,RASA1,HLA-DRA,HLA-DRB1,HLA-E,RIN3,JAK2,IRF8,CASP8,SP110,LTA,HPGDS
COEXPRESSION_NO_SCORE_CUTOFF	IFI16	0.000945269	DOCK2,ETS1,HLA-C,OAS3,IRF4,TNF,SPI1,PPP1R18,HLA-B,MX2,HLA-DRA,FAS,JAK2,HLA-DPA1,IRF8,SP110,IRF2,HLA-E,MLKL,PRDM1,TICAM1
COEXPRESSION_NO_SCORE_CUTOFF	CD69	0.00242523	PRDM1,IKZF1,ALB,HLA-DPA1,IL13,TNFRSF13B,LEF1,SKAP1,MX2,CXCR5,HLA-DOB,GATA3,HLA-B,TYR,HLA-DQA1,EGR2,DOCK2,ETS1,TNF,SPI1,IRF4,HLA-E,IRF8,JAK2,LTA,CASP8,REL,HLA-DRA,HLA-C,HLA-DRB1,OAS3
COEXPRESSION_NO_SCORE_CUTOFF	CDC25A	0.0317269	ATAD5,TERT,CHEK2,POU5F1,BRCA2,INCENP,UCK2,TYMS,BIK,CCND1,BUB1B,RAD23B,CCNE1,GATA4,PMAIP1,CDCA7L,TACC3,BRIP1,USP44,TCF3,BARD1,TP53,DNMT3B,PRKCI,TIPIN,CENPE,MYCN,FBXO5,TUBA1C
COEXPRESSION_NO_SCORE_CUTOFF	ETV5	0.00483139	MMP14,CDH2,KITLG,SOX9,EGFR,JAG1,SPRY4,CCND1
COEXPRESSION_NO_SCORE_CUTOFF	OAS1	0.00242523	IRF8,HLA-DPA1,HLA-DQA2,CASP10,SP110,CASP8,TICAM1,MLKL,HLA-E,IRF2,TRIM31,HLA-DRB1,HLA-C,SPI1,TNF,IRF4,OAS3,MX2,HLA-B,HLA-DRA,HLA-DQA1
COEXPRESSION_NO_SCORE_CUTOFF	CD3D	0.0116199	IRF8,CASP8,LTA,HLA-E,HLA-DRB1,HLA-C,HLA-DRA,LEF1,HLA-DPA1,SKAP1,IKZF1,PRDM1,ALB,ETS1,DOCK2,IRF4,SPI1,TNF,HLA-B,GATA3,HLA-DOB,CXCR5,TYR
COEXPRESSION_NO_SCORE_CUTOFF	TAPBP	0.033793	HLA-DPA1,HLA-DRB1,HLA-C,OAS3,TNF,HLA-E,HLA-DOB,IRF2,HLA-B,MX2,HLA-DRA
COEXPRESSION_NO_SCORE_CUTOFF	XRCC2	0.019011	CHEK2,TERT,CENPE,ATAD5,BRIP1,BUB1B,BRCA2,BARD1,MSH5,TYMS,ATM,RAD51C
COEXPRESSION_NO_SCORE_CUTOFF	IKZF3	0.0344787	CASP8,CASP10,IRF8,POU2F2,PRDM1,IKZF1,IRF4,SPI1,TNF,ETS1,DOCK2,HLA-DQA1,MDM4,HLA-DOA,REL
COEXPRESSION_NO_SCORE_CUTOFF	HOXC8	0.00360616	CDKN2C,NTN4,EGFR,GATA3,CCND1,DLX2,CBX8,PAX9,PITX1,DLX1
COEXPRESSION_NO_SCORE_CUTOFF	TET1	0.0391759	DNMT3B,TYMS,USP44,TYR,POU5F1,LEF1,MYCN,PRDM14,CDH2
COEXPRESSION_NO_SCORE_CUTOFF	LRRK2	0.0205312	EGR2,DOCK2,SPI1,TNF,HLA-DRB5,HLA-B,ATP8B4,RHOU,HLA-DOB,ITPR2,HLA-DQA1,HLA-DPA1,HLA-DQA2,IKZF1,PIK3CD,TGFBR2,HLA-DRB1,ZBTB16,ITPR1,ITSN2,HLA-DRA,IRF8,JAK2,FAS,HPGDS,RIN3,SYNE1
COEXPRESSION_NO_SCORE_CUTOFF	TLR2	0.0129521	AHR,OAS3,HLA-C,HLA-DRB1,HLA-DRA,HLA-DOA,REL,HPGDS,SP110,IRF8,FAS,JAK2,IRF2,HLA-E,MLKL,TNF,SPI1,HLA-DRB5,MMP7,EGR2,DOCK2,HLA-DQA1,MX2,HLA-B,ATP8B4,CASP10,HLA-DQA2,KCNN4,HLA-DPA1,PIK3CD,PRDM1,TICAM1,IKZF1,TGFBR2
COEXPRESSION_NO_SCORE_CUTOFF	HLA-DPB1	0.00483139	HLA-DOA,HLA-DOB,HLA-B,HLA-DRA,HLA-DQA1,HLA-DRB1,HLA-C,TNF,SPI1,HLA-DRB5,IRF4,IKZF1,HLA-E,IRF2,HLA-DPA1,IRF8,LTA,HLA-DQA2
COEXPRESSION_NO_SCORE_CUTOFF	OAS2	0.0195443	TNF,SPI1,IRF4,OAS3,HLA-DRB1,HLA-C,HLA-DRA,HLA-DQA1,MX2,REL,HLA-DOB,HLA-B,HLA-DQA2,SP110,HLA-DPA1,IRF8,JAK2,HLA-E,IRF2
COEXPRESSION_NO_SCORE_CUTOFF	HLA-DRA	0.01374	POU2F2,PRDM1,IKZF1,TGFBR2,HLA-DQA2,HLA-DPA1,HLA-DQA1,MX2,HLA-B,HLA-DOB,SPI1,TNF,IRF4,HLA-DRB5,DOCK2,IRF2,HLA-E,LTA,TNXB,IRF8,JAK2,HLA-DOA,OAS3,HLA-C,HLA-DRB1
COEXPRESSION_NO_SCORE_CUTOFF	LTA	0.00708288	IKZF1,TICAM1,PRDM1,IRF8,IL13,TNFRSF13B,HLA-DQA2,CXCR5,HLA-B,HLA-DOB,HLA-DRA,HLA-DQA1,HLA-DRB1,EGR2,HLA-C,SPI1,TNF,IRF4
COEXPRESSION_NO_SCORE_CUTOFF	HLA-DRB1	0.0136453	OAS3,HLA-C,HLA-DRA,HLA-DOA,HPGDS,LTA,IRF8,RIN3,HLA-E,IRF2,TNF,SPI1,HLA-DRB5,IRF4,DOCK2,HLA-DQA1,CXCR5,HLA-DOB,HLA-B,HLA-DQA2,HLA-DPA1,TNFRSF13B,IKZF1,PRDM1
COEXPRESSION_NO_SCORE_CUTOFF	ITGAM	0.0247965	MLKL,HLA-E,RIN3,SYNE1,TOM1,IRF8,CASP8,REL,HLA-DRB1,HLA-C,IKZF1,TICAM1,PRDM1,KCNN4,HLA-DQA2,HLA-DOB,PIP4K2A,HLA-DQA1,EGR2,SPI1,IRF2,JAK2,SP110,HPGDS,LTA,HLA-DRA,PIK3CD,TNFRSF13B,HLA-DPA1,ATP8B4,HLA-B,MX2,DOCK2,IRF4,HLA-DRB5,TNF
COEXPRESSION_NO_SCORE_CUTOFF	KRT17	0.0473785	JAG1,SOX9,CCND1,TP63,KRT5,PAX9,EGFR,LAMA3,PITX1,ALB
COEXPRESSION_NO_SCORE_CUTOFF	IFIH1	0.0266596	IRF4,SPI1,TNF,ETS1,POLR3B,G3BP2,HLA-B,HLA-DOB,MX2,HLA-DQA2,RAD23B,PRDM1,TICAM1,IKZF1,OAS3,CHD3,HLA-C,HLA-DRB1,ZMIZ1,HLA-DRA,SP110,CASP8,JAK2,FAS,IRF8,MLKL,IRF2
COEXPRESSION_NO_SCORE_CUTOFF	HLA-DOB	0.00175919	HLA-DRA,HLA-DQA1,HLA-DOA,HLA-B,TNF,SPI1,HLA-DRB5,IRF4,HLA-C,EGR2,HLA-DRB1,DOCK2,IKZF1,HLA-E,LTA,SKAP1,HLA-DQA2,HLA-DPA1,IRF8
COEXPRESSION_NO_SCORE_CUTOFF	TLR4	0.0326121	ITPR2,ATP8B4,HLA-B,RHOU,TNF,SPI1,EGR2,DOCK2,ETS1,IKZF1,TICAM1,PRDM1,TGFBR2,KCNN4,HLA-DPA1,HLA-DRA,ITPR1,EPAS1,AHR,HLA-DRB1,HLA-C,HLA-E,IRF2,MLKL,HPGDS,MMP14,SP110,TNXB,IRF8,FAS,JAK2,TOM1
COEXPRESSION_NO_SCORE_CUTOFF	HLA-DMB	0.00646898	HLA-DRA,HLA-DQA1,MX2,HLA-B,HLA-DOA,HLA-DOB,SPI1,TNF,IRF4,HLA-DRB5,HLA-DRB1,HLA-C,DOCK2,IKZF1,RIN3,HLA-E,HLA-DQA2,LTA,IRF8,HLA-DPA1
COEXPRESSION_NO_SCORE_CUTOFF	SKP2	0.0247965	BUB1B,CCNE1,CENPE,CDH2,CDCA7L,FBXO5,HAUS6,BRCA2,INCENP,TACC3,ATAD5,TERT,CHEK2,DNMT3B,TYMS,TIPIN,USP44,TCF3,BARD1,TYR
COEXPRESSION_NO_SCORE_CUTOFF	IRF8	0.0215912	POU2F2,PRDM1,TICAM1,IKZF1,HLA-DQA2,SKAP1,TNFRSF13B,HLA-DPA1,HLA-DQA1,HLA-B,HLA-DOB,MX2,CXCR5,IRF4,HLA-DRB5,SPI1,TNF,DOCK2,EGR2,IRF2,HLA-E,LTA,HPGDS,JAK2,HLA-DRA,HLA-DOA,REL,OAS3,HLA-C,HLA-DRB1
COEXPRESSION_NO_SCORE_CUTOFF	HLA-DRB5	0.011092	HLA-DOB,IRF8,HLA-DRB1,HLA-DPA1,HLA-DQA1,SPI1,HLA-DRA,TNF
COEXPRESSION_NO_SCORE_CUTOFF	CHEK2	0.0203346	BUB1B,CCNE1,CENPE,RAD51C,PMAIP1,HAUS6,FBXO5,MSH5,TACC3,BRIP1,POU5F1,BRCA2,TERT,ATAD5,TYMS,TIPIN,TP53,DNMT3B,BARD1
COEXPRESSION_NO_SCORE_CUTOFF	ARHGDIB	0.0229957	EGFR,PPP1R18,HLA-DOB,ATP8B4,HLA-B,HLA-DRA,HLA-DRB1,HLA-C,DOCK2,ETS1,TNF,SPI1,IKZF1,RIN3,HLA-E,TGFBR2,HLA-DPA1,IRF8,HPGDS,CASP8,KCNN4
COEXPRESSION_NO_SCORE_CUTOFF	PDCD1	0.00281351	TNF,SPI1,HLA-DRB5,IRF4,HLA-C,EGR2,HLA-DRB1,DOCK2,HLA-DRA,HLA-DQA1,CXCR5,HLA-DOB,HLA-DOA,HLA-B,LTA,SKAP1,HLA-DQA2,HLA-DPA1,IRF8,TNFRSF13B,PRDM1,IKZF1,HLA-E
COEXPRESSION_NO_SCORE_CUTOFF	DMC1	0.0451161	BRIP1,CHEK2,MSH5,BRCA2,ATAD5
COEXPRESSION_NO_SCORE_CUTOFF	CCNF	0.0112045	BARD1,TCF3,UCK2,TYMS,DNMT3B,TP53,CHEK2,TERT,BRIP1,TACC3,INCENP,BRCA2,POU5F1,HAUS6,MSH5,FBXO5,TUBA1C,CDCA7L,DCLRE1B,CENPE,CCNE1,BUB1B
COEXPRESSION_NO_SCORE_CUTOFF	HLA-C	0.0440753	HLA-DRB1,SPI1,TNF,IRF4,OAS3,HLA-B,PPP1R18,HLA-DOB,HLA-DRA,IRF8,HLA-DPA1,FAS,LTA,RALY,PRDM1,TICAM1,HLA-E,IRF2
COEXPRESSION_NO_SCORE_CUTOFF	GBP4	0.0451898	HLA-DRA,HLA-DQA1,MX2,TNF,SPI1,OAS3,IRF4,HLA-DRB1,HLA-E,HLA-DQA2,SP110,HLA-DPA1,BAG6,IRF8
COEXPRESSION_NO_SCORE_CUTOFF	FOXM1	0.00879545	TNFRSF10B,RAD51C,GATA4,PMAIP1,BUB1B,CCNE1,CCND1,TYMS,CDKN2C,SCARB1,GATA3,TYR,PITX1,UCK2,POU5F1,BRCA2,INCENP,TERT,CHEK2,FBXO5,TUBA1C,CENPE,TIPIN,PES1,TP53,DNMT3B,BARD1,TCF3,TACC3,BRIP1
COEXPRESSION_NO_SCORE_CUTOFF	LGALS9	0.0451161	PRDM1,IKZF1,HLA-DPA1,MX2,CXCR5,HLA-DOB,HLA-B,MMP7,DOCK2,TNF,SPI1,IRF4,RIN3,IRF2,HLA-E,IRF8,FAS,SP110,HLA-DRA,HLA-C,HLA-DRB1,OAS3
COEXPRESSION_NO_SCORE_CUTOFF	DDX58	0.019011	TICAM1,MX2,MLKL,HLA-B,IRF2,HLA-E,HLA-C,JAK2,FAS,DOCK2,TNF,OAS3,SP110
COEXPRESSION_NO_SCORE_CUTOFF	PIK3CG	0.00483139	HLA-DRA,REL,HLA-C,HLA-DRB1,MLKL,CASP8,JAK2,IRF8,HLA-DQA1,MX2,SPI1,TNF,ETS1,DOCK2,TGFBR2,ATM,PRDM1,IKZF1,PIK3CD,CCDC88C,CASP10,HLA-DQA2,SKAP1,TNFRSF13B,LEF1
COEXPRESSION_NO_SCORE_CUTOFF	DKK1	0.011629	CDH2,KLF5,MMP14,BUB1B,JAG1,CCND1,TUBA1C,NTN4,TGFBR2,DLX2,PAX9,KITLG,SOX9,LAMA3,PITX1,TYR,DLX1,SMAD3,EGFR,DNMT3B,SPRY4
COEXPRESSION_NO_SCORE_CUTOFF	BLK	0.00281351	PIK3CD,RIN3,IKZF1,CASP8,SP110,IRF8,TNFRSF13B,LEF1,HLA-DRA,HLA-DQA1,CXCR5,HLA-DOB,GATA3,HLA-B,TNF,SPI1,IRF4,HLA-C,HLA-DRB1,DOCK2,ETS1
COEXPRESSION_NO_SCORE_CUTOFF	CD8B	0.019011	SKAP1,LEF1,HLA-DPA1,IRF8,ALB,HLA-E,IKZF1,IRF4,SPI1,HLA-C,HLA-DRB1,TYR,HLA-DRA,HLA-DOB,GATA3,HLA-B
COEXPRESSION_NO_SCORE_CUTOFF	NOD2	0.00281351	MLKL,HLA-E,IRF2,RIN3,JAK2,FAS,IRF8,CASP8,LTA,REL,MAP3K1,HLA-DRA,HLA-DRB1,HLA-C,OAS3,IKZF1,TICAM1,PRDM1,HLA-DPA1,KCNN4,HLA-DQA2,CASP10,HLA-B,HLA-DOB,CXCR5,MX2,HLA-DQA1,DOCK2,IRF4,HLA-DRB5,SPI1,TNF
COEXPRESSION_NO_SCORE_CUTOFF	ZSCAN10	0.0451161	DNMT3B,POU5F1,ZFPM1,USP44,JARID2,CHEK2,PRDM14
COEXPRESSION_NO_SCORE_CUTOFF	POU2F2	0.00837566	PRDM1,IRF8,EGR2,IKZF1,EBF1,SPI1,HLA-DRA,IRF4
COEXPRESSION_NO_SCORE_CUTOFF	PSMB8	0.019011	HLA-DOB,PPP1R18,HLA-B,MX2,EGFR,HLA-DRA,HLA-C,HLA-DRB1,OAS3,IRF4,TNF,IRF2,TGFBR2,HLA-E,MLKL,HLA-DPA1,IRF8,SP110,LTA
COEXPRESSION_NO_SCORE_CUTOFF	RAC2	0.0362056	CASP8,SP110,MMP14,JAK2,IRF8,MICB,HLA-E,MLKL,RIN3,HLA-C,EXOC2,RASA1,HLA-DRA,ITPR1,KCNN4,SKAP1,LEF1,HLA-DPA1,TGFBR2,ATM,PIK3CD,TICAM1,IKZF1,IRF4,TNF,SPI1,DOCK2,ETS1,HLA-DOB,PPP1R18,ATP8B4,HLA-B,MX2,CXCR5
COEXPRESSION_NO_SCORE_CUTOFF	OAS3	0.0152477	HLA-DRA,MICB,MX2,TICAM1,HLA-E,IRF2,HLA-B,TNF,SP110,HLA-DPA1,HLA-DRB1,HLA-C,IRF8
COEXPRESSION_NO_SCORE_CUTOFF	SP100	0.00117613	HLA-DRA,HLA-DQA1,MX2,REL,HLA-B,TNF,SPI1,OAS3,IRF4,HLA-C,ETS1,ARID5B,IRF2,HLA-E,MLKL,CASP8,SP110,HLA-DPA1,IRF8,FAS
COEXPRESSION_NO_SCORE_CUTOFF	CD40	0.00483139	HLA-DOB,HLA-B,MX2,HLA-DQA1,HLA-DRA,DOCK2,ETS1,HLA-DRB1,MMP7,HLA-C,IRF4,TNF,SPI1,HLA-E,PIK3CD,IKZF1,HLA-DPA1,IRF8,KCNN4,SP110,LTA,HLA-DQA2
COEXPRESSION_NO_SCORE_CUTOFF	CD274	0.00752411	TNFRSF6B,HLA-DRA,HLA-B,OAS3,TNF,AHR,SPI1,HLA-C,MMP7,HLA-DRB1,EGR2,IRF2,TGFBR2,HLA-E,MLKL,PRDM1,TICAM1,LTA,FAS,JAK2,HLA-DPA1,IRF8
COEXPRESSION_NO_SCORE_CUTOFF	CD5	0.00708288	GATA3,HLA-B,HLA-DOB,CXCR5,HLA-DQA1,ETS1,DOCK2,IRF4,SPI1,TNF,PRDM1,IKZF1,TNFRSF13B,LEF1,SKAP1,REL,HLA-DRA,HLA-C,HLA-DRB1,HLA-E,IRF8,IL4,CASP8,LTA
COEXPRESSION_NO_SCORE_CUTOFF	TRIM21	0.00281351	TNF,SP110,OAS3,HLA-DRB1,IRF8,HLA-C,HLA-DPA1,FAS,HLA-DRA,TICAM1,MX2,HLA-B,MLKL,HLA-E,IRF2
COEXPRESSION_NO_SCORE_CUTOFF	CD80	0.000944139	IRF8,FAS,JAK2,HPGDS,LTA,RIN3,HLA-E,IRF2,HLA-DRB1,HLA-C,REL,HLA-DOA,HLA-DRA,IL13,HLA-DPA1,TNFRSF13B,HLA-DQA2,CASP10,IKZF1,TICAM1,PRDM1,EGR2,MMP7,DOCK2,TNF,SPI1,HLA-DRB5,IRF4,MX2,HLA-DOB,HLA-B,HLA-DQA1
COEXPRESSION_NO_SCORE_CUTOFF	IL2RG	0.00946619	LEF1,TNFRSF13B,HLA-DPA1,SKAP1,PIK3CD,IKZF1,PRDM1,DOCK2,ETS1,IRF4,TNF,SPI1,HLA-DOB,HLA-B,GATA3,CXCR5,MX2,HLA-DQA1,JAK2,IRF8,CASP8,HPGDS,LTA,HLA-E,IRF2,RIN3,HLA-DRB1,REL,BCL2L11,HLA-DRA
COEXPRESSION_NO_SCORE_CUTOFF	HLA-B	0.0325377	RIN3,IRF2,HLA-E,LTA,IRF8,TNXB,JAK2,FAS,HLA-DRA,OAS3,HLA-C,HLA-DRB1,TICAM1,IKZF1,HLA-DQA2,HLA-DPA1,MX2,HLA-DOB,SPI1,TNF,IRF4,DOCK2
COEXPRESSION_NO_SCORE_CUTOFF	IKZF1	0.00879545	PRDM1,PIK3CD,ATM,POU2F2,HLA-DPA1,LEF1,TNFRSF13B,HLA-DQA2,KCNN4,CXCR5,HLA-B,HLA-DOB,HLA-DQA1,EGR2,ETS1,DOCK2,SPI1,TNF,IRF4,RIN3,HLA-E,IRF2,IRF8,JAK2,LTA,CASP8,REL,HLA-DRA,HLA-DRB1
COEXPRESSION_NO_SCORE_CUTOFF	ERVW-1	0.00359419	HLA-DQA1,MDM4,OPRM1,MX2,REL
COEXPRESSION_NO_SCORE_CUTOFF	IRF1	0.00175919	TNF,SPI1,IRF4,MMP7,DOCK2,ETS1,HLA-DQA1,MX2,HLA-DOB,HLA-B,CASP10,HLA-DPA1,POU2F2,IKZF1,TICAM1,PRDM1,AHR,OAS3,HLA-DRB1,HLA-C,HLA-DRA,REL,HLA-DOA,LTA,CASP8,SP110,IRF8,FAS,HLA-E,IRF2,MLKL
COEXPRESSION_NO_SCORE_CUTOFF	FANCD2	0.0451161	TUBA1C,FBXO5,CENPE,BARD1,ZMIZ1,USP44,TIPIN,TP53,DNMT3B,TACC3,BRIP1,MSH5,RAD51C,BUB1B,RAD23B,CCNE1,TYMS,MDM4,TERT,KDM2A,CHEK2,ATAD5,POU5F1,BRCA2,INCENP
COEXPRESSION_NO_SCORE_CUTOFF	IRF2	0.00182457	SPI1,TNF,OAS3,HLA-C,IRF8,HLA-DRB1,HLA-DPA1,FAS,HLA-DRA,TICAM1,IKZF1,HLA-B,HLA-E
COEXPRESSION_NO_SCORE_CUTOFF	RGS1	0.0360694	EGR2,MMP7,DOCK2,SPI1,TNF,IRF4,MX2,HLA-B,HLA-DQA1,HLA-DPA1,HLA-DQA2,IKZF1,PRDM1,HLA-DRB1,REL,HLA-DRA,IRF8,JAK2,HPGDS,RIN3,PCP2
COEXPRESSION_NO_SCORE_CUTOFF	TGFB1	0.0116199	TICAM1,IKZF1,TNFRSF10B,TGFBR2,KCNN4,SMAD3,GATA3,HLA-B,PPP1R18,SPI1,TNF,IRF4,EGR2,ETS1,MICB,RIN3,MLKL,HLA-E,MMP14,IRF8,JAK2,FAS,HLA-DRA,TCF3,AHR,EPAS1,KLF10,HLA-C
COEXPRESSION_NO_SCORE_CUTOFF	CD3E	0.014628	HLA-DRA,HLA-C,HLA-DRB1,HLA-E,LTA,IRF8,HLA-DQA1,HLA-DOB,GATA3,HLA-B,MX2,CXCR5,IRF4,TNF,SPI1,DOCK2,ETS1,ALB,TGFBR2,PRDM1,IKZF1,SKAP1,HLA-DQA2,LEF1,HLA-DPA1
COEXPRESSION_NO_SCORE_CUTOFF	E2F2	0.0158951	TYMS,TIPIN,DNMT3B,TP53,BARD1,TACC3,BRIP1,BRCA2,TERT,CHEK2,ATAD5,MICB,FBXO5,BUB1B,CCNE1,CASP8,CENPE
COEXPRESSION_NO_SCORE_CUTOFF	HLA-DOA	0.0250811	HLA-DPA1,IRF8,HLA-DRB1,HLA-DOB,DOCK2,HLA-E,HLA-DQA2,HLA-DRA,HLA-DQA1
COEXPRESSION_NO_SCORE_CUTOFF	TNFSF10	0.00129258	TICAM1,TGFBR2,CASP10,HLA-DPA1,MX2,HLA-B,TNF,SPI1,IRF4,MMP7,DOCK2,ETS1,HLA-E,IRF2,MLKL,HPGDS,LTA,CASP8,SP110,IRF8,FAS,JAK2,HLA-DRA,HLA-DOA,AHR,OAS3,HLA-C
COEXPRESSION_NO_SCORE_CUTOFF	TP53	0.0360694	SOX4,MSH5,FBXO5,TUBA1C,TNFRSF10B,CENPE,BUB1B,TCF3,TYMS,DNMT3B,TERT,CHEK2,ATAD5,TACC3,BRIP1,POU5F1,RPLP1,BRCA2
COEXPRESSION_NO_SCORE_CUTOFF	PIK3AP1	0.0136453	TNF,SPI1,BMF,HLA-DRB1,EGR2,DOCK2,ITPR2,HLA-DRA,HLA-DOB,REL,ITSN2,HLA-DPA1,IRF8,PIK3CD,RIN3,IKZF1
COEXPRESSION_NO_SCORE_CUTOFF	TNFRSF1B	0.0253669	HLA-DQA1,HLA-B,ATP8B4,MX2,HLA-DRB5,IRF4,TNF,SPI1,DOCK2,ETS1,TGFBR2,TICAM1,IKZF1,CASP10,HLA-DQA2,HLA-DPA1,HLA-DRA,REL,HLA-C,HLA-DRB1,HLA-E,MLKL,CASP8,LTA,JAK2,IRF8
COEXPRESSION_NO_SCORE_CUTOFF	IL2RA	0.0366855	POU2F2,HLA-E,PIK3CD,IKZF1,PRDM1,LTA,HLA-DQA2,HLA-DPA1,IRF8,HLA-DQA1,HLA-DRA,REL,ATP8B4,IRF4,TNF,SPI1,ETS1,HLA-DRB1
COEXPRESSION_NO_SCORE_CUTOFF	CHAF1B	0.0376712	TYMS,UCK2,BRCA2,INCENP,CHEK2,ATAD5,CHRNA5,RAD51C,HAUS6,MSH5,CCNE1,BUB1B,TIPIN,DNMT3B,TP53,BARD1,BRIP1,TACC3,TUBA1C,FBXO5,CENPE
COEXPRESSION_NO_SCORE_CUTOFF	DNMT3B	0.019011	POU5F1,BRCA2,PRDM14,TERT,CHEK2,TYMS,JARID2,TYR,LEF1,BUB1B,CCNE1,RAD51C,CDCA7L,ALB,SOX4,GATA4,HAUS6,TACC3,TP53,TIPIN,USP44,TCF3,MYCN,CENPE,CDH2,HIST1H1E,FBXO5
COEXPRESSION_NO_SCORE_CUTOFF	BTC	0.0301515	CCND1,KITLG,EGFR,SOX9,INHBB
COEXPRESSION_NO_SCORE_CUTOFF	NFKBIZ	0.0116199	IRF4,KLF10,TNF,ETS1,EGR2,HLA-DRA,REL,MX2,CASP8,KLF5,CASP10,JAK2,IRF8,MLKL,TGFBR2,IKZF1,PRDM1
COEXPRESSION_NO_SCORE_CUTOFF	NT5E	0.0249251	SMAD3,EGFR,HLA-B,ITGA6,EPAS1,AHR,KITLG,SOX9,HLA-C,ALB,HLA-E,TGFBR2,MMP14,CDH2,JAG1,FAS,CCND1
COEXPRESSION_NO_SCORE_CUTOFF	SALL1	0.0451161	USP44,FGFR3,ALB,FERMT2,TYR,DNMT3B,FGFR2,CDH2,CCND1,SOX9,MYCN,RAB3C
COEXPRESSION_NO_SCORE_CUTOFF	CD19	0.0116199	HLA-DOA,HLA-DRA,HLA-C,HLA-DRB1,BMF,HLA-E,IRF8,LTA,MX2,CXCR5,HLA-DOB,HLA-B,HLA-DQA1,DOCK2,ETS1,TNF,SPI1,IRF4,PIK3CD,IKZF1,POU2F2,HLA-DPA1,TNFRSF13B,LEF1,HLA-DQA2
COEXPRESSION_NO_SCORE_CUTOFF	TAP1	0.0312327	HLA-B,HLA-DOB,HLA-E,MX2,HLA-DRA,HLA-C,IRF8,HLA-DRB1,OAS3,TNF
COEXPRESSION_NO_SCORE_CUTOFF	DNTT	0.0451161	LEF1,POU5F1,IRF4,TERT,CDH2,DNMT3B,GATA3,RAD51C,TYMS,IKZF1,ALB,TYR
COEXPRESSION_NO_SCORE_CUTOFF	LIN28B	0.0232397	DNMT3B,JARID2,USP44,SOX4,GATA4,POU5F1,MYCN,CCNE1,TERT,PRDM14,CDH2
COEXPRESSION_NO_SCORE_CUTOFF	IGF2BP1	0.0451161	TYR,USP44,EGFR,TP53,DNMT3B,TERT,ATAD5,BRIP1,POU5F1,ALB,RAD51C,CDH2,CENPE,MYCN,BUB1B,CCNE1,CCND1,LEF1
COEXPRESSION_NO_SCORE_CUTOFF	CD27	0.0351657	IRF8,LEF1,TNFRSF13B,LTA,KCNN4,IKZF1,PIK3CD,HLA-E,HLA-DRB1,HLA-C,ETS1,DOCK2,SPI1,TNF,IRF4,CXCR5,HLA-B,HLA-DOB,HLA-DRA
COEXPRESSION_NO_SCORE_CUTOFF	TBX21	0.000520234	IRF2,HLA-E,IL4,CASP8,LTA,HPGDS,FAS,JAK2,IRF8,HLA-DRA,REL,HLA-C,HLA-DRB1,POU2F2,PIK3CD,TICAM1,PRDM1,IKZF1,SKAP1,TNFRSF13B,HLA-DPA1,IL13,HLA-DQA1,HLA-DOB,ATP8B4,HLA-B,CXCR5,IRF4,TNF,SPI1,DOCK2,ETS1,EGR2
COEXPRESSION_NO_SCORE_CUTOFF	IL1B	0.0451161	HLA-DPA1,KCNN4,HLA-DQA2,TGFBR2,TICAM1,PRDM1,ETS1,DOCK2,EGR2,MMP7,SPI1,TNF,HLA-B,HLA-DOB,MX2,JAK2,FAS,IRF8,HPGDS,LTA,MMP14,MLKL,HLA-E,IRF2,HLA-DRB1,HLA-C,OAS3,AHR,TNFRSF6B,HLA-DRA
COEXPRESSION_NO_SCORE_CUTOFF	CD6	0.00646898	CASP8,LTA,SKAP1,LEF1,IRF8,ATM,IKZF1,IRF4,TNF,SPI1,ETS1,HLA-DQA1,HLA-DRA,REL,HLA-B,MX2
COEXPRESSION_NO_SCORE_CUTOFF	HLA-DMA	0.0158348	HLA-E,PRDM1,SKAP1,LTA,HLA-DQA2,HLA-DPA1,IRF8,HLA-DQA1,HLA-DRA,HLA-DOA,HLA-DOB,HLA-B,HLA-DRB5,IRF4,TNF,SPI1,DOCK2,HLA-DRB1,HLA-C
COEXPRESSION_NO_SCORE_CUTOFF	FANCA	0.0172554	BRIP1,TACC3,BRCA2,INCENP,CHEK2,TERT,ATAD5,TIPIN,TYMS,DNMT3B,TP53,TYR,BARD1,CCNE1,BUB1B,CENPE,RAD51C,DCLRE1B,MSH5,FBXO5
COEXPRESSION_NO_SCORE_CUTOFF	TBX2	0.0326121	GATA3,SPRY4,EGFR,DLX1,TYR,SOX9,EPAS1,DLX2,NTN4,TBX5,CDKN2B,SMARCD3,FGFR3,GATA4,INHBB,CCND1,CDH2
REACTION	BLM	0.00523163	MSH5,BRCA2,RTEL1,EXO1,ATM,RAD51C,HIST1H2BO,TIPIN,BARD1,RAD51B,BRIP1
REACTION	BAK1	0.0153935	TP53,BMF,BCL2L11
REACTION	RSAD2	4.07468e-05	HLA-B,OAS3,IRF2,MX2,HLA-A,IRF4,HLA-E,IRF8,HLA-G,HLA-C
REACTION	TRADD	0.0181127	CASP10,FAS,TNF,TNFRSF10B,CASP8
REACTION	TRIM34	1.52791e-08	HLA-B,OAS3,IRF2,HLA-DQA2,HLA-DPA1,HLA-DRA,HLA-DRB1,HLA-A,HLA-DRB5,IRF4,HLA-E,IRF8,HLA-G,HLA-C
REACTION	IP6K2	4.07468e-05	HLA-E,IRF4,HLA-A,HLA-G,HLA-C,IRF8,OAS3,HLA-B,IRF2,MX2
REACTION	PTK6	0.0396643	AKT1,CCND1,CDKN1B,NRG1,CCNE1,EGFR
REACTION	TRIM10	1.52791e-08	OAS3,HLA-B,HLA-DPA1,HLA-DQA2,IRF2,IRF4,HLA-E,HLA-DRB5,HLA-DRB1,HLA-A,HLA-DRA,HLA-C,HLA-G,IRF8
REACTION	IRF6	1.33698e-05	OAS3,HLA-B,HLA-DQA2,HLA-DPA1,MX2,HLA-E,HLA-DRA,HLA-DRB5,HLA-A,HLA-DRB1,TRIM31,HLA-C,HLA-G
REACTION	RNASEL	4.07468e-05	HLA-A,HLA-E,IRF4,IRF8,HLA-C,HLA-G,HLA-B,OAS3,IRF2,MX2
REACTION	TRIM48	1.52791e-08	HLA-B,OAS3,IRF2,HLA-DPA1,HLA-DQA2,HLA-DRB5,HLA-A,HLA-DRB1,HLA-DRA,HLA-E,IRF4,IRF8,HLA-G,HLA-C
REACTION	TRIM25	1.00465e-06	HLA-DPA1,CASP10,MX2,CASP8,HLA-DRA,HLA-DRB5,HLA-G,OAS3,HLA-B,HLA-DQA2,POLI,IRF2,IRF4,HLA-E,HLA-DRB1,HLA-A,HLA-C,IRF8
REACTION	XAF1	4.07468e-05	HLA-E,IRF4,HLA-A,HLA-C,HLA-G,IRF8,OAS3,HLA-B,IRF2,MX2
REACTION	RAD51C	0.0144018	BRIP1,RAD51B,ATM,RTEL1,EXO1,BRCA2,BARD1
REACTION	HIST1H2BD	0.0113869	POLR2A,HIST1H4H,JARID2,CHEK2,MSH5,POT1,PIAS4,ATM,ATXN7,CBX8,NCAPG2,EGR2,BRCA2,NCAPH2,HERC2,DNMT3B,HIST1H2AC,CBX6,HIST1H2BO,BABAM1,BARD1
REACTION	PML	8.90507e-08	HLA-DQA2,HLA-DPA1,IRF2,OAS3,TP53,HLA-B,HLA-G,TRIM31,HLA-C,IRF8,IRF4,HLA-E,HLA-DRA,HLA-DRB1,HLA-A,HLA-DRB5
REACTION	HIST1H2BH	0.0113869	CBX6,HIST1H2BO,BABAM1,BARD1,HIST1H2AC,DNMT3B,BRCA2,NCAPH2,HERC2,EGR2,ATXN7,NCAPG2,CBX8,ATM,POT1,PIAS4,MSH5,CHEK2,POLR2A,HIST1H4H,JARID2
REACTION	IFIT1	0.000474753	OAS3,HLA-B,MX2,IRF2,HLA-E,IRF4,HLA-A,HLA-G,HLA-C,IRF8
REACTION	SEC13	0.0090131	HLA-DQA2,SEC16A,HLA-C,HLA-E,HLA-A,CENPE,RCC2,PDS5B,HLA-DRB5,HLA-DRA,BUB1B,HLA-B,HLA-DRB1,HLA-DPA1,MAD1L1,HLA-G,INCENP
REACTION	IRF9	2.05273e-05	OAS3,HLA-B,HLA-DQA2,HLA-DPA1,MX2,HLA-E,HLA-DRA,HLA-DRB5,HLA-A,HLA-DRB1,TRIM31,HLA-C,HLA-G
REACTION	HIST1H2BN	0.0115266	NCAPH2,HERC2,BRCA2,EGR2,ATXN7,NCAPG2,CBX8,ATM,BARD1,CBX6,HIST1H2BO,BABAM1,HIST1H2AC,DNMT3B,MSH5,CHEK2,JARID2,POLR2A,HIST1H4H,POT1,PIAS4
REACTION	FOXO4	0.0443194	TP53,FOXO3,MDM4
REACTION	HUS1	0.0191591	EXO1,BRCA2,BARD1,TIPIN,BRIP1,RAD51B,ATM
REACTION	HLA-F	9.96036e-06	IRF2,HLA-DQA2,HLA-B,OAS3,IRF8,TRIM31,HLA-C,HLA-DRB1,HLA-A,IRF4,HLA-E,MX2,HLA-DPA1,HLA-G,HLA-DRB5,HLA-DRA
REACTION	RAD1	0.00603997	RAD51C,BRIP1,RAD51B,ATM,EXO1,BRCA2,BARD1,TIPIN
REACTION	HIST1H2BA	0.0113869	PIAS4,POT1,MSH5,CHEK2,JARID2,HIST1H4H,POLR2A,BARD1,BABAM1,HIST1H2BO,CBX6,HIST1H2AC,DNMT3B,HERC2,NCAPH2,BRCA2,EGR2,NCAPG2,CBX8,ATXN7,ATM
REACTION	ITPR3	0.0376346	ITPR1,ITPR2
REACTION	IRF4	1.33698e-05	MX2,HLA-DQA2,HLA-DPA1,HLA-B,OAS3,HLA-C,TRIM31,HLA-G,HLA-DRA,HLA-DRB5,HLA-DRB1,HLA-A,HLA-E
REACTION	TRIM31	1.52791e-08	HLA-B,OAS3,IRF2,HLA-DQA2,HLA-DPA1,HLA-DRA,HLA-DRB1,HLA-A,HLA-DRB5,IRF4,HLA-E,IRF8,HLA-C,HLA-G
REACTION	MRE11	0.00317726	RAD51C,ATM,BRCA2,RTEL1,EXO1,HERC2,CHEK2,BRIP1,PIAS4,RAD51B,HIST1H2BO,TIPIN,BABAM1,BARD1
REACTION	IFIT2	4.07468e-05	HLA-G,HLA-C,IRF8,HLA-E,IRF4,HLA-A,MX2,IRF2,OAS3,HLA-B
REACTION	SUMO2	0.0469731	ZMIZ1,PIAS4,RAD23B,BARD1,HIST1H2BO,BABAM1,TP53,INCENP,ATM,HERC2
REACTION	HIST1H2BB	0.0115266	BARD1,BABAM1,HIST1H2BO,CBX6,HIST1H2AC,DNMT3B,HERC2,NCAPH2,BRCA2,EGR2,CBX8,NCAPG2,ATXN7,ATM,PIAS4,POT1,MSH5,CHEK2,JARID2,HIST1H4H,POLR2A
REACTION	HIST3H2BB	0.0115266	CBX6,HIST1H2BO,BABAM1,BARD1,HIST1H2AC,DNMT3B,BRCA2,NCAPH2,HERC2,EGR2,ATXN7,NCAPG2,CBX8,ATM,POT1,PIAS4,MSH5,CHEK2,POLR2A,HIST1H4H,JARID2
REACTION	HLA-DRB1	0.000146911	HLA-DOA,TRIM31,IRF4,IRF2,HLA-B,OAS3,HLA-G,HLA-DPA1,IRF8,HLA-C,HLA-A,HLA-E,HLA-DQA2,HLA-DQA1,HLA-DRA,HLA-DRB5,CENPE,HLA-DOB
REACTION	PALB2	0.00096386	BRIP1,BRCA2,EXO1,RAD51C,ATM,RAD51B,BARD1
REACTION	CD44	1.52791e-08	IRF2,HLA-DQA2,HLA-DPA1,HLA-B,OAS3,IRF8,HLA-G,HLA-C,TRIM31,HLA-DRA,HLA-DRB1,HLA-A,HLA-DRB5,IRF4,HLA-E
REACTION	OAS1	3.09679e-05	HLA-B,IRF2,HLA-DQA2,HLA-A,RAD23B,HLA-DRB1,HLA-E,IRF4,IRF8,HLA-C,TRIM31,MX2,HLA-DPA1,HLA-DRA,HLA-DRB5,SP110,HLA-G
REACTION	ICAM1	1.52791e-08	OAS3,HLA-B,HLA-DQA2,HLA-DPA1,IRF2,HLA-E,IRF4,HLA-DRA,HLA-A,HLA-DRB1,HLA-DRB5,TRIM31,HLA-C,HLA-G,IRF8
REACTION	SMC2	0.0376392	HIST1H2BO,NCAPH2,CENPE,BUB1B,INCENP,HIST1H2AC,NCAPG2
REACTION	NBN	0.00378175	HIST1H2BO,BABAM1,TIPIN,BARD1,BRIP1,PIAS4,RAD51B,BRCA2,HERC2,EXO1,CHEK2,RAD51C,ATM
REACTION	ABRAXAS1	0.0231265	PIAS4,ATM,HIST1H2AC,CHEK2,BARD1,HIST1H2BO,BABAM1,HERC2
REACTION	TRIM5	1.52791e-08	HLA-B,OAS3,IRF2,HLA-DPA1,HLA-DQA2,HLA-DRB5,HLA-A,HLA-DRB1,HLA-DRA,HLA-E,IRF4,IRF8,HLA-C,HLA-G
REACTION	HIST1H2BO	0.0235413	HIST1H4H,POLR2A,JARID2,CHEK2,MSH5,PIAS4,POT1,ATM,NCAPG2,CBX8,ATXN7,EGR2,BRCA2,NCAPH2,HERC2,DNMT3B,HIST1H2AC,BABAM1,CBX6,BARD1
REACTION	HLA-DRA	0.000146911	HLA-DOB,CENPE,HLA-DRB5,HLA-DQB1,HLA-DQA2,HLA-A,HLA-E,IRF8,HLA-C,HLA-DPA1,HLA-G,HLA-B,OAS3,IRF2,HLA-DRB1,IRF4,HLA-DOA,TRIM31
REACTION	RBBP8	0.040315	EXO1,BRCA2,BARD1,TIPIN,RAD51C,BRIP1,RAD51B,ATM
REACTION	RAD51AP1	0.00096386	RAD51C,EXO1,BRCA2,BRIP1,BARD1,RAD51B,ATM
REACTION	IRF3	0.000140547	HLA-C,TRIM31,HLA-E,HLA-A,HLA-DRB1,HLA-DQA2,OAS3,TICAM1,HLA-B,HLA-G,HLA-DRA,HLA-DRB5,HLA-DPA1,MX2
REACTION	HLA-B	3.76473e-05	MX2,HLA-DPA1,HLA-DRB5,HLA-DRA,HLA-G,OAS3,IRF2,HLA-DQA2,HLA-DRB1,HLA-A,IRF4,HLA-E,IRF8,TRIM31,HLA-C
REACTION	HLA-DPA1	0.000146911	HLA-G,IRF2,OAS3,HLA-B,TRIM31,HLA-DOA,IRF4,HLA-DRB1,CENPE,HLA-DOB,HLA-DRA,HLA-DRB5,HLA-DQA2,HLA-DQB1,HLA-C,IRF8,HLA-E,HLA-A
REACTION	FADD	0.0414283	TICAM1,CASP8,TNFRSF10B,CASP10,FAS
REACTION	IRF7	9.02153e-05	HLA-DQA2,TICAM1,OAS3,HLA-B,TRIM31,HLA-C,HLA-E,HLA-A,HLA-DRB1,HLA-DPA1,MX2,HLA-G,HLA-DRA,HLA-DRB5
REACTION	GBP4	1.94038e-08	HLA-DRA,HLA-DRB1,HLA-A,HLA-DRB5,IRF4,HLA-E,IRF8,HLA-C,HLA-G,TRIM31,HLA-B,OAS3,IRF2,HLA-DQA2,HLA-DPA1
REACTION	HLA-DRB5	0.000146911	HLA-DRA,HLA-DQA1,HLA-DOB,CENPE,HLA-E,HLA-A,HLA-C,IRF8,HLA-DQA2,HLA-G,HLA-DPA1,IRF4,HLA-DRB1,TRIM31,HLA-DOA,OAS3,HLA-B,IRF2
REACTION	HIST1H2BM	0.0115266	MSH5,CHEK2,POLR2A,HIST1H4H,JARID2,POT1,PIAS4,BRCA2,HERC2,NCAPH2,EGR2,ATXN7,NCAPG2,CBX8,ATM,CBX6,BABAM1,HIST1H2BO,BARD1,HIST1H2AC,DNMT3B
REACTION	ISG15	0.00881501	SP110,HLA-G,MX2,HLA-A,RAD23B,IRF4,HLA-E,IRF8,HLA-C,HLA-B,NEDD4,OAS3,IRF2,POLI
REACTION	MCL1	0.000248535	BMF,BAK1,TP53,BCL2,BCL2L11
REACTION	RAD51	0.00829077	HIST1H2BO,BARD1,BRIP1,RAD51B,BRCA2,MSH5,RTEL1,EXO1,RAD51C,ATM
REACTION	EGR1	4.07468e-05	IRF4,HLA-E,HLA-A,HLA-G,HLA-C,IRF8,OAS3,HLA-B,MX2,IRF2
REACTION	IFIT3	4.07468e-05	OAS3,HLA-B,IRF2,MX2,IRF4,HLA-E,HLA-A,HLA-G,HLA-C,IRF8
REACTION	TRIM68	1.52791e-08	HLA-C,HLA-G,IRF8,IRF4,HLA-E,HLA-DRB1,HLA-A,HLA-DRB5,HLA-DRA,HLA-DPA1,HLA-DQA2,IRF2,OAS3,HLA-B
REACTION	WRN	0.00817846	BRIP1,RAD51C,ATM,RAD51B,BRCA2,RTEL1,EXO1,TIPIN,BARD1
REACTION	BCL2L1	0.00317726	BMF,BCL2,BCL2L11,BIK
REACTION	BST2	4.07468e-05	IRF2,MX2,HLA-B,OAS3,IRF8,HLA-G,HLA-C,HLA-A,IRF4,HLA-E
REACTION	ADAR	4.07468e-05	IRF2,MX2,OAS3,HLA-B,HLA-G,HLA-C,IRF8,IRF4,HLA-E,HLA-A
REACTION	XRCC3	0.00450627	ATM,RAD51B,BRIP1,RAD51C,BARD1,BRCA2,RTEL1,EXO1
REACTION	HLA-E	9.02153e-05	HLA-G,HLA-DRA,HLA-DRB5,HLA-DPA1,MX2,HLA-C,TRIM31,IRF8,IRF4,HLA-A,HLA-DRB1,HLA-DQA2,IRF2,OAS3,HLA-B
REACTION	RMI2	0.0108234	BARD1,TIPIN,EXO1,BRCA2,RAD51B,ATM,RAD51C,BRIP1
REACTION	CIITA	1.94038e-08	HLA-B,OAS3,IRF2,HLA-DQA2,HLA-DPA1,HLA-DRA,HLA-DRB5,HLA-DRB1,HLA-A,IRF4,HLA-E,IRF8,HLA-C,HLA-G,TRIM31
REACTION	OAS3	8.63912e-05	HLA-E,IRF4,HLA-A,RAD23B,HLA-DRB1,HLA-C,TRIM31,IRF8,HLA-B,HLA-DQA2,IRF2,HLA-DRB5,HLA-DRA,HLA-G,HLA-DPA1,MX2
REACTION	ISG20	4.07468e-05	IRF8,HLA-C,HLA-G,HLA-A,HLA-E,IRF4,IRF2,MX2,HLA-B,OAS3
REACTION	MX1	0.000573548	HLA-B,OAS3,MX2,IRF2,HLA-A,HLA-E,IRF4,IRF8,HLA-C,HLA-G
REACTION	PTEN	0.0318035	TP53,FOXO3,MDM4,EGFR
REACTION	HIST1H2BK	0.0113869	ATM,CBX8,NCAPG2,ATXN7,EGR2,NCAPH2,HERC2,BRCA2,DNMT3B,HIST1H2AC,BARD1,HIST1H2BO,BABAM1,CBX6,JARID2,HIST1H4H,POLR2A,CHEK2,MSH5,PIAS4,POT1
REACTION	IRF2	1.33698e-05	HLA-G,TRIM31,HLA-C,HLA-DRB5,HLA-DRB1,HLA-A,HLA-DRA,HLA-E,MX2,HLA-DPA1,HLA-DQA2,HLA-B,OAS3
REACTION	PSMB8	4.07468e-05	OAS3,HLA-B,IRF2,MX2,HLA-E,IRF4,HLA-A,HLA-C,HLA-G,IRF8
REACTION	H2AFX	0.0146175	CBX6,HIST1H2BO,BABAM1,BARD1,DNMT3B,HIST1H2AC,EGR2,BRCA2,NCAPH2,HERC2,ATM,NCAPG2,CBX8,POT1,PIAS4,CHEK2,MSH5,POLR2A,HIST1H4H,JARID2
REACTION	KAT5	0.00855517	RAD51C,HIST1H4H,CHEK2,RAD51B,PIAS4,BRIP1,TIPIN,ATM,HERC2,EXO1,BRCA2,HIST1H2AC,BARD1,HIST1H2BO,BABAM1
REACTION	BABAM2	0.029185	HERC2,BABAM1,HIST1H2BO,BARD1,CHEK2,HIST1H2AC,ATM,PIAS4
REACTION	NCAM1	2.25829e-08	OAS3,HLA-B,HLA-DPA1,HLA-DQA2,IRF2,IRF4,HLA-E,HLA-DRB5,HLA-DRB1,HLA-A,HLA-DRA,TRIM31,HLA-G,HLA-C,IRF8,FGFR2
REACTION	BRCC3	0.0198192	CHEK2,BARD1,HIST1H2BO,BABAM1,HERC2,PIAS4,ATM,COPS2,HIST1H2AC
REACTION	HIST2H2BE	0.0121645	PIAS4,POT1,HIST1H4H,POLR2A,JARID2,CHEK2,MSH5,DNMT3B,HIST1H2AC,BABAM1,HIST1H2BO,CBX6,BARD1,ATM,NCAPG2,CBX8,ATXN7,EGR2,BRCA2,HERC2,NCAPH2
REACTION	VCAM1	1.52791e-08	HLA-B,OAS3,IRF2,HLA-DQA2,HLA-DPA1,HLA-DRA,HLA-DRB5,HLA-DRB1,HLA-A,IRF4,HLA-E,IRF8,HLA-G,HLA-C,TRIM31
REACTION	FCGR1B	1.5843e-08	HLA-DRA,HLA-A,HLA-DRB1,HLA-DRB5,HLA-E,IRF4,IRF8,TRIM31,HLA-C,HLA-G,HLA-B,OAS3,IRF2,HLA-DQA2,HLA-DPA1
REACTION	TRIM17	1.52791e-08	HLA-B,OAS3,IRF2,HLA-DQA2,HLA-DPA1,HLA-DRA,HLA-A,HLA-DRB1,HLA-DRB5,HLA-E,IRF4,IRF8,HLA-G,HLA-C
REACTION	HLA-A	3.76473e-05	MX2,HLA-DPA1,HLA-G,HLA-DRB5,HLA-DRA,IRF2,HLA-DQA2,HLA-B,OAS3,IRF8,HLA-C,TRIM31,HLA-DRB1,IRF4,HLA-E
REACTION	TOP3A	0.0113303	RAD51C,ATM,BRCA2,MSH5,EXO1,BRIP1,RAD51B,TIPIN,HIST1H2BO,BARD1
REACTION	IRF1	1.33698e-05	MX2,HLA-DPA1,HLA-DQA2,HLA-B,OAS3,HLA-C,TRIM31,HLA-G,HLA-DRB1,HLA-A,HLA-DRB5,HLA-DRA,HLA-E
REACTION	HLA-DQA2	0.000146911	CENPE,HLA-DOB,HLA-DRB5,HLA-DRA,HLA-DQB1,HLA-C,IRF8,HLA-E,HLA-A,HLA-DPA1,HLA-G,IRF2,OAS3,HLA-B,TRIM31,HLA-DOA,IRF4,HLA-DRB1
REACTION	HLA-G	3.76473e-05	IRF2,HLA-DQA2,HLA-B,OAS3,IRF8,TRIM31,HLA-C,HLA-A,HLA-DRB1,HLA-E,IRF4,MX2,HLA-DPA1,HLA-DRA,HLA-DRB5
REACTION	XRCC2	0.00129642	RAD51C,EXO1,BRCA2,BRIP1,BARD1,RAD51B,ATM
REACTION	HLA-DPB1	4.07468e-05	IRF2,HLA-B,OAS3,HLA-DOA,TRIM31,HLA-DRB1,IRF4,HLA-DPA1,HLA-G,HLA-DQA2,IRF8,HLA-C,HLA-A,HLA-E,CENPE,HLA-DOB,HLA-DQA1,HLA-DRA,HLA-DRB5
REACTION	ATM	0.00699332	BARD1,HIST1H2BO,BABAM1,TIPIN,BRIP1,RAD51B,PIAS4,EXO1,HERC2,MSH5,BRCA2,CHEK2,RAD51C
REACTION	IFITM1	4.07468e-05	IRF2,MX2,HLA-B,OAS3,IRF8,HLA-G,HLA-C,HLA-A,HLA-E,IRF4
REACTION	FCGR1A	2.8534e-05	HLA-DPA1,HLA-G,MYO9B,HLA-DRA,HLA-DRB5,HLA-DQA2,IRF2,OAS3,HLA-B,HLA-C,TRIM31,IRF8,IRF4,HLA-E,HLA-DRB1,HLA-A
REACTION	MX2	0.00282741	IRF2,OAS3,HLA-B,HLA-C,HLA-G,IRF8,HLA-E,IRF4,HLA-A
REACTION	RMI1	0.0108234	BRCA2,EXO1,TIPIN,BARD1,BRIP1,RAD51C,ATM,RAD51B
REACTION	SP100	4.79003e-08	IRF2,HLA-DQA2,HLA-DPA1,HLA-B,OAS3,IRF8,TRIM31,HLA-G,HLA-C,HLA-DRA,HLA-DRB1,HLA-A,HLA-DRB5,IRF4,HLA-E
REACTION	BARD1	0.00219183	HERC2,EXO1,BRCA2,CHEK2,RAD51C,ATM,HIST1H2BO,TIPIN,BABAM1,HIST1H2AC,BRIP1,RAD51B,PIAS4
REACTION	RAD51B	0.0166541	ATM,BRIP1,RAD51C,BARD1,BRCA2,RTEL1,EXO1
REACTION	HIST3H3	0.00768658	ATM,NCAPG2,HIST1H4H,CHEK2,NCAPH2,HERC2,MSH5,BRCA2,POT1,PIAS4,HIST1H2AC,BARD1,HIST1H2BO,BABAM1
REACTION	IRF5	1.33698e-05	HLA-B,OAS3,MX2,HLA-DQA2,HLA-DPA1,HLA-DRA,HLA-DRB5,HLA-A,HLA-DRB1,HLA-E,TRIM31,HLA-C,HLA-G
REACTION	IRF8	1.33698e-05	OAS3,HLA-B,HLA-DQA2,HLA-DPA1,MX2,HLA-E,HLA-DRA,HLA-DRB5,HLA-A,HLA-DRB1,HLA-G,TRIM31,HLA-C
REACTION	HIST1H2BJ	0.0115266	EGR2,BRCA2,HERC2,NCAPH2,ATM,CBX8,NCAPG2,ATXN7,BABAM1,HIST1H2BO,CBX6,BARD1,DNMT3B,HIST1H2AC,CHEK2,MSH5,HIST1H4H,POLR2A,JARID2,PIAS4,POT1
REACTION	UIMC1	0.0231265	HIST1H2AC,PIAS4,ATM,HERC2,HIST1H2BO,BABAM1,CHEK2,BARD1
REACTION	RAD17	0.0144018	EXO1,BRCA2,BARD1,TIPIN,RAD51C,BRIP1,RAD51B,ATM
REACTION	OASL	7.6476e-05	HLA-DRA,HLA-DRB5,HLA-G,HLA-DPA1,MX2,HLA-E,IRF4,RAD23B,HLA-A,HLA-DRB1,TRIM31,HLA-C,IRF8,HLA-B,HLA-DQA2,IRF2
REACTION	BRCA1	0.000841682	RAD51C,ATM,BRCA2,EXO1,HERC2,CHEK2,BRIP1,HIST1H2AC,PIAS4,RAD51B,HIST1H2BO,BABAM1,TIPIN,BARD1
REACTION	SAMHD1	4.07468e-05	MX2,IRF2,HLA-B,OAS3,IRF8,HLA-G,HLA-C,HLA-A,IRF4,HLA-E
REACTION	RAD50	0.00344408	HIST1H2BO,BABAM1,TIPIN,BARD1,BRIP1,PIAS4,RAD51B,BRCA2,HERC2,EXO1,RTEL1,CHEK2,RAD51C,ATM
REACTION	HLA-C	3.76473e-05	MX2,HLA-DPA1,HLA-G,HLA-DRA,HLA-DRB5,IRF2,HLA-DQA2,HLA-B,OAS3,IRF8,TRIM31,HLA-DRB1,HLA-A,IRF4,HLA-E
REACTION	OAS2	3.09679e-05	TRIM31,HLA-C,IRF8,IRF4,HLA-E,HLA-DRB1,HLA-A,RAD23B,HLA-DQA2,IRF2,HLA-B,HLA-G,SP110,HLA-DRB5,HLA-DRA,HLA-DPA1,MX2
REACTION	TNFRSF10A	0.0167533	CASP8,TNFRSF10B,CASP10,FAS
REACTION	BCL2	0.0232408	BCL2L11,TP53,BMF,BIK
REACTION	B2M	1.33698e-05	HLA-G,HLA-DRB5,HLA-DRA,HLA-DPA1,HLA-C,TRIM31,IRF8,IRF4,HLA-E,HLA-DRB1,HLA-A,HLA-DQA2,IRF2,OAS3,HLA-B
REACTION	BCL2A1	0.00317726	BCL2,BCL2L11,BMF,TP53
ACTIVATION	SMAD4	0.000803653	SMAD3,CDKN1B,CCND1,LEF1,NCOA1,VEGFA,TCF7L2,SKIL,TP53,MYC,GATA4,CDKN2A,CDKN2B,TGFBR2
ACTIVATION	FGF2	0.0172422	FGF7,SOX9,CDH2,MYC,EGFR,VEGFA,BCL2,CCND1,MMP14,FGFR3,FGF10,FGFR2,POU5F1,AKT1
ACTIVATION	SERPINE1	0.00894576	TNF,VEGFA,ARNT,ALB,AKT1,TP53,SMAD3,EPAS1
ACTIVATION	NOTCH1	0.000893422	SOX9,MYC,TP53,NOTCH4,HEY2,IL4,TCF3,GATA3,SMAD3,AKT1,VEGFA,BCL2,JAG1,CCND1
ACTIVATION	MMP14	0.0419072	ARNT,EPAS1,VEGFA,EGFR
ACTIVATION	STAT2	0.00271738	HLA-C,HLA-B,HLA-G,MX2,JAK2,HLA-A,IRF4,HLA-E,IRF2,IRF8,OAS3
ACTIVATION	SNAI1	0.0105036	POU5F1,SMAD3,AKT1,PIK3CD,VEGFA,MYC,CDH2
ACTIVATION	CD40	0.0335028	BCL2,IL4,VEGFA,TNF,MAP3K1,AKT1,TP53,IL13
ACTIVATION	HGF	0.0434371	MYC,ALB,EGFR,TP53,TNF,FGF7,FGFR3,FGFR2,VEGFA,CCND1
ACTIVATION	CHUK	0.0457391	AKT1,PRKCI,CCND1,CASP8,TICAM1,MYC,FOXO3,MAP3K1,FAS,TNFRSF10B
ACTIVATION	RBPJ	0.0105036	CCND1,NOTCH4,HEY2,GATA3,IL4,JAG1,MYC
ACTIVATION	TERT	0.0192693	CCND1,EGFR,ARNT,AKT1,ESR1,POLR2A,MYC
ACTIVATION	TP53	0.0074208	PMAIP1,MYCN,MDM4,ATM,VEGFA,BCL2,REL,CASP8,HIST1H1A,TNRC6B,EGFR,SCN3B,FAS,SCO2,IL4,TP63,PRDM1,HIST1H1E,SESN1,CASP10,CCND1,MYC,CHEK2,ALB,TNFRSF10B,CDKN2A
ACTIVATION	AR	0.0266137	MYC,ZMIZ1,AKT1,KLK3,TP53,VEGFA,CASP8,CCND1,KLK2
ACTIVATION	CDH1	0.0359622	AKT1,SMAD3,VEGFA,MMP14,CCND1,MMP7,MYC,CDH2,SKIL,TP53,EGFR,IL4
ACTIVATION	BCL6	0.0124875	CXCR5,MYC,TP53,CCND1,FOXO3
ACTIVATION	SLC2A1	0.0371067	EPAS1,MYC,PIK3CD,ARNT,AKT1
ACTIVATION	E2F1	0.00666848	CCND1,CCNH,CDKN1B,CDKN2A,ATM,CDKN2C,TP53,AKT1,PMAIP1,MYC,CCNE1
ACTIVATION	TFDP1	0.0335028	ATM,CCND1,CCNH,CDKN1B,PMAIP1,MYC,CCNE1,CDKN2C,TYMS
ACTIVATION	CFLAR	0.000803653	FAF1,TP53,CASP10,BCL2,FAS,TNF,AKT1
ACTIVATION	VEGFA	0.0137373	ETS1,TNF,FGF7,MYC,PIK3CD,NOTCH4,ALB,TP53,CCND1,EPAS1,FGFR3,AKT1,FGFR2,PTHLH,EGFR,BCL2,KNG1,MMP14,MYCN,ARNT
ACTIVATION	CYP1A1	0.00894576	SMARCD3,NCOA1,TBL1X,TP53,AHR,ESR1
ACTIVATION	BID	0.0395286	TNFRSF10B,ATM,CASP10,CASP8,TP53,BAK1,FAS
ACTIVATION	PARP1	0.0419072	MYC,PARG,CAMK2D,TP53
ACTIVATION	CCND1	0.000803653	CDKN2C,EGFR,TP53,PIK3CD,TERT,MYC,CDKN2B,ETS1,TNF,CDKN2A,AKT1,ESR1,MYCN,LEF1,CDKN1B,MAP2K1,VEGFA,BCL2
ACTIVATION	SHH	0.0234393	TP53,AKT1,SOX9,FGF10,MYCN,CCND1,NKX2-1,MAP2K1,VEGFA
ACTIVATION	RB1	0.0419072	CCNE1,HIST1H1E,ESR1,AKT1,CCND1,HIST1H1A,HIST1H2BO,TP53,HIST1H2AC,NCAPG2,NCAPH2,CDKN2A
ACTIVATION	TLE1	0.0457391	MYC,CCND1,CAMK2D
ACTIVATION	PTGS2	0.0457391	TNF,IL4,TP53,EGFR,IL13,ALB,VEGFA,KNG1,BCL2,AKT1
ACTIVATION	MUC5AC	0.0335028	IL13,EGFR,IL4,TNF
ACTIVATION	ERBB3	0.0423878	AKT1,PIK3CD,JAK2,EGFR,CCND1,MAP2K1
ACTIVATION	CDKN1B	0.0353598	CCNE1,AKT1,PIK3CD,KITLG,FOXO3,SMAD3,CCND1
ACTIVATION	CTGF	0.0050914	AKT1,IL13,TBL1X,EGFR,SMAD3,NCOA1,SMARCD3,TGFBR2,VEGFA
ACTIVATION	MYCN	0.0419072	BCL2,CCND1,TP53,VEGFA
ACTIVATION	IRF9	0.00305262	OAS3,IRF8,IRF2,HLA-E,IRF4,HLA-A,HLA-G,MX2,HLA-B,HLA-C
BINDING	LLGL2	0.0433902	PRKCI,DLG2,NRG1
BINDING	HIST1H2BD	0.017873	NCAPG2,CBX8,DNMT3B,BARD1,HIST1H2BO,ATM,CHEK2,BRCA2,MBD2,SYNE1,HIST1H4H,HIST1H2AC,POLR2A,EGR2,POT1,NCAPH2,BABAM1,ATXN7,HERC2,PIAS4,CBX6,JARID2
BINDING	MOV10	0.0330802	TP53,CBX8,CBX6,TNRC6B
BINDING	SOX17	0.0330802	POU5F1,LEF1,TCF7L2
BINDING	NR5A1	0.0294521	SOX9,GATA4,NRIP1,PITX1
BINDING	TNFSF10	0.00764557	FOXO3,TNFRSF10B,CASP10,TNF,CASP8
BINDING	UIMC1	0.0138054	BARD1,HERC2,BABAM1,PIAS4,HIST1H2AC,CHEK2,HIST1H2BO,ATM
BINDING	HIST1H2BJ	0.0171118	BARD1,DNMT3B,CBX8,NCAPG2,BRCA2,HIST1H2BO,ATM,CHEK2,HIST1H4H,MBD2,SYNE1,JARID2,CBX6,PIAS4,ATXN7,BABAM1,HERC2,POT1,NCAPH2,POLR2A,EGR2,HIST1H2AC
BINDING	KAT2B	0.00983495	TBX5,NCOA1,IRF4,MYC,HIST1H4H,IRF2,SMAD3,NOTCH4,NRIP1,ATXN7,HIST1H2AC,TP53,ZNRD1,POLR2A,CCND1,HIST1H2BO,CHEK2,MECOM,MBIP
BINDING	BCL2L11	0.0476857	PMAIP1,BCL2,FOXO3,BAK1
BINDING	HDAC1	0.0126593	TBL1X,ZFPM1,DNMT3B,CTBP2,MYC,MBD2,HIST1H4H,ESR1,CHD3,SMAD3,LEF1,MORF4L1,NRIP1,SKIL,TCF4,HIST1H2AC,TP53,COPS2,HIST1H2BO,TCF7L2
BINDING	JUN	0.00111632	SPI1,MAP3K1,IRF4,MYC,IRF2,ESR1,SMAD3,NRIP1,ARNT,HPGDS,TP53,HIST1H2AC,HIST1H2BO,EGR2,POLR2A,ETS1,TCF7L2,VEGFA,CDKN1B
BINDING	HIST1H2BO	0.0330802	PIAS4,CBX6,JARID2,HIST1H2AC,EGR2,POLR2A,NCAPH2,POT1,HERC2,BABAM1,ATXN7,SYNE1,MBD2,HIST1H4H,BRCA2,CHEK2,ATM,BARD1,NCAPG2,CBX8,DNMT3B
BINDING	FADD	0.0275383	TICAM1,ATG5,TNFRSF10B,FAS,CASP8,CASP10,FAF1
BINDING	CDH1	0.0379319	CDH2,EGFR,ITGA6,PIK3CD,SMAD3,PRKCI,CCND1,SKIL
BINDING	ZBTB17	0.0330802	MYC,SMAD3,IRF8,MYCN
BINDING	TOP3A	0.0386281	TP53,MSH5,ATM,RAD51C,RAD51B,BARD1,BRIP1,BRCA2,TIPIN
BINDING	ABRAXAS1	0.0126935	HERC2,BABAM1,BARD1,ATM,HIST1H2BO,CHEK2,HIST1H2AC,PIAS4
BINDING	ARID1A	0.0433902	IRF2,SMARCD3,IRF4,POLR2A,DPF1,DPF3,TP53
BINDING	GATA6	0.0433902	ZFPM1,NKX2-1,HEY2
BINDING	SEC13	0.0122235	HLA-DPA1,SEC16A,HLA-C,HLA-B,CENPE,PDS5B,HLA-DQA2,HLA-DRB1,HLA-E,MAD1L1,HLA-G,HLA-A,HLA-DRB5,BUB1B,HLA-DRA,INCENP,RCC2
BINDING	RNF8	0.0301377	HERC2,BABAM1,BARD1,CHEK2,HIST1H2BO,ATM,PIAS4
BINDING	BABAM1	0.0460593	ATM,HIST1H2BO,CHEK2,HIST1H2AC,PIAS4,HERC2,BARD1
BINDING	RAD50	0.00559386	TIPIN,BRCA2,BRIP1,BARD1,EXO1,PIAS4,RAD51B,BABAM1,HERC2,RAD51C,CHEK2,RTEL1,ATM,HIST1H2BO
BINDING	BCL2L1	0.00162558	PMAIP1,TP53,BCL2L11,BCL2,CDKN2A,BMF,BAK1,BIK
BINDING	STAT3	0.00381089	POU5F1,EGFR,MYC,ESR1,VEGFA,PIAS4,SMAD3,REL,FGFR2,IL17F,CCND1,JAK2,FGFR3,IRF4
BINDING	BBC3	0.00365763	TP53,BAK1,BCL2L11,PMAIP1,BCL2
BINDING	HUS1	0.0460593	BARD1,TIPIN,BRIP1,TERT,RAD51B,ATM,EXO1
BINDING	RAD51AP1	0.00211792	RAD51C,BRIP1,ATM,EXO1,BRCA2,RAD51B,BARD1
BINDING	HIST1H2BN	0.0171118	BARD1,NCAPG2,DNMT3B,CBX8,BRCA2,HIST1H2BO,ATM,CHEK2,HIST1H4H,MBD2,SYNE1,CBX6,PIAS4,JARID2,EGR2,POLR2A,HIST1H2AC,HERC2,BABAM1,ATXN7,NCAPH2,POT1
BINDING	XRCC3	0.0249266	RAD51B,EXO1,ATM,RTEL1,BARD1,RAD51C,BRIP1,BRCA2
BINDING	PGR	0.0406035	CCND1,NCOA1,ESR1,MYC
BINDING	NBN	0.00415192	HERC2,RAD51C,BABAM1,CHEK2,HIST1H2BO,ATM,BRIP1,TIPIN,BRCA2,BARD1,EXO1,RAD51B,PIAS4
BINDING	PALB2	0.000831838	BARD1,RAD51B,MORF4L1,EXO1,ATM,RAD51C,BRIP1,BRCA2
BINDING	RAD17	0.0330802	BARD1,TIPIN,RAD51C,BRIP1,RAD51B,ATAD5,ATM,EXO1
BINDING	XRCC2	0.00413464	BARD1,RAD51B,BRIP1,RAD51C,ATM,EXO1,BRCA2
BINDING	H2AFX	0.0263746	HIST1H4H,BARD1,SYNE1,MBD2,NCAPG2,DNMT3B,CBX8,CBX6,PIAS4,BRCA2,JARID2,POLR2A,EGR2,CHEK2,HIST1H2BO,ATM,BABAM1,HERC2,POT1,NCAPH2
BINDING	CASP8	0.017873	ATG5,TICAM1,TNFRSF10B,FAS,MAP3K1,CASP10,FAF1,BCL2
BINDING	RBBP8	0.0479228	RAD51B,ATM,EXO1,BARD1,BRCA2,TIPIN,RAD51C,BRIP1
BINDING	FASLG	0.00764557	CASP8,FAS,FAF1,CASP10,TNFRSF6B
BINDING	PRMT5	0.0275383	PRDM1,TP53,CCND1,SMARCD3,COPRS,MBD2,CHD3
BINDING	WRN	0.00259089	ATM,RTEL1,CHEK2,TP53,RAD51C,POT1,EXO1,RAD51B,BRIP1,TIPIN,BRCA2,BARD1
BINDING	BABAM2	0.00846211	ATM,HIST1H2BO,CHEK2,HIST1H2AC,BABAM1,HERC2,CBX8,CBX7,PIAS4,BUB1B,BARD1
BINDING	MRE11	0.00461793	PIAS4,RAD51B,EXO1,BARD1,BRCA2,TIPIN,BRIP1,CHEK2,RTEL1,ATM,HIST1H2BO,BABAM1,RAD51C,HERC2
BINDING	BARD1	0.000277306	RAD51B,BUB1B,PIAS4,EXO1,CBX7,BRIP1,BRCA2,TIPIN,TP53,EWSR1,HIST1H2AC,HIST1H2BO,ATM,CHEK2,CBX8,RAD51C,HERC2,BABAM1
BINDING	CASP10	0.017873	TICAM1,FAS,TNFRSF10B,BCL2,CASP8,FAF1
BINDING	BRCA2	0.0127134	TP53,MSH5,RAD51B,ATM,HIST1H2BO,EXO1,BARD1,RAD51C,BRIP1
BINDING	BCL2	0.00559386	VEGFA,ITPR1,BCL2L11,CASP10,CASP8,BAK1,BIK,BMF,PMAIP1,TP53,PIK3CD
BINDING	BCL2A1	0.00148403	BCL2,BCL2L11,BMF,BAK1,TP53
BINDING	CCND1	0.0498189	CCNE1,CDKN1B,CCNH,SMARCD3,COPRS,TCF7L2,ESR1,TGFBR2,TP53,CDKN2A
BINDING	MSC	0.0406035	TCF4,TCF3
BINDING	BID	0.00833834	BCL2L11,PMAIP1,BCL2,BAK1
BINDING	POU4F1	0.0406035	TP53,ESR1
BINDING	TP53	0.0467604	BCL2,AKT1,MYC,FOXO3,ESR1,TYMS,PIAS4,SOX4,TNFRSF10B,EWSR1,ETS1,CDKN2A,MDM4,TP63,CCNH,BAK1,BARD1,BRCA2,KLF5,CCND1,ATM
BINDING	SMARCB1	0.0296255	SMARCD3,MYC,IRF2,TP53,IRF4,DPF3,DPF1,POLR2A
BINDING	SOX4	0.0330802	LEF1,TP53,TCF7L2
BINDING	CDK4	0.0249266	ATM,HIST1H2BO,CDKN2A,CCND1,TP53,MSH5,CDKN1B,CDKN2C,CCNE1,BRCA2,COPRS,CCNH,MYC,CDKN2B
BINDING	HIST1H2BK	0.0178144	CHEK2,ATM,HIST1H2BO,BRCA2,NCAPG2,CBX8,DNMT3B,BARD1,HIST1H2AC,EGR2,POLR2A,NCAPH2,POT1,HERC2,BABAM1,ATXN7,PIAS4,CBX6,JARID2,SYNE1,MBD2,HIST1H4H
BINDING	RNF168	0.0301377	BARD1,BABAM1,HERC2,PIAS4,CHEK2,HIST1H2BO,ATM
BINDING	FGF13	0.0221273	EGFR,FGFR3,FGFR2
BINDING	ATM	0.00559386	RAD51B,PIAS4,EXO1,RAD23B,BRCA2,TIPIN,TP53,MSH5,CHEK2,HIST1H2BO,RAD51C,HERC2,BABAM1,FOXO3,BARD1,BRIP1
BINDING	CFLAR	0.00211792	CASP8,CASP10,FAF1,TNFRSF10B,MYC,FAS,TICAM1
BINDING	HIST3H2BB	0.0171118	HIST1H2BO,ATM,CHEK2,BRCA2,CBX8,DNMT3B,NCAPG2,BARD1,POT1,NCAPH2,BABAM1,ATXN7,HERC2,HIST1H2AC,POLR2A,EGR2,JARID2,PIAS4,CBX6,MBD2,SYNE1,HIST1H4H
BINDING	HIST3H3	0.0330802	PIAS4,BRCA2,CHEK2,ATM,HIST1H2BO,HIST1H2AC,HERC2,BABAM1,NCAPH2,POT1,HIST1H4H,BARD1,SYNE1,NCAPG2
BINDING	RUNX2	0.0311626	TP53,HEY2,LEF1,SMAD3,SOX9
BINDING	CDKN2A	0.0127134	CDKN2B,MYC,TP53,MYCN,CCND1
BINDING	CYP1A2	0.0433902	CYP1B1,AHR,CYP2A6
BINDING	SEC23A	0.00449781	HLA-DQA2,HLA-DRA,HLA-DRB1,HLA-E,COPG2,HLA-DPA1,HLA-G,SEC16A,HLA-C,HLA-A,HLA-B,HLA-DRB5
BINDING	MDC1	0.0156618	ATM,HIST1H2BO,CHEK2,PIAS4,TP53,BABAM1,HERC2,BARD1
BINDING	KLF4	0.0294521	POU5F1,SPI1,TP53,TCF7L2
BINDING	STAT6	0.0494911	IRF4,JAK2,NCOA1,ETS1,PIAS4
BINDING	RMI2	0.0406035	RAD51B,ATM,BARD1,RAD51C,BRIP1,TIPIN,BRCA2
BINDING	HPGDS	0.0330802	MYC,ESR1,AKT1,MAP2K1
BINDING	HIST1H2BB	0.0173749	BARD1,CBX8,DNMT3B,NCAPG2,BRCA2,ATM,HIST1H2BO,CHEK2,MBD2,SYNE1,HIST1H4H,JARID2,PIAS4,CBX6,NCAPH2,POT1,HERC2,BABAM1,ATXN7,HIST1H2AC,EGR2,POLR2A
BINDING	SMAD4	0.00123569	SMAD3,LEF1,SKIL,CDKN2B,MYC,FOXO3,ESR1,PIAS4,GATA4,POU5F1,INHBB,GATA3,TGFBR2,TP53,DLX1,ARNT,PRDM14
BINDING	RAD1	0.0138054	TERT,RAD51B,ATM,EXO1,BARD1,RAD51C,BRIP1,TIPIN
BINDING	DNA2	0.0448152	ATM,EXO1,RAD51B,RAD51C,BRIP1,BRCA2,TIPIN,BARD1
BINDING	TP53BP1	0.0444391	TP53,CHEK2,ATM,HIST1H2BO,HERC2,BABAM1,PIAS4,BARD1,HIST1H4H
BINDING	MCL1	0.00804807	BAK1,BMF,BCL2L11,BCL2,TP53,PMAIP1
BINDING	SMARCD1	0.00839544	CCND1,IRF4,DPF3,POLR2A,DPF1,TP53,IRF2,SMARCD3,TBL1X
BINDING	RAD51	0.0160063	RAD51C,ATM,HIST1H2BO,RTEL1,TP53,BRCA2,BRIP1,BARD1,EXO1,POLI,RAD51B
BINDING	HIST1H2BH	0.017873	CHEK2,HIST1H2BO,ATM,BRCA2,NCAPG2,CBX8,DNMT3B,BARD1,HIST1H2AC,POLR2A,EGR2,POT1,NCAPH2,ATXN7,BABAM1,HERC2,PIAS4,CBX6,JARID2,SYNE1,MBD2,HIST1H4H
BINDING	KAT5	0.00148403	BRIP1,HIST1H4H,BARD1,MYC,MORF4L1,LEF1,TCF7L2,BRCA2,TIPIN,EXO1,RAD51B,PIAS4,RAD51C,HERC2,BABAM1,CHEK2,ATM,HIST1H2BO,TP53,HIST1H2AC
BINDING	ARNT	0.0138054	AKT1,NCOA1,SMAD3,EPAS1,HEY2,AHR
BINDING	SMARCA4	0.0301377	LEF1,TERT,HIST1H4H,IRF2,SMARCD3,IRF4,TBX5,DPF1,DPF3,RAD51B,TCF7L2,GATA3,POLR3B,POLR2A,SMARCAD1,TP53,RAD51C
BINDING	HIST1H2BA	0.0173749	NCAPH2,POT1,HERC2,BABAM1,ATXN7,HIST1H2AC,EGR2,POLR2A,JARID2,PIAS4,CBX6,MBD2,SYNE1,HIST1H4H,HIST1H2BO,ATM,CHEK2,BRCA2,CBX8,DNMT3B,NCAPG2,BARD1
BINDING	PTK6	0.0478339	EGFR,NRG1,CDKN1B,CCNE1,CCND1,AKT1
BINDING	RAD51C	0.0433902	BARD1,BRIP1,BRCA2,RAD51B,EXO1,RTEL1,ATM
BINDING	HIST2H2BE	0.0296255	HIST1H4H,MBD2,SYNE1,JARID2,CBX6,PIAS4,ATXN7,BABAM1,HERC2,POT1,NCAPH2,POLR2A,EGR2,HIST1H2AC,BARD1,DNMT3B,CBX8,NCAPG2,BRCA2,ATM,CHEK2
BINDING	RAD51B	0.0498189	BARD1,BRCA2,RAD51C,BRIP1,EXO1,RTEL1,ATM
BINDING	BCL2L2	0.0433902	BCL2L11,TP53,AKT1
BINDING	HIST1H2BM	0.0178144	ATM,HIST1H2BO,CHEK2,BRCA2,NCAPG2,DNMT3B,CBX8,BARD1,EGR2,POLR2A,HIST1H2AC,HERC2,ATXN7,BABAM1,NCAPH2,POT1,CBX6,PIAS4,JARID2,HIST1H4H,MBD2,SYNE1
BINDING	SUMO2	0.0498433	TP53,HIST1H2BO,ATM,ZMIZ1,HERC2,BABAM1,PIAS4,RAD23B,BARD1
BINDING	HIF1A	0.0275383	MYC,NCOA1,ARNT,TP53,VEGFA,EPAS1,SMAD3
BINDING	NR3C1	0.043081	IRF2,NCOA1,HPGDS,POLR2A,IRF4,SMAD3,EPAS1,TP53
BINDING	PIAS4	0.0119624	BABAM1,HERC2,BARD1,HIST1H2BO,ATM,CHEK2,LEF1,SMAD3,TP53
BINDING	FOS	0.0249266	TP53,SMAD3,ETS1,SPI1,MYC,GATA4,TCF7L2,ESR1
BINDING	RSPO4	0.0433902	RSPO1,LGR6,RNF43
BINDING	BRCA1	0.000292234	MYC,BARD1,ESR1,BRIP1,BUB1B,CBX7,CBX8,BRCA2,TIPIN,PIAS4,RAD51B,EXO1,BABAM1,RAD51C,HERC2,HIST1H2AC,TP53,HIST1H2BO,ATM,CHEK2
BINDING	SMAD3	0.0153606	FOXO3,MYC,GATA3,TGFBR2,INHBB,ESR1,PIAS4,NEDD4,LEF1,AKT1,SKIL,DLX1,ARNT
BINDING	POU4F2	0.0406035	TP53,ESR1
BINDING	BLM	0.00512646	RAD51B,EXO1,BARD1,TIPIN,BRCA2,BRIP1,MSH5,TP53,ATM,CHEK2,RTEL1,RAD51C
BINDING	ESR1	0.00886914	MYC,AHR,FOXO3,NRIP1,SMAD3,TERT,PIK3CD,HPGDS,NCOA1,NCOA7,CCND1,TP53
BINDING	GATA3	0.0406035	IKZF1,LMO1,SMAD3,ZFPM1
BINDING	AR	0.00691301	KLK3,SMAD3,AKT1,NRIP1,CASP8,EGFR,TCF7L2,KLK2,HIST1H2AC,HIST1H2BO,CCND1,ZMIZ1,NCOA1,HPGDS
BINDING	NSD2	0.0330802	HERC2,BABAM1,BARD1,ATM,HIST1H2BO,CHEK2,PIAS4
BINDING	CREBBP	0.000392141	NRIP1,SMAD3,LEF1,NOTCH4,ESR1,IRF2,MYC,FOXO3,SMARCD3,IRF4,NCOA1,TBL1X,REL,VEGFA,TCF7L2,TCF3,ETS1,POLR2A,CCND1,HIST1H2BO,EPAS1,HIST1H2AC,TP53,ARNT,CDH2
BINDING	SMARCD3	0.0330802	DPF3,DPF1,CCND1,GATA4,TBL1X,TBX5
BINDING	NR0B1	0.00365763	NRIP1,ESR1,COPS2,NR5A2,NCOA1
INHIBITION	MDM2	0.0473948	MDM4,TP53,CDKN2A,KLK3
INHIBITION	PTPN13	0.0473948	FAS,FAF1,CASP8,CASP10
INHIBITION	AES	0.0473948	LEF1,MYC,TCF7L2,CCND1
PTMOD	MDM4	0.029601	CHEK2,AKT1,ATM,TP53
PTMOD	RCHY1	0.0296265	CHEK2,CDKN1B,TP53
PTMOD	PTPA	0.029601	TP53,BCL2,MYC,AKT1,FOXO3,ATM
PTMOD	MDM2	0.0428402	AKT1,TP53,ATM,FGFR2,EGFR,FGFR3
PTMOD	PPM1D	0.0428402	CHEK2,ATM,TP53
PTMOD	CDKN2A	0.0428402	AKT1,MYC,TP53
PTMOD	PCNA	0.0428402	ATAD5,EGFR,EXO1,AKT1,TP53,ATM
PTMOD	NOS3	0.0336864	AKT1,PIK3CD,ESR1,TP53,VEGFA,KNG1,CAMK2D
EXPRESSION	CAV1	0.00779694	ESR1,VEGFA,EGFR,MYC,TP53,AKT1
EXPRESSION	CDKN1A	0.0304083	CCND1,CHEK2,TP53,AKT1,BCL2,MYC
EXPRESSION	TP53BP2	0.0494747	BCL2,TP53
EXPRESSION	ELAVL1	0.00830279	VEGFA,TP53,MYC,TNF
EXPRESSION	CSF2	0.0353289	SPI1,BCL2,IL4,MYC,TNF,EGFR
EXPRESSION	FOXO3	0.0494747	BCL2L11,CDKN1B,AKT1,ESR1,CASP8
EXPRESSION	WT1	0.00830279	WNT4,BCL2,SOX9,MYC,MYCN,VEGFA
EXPRESSION	BCL2L11	0.0353289	PIK3CD,AKT1,FOXO3,BCL2,MYC,EGFR
EXPRESSION	IL6	0.0405401	KLK3,CDKN2A,ESR1,PIK3CD,TP53,IL4,AKT1,VEGFA,AHR,TNF,CCND1,MAP2K1,SPI1,FAS,BCL2
EXPRESSION	NCL	0.0494747	POLI,TP53
EXPRESSION	VIM	0.0301927	ZEB2,EGFR,AKT1
EXPRESSION	MYB	0.0494747	BCL2,SPI1,MYC,ESR1
EXPRESSION	CYP1A1	0.0119103	ESR1,AHR,TP53
EXPRESSION	TNFSF10	0.0373575	VEGFA,FOXO3,AKT1,TP53
EXPRESSION	BCL2	0.00210264	CASP10,CASP8,ATG5,VEGFA,TNF,BCL2L11,IL4,AKT1,REL,FAS,PIK3CD,MYC,TP53,CDKN1B
EXPRESSION	NDRG1	0.0494747	MYCN,MYC
EXPRESSION	CFLAR	0.0494747	PIK3CD,BCL2L11,TP53,AKT1
EXPRESSION	BTG2	0.0494747	TP53,CCND1
EXPRESSION	CASP8	0.0301927	BCL2,FOXO3,CDKN1B
EXPRESSION	RPL11	0.0494747	MYC,TP53
EXPRESSION	NANOG	0.0119103	POU5F1,TP53,DAZL,DNMT3B,EOMES
EXPRESSION	VHL	0.0494747	VEGFA,TP53
EXPRESSION	FOXO1	0.0494747	FOXO3,CDKN1B,MYC,BCL2L11,VEGFA
EXPRESSION	PMAIP1	0.0494747	TP53,MYC
EXPRESSION	BIRC5	0.0494747	PIK3CD,TCF7L2,CCND1,LEF1,AKT1,TP53
EXPRESSION	PARP1	0.0301927	TP53,PARG,MYC
EXPRESSION	HIF1A	0.0362178	PIK3CD,EGFR,VEGFA,MYC,ETS1,TP53,AKT1
EXPRESSION	CCND1	0.0119103	MYC,CDKN1B,MAP2K1,TCF7L2,VEGFA,EGFR,AKT1,LEF1,TP53,ESR1,PIK3CD,CDKN2A,TGFBR2
EXPRESSION	CDKN1B	0.000352552	TP53,FOXO3,BCL2,AKT1,VEGFA,EGFR,MYC,CCND1,CASP8,PIK3CD
EXPRESSION	ANGPT2	0.0494747	VEGFA,ETS1
EXPRESSION	GFI1	0.0494747	MYC,SPI1
EXPRESSION	PGR	0.0464486	ESR1,CCND1,BCL2
EXPRESSION	FBXW7	0.0119103	MYC,CCNE1,TP53
EXPRESSION	MAPK8	0.0373575	TNF,VEGFA,TNFRSF10B,IL4,SMAD3,BCL2,TP53,CCND1
EXPRESSION	HRAS	0.0112688	CCND1,TP53,ETS1,MYC,VEGFA,CDKN2A
EXPRESSION	SERPINE1	0.0290201	KNG1,TP53,AKT1,VEGFA,EPAS1,SMAD3
EXPRESSION	GDE1	0.0494747	BCL2,TP53
EXPRESSION	BBC3	0.0494747	TP53,FOXO3
EXPRESSION	NOTCH1	0.0042262	TP53,GATA3,MYC,SMAD3,EGFR,VEGFA,IKZF1,JAG1,SOX9,CCND1
EXPRESSION	AKT1	0.0336988	ESR1,PIK3CD,TP53,FOXO3,JAK2,CCND1,MYC,CDKN1B,BCL2,VEGFA,BCL2L11,TNF
EXPRESSION	JUN	0.0464486	MAP3K1,FAS,CCND1,SPI1,TP53,VEGFA,CDKN2A,EGFR,BCL2L11,ETS1,TNF
EXPRESSION	FOXL2	0.0301927	CYP19A1,SOX9,RSPO1
EXPRESSION	KRAS	0.021558	MYC,CDKN2A,VEGFA,CCND1
EXPRESSION	FASLG	0.0119103	VEGFA,MYC,IL4,FOXO3,AKT1,FAS,PIK3CD
EXPRESSION	MYC	0.0042262	IRF8,AKT1,VEGFA,BCL2L11,TNF,SPI1,CCND1,TCF7L2,JAK2,CDKN2B,BCL2,CDKN1B,CHEK2,TERT,PMAIP1,CDH2,TP53,PRDM1,LEF1
EXPRESSION	E2F1	0.0373575	CDKN2A,ATM,CCNE1,ESR1
EXPRESSION	PTEN	0.0353289	AKT1,VEGFA,CDKN2A,CCND1,PIK3CD,TP53,BCL2,MYC
EXPRESSION	PIK3CA	0.0373575	REL,AKT1,TNF,BCL2L11,VEGFA,BCL2,CDKN1B,TP53,CCND1
EXPRESSION	AR	0.00830279	AKT1,KLK3,TP53,MYC,VEGFA,CCND1,CASP8,ZMIZ1
EXPRESSION	CAT	0.0494747	TP53,FOXO3
EXPRESSION	SHH	0.0119103	CCND1,SOX9,MYCN,FGF10,JAG1,AKT1,NKX2-1,VEGFA,EGFR
EXPRESSION	FLT3	0.0494747	SPI1,IKZF1
EXPRESSION	CTNNB1	0.0494747	MYC,VEGFA,LEF1,TCF7L2,CCND1,SOX9
EXPRESSION	BCL2L1	0.00830279	PIK3CD,JAK2,IL4,REL,AKT1,BCL2,EGFR,TNF,MYC
EXPRESSION	PAX5	0.0119103	EBF1,TCF3,PRDM1,MYC
CATALYSIS	UIMC1	0.0386608	CHEK2,BABAM1,PIAS4,BARD1,HIST1H2BO,HIST1H2AC,HERC2,ATM
CATALYSIS	NBN	0.0291617	RAD51B,RAD51C,BABAM1,PIAS4,BARD1,RTEL1,HIST1H2BO,CHEK2,HERC2,ATM,TIPIN,BRIP1,EXO1,TP53
CATALYSIS	SPIDR	0.00870206	BRIP1,RAD51B,BARD1,ATM,RAD51C,EXO1,BRCA2
CATALYSIS	RAD50	0.0445385	TP53,TIPIN,HIST1H2BO,CHEK2,EXO1,BRIP1,HERC2,ATM,RTEL1,BABAM1,RAD51C,PIAS4,BARD1,RAD51B
CATALYSIS	ATM	0.0261946	MDM4,TP53,BRCA2,TIPIN,CHEK2,HIST1H2BO,EXO1,BRIP1,HERC2,BABAM1,RAD51C,BARD1,PIAS4,RTEL1,RAD51B
CATALYSIS	CHEK2	0.0291617	BARD1,PIAS4,BABAM1,HIST1H2BO,MDM4,TP53,ATM,HERC2
CATALYSIS	RAD17	0.0445385	BRIP1,RAD51B,EXO1,BARD1,RAD51C,TP53,ATM,TIPIN
CATALYSIS	RMI1	0.0386608	RTEL1,RAD51C,BARD1,RAD51B,TIPIN,ATM,TP53,BRCA2,EXO1,BRIP1
CATALYSIS	BABAM2	0.0445385	HERC2,ATM,HIST1H2AC,CHEK2,BABAM1,PIAS4,BARD1,HIST1H2BO
CATALYSIS	MRE11	0.0404976	EXO1,BRIP1,BARD1,PIAS4,BABAM1,RAD51C,RTEL1,RAD51B,ATM,HERC2,TP53,HIST1H2BO,CHEK2,TIPIN
CATALYSIS	BARD1	0.0291617	TIPIN,ATM,HERC2,HIST1H2AC,CHEK2,PIAS4,BABAM1,HIST1H2BO,RTEL1,BUB1B,TP53,EXO1,BRIP1
CATALYSIS	RAD1	0.0331077	ATM,TIPIN,EXO1,RAD51C,BARD1,TP53,RAD51B,BRIP1
CATALYSIS	BRCC3	0.0387908	PIAS4,BARD1,BABAM1,HIST1H2BO,CHEK2,HERC2,ATM,COPS2,HIST1H2AC
CATALYSIS	PLCG1	0.026894	EGFR,CUX1,FGF7,HLA-DRA,HLA-DQA2,HLA-DPA1,FGFR2,FGF10,HLA-DRB1,PIK3CD,HLA-DRB5,HLA-E,FGFR3
CATALYSIS	GEN1	0.0345584	BRIP1,RAD51B,BARD1,RAD51C,EXO1,BRCA2,ATM
CATALYSIS	DYRK2	0.0291617	MDM4,ATM,TP53
CATALYSIS	RTEL1	0.0261946	BRIP1,RAD51B,EXO1,BRCA2,ATM,BARD1,RAD51C
CATALYSIS	BRCA1	0.0291617	RTEL1,HIST1H2BO,PIAS4,BARD1,BABAM1,CHEK2,HERC2,ATM,TIPIN,HIST1H2AC,EXO1,BRCA2,TP53,BRIP1
CATALYSIS	ABRAXAS1	0.0386608	PIAS4,BARD1,BABAM1,HIST1H2BO,CHEK2,HERC2,ATM,HIST1H2AC
CATALYSIS	RMI2	0.0386608	BRIP1,TP53,BRCA2,EXO1,TIPIN,ATM,RAD51B,RTEL1,RAD51C,BARD1
CATALYSIS	H2AFX	0.0387908	HIST1H2AC,ZNRD1,CCND1,DNMT3B,HIST1H2BO,CHEK2,HIST1H4H,LEF1,CHD3,BRCA2,ATM,HERC2,NCAPH2,TCF7L2,BARD1,PIAS4,BABAM1,JARID2,NCAPG2,COPRS
